# Supplementary material for: Transcriptional analysis of adipose tissue during development reveals depot-specific responsiveness to maternal dietary supplementation
Source: Sci Rep. 2018 Jun 25;8:9628. doi: 10.1038/s41598-018-27376-3 (PMC6018169; doi:10.1038/s41598-018-27376-3)
Supplement: Supplementary file 2 — Dataset 1 [file 41598_2018_27376_MOESM2_ESM.xlsx]

## Sheet: Supplemental Table 1
	ID	affy_probe_list	symbol_A	name_A	EpC1W...OM1W	EpC1W...PrR1W	EpC1W...St1W	EpC1W...Su1W	PrR1W...St1W	PrR1W...OM1W	PrR1W...Su1W	St1W...OM1W	St1W...Su1W	Su1W...OM1W	AveExpr	F	P.Value	adj.P.Val
205742_at	205742_at	205742_at	TNNI3	troponin I type 3 (cardiac)	7.73457	7.69921	7.73736	7.50792	0.0381534	0.0353663	-0.191285	-0.00278711	-0.229438	0.226651	4.17011	164.614	1.49134e-15	1.49939e-11
206858_s_at	206858_s_at	206858_s_at	HOXC6	homeobox C6	-2.7322	-3.58855	-2.42895	-3.13864	1.15959	0.856349	0.449901	-0.303246	-0.709694	0.406448	5.01396	120.877	3.382e-14	1.70013e-10
203440_at	203440_at	203440_at	CDH2	cadherin 2, type 1, N-cadherin (neuronal)	5.36314	4.96054	5.64692	5.52653	0.686379	0.402592	0.565983	-0.283786	-0.120395	-0.163391	4.44534	100.396	2.16393e-13	7.25207e-10
219195_at	219195_at	219195_at	PPARGC1A	peroxisome proliferator-activated receptor gamma, coactivator 1 alpha	3.53646	0.200989	0.435813	3.19913	0.234824	3.33547	2.99815	3.10065	2.76332	0.337327	5.32764	61.3631	2.68951e-11	6.76007e-08
205132_at	205132_at	205132_at	ACTC1	actin, alpha, cardiac muscle 1	6.83818	6.833	6.88966	5.01423	0.0566652	0.00518354	-1.81876	-0.0514816	-1.87543	1.82395	5.27818	59.7892	3.45205e-11	6.94138e-08
1553603_s_at	1553603_s_at	1553603_s_at	ATL2	atlastin GTPase 2	-0.0765096	-1.48553	-1.48477	0.51478	0.000761647	1.40902	2.00031	1.40826	1.99955	-0.59129	7.64674	46.0948	4.06131e-10	6.8054e-07
209216_at	209216_at	209216_at	WDR45	WD repeat domain 45	1.24984	0.0209579	0.25454	1.20301	0.233582	1.22889	1.18206	0.995304	0.948474	0.0468296	6.80563	44.7027	5.40721e-10	7.7663e-07
205366_s_at	205366_s_at	205366_s_at	HOXB6	homeobox B6	-3.01908	-2.31745	-1.69548	-1.15863	0.621965	-0.701629	1.15882	-1.32359	0.536854	-1.86045	4.39011	43.6307	6.77711e-10	8.51713e-07
221288_at	221288_at	221288_at	GPR22	G protein-coupled receptor 22	5.57925	5.47405	5.49882	5.47315	0.0247615	0.105198	-0.000908064	0.0804361	-0.0256695	0.106106	3.70668	42.6732	8.32644e-10	9.30156e-07
214468_at	214468_at	214468_at	MYH6	myosin, heavy chain 6, cardiac muscle, alpha	6.30953	6.28446	6.30637	5.14107	0.0219151	0.0250735	-1.14338	0.00315835	-1.1653	1.16846	4.02875	41.7852	1.01152e-09	9.91324e-07
236302_at	236302_at	236302_at	PPM1E	protein phosphatase, Mg2+/Mn2+ dependent, 1E	4.75156	4.79249	4.79416	4.17651	0.00167444	-0.0409273	-0.615978	-0.0426017	-0.617652	0.575051	3.87179	41.4708	1.0846e-09	9.91324e-07
228494_at	228494_at	228494_at	PPP1R9A	protein phosphatase 1, regulatory subunit 9A	0.925063	0.9908	0.868581	0.951193	-0.122219	-0.0657374	-0.0396068	0.0564817	0.0826123	-0.0261306	2.7966	40.1859	1.44956e-09	1.21449e-06
207573_x_at	207573_x_at	207573_x_at	ATP5L	ATP synthase, H+ transporting, mitochondrial Fo complex, subunit G	0.622172	-0.264815	-0.0420403	0.43782	0.222775	0.886987	0.702635	0.664212	0.47986	0.184352	11.571	36.1702	3.79213e-09	2.93277e-06
212251_at	212251_at	212251_at	MTDH	metadherin	-0.905868	-0.117091	-0.523011	-0.998306	-0.40592	-0.788777	-0.881215	-0.382857	-0.475295	0.0924379	8.6179	35.3568	4.65932e-09	3.34605e-06
220455_at	220455_at	220455_at	SLC16A8	solute carrier family 16 (monocarboxylate transporter), member 8	0.217419	-0.509267	0.0713954	0.128068	0.580662	0.726686	0.637335	0.146024	0.0566723	0.0893514	2.84442	34.6408	5.60443e-09	3.75646e-06
209904_at	209904_at	209904_at	TNNC1	troponin C type 1 (slow)	7.06113	7.06424	6.84667	3.69879	-0.217576	-0.00311231	-3.36546	0.214464	-3.14788	3.36234	4.60714	34.115	6.43181e-09	3.923e-06
224512_s_at	224512_s_at	224512_s_at	NAA38	N(alpha)-acetyltransferase 38, NatC auxiliary subunit	1.07721	0.22548	0.87704	0.661689	0.65156	0.851728	0.436209	0.200168	-0.215351	0.415519	5.94678	33.8272	6.94069e-09	3.923e-06
201322_at	201322_at	201322_at	ATP5B	ATP synthase, H+ transporting, mitochondrial F1 complex, beta polypeptide	1.09233	0.161332	0.733883	0.956957	0.572551	0.931001	0.795625	0.35845	0.223074	0.135376	9.10523	33.7826	7.02347e-09	3.923e-06
213844_at	213844_at	213844_at	HOXA5	homeobox A5	-2.25688	-2.26695	-1.03528	-0.46439	1.23167	0.0100756	1.80256	-1.2216	0.570888	-1.79249	5.26069	33.064	8.51685e-09	4.50676e-06
204931_at	204931_at	204931_at	TCF21	transcription factor 21	1.00955	2.23925	3.53007	3.45248	1.29082	-1.2297	1.21323	-2.52051	-0.0775808	-2.44293	4.70143	32.2387	1.06748e-08	5.36623e-06
207480_s_at	207480_s_at	207480_s_at	MEIS2	Meis homeobox 2	0.207517	1.60253	1.96607	2.06458	0.363547	-1.39501	0.462052	-1.75856	0.098505	-1.85706	7.20301	31.886	1.17743e-08	5.63708e-06
221952_x_at	221952_x_at	221952_x_at	TRMT5	tRNA methyltransferase 5	0.0789184	0.233701	0.864845	0.018612	0.631145	-0.154782	-0.215089	-0.785927	-0.846233	0.0603065	6.16082	30.5648	1.71397e-08	7.83284e-06
230143_at	230143_at	230143_at	RNF165	ring finger protein 165	2.21305	2.23412	2.16797	2.18807	-0.0661446	-0.0210661	-0.046044	0.0450785	0.0201006	0.0249779	3.37781	30.056	1.98785e-08	8.68948e-06
202592_at	202592_at	202592_at	BLOC1S1	biogenesis of lysosomal organelles complex-1, subunit 1	0.746054	-0.122387	0.511556	0.640976	0.633943	0.868441	0.763363	0.234498	0.12942	0.105078	7.125	29.5157	2.33212e-08	9.76965e-06
202825_at	202825_at	202825_at	SLC25A4	solute carrier family 25 (mitochondrial carrier; adenine nucleotide translocator), member 4	2.4995	2.14141	2.30753	1.01513	0.166124	0.358097	-1.12628	0.191973	-1.2924	1.48438	7.31043	29.3059	2.48297e-08	9.98549e-06
220948_s_at	220948_s_at	220948_s_at	ATP1A1	ATPase, Na+/K+ transporting, alpha 1 polypeptide	1.65906	0.688624	1.42168	1.86571	0.733058	0.970435	1.17709	0.237377	0.444029	-0.206652	5.88695	29.0435	2.68691e-08	1.01607e-05
226261_at	226261_at	226261_at	ZNRF2	zinc and ring finger 2	0.00891953	-0.44118	-0.0163174	0.00631847	0.424862	0.450099	0.447498	0.0252369	0.0226358	0.00260106	2.60431	28.9924	2.72866e-08	1.01607e-05
209470_s_at	209470_s_at	209470_s_at	GPM6A	glycoprotein M6A	-1.94959	0.226901	0.334407	1.70391	0.107506	-2.17649	1.47701	-2.28399	1.3695	-3.6535	5.02967	27.8879	3.83116e-08	1.37566e-05
202741_at	202741_at	202741_at	PRKACB	protein kinase, cAMP-dependent, catalytic, beta	1.32212	1.50883	1.47022	1.42577	-0.0386071	-0.186706	-0.0830536	-0.148099	-0.0444466	-0.103653	5.71133	26.5537	5.86034e-08	1.9968e-05
225019_at	225019_at	225019_at	CAMK2D	calcium/calmodulin-dependent protein kinase II delta	1.63186	1.87449	1.80449	1.44896	-0.070002	-0.242632	-0.425537	-0.172629	-0.355535	0.182905	4.6899	26.5027	5.95824e-08	1.9968e-05
201113_at	201113_at	201113_at	TUFM	Tu translation elongation factor, mitochondrial	0.860956	-0.445943	0.737813	0.840941	1.18376	1.3069	1.28688	0.123143	0.103128	0.0200151	3.2227	25.9882	7.05438e-08	2.22861e-05
241700_at	241700_at	241700_at	ZFHX4	zinc finger homeobox 4	-0.439726	-0.0635845	-0.361165	-2.22152	-0.29758	-0.376141	-2.15793	-0.0785613	-1.86035	1.78179	4.20239	25.8192	7.46097e-08	2.22861e-05
225693_s_at	225693_s_at	225693_s_at	CAMTA1	calmodulin binding transcription activator 1	0.774458	0.681271	1.13877	0.989483	0.457497	0.0931866	0.308212	-0.364311	-0.149285	-0.215025	8.49526	25.7932	7.52577e-08	2.22861e-05
204069_at	204069_at	204069_at	MEIS1	Meis homeobox 1	-1.11055	0.0128069	2.43946	1.51718	2.42665	-1.12336	1.50437	-3.55001	-0.922281	-2.62773	6.85786	25.7889	7.53658e-08	2.22861e-05
201871_s_at	201871_s_at	201871_s_at	UBXN1	UBX domain protein 1	0.32093	-0.82242	0.0352475	0.334626	0.857667	1.14335	1.15705	0.285683	0.299379	-0.013696	6.5842	25.4207	8.52559e-08	2.37361e-05
224972_at	224972_at	224972_at	ROMO1	reactive oxygen species modulator 1	0.803645	0.0342001	0.668553	0.739426	0.634353	0.769445	0.705226	0.135092	0.0708721	0.0642195	5.50237	25.3834	8.63342e-08	2.37361e-05
239647_at	239647_at	239647_at	CHST13	carbohydrate (chondroitin 4) sulfotransferase 13	-0.053507	-0.0042029	-0.0219416	-0.386297	-0.0177387	-0.0493041	-0.382094	-0.0315654	-0.364355	0.33279	2.56901	25.3487	8.7352e-08	2.37361e-05
200634_at	200634_at	200634_at	PFN1	profilin 1	-0.583269	-0.285572	0.76328	-0.672911	1.04885	-0.297697	-0.387339	-1.34655	-1.43619	0.0896417	7.39529	24.7732	1.06274e-07	2.8118e-05
217747_s_at	217747_s_at	217747_s_at	RPS9	ribosomal protein S9	0.122331	-0.570058	-0.45635	0.373562	0.113708	0.692389	0.94362	0.578681	0.829912	-0.25123	9.80197	24.6207	1.12012e-07	2.88762e-05
207173_x_at	207173_x_at	207173_x_at	CDH11	cadherin 11, type 2, OB-cadherin (osteoblast)	-1.6518	0.904209	0.632026	-0.00206688	-0.272183	-2.55601	-0.906276	-2.28382	-0.634093	-1.64973	7.76773	24.2939	1.25482e-07	3.15398e-05
230608_at	230608_at	230608_at	TSACC	TSSK6 activating co-chaperone	9.47896e-05	-0.545236	-0.0589166	0.00839805	0.48632	0.545331	0.553634	0.0590114	0.0673146	-0.00830326	4.57767	24.1387	1.32494e-07	3.24902e-05
200790_at	200790_at	200790_at	ODC1	ornithine decarboxylase 1	0.0855071	-0.801102	-0.216501	0.0913206	0.584601	0.886609	0.892423	0.302008	0.307822	-0.00581348	3.70531	23.9299	1.42611e-07	3.39153e-05
225639_at	225639_at	225639_at	SKAP2	src kinase associated phosphoprotein 2	-1.61268	-1.62496	-1.5324	-0.455279	0.0925637	0.0122846	1.16968	-0.0802791	1.07712	-1.1574	8.01324	23.8262	1.47948e-07	3.39153e-05
203689_s_at	203689_s_at	203689_s_at	FMR1	fragile X mental retardation 1	0.609752	0.0729427	0.0449164	0.837062	-0.0280262	0.536809	0.764119	0.564835	0.792146	-0.22731	5.58377	23.8171	1.48426e-07	3.39153e-05
205413_at	205413_at	205413_at	MPPED2	metallophosphoesterase domain containing 2	2.40578	2.4583	2.35571	2.09428	-0.102587	-0.0525182	-0.364021	0.0500684	-0.261434	0.311503	4.72289	23.6869	1.55461e-07	3.47334e-05
208557_at	208557_at	208557_at	HOXA6	homeobox A6	0.0169121	-1.0712	0.132144	-0.0501875	1.20334	1.08811	1.02101	-0.115232	-0.182331	0.0670996	3.72264	22.9777	2.00806e-07	4.353e-05
215579_at	215579_at	215579_at	APOBEC3G	apolipoprotein B mRNA editing enzyme, catalytic polypeptide-like 3G	-0.00685206	-0.629161	0.0391376	-0.142309	0.668298	0.622309	0.486852	-0.0459897	-0.181446	0.135457	2.77929	22.9413	2.03492e-07	4.353e-05
208359_s_at	208359_s_at	208359_s_at	KCNJ4	potassium inwardly-rectifying channel, subfamily J, member 4	2.0551	1.26414	1.94724	2.06243	0.683098	0.790954	0.798287	0.107856	0.115189	-0.00733301	3.10936	22.8381	2.11335e-07	4.42659e-05
208972_s_at	208972_s_at	208972_s_at	ATP5G1	ATP synthase, H+ transporting, mitochondrial Fo complex, subunit C1 (subunit 9)	1.54162	0.680943	0.986855	1.39579	0.305911	0.860678	0.714847	0.554767	0.408936	0.145831	5.03095	22.7188	2.20814e-07	4.53074e-05
218969_at	218969_at	218969_at	PAM16	presequence translocase-associated motor 16 homolog (S. cerevisiae)	0.901758	-0.265317	0.305337	0.866021	0.570655	1.16708	1.13134	0.596421	0.560683	0.0357374	5.48228	22.5775	2.32646e-07	4.67804e-05
217938_s_at	217938_s_at	217938_s_at	KCMF1	potassium channel modulatory factor 1	0.439019	0.912262	0.793555	0.225094	-0.118707	-0.473243	-0.687168	-0.354535	-0.568461	0.213925	9.05204	22.2502	2.62818e-07	5.01334e-05
203050_at	203050_at	203050_at	TP53BP1	tumor protein p53 binding protein 1	1.39466	0.261842	0.753552	1.34081	0.49171	1.13281	1.07897	0.641103	0.587256	0.0538475	4.26419	22.2326	2.64561e-07	5.01334e-05
213738_s_at	213738_s_at	213738_s_at	ATP5A1	ATP synthase, H+ transporting, mitochondrial F1 complex, alpha subunit 1, cardiac muscle	0.53802	0.108893	0.303882	0.348252	0.194989	0.429127	0.23936	0.234138	0.0443706	0.189768	6.00887	22.1924	2.68574e-07	5.01334e-05
208668_x_at	208668_x_at	208668_x_at	HMGN2	high mobility group nucleosomal binding domain 2	0.132813	0.542454	0.878532	0.169915	0.336078	-0.409641	-0.372539	-0.745719	-0.708617	-0.0371016	9.00793	22.1423	2.73684e-07	5.01334e-05
212845_at	212845_at	212845_at	SAMD4A	sterile alpha motif domain containing 4A	2.05983	2.90759	2.93218	1.08112	0.0245981	-0.847756	-1.82647	-0.872354	-1.85107	0.978714	7.60395	22.1368	2.74253e-07	5.01334e-05
207981_s_at	207981_s_at	207981_s_at	ESRRG	estrogen-related receptor gamma	4.16116	4.00464	4.18371	3.44455	0.179073	0.156517	-0.56009	-0.0225553	-0.739163	0.716608	4.17592	21.8404	3.06776e-07	5.50773e-05
202310_s_at	202310_s_at	202310_s_at	COL1A1	collagen, type I, alpha 1	-1.53653	0.375641	0.33414	-2.27223	-0.0415006	-1.91217	-2.64787	-1.87067	-2.60637	0.735695	8.65133	21.6424	3.30852e-07	5.80958e-05
224415_s_at	224415_s_at	224415_s_at	HINT2	histidine triad nucleotide binding protein 2	0.528434	-0.694586	-0.195081	0.70538	0.499505	1.22302	1.39997	0.723515	0.900461	-0.176946	8.4333	21.6088	3.35146e-07	5.80958e-05
223082_at	223082_at	223082_at	SH3KBP1	SH3-domain kinase binding protein 1	2.56265	3.03049	2.95363	1.79002	-0.0768642	-0.467838	-1.24047	-0.390974	-1.16361	0.772633	4.34579	21.4887	3.50975e-07	5.98085e-05
217882_at	217882_at	217882_at	EMC3	ER membrane protein complex subunit 3	0.141711	-0.86707	-1.08035	0.532454	-0.213276	1.00878	1.39952	1.22206	1.6128	-0.390743	4.58366	21.1419	4.01464e-07	6.7272e-05
201714_at	201714_at	201714_at	TUBG1	tubulin, gamma 1	0.549599	-0.27126	0.514406	0.850749	0.785666	0.820858	1.12201	0.0351925	0.336343	-0.30115	3.61749	21.0812	4.11087e-07	6.77552e-05
205110_s_at	205110_s_at	205110_s_at	FGF13	fibroblast growth factor 13	3.27271	2.07427	3.05962	2.35593	0.985347	1.19844	0.281661	0.213095	-0.703687	0.916781	4.64478	20.7064	4.76439e-07	7.72599e-05
218357_s_at	218357_s_at	218357_s_at	TIMM8B	translocase of inner mitochondrial membrane 8 homolog B (yeast)	0.656947	0.506198	0.92795	0.229565	0.421752	0.150749	-0.276633	-0.271003	-0.698385	0.427382	3.75127	20.5934	4.98311e-07	7.95241e-05
206194_at	206194_at	206194_at	HOXC4	homeobox C4	-1.9026	-1.39248	-1.36589	-1.03963	0.0265902	-0.51012	0.352847	-0.53671	0.326257	-0.862967	5.93614	20.5293	5.1121e-07	8.0308e-05
223318_s_at	223318_s_at	223318_s_at	ALKBH7	alkB, alkylation repair homolog 7 (E. coli)	1.35857	0.291692	0.678344	1.43368	0.386652	1.06688	1.14199	0.680228	0.755335	-0.0751065	6.81586	20.4847	5.20399e-07	8.04937e-05
229376_at	229376_at	229376_at	PROX1	prospero homeobox 1	2.00458	1.81142	1.76065	1.35677	-0.050763	0.193162	-0.454645	0.243925	-0.403882	0.647807	4.69179	20.4266	5.32621e-07	8.11359e-05
210501_x_at	210501_x_at	210501_x_at	EIF3K	eukaryotic translation initiation factor 3, subunit K	0.464589	-0.187741	0.0180877	0.572582	0.205828	0.652329	0.760322	0.446501	0.554494	-0.107993	9.10097	20.3857	5.41425e-07	8.1246e-05
1557143_at	1557143_at	1557143_at	CSMD2	CUB and Sushi multiple domains 2	0.100691	-1.44215	0.0748767	0.134492	1.51703	1.54284	1.57664	0.0258143	0.0596148	-0.0338006	3.01042	20.315	5.5703e-07	8.23585e-05
202891_at	202891_at	202891_at	NIT1	nitrilase 1	0.568169	-0.862756	0.24185	0.58332	1.10461	1.43093	1.44608	0.326319	0.34147	-0.0151516	5.29395	20.0673	6.15692e-07	8.97126e-05
206445_s_at	206445_s_at	206445_s_at	PRMT1	protein arginine methyltransferase 1	1.04886	0.719571	1.34139	0.601457	0.621817	0.329291	-0.118114	-0.292526	-0.739931	0.447405	5.81868	19.8834	6.63605e-07	9.53126e-05
223557_s_at	223557_s_at	223557_s_at	TMEFF2	transmembrane protein with EGF-like and two follistatin-like domains 2	-0.924754	3.10904	2.33628	-0.743181	-0.772765	-4.03379	-3.85222	-3.26103	-3.07946	-0.181573	4.97564	19.7166	7.10602e-07	0.000100625
228827_at	228827_at	228827_at	RUNX1T1	runt-related transcription factor 1; translocated to, 1 (cyclin D-related)	1.2142	1.30183	1.1872	1.29232	-0.114633	-0.0876357	-0.00951028	0.0269976	0.105123	-0.0781255	8.5367	19.6175	7.40245e-07	0.000103367
202403_s_at	202403_s_at	202403_s_at	COL1A2	collagen, type I, alpha 2	-0.771561	0.626655	-0.0527517	-1.0841	-0.679407	-1.39822	-1.71075	-0.718809	-1.03134	0.312534	10.5956	18.438	1.21922e-06	0.000167919
200992_at	200992_at	200992_at	IPO7	importin 7	0.0397184	-0.29674	-0.579931	0.125888	-0.28319	0.336459	0.422628	0.619649	0.705819	-0.0861697	8.10338	18.3562	1.26331e-06	0.000167927
201966_at	201966_at	201966_at	NDUFS2	NADH dehydrogenase (ubiquinone) Fe-S protein 2, 49kDa (NADH-coenzyme Q reductase)	0.90465	-0.21782	0.279857	0.803651	0.497677	1.12247	1.02147	0.624792	0.523794	0.100999	5.61768	18.3554	1.26371e-06	0.000167927
215977_x_at	215977_x_at	215977_x_at	GK	glycerol kinase	0.541219	-2.25612	-1.11348	0.751718	1.14264	2.79734	3.00784	1.6547	1.8652	-0.210499	3.70401	18.3451	1.26939e-06	0.000167927
221749_at	221749_at	221749_at	YTHDF3	YTH domain family, member 3	-0.0456704	-0.606952	-0.397955	0.129783	0.208997	0.561281	0.736735	0.352285	0.527738	-0.175454	10.623	18.3124	1.28761e-06	0.000168125
203725_at	203725_at	203725_at	GADD45A	growth arrest and DNA-damage-inducible, alpha	0.185072	1.12507	1.30894	-0.247065	0.183866	-0.940002	-1.37214	-1.12387	-1.55601	0.432137	9.29162	18.2639	1.3151e-06	0.000169514
212075_s_at	212075_s_at	212075_s_at	CSNK2A1	casein kinase 2, alpha 1 polypeptide	0.172972	-0.860546	-0.771511	0.0893211	0.0890348	1.03352	0.949867	0.944483	0.860832	0.0836505	7.37925	18.2114	1.34562e-06	0.000171252
207132_x_at	207132_x_at	207132_x_at	PFDN5	prefoldin subunit 5	0.196318	-0.0455684	0.128631	0.641971	0.174199	0.241886	0.687539	0.0676874	0.51334	-0.445653	9.10788	18.1697	1.37036e-06	0.00017222
223244_s_at	223244_s_at	223244_s_at	NDUFA12	NADH dehydrogenase (ubiquinone) 1 alpha subcomplex, 12	1.33527	0.404304	0.86567	1.18289	0.461365	0.93097	0.778583	0.469605	0.317218	0.152387	7.01823	18.1168	1.40254e-06	0.000174088
210418_s_at	210418_s_at	210418_s_at	IDH3B	isocitrate dehydrogenase 3 (NAD+) beta	1.35754	0.24316	0.483402	0.773709	0.240242	1.11438	0.530549	0.874138	0.290307	0.583831	8.67222	18.0192	1.46406e-06	0.000179508
221530_s_at	221530_s_at	221530_s_at	BHLHE41	basic helix-loop-helix family, member e41	-0.832195	-0.714507	-0.31002	-1.91111	0.404487	-0.117688	-1.1966	-0.522175	-1.60109	1.07891	7.11122	17.9316	1.52178e-06	0.000184338
222891_s_at	222891_s_at	222891_s_at	BCL11A	B-cell CLL/lymphoma 11A (zinc finger protein)	1.92955	2.24879	2.35859	2.41644	0.109806	-0.31923	0.167652	-0.429036	0.0578463	-0.486882	3.31209	17.8843	1.55397e-06	0.000184951
203908_at	203908_at	203908_at	SLC4A4	solute carrier family 4 (sodium bicarbonate cotransporter), member 4	-0.682978	-1.64337	-1.71365	-0.119683	-0.0702825	0.960388	1.52368	1.03067	1.59397	-0.563295	8.48363	17.8703	1.56364e-06	0.000184951
214383_x_at	214383_x_at	214383_x_at	KLHDC3	kelch domain containing 3	1.56626	1.21095	1.65569	1.04391	0.444748	0.355311	-0.167033	-0.0894377	-0.611782	0.522344	6.31443	17.4552	1.88277e-06	0.000218864
200710_at	200710_at	200710_at	ACADVL	acyl-CoA dehydrogenase, very long chain	0.577864	-0.673194	-0.236566	0.6467	0.436628	1.25106	1.31989	0.814429	0.883265	-0.0688359	5.34944	17.4421	1.89389e-06	0.000218864
216265_x_at	216265_x_at	216265_x_at	MYH7	myosin, heavy chain 7, cardiac muscle, beta	6.92504	6.92582	6.89353	4.90247	-0.0322933	-0.000778682	-2.02335	0.0315146	-1.99106	2.02257	4.27484	17.3878	1.94102e-06	0.000221761
200021_at	200021_at	200021_at	CFL1	cofilin 1 (non-muscle)	-0.510653	-0.321023	0.361036	-0.584573	0.682059	-0.18963	-0.26355	-0.871689	-0.945609	0.0739201	10.2352	17.2846	2.03395e-06	0.000229768
201021_s_at	201021_s_at	201021_s_at	DSTN	destrin (actin depolymerizing factor)	1.18376	1.30282	1.1512	1.4322	-0.151628	-0.119063	0.12938	0.0325643	0.281007	-0.248443	7.92096	17.2387	2.07692e-06	0.000232015
200987_x_at	200987_x_at	200987_x_at	PSME3	proteasome (prosome, macropain) activator subunit 3 (PA28 gamma; Ki)	1.03299	0.135818	0.368642	0.793935	0.232824	0.897169	0.658117	0.664345	0.425293	0.239052	7.45918	17.1499	2.16283e-06	0.000236959
205423_at	205423_at	205423_at	AP1B1	adaptor-related protein complex 1, beta 1 subunit	0.364686	-0.296898	0.200472	0.261166	0.49737	0.661585	0.558065	0.164215	0.0606944	0.10352	3.0432	17.1444	2.16832e-06	0.000236959
226780_s_at	226780_s_at	226780_s_at	C7orf55	chromosome 7 open reading frame 55	0.93644	0.805117	0.871288	0.895218	0.0661707	0.131322	0.090101	0.0651516	0.0239302	0.0412213	4.62641	17.0944	2.2185e-06	0.000239837
211896_s_at	211896_s_at	211896_s_at	DCN	decorin	-0.673615	0.523693	0.585824	-0.450954	0.0621312	-1.19731	-0.974647	-1.25944	-1.03678	-0.22266	5.89685	16.8965	2.43011e-06	0.000259919
213684_s_at	213684_s_at	213684_s_at	PDLIM5	PDZ and LIM domain 5	7.36718	7.4682	6.82309	3.40565	-0.645111	-0.101019	-4.06255	0.544092	-3.41744	3.96153	5.2478	16.8425	2.49151e-06	0.000263681
210046_s_at	210046_s_at	210046_s_at	IDH2	isocitrate dehydrogenase 2 (NADP+), mitochondrial	3.62075	1.65703	2.85294	3.78439	1.19591	1.96372	2.12736	0.76781	0.931453	-0.163643	6.12155	16.7945	2.54769e-06	0.000266817
201668_x_at	201668_x_at	201668_x_at	MARCKS	myristoylated alanine-rich protein kinase C substrate	-1.57836	0.123513	-0.0946321	-1.38724	-0.218145	-1.70188	-1.51076	-1.48373	-1.29261	-0.191118	5.86265	16.6522	2.72222e-06	0.000281272
202698_x_at	202698_x_at	202698_x_at	COX4I1	cytochrome c oxidase subunit IV isoform 1	0.775598	-0.102467	0.246339	0.752894	0.348806	0.878065	0.855361	0.529259	0.506555	0.0227042	3.42957	16.637	2.74166e-06	0.000281272
204824_at	204824_at	204824_at	ENDOG	endonuclease G	1.33027	-0.564243	1.31433	1.30046	1.87857	1.89451	1.8647	0.0159436	-0.013868	0.0298116	3.79011	16.5733	2.82468e-06	0.000286862
223091_x_at	223091_x_at	223091_x_at	MFF	mitochondrial fission factor	0.863759	-0.0424421	-0.108143	0.707977	-0.0657014	0.906201	0.750419	0.971903	0.81612	0.155782	7.79368	16.5423	2.86611e-06	0.000288159
208195_at	208195_at	208195_at	TTN	titin	8.46244	8.46244	7.23427	3.07517	-1.22817	0	-5.38726	1.22817	-4.1591	5.38726	5.41461	16.4532	2.9888e-06	0.000297519
208736_at	208736_at	208736_at	ARPC3	actin related protein 2/3 complex, subunit 3, 21kDa	-0.836204	-0.0958952	-0.0951273	-0.545746	0.000767879	-0.740309	-0.449851	-0.741077	-0.450619	-0.290458	6.25	16.4211	3.03433e-06	0.00029909
201255_x_at	201255_x_at	201255_x_at	BAG6	BCL2-associated athanogene 6	0.675553	-0.0351284	0.43364	0.428197	0.468768	0.710681	0.463325	0.241913	-0.00544271	0.247356	8.1748	16.293	3.224e-06	0.0003147
203787_at	203787_at	203787_at	SSBP2	single-stranded DNA binding protein 2	0.626647	1.30893	1.01503	0.60236	-0.293895	-0.682281	-0.706568	-0.388386	-0.412673	0.0242869	8.3046	16.1582	3.43773e-06	0.000332336
212955_s_at	212955_s_at	212955_s_at	POLR2I	polymerase (RNA) II (DNA directed) polypeptide I, 14.5kDa	0.518865	-0.275051	0.93638	0.893034	1.21143	0.793916	1.16809	-0.417515	-0.0433455	-0.374169	4.70078	16.1066	3.52367e-06	0.0003374
204367_at	204367_at	204367_at	SP2	Sp2 transcription factor	0.234412	-0.0720117	0.68131	0.396021	0.753321	0.306424	0.468033	-0.446898	-0.285289	-0.161609	3.58619	16.0718	3.58292e-06	0.000339837
224378_x_at	224378_x_at	224378_x_at	MAP1LC3A	microtubule-associated protein 1 light chain 3 alpha	0.625237	0.0667626	0.826117	0.606775	0.759354	0.558474	0.540013	-0.20088	-0.219341	0.0184616	5.28793	16.0041	3.70131e-06	0.000347784
202622_s_at	202622_s_at	202622_s_at	ATXN2	ataxin 2	0.512802	-1.1926	-0.884439	-0.00754938	0.308157	1.7054	1.18505	1.39724	0.87689	0.520352	6.86509	15.971	3.76074e-06	0.000350097
1553536_at	1553536_at	1553536_at	MBNL2	muscleblind-like splicing regulator 2	1.41321	-0.59907	0.454727	1.0995	1.0538	2.01228	1.69857	0.958486	0.644772	0.313714	5.75993	15.8648	3.9587e-06	0.000365145
204398_s_at	204398_s_at	204398_s_at	EML2	echinoderm microtubule associated protein like 2	0.299966	-0.199661	0.239444	0.426532	0.439105	0.499627	0.626193	0.0605214	0.187088	-0.126566	2.84986	15.8127	4.05984e-06	0.00037107
221503_s_at	221503_s_at	221503_s_at	KPNA3	karyopherin alpha 3 (importin alpha 4)	-0.0060446	0.00604328	-0.0165878	-0.501167	-0.0226311	-0.0120879	-0.50721	0.0105432	-0.484579	0.495122	2.66583	15.6731	4.34531e-06	0.000393583
224825_at	224825_at	224825_at	DNTTIP1	deoxynucleotidyltransferase, terminal, interacting protein 1	0.921521	0.101858	0.809695	0.672128	0.707837	0.819663	0.57027	0.111826	-0.137566	0.249393	4.53441	15.6095	4.48269e-06	0.000402401
221269_s_at	221269_s_at	221269_s_at	SH3BGRL3	SH3 domain binding glutamate-rich protein like 3	0.188699	-0.281948	0.440203	0.0996342	0.722151	0.470647	0.381582	-0.251504	-0.340569	0.0890646	4.3526	15.495	4.7418e-06	0.000421308
205262_at	205262_at	205262_at	KCNH2	potassium voltage-gated channel, subfamily H (eag-related), member 2	1.07096	0.989378	0.97923	0.834261	-0.010148	0.0815832	-0.155118	0.0917312	-0.14497	0.236701	3.71167	15.48	4.77711e-06	0.000421308
201310_s_at	201310_s_at	201310_s_at	NREP	neuronal regeneration related protein	0.505192	1.04601	0.617704	-0.41505	-0.428306	-0.540819	-1.46106	-0.112513	-1.03275	0.920241	9.11658	15.4522	4.84304e-06	0.000423408
213988_s_at	213988_s_at	213988_s_at	SAT1	spermidine/spermine N1-acetyltransferase 1	-0.342981	-1.14392	-1.04937	0.168321	0.0945454	0.800935	1.31224	0.706389	1.21769	-0.511302	6.61102	15.4141	4.93491e-06	0.00042772
213146_at	213146_at	213146_at	KDM6B	lysine (K)-specific demethylase 6B	0.767929	-0.633289	0.541519	0.734649	1.17481	1.40122	1.36794	0.22641	0.19313	0.0332804	3.51406	15.3562	5.07835e-06	0.00043639
243258_at	243258_at	243258_at	CLUH	clustered mitochondria (cluA/CLU1) homolog	0.665876	0.0346647	0.512044	0.511462	0.47738	0.631212	0.476797	0.153832	-0.000582346	0.154414	3.1119	15.2857	5.25925e-06	0.000444579
202157_s_at	202157_s_at	202157_s_at	CELF2	CUGBP, Elav-like family member 2	-0.859865	0.786034	0.876994	0.2505	0.0909596	-1.6459	-0.535534	-1.73686	-0.626493	-1.11037	7.84706	15.2846	5.26207e-06	0.000444579
221675_s_at	221675_s_at	221675_s_at	CHPT1	choline phosphotransferase 1	-0.257122	-0.747009	-0.756996	-0.29101	-0.00998646	0.489888	0.455999	0.499874	0.465986	0.0338886	10.673	15.2013	5.48501e-06	0.000459552
235004_at	235004_at	235004_at	RBM24	RNA binding motif protein 24	5.47892	5.60354	5.24548	2.88954	-0.358067	-0.124625	-2.714	0.233442	-2.35593	2.58938	5.26011	15.0114	6.03282e-06	0.000501272
1557680_at	1557680_at	1557680_at	SAMD15	sterile alpha motif domain containing 15	0.0386127	-0.48441	0.00714184	0.0212278	0.491551	0.523022	0.505637	0.0314709	0.014086	0.0173849	2.70359	14.8452	6.5619e-06	0.000540765
214343_s_at	214343_s_at	214343_s_at	ATXN7L1	ataxin 7-like 1	0.82506	-0.254764	1.12696	0.714761	1.38172	1.07982	0.969525	-0.301898	-0.412197	0.110299	3.90861	14.7683	6.82345e-06	0.000557747
229423_at	229423_at	229423_at	CHEK1	checkpoint kinase 1	0.0322138	-0.288237	-0.00620804	0.00996938	0.282029	0.320451	0.298207	0.0384219	0.0161774	0.0222444	2.86038	14.7215	6.98848e-06	0.000564858
209348_s_at	209348_s_at	209348_s_at	MAF	v-maf avian musculoaponeurotic fibrosarcoma oncogene homolog	-1.29943	0.0360247	0.363112	-0.731127	0.327087	-1.33545	-0.767152	-1.66254	-1.09424	-0.568298	6.69752	14.7119	7.0228e-06	0.000564858
204256_at	204256_at	204256_at	ELOVL6	ELOVL fatty acid elongase 6	-2.13194	-0.643499	-1.05984	-2.27824	-0.416339	-1.48844	-1.63474	-1.0721	-1.2184	0.146302	8.78767	14.6264	7.33672e-06	0.000581403
224952_at	224952_at	224952_at	TANC2	tetratricopeptide repeat, ankyrin repeat and coiled-coil containing 2	0.782806	0.894966	1.24306	0.823272	0.34809	-0.112161	-0.0716942	-0.46025	-0.419784	-0.0404664	3.59692	14.6169	7.37267e-06	0.000581403
203627_at	203627_at	203627_at	IGF1R	insulin-like growth factor 1 receptor	1.00054	0.967119	1.11067	1.21245	0.143556	0.0334251	0.245329	-0.11013	0.101774	-0.211904	3.53011	14.6092	7.40198e-06	0.000581403
208978_at	208978_at	208978_at	CRIP2	cysteine-rich protein 2	0.990561	0.86544	1.02597	0.982825	0.160526	0.125121	0.117385	-0.0354051	-0.0431407	0.00773556	2.95753	14.5407	7.66731e-06	0.000597575
233679_at	233679_at	233679_at	LOC100506472	uncharacterized LOC100506472	0.303583	-0.308375	0.145523	0.228779	0.453897	0.611958	0.537154	0.158061	0.0832562	0.0748047	2.8958	14.4056	8.22172e-06	0.000629277
205295_at	205295_at	205295_at	CKMT2	creatine kinase, mitochondrial 2 (sarcomeric)	4.58758	4.56712	4.57089	2.4564	0.00376702	0.0204557	-2.11072	0.0166887	-2.11449	2.13118	3.86199	14.4032	8.23204e-06	0.000629277
220934_s_at	220934_s_at	220934_s_at	TMEM223	transmembrane protein 223	0.397361	-0.387316	0.186676	0.377067	0.573992	0.784677	0.764383	0.210685	0.190391	0.0202938	4.28305	14.3838	8.31515e-06	0.000629277
205356_at	205356_at	205356_at	USP13	ubiquitin specific peptidase 13 (isopeptidase T-3)	2.85552	2.83233	2.85887	1.72358	0.0265374	0.0231869	-1.10875	-0.00335055	-1.13529	1.13194	3.3557	14.3817	8.32444e-06	0.000629277
200030_s_at	200030_s_at	200030_s_at	SLC25A3	solute carrier family 25 (mitochondrial carrier; phosphate carrier), member 3	1.16921	0.255632	0.656524	0.59989	0.400892	0.913574	0.344257	0.512682	-0.0566346	0.569317	10.7643	14.3492	8.46612e-06	0.000632107
201852_x_at	201852_x_at	201852_x_at	COL3A1	collagen, type III, alpha 1	-1.00597	0.0662485	-0.609142	-1.22656	-0.67539	-1.07222	-1.29281	-0.396825	-0.617421	0.220596	9.00081	14.3443	8.48761e-06	0.000632107
201354_s_at	201354_s_at	201354_s_at	BAZ2A	bromodomain adjacent to zinc finger domain, 2A	0.846857	-0.20072	0.166019	0.946162	0.366738	1.04758	1.14688	0.680839	0.780143	-0.0993042	4.14119	14.326	8.56878e-06	0.000633459
213782_s_at	213782_s_at	213782_s_at	MYOZ2	myozenin 2	3.17922	3.17923	3.08137	2.15269	-0.0978672	-1.40419e-05	-1.02654	0.0978531	-0.928671	1.02652	3.34173	14.1835	9.23098e-06	0.000677433
233955_x_at	233955_x_at	233955_x_at	CXXC5	CXXC finger protein 5	0.220137	0.536392	0.843965	0.160575	0.307573	-0.316255	-0.375817	-0.623828	-0.68339	0.0595619	8.68989	14.0712	9.79237e-06	0.000713424
203423_at	203423_at	203423_at	RBP1	retinol binding protein 1, cellular	0.513751	1.01546	2.24867	0.924411	1.23322	-0.501707	-0.091047	-1.73492	-1.32426	-0.410661	4.83594	14.035	9.98124e-06	0.000717183
202455_at	202455_at	202455_at	HDAC5	histone deacetylase 5	0.291222	0.168769	1.00675	0.281421	0.837977	0.122453	0.112652	-0.715524	-0.725324	0.0098003	4.68407	14.028	1.00182e-05	0.000717183
200674_s_at	200674_s_at	200674_s_at	RPL32	ribosomal protein L32	-0.30362	-0.279095	-0.359673	0.0524665	-0.080578	-0.0245248	0.331561	0.0560532	0.412139	-0.356086	11.839	14.0205	1.0058e-05	0.000717183
211752_s_at	211752_s_at	211752_s_at	NDUFS7	NADH dehydrogenase (ubiquinone) Fe-S protein 7, 20kDa (NADH-coenzyme Q reductase)	0.795675	-0.335386	0.617565	0.549466	0.952951	1.13106	0.884851	0.17811	-0.0680996	0.24621	4.60054	13.9397	1.04976e-05	0.000743257
218407_x_at	218407_x_at	218407_x_at	NENF	neudesin neurotrophic factor	0.537442	0.633991	0.611609	0.628196	-0.022382	-0.0965488	-0.00579469	-0.0741668	0.0165873	-0.0907541	2.87867	13.8628	1.09355e-05	0.000768847
237900_at	237900_at	237900_at	KLHDC4	kelch domain containing 4	0.022894	-0.311999	0.0792305	0.0775729	0.39123	0.334893	0.389572	-0.0563365	-0.00165761	-0.0546789	2.73738	13.8479	1.10224e-05	0.000769579
223297_at	223297_at	223297_at	AMMECR1L	AMMECR1-like	0.05306	-0.789739	-0.456959	0.307094	0.332779	0.842799	1.09683	0.510019	0.764053	-0.254034	7.57042	13.8285	1.11369e-05	0.000772209
225427_s_at	225427_s_at	225427_s_at	APOA1BP	apolipoprotein A-I binding protein	0.370408	-0.400508	0.241881	0.348532	0.642389	0.770917	0.749041	0.128527	0.106651	0.0218759	6.61564	13.7447	1.16475e-05	0.000802082
201815_s_at	201815_s_at	201815_s_at	TBC1D5	TBC1 domain family, member 5	0.176884	-0.208682	0.196701	0.287281	0.405383	0.385567	0.495963	-0.0198169	0.0905801	-0.110397	3.09731	13.6465	1.22781e-05	0.000826508
200079_s_at	200079_s_at	200079_s_at	KARS	lysyl-tRNA synthetase	1.01543	-0.266197	-0.296352	0.872071	-0.0301559	1.28163	1.13827	1.31179	1.16842	0.143364	5.49535	13.646	1.22815e-05	0.000826508
209427_at	209427_at	209427_at	SMTN	smoothelin	2.20356	1.23856	2.60743	1.28929	1.36887	0.964997	0.0507245	-0.403875	-1.31815	0.914273	4.61244	13.642	1.23081e-05	0.000826508
211162_x_at	211162_x_at	211162_x_at	SCD	stearoyl-CoA desaturase (delta-9-desaturase)	-2.74751	-0.397663	-2.50072	-3.88839	-2.10306	-2.34985	-3.49072	-0.246788	-1.38766	1.14088	7.10863	13.6385	1.2331e-05	0.000826508
209742_s_at	209742_s_at	209742_s_at	MYL2	myosin, light chain 2, regulatory, cardiac, slow	6.84682	6.84682	6.70226	3.50047	-0.144562	0	-3.34635	0.144562	-3.20179	3.34635	4.50211	13.559	1.28718e-05	0.000857043
216178_x_at	216178_x_at	216178_x_at	ITGB1	integrin, beta 1 (fibronectin receptor, beta polypeptide, antigen CD29 includes MDF2, MSK12)	3.50387	3.52423	3.49346	1.44619	-0.0307689	-0.020362	-2.07804	0.010407	-2.04727	2.05768	3.62796	13.5431	1.29826e-05	0.000858732
209283_at	209283_at	209283_at	CRYAB	crystallin, alpha B	3.29788	3.12056	3.38315	2.07159	0.262596	0.177321	-1.04897	-0.0852754	-1.31157	1.22629	8.36583	13.4799	1.34352e-05	0.000880731
224704_at	224704_at	224704_at	TNRC6A	trinucleotide repeat containing 6A	0.419596	-0.186361	-0.024797	0.592748	0.161564	0.605957	0.779109	0.444393	0.617545	-0.173151	4.08641	13.4724	1.34904e-05	0.000880731
202216_x_at	202216_x_at	202216_x_at	NFYC	nuclear transcription factor Y, gamma	2.0269	0.614424	1.73982	1.17199	1.1254	1.41247	0.55757	0.287077	-0.567828	0.854905	5.90515	13.4151	1.39177e-05	0.000902764
210968_s_at	210968_s_at	210968_s_at	RTN4	reticulon 4	-0.871874	-1.06776	-1.15879	-1.41195	-0.0910359	0.195881	-0.344191	0.286917	-0.253155	0.540072	10.3571	13.3605	1.43382e-05	0.000924077
206389_s_at	206389_s_at	206389_s_at	PDE3A	phosphodiesterase 3A, cGMP-inhibited	0.809034	0.731749	0.78635	0.817157	0.0546006	0.0772844	0.0854073	0.0226838	0.0308066	-0.00812282	2.72677	13.3261	1.46101e-05	0.000935603
202201_at	202201_at	202201_at	BLVRB	biliverdin reductase B (flavin reductase (NADPH))	0.0915215	-0.567625	0.0582602	0.167003	0.625885	0.659147	0.734629	0.0332613	0.108743	-0.0754817	3.52758	13.3011	1.48119e-05	0.000942526
210831_s_at	210831_s_at	210831_s_at	PTGER3	prostaglandin E receptor 3 (subtype EP3)	0.110151	-0.732061	-0.466105	1.02616	0.265957	0.842212	1.75822	0.576255	1.49227	-0.916012	4.571	13.2682	1.50812e-05	0.000953626
229860_x_at	229860_x_at	229860_x_at	C4orf48	chromosome 4 open reading frame 48	0.333097	-0.400823	0.381902	0.287427	0.782725	0.73392	0.688249	-0.0488046	-0.0944753	0.0456707	3.12845	13.2539	1.52003e-05	0.00095515
201740_at	201740_at	201740_at	NDUFS3	NADH dehydrogenase (ubiquinone) Fe-S protein 3, 30kDa (NADH-coenzyme Q reductase)	0.922969	0.156637	0.759831	0.809174	0.603194	0.766333	0.652537	0.163138	0.0493428	0.113796	4.92458	13.1999	1.56586e-05	0.000973143
209205_s_at	209205_s_at	209205_s_at	LMO4	LIM domain only 4	-0.133198	-0.585921	-0.330317	0.708198	0.255604	0.452723	1.29412	0.197119	1.03851	-0.841396	8.08842	13.1974	1.56802e-05	0.000973143
200989_at	200989_at	200989_at	HIF1A	hypoxia inducible factor 1, alpha subunit (basic helix-loop-helix transcription factor)	-1.15191	-0.451386	-0.492899	-0.76979	-0.0415133	-0.700523	-0.318404	-0.65901	-0.276891	-0.38212	9.18822	13.1483	1.61109e-05	0.000993735
206116_s_at	206116_s_at	206116_s_at	TPM1	tropomyosin 1 (alpha)	5.94001	5.21999	4.92655	2.60833	-0.293438	0.720025	-2.61165	1.01346	-2.31821	3.33168	7.60142	13.1173	1.6389e-05	0.00100472
206472_s_at	206472_s_at	206472_s_at	TLE3	transducin-like enhancer of split 3 (E(sp1) homolog, Drosophila)	0.0355313	-0.265647	0.0301383	0.0372303	0.295786	0.301179	0.302878	0.00539302	0.00709199	-0.00169897	2.56054	13.0515	1.6998e-05	0.00103574
202555_s_at	202555_s_at	202555_s_at	MYLK	myosin light chain kinase	-1.42934	-1.91535	-1.56718	-0.732235	0.348169	0.486002	1.18311	0.137833	0.834942	-0.697109	8.74257	13.0402	1.71046e-05	0.00103596
229394_s_at	229394_s_at	229394_s_at	ARHGAP35	Rho GTPase activating protein 35	1.32266	1.23254	1.59015	1.08783	0.357609	0.090117	-0.144711	-0.267492	-0.50232	0.234828	5.26081	13.0231	1.72679e-05	0.00103959
206385_s_at	206385_s_at	206385_s_at	ANK3	ankyrin 3, node of Ranvier (ankyrin G)	4.45168	4.10711	3.91532	4.0537	-0.19179	0.344573	-0.0534022	0.536363	0.138388	0.397976	6.479	13.006	1.74332e-05	0.0010433
225176_at	225176_at	225176_at	LNPEP	leucyl/cystinyl aminopeptidase	0.539551	0.419559	0.500759	0.277294	0.0812004	0.119992	-0.142265	0.0387921	-0.223465	0.262258	3.55334	12.9699	1.77873e-05	0.00105818
201320_at	201320_at	201320_at	SMARCC2	SWI/SNF related, matrix associated, actin dependent regulator of chromatin, subfamily c, member 2	0.131454	-0.222179	0.138137	0.153961	0.360316	0.353632	0.376139	-0.00668351	0.0158236	-0.0225071	3.47408	12.8961	1.8535e-05	0.00109618
225063_at	225063_at	225063_at	UBL7	ubiquitin-like 7	1.25921	0.154608	1.34978	0.999852	1.19518	1.1046	0.845244	-0.0905783	-0.349932	0.259354	4.31815	12.8622	1.88904e-05	0.00111066
40093_at	40093_at	40093_at	BCAM	basal cell adhesion molecule (Lutheran blood group)	0.00692216	-0.294245	0.469063	0.589588	0.763308	0.301168	0.883834	-0.462141	0.120526	-0.582666	8.71965	12.8398	1.91296e-05	0.00111294
224163_s_at	224163_s_at	224163_s_at	DMAP1	DNA methyltransferase 1 associated protein 1	0.262396	0.0368226	0.405497	0.120253	0.368674	0.225573	0.0834301	-0.143101	-0.285244	0.142143	3.01574	12.8378	1.91504e-05	0.00111294
225927_at	225927_at	225927_at	MAP3K1	mitogen-activated protein kinase kinase kinase 1, E3 ubiquitin protein ligase	1.21622	1.50841	1.23965	1.10516	-0.268759	-0.292187	-0.403248	-0.0234273	-0.134489	0.111062	8.81821	12.8056	1.95003e-05	0.00112676
221730_at	221730_at	221730_at	COL5A2	collagen, type V, alpha 2	-0.698919	0.448622	0.138999	-0.752922	-0.309623	-1.14754	-1.20154	-0.837918	-0.891921	0.0540032	8.5269	12.7881	1.9693e-05	0.00113139
226464_at	226464_at	226464_at	C3orf58	chromosome 3 open reading frame 58	0.147527	-0.432772	-0.18877	0.587643	0.244002	0.580299	1.02042	0.336297	0.776413	-0.440117	5.81781	12.7536	2.00793e-05	0.00114703
204034_at	204034_at	204034_at	ETHE1	ethylmalonic encephalopathy 1	0.218862	-0.567532	0.0780867	0.359055	0.645619	0.786394	0.926587	0.140775	0.280968	-0.140193	5.11138	12.7337	2.03064e-05	0.00115345
221047_s_at	221047_s_at	221047_s_at	MARK1	MAP/microtubule affinity-regulating kinase 1	0.223917	-0.933472	-0.744497	0.437507	0.188975	1.15739	1.37098	0.968414	1.182	-0.21359	4.28394	12.6708	2.10416e-05	0.0011885
237350_at	237350_at	237350_at	TTC36	tetratricopeptide repeat domain 36	0.224143	-0.717485	-0.12487	0.5358	0.592615	0.941629	1.25329	0.349014	0.660671	-0.311657	3.35969	12.6446	2.13565e-05	0.00119013
217720_at	217720_at	217720_at	CHCHD2	coiled-coil-helix-coiled-coil-helix domain containing 2	0.0542519	-0.477782	0.0212551	0.0315689	0.499037	0.532034	0.509351	0.0329968	0.0103138	0.022683	2.86982	12.6418	2.13906e-05	0.00119013
201994_at	201994_at	201994_at	MORF4L2	mortality factor 4 like 2	-0.0109528	0.435006	0.423405	0.0675642	-0.0116008	-0.445958	-0.367441	-0.434358	-0.355841	-0.078517	11.1291	12.6389	2.14257e-05	0.00119013
203861_s_at	203861_s_at	203861_s_at	ACTN2	actinin, alpha 2	3.32864	3.31515	3.29457	1.37098	-0.0205871	0.0134923	-1.94417	0.0340794	-1.92358	1.95766	3.5175	12.5739	2.2231e-05	0.00122808
203720_s_at	203720_s_at	203720_s_at	ERCC1	excision repair cross-complementation group 1	0.515443	-0.247988	0.513531	0.740225	0.761519	0.763432	0.988213	0.00191287	0.226694	-0.224781	3.49298	12.559	2.24213e-05	0.00123183
226822_at	226822_at	226822_at	STOX2	storkhead box 2	1.36964	1.11067	1.42415	1.29103	0.313481	0.258975	0.180365	-0.0545061	-0.133117	0.0786106	4.60296	12.5106	2.30486e-05	0.0012594
225649_s_at	225649_s_at	225649_s_at	STK35	serine/threonine kinase 35	-0.305477	0.0305496	0.780241	0.354692	0.749691	-0.336026	0.324143	-1.08572	-0.425549	-0.660169	7.89566	12.4735	2.3542e-05	0.00127941
239057_at	239057_at	239057_at	LMOD2	leiomodin 2 (cardiac)	2.39517	2.39884	2.34058	1.6296	-0.0582589	-0.00366454	-0.769239	0.0545944	-0.71098	0.765574	3.15627	12.4351	2.40665e-05	0.00130088
209018_s_at	209018_s_at	209018_s_at	PINK1	PTEN induced putative kinase 1	0.609121	0.25546	0.575526	0.598646	0.320066	0.353661	0.343186	0.033595	0.0231202	0.0104748	2.92766	12.3456	2.53362e-05	0.00136219
204466_s_at	204466_s_at	204466_s_at	SNCA	synuclein, alpha (non A4 component of amyloid precursor)	1.66776	1.58989	1.59513	1.58583	0.00523596	0.0778622	-0.00405861	0.0726263	-0.00929457	0.0819208	2.92723	12.3241	2.56527e-05	0.00137188
221384_at	221384_at	221384_at	UCP1	uncoupling protein 1 (mitochondrial, proton carrier)	0.390563	-2.24794	-0.419836	1.32188	1.82811	2.6385	3.56982	0.810399	1.74172	-0.931319	4.2938	12.2705	2.6459e-05	0.00140751
200964_at	200964_at	200964_at	UBA1	ubiquitin-like modifier activating enzyme 1	0.322638	0.0544817	0.645434	-0.100647	0.590952	0.268157	-0.155129	-0.322796	-0.746081	0.423285	4.91065	12.2457	2.68425e-05	0.00141845
201291_s_at	201291_s_at	201291_s_at	TOP2A	topoisomerase (DNA) II alpha 170kDa	-0.804078	0.208996	0.236767	-1.19718	0.0277713	-1.01307	-1.40618	-1.04085	-1.43395	0.393103	3.00974	12.239	2.69469e-05	0.00141845
204778_x_at	204778_x_at	204778_x_at	HOXB7	homeobox B7	-0.608228	-1.14174	0.026297	-0.192944	1.16804	0.53351	0.948795	-0.634525	-0.219241	-0.415284	3.71653	12.1988	2.75823e-05	0.00144433
208764_s_at	208764_s_at	208764_s_at	ATP5G2	ATP synthase, H+ transporting, mitochondrial Fo complex, subunit C2 (subunit 9)	0.505875	-0.219785	0.0358755	0.496886	0.25566	0.725659	0.71667	0.469999	0.46101	0.00898898	8.54257	12.1825	2.78442e-05	0.0014505
209956_s_at	209956_s_at	209956_s_at	CAMK2B	calcium/calmodulin-dependent protein kinase II beta	2.06592	2.06222	2.06618	1.89888	0.00396338	0.00370195	-0.163339	-0.000261433	-0.167302	0.167041	2.94811	12.1215	2.88516e-05	0.00149352
206837_at	206837_at	206837_at	ALX1	ALX homeobox 1	0.0409302	-0.783996	0.00839335	0.0428591	0.792389	0.824926	0.826855	0.0325368	0.0344657	-0.00192889	2.71588	12.1146	2.89672e-05	0.00149352
204810_s_at	204810_s_at	204810_s_at	CKM	creatine kinase, muscle	7.4511	7.4099	6.36187	1.76383	-1.04803	0.0412001	-5.64607	1.08923	-4.59803	5.68727	5.49229	12.104	2.91474e-05	0.00149514
218974_at	218974_at	218974_at	SOBP	sine oculis binding protein homolog (Drosophila)	2.387	1.40613	1.3627	2.63657	-0.043435	0.980874	1.23044	1.02431	1.27387	-0.249563	4.6902	12.0033	3.09185e-05	0.00157794
203663_s_at	203663_s_at	203663_s_at	COX5A	cytochrome c oxidase subunit Va	1.00107	-0.164716	-0.0244359	0.544754	0.14028	1.16578	0.70947	1.02551	0.56919	0.456315	7.39845	11.8581	3.36799e-05	0.00171019
221350_at	221350_at	221350_at	HOXC8	homeobox C8	-0.0109655	-0.672528	-0.0907528	-0.0493496	0.581775	0.661562	0.623178	0.0797873	0.0414032	0.0383841	2.74492	11.8393	3.40562e-05	0.00171056
218456_at	218456_at	218456_at	CAPRIN2	caprin family member 2	0.754739	0.451152	0.670673	1.3097	0.219522	0.303588	0.858546	0.0840662	0.639025	-0.554958	4.14255	11.8327	3.41904e-05	0.00171056
233496_s_at	233496_s_at	233496_s_at	CFL2	cofilin 2 (muscle)	0.852472	1.08735	0.99337	-0.403181	-0.0939831	-0.234881	-1.49053	-0.140898	-1.39655	1.25565	6.92236	11.8324	3.41975e-05	0.00171056
209020_at	209020_at	209020_at	OSER1	oxidative stress responsive serine-rich 1	0.725371	0.0742069	0.587532	0.693108	0.513325	0.651164	0.618901	0.137839	0.105576	0.0322628	4.20662	11.7889	3.50909e-05	0.00174656
202001_s_at	202001_s_at	202001_s_at	NDUFA6	NADH dehydrogenase (ubiquinone) 1 alpha subcomplex, 6, 14kDa	0.50209	-0.0572957	-0.042701	0.453394	0.0145947	0.559386	0.51069	0.544791	0.496095	0.0486964	9.17505	11.7578	3.5746e-05	0.00176507
218191_s_at	218191_s_at	218191_s_at	LMBRD1	LMBR1 domain containing 1	0.178062	-0.470444	-0.270919	0.15019	0.199526	0.648506	0.620635	0.448981	0.421109	0.0278718	6.93065	11.7546	3.5814e-05	0.00176507
201903_at	201903_at	201903_at	UQCRC1	ubiquinol-cytochrome c reductase core protein I	1.12897	-0.415827	0.47776	0.962295	0.893587	1.5448	1.37812	0.651211	0.484535	0.166676	8.84687	11.7319	3.63006e-05	0.00178032
227195_at	227195_at	227195_at	ZNF503	zinc finger protein 503	-0.95212	-0.579177	-0.206724	-0.634143	0.372452	-0.372943	-0.0549662	-0.745396	-0.427419	-0.317977	6.01144	11.6723	3.76163e-05	0.00183589
209466_x_at	209466_x_at	209466_x_at	PTN	pleiotrophin	-0.795954	0.753434	0.679455	-0.293449	-0.0739794	-1.54939	-1.04688	-1.47541	-0.972904	-0.502505	5.25848	11.6561	3.7981e-05	0.00184474
203167_at	203167_at	203167_at	TIMP2	TIMP metallopeptidase inhibitor 2	-0.911534	0.65602	1.17279	-0.533446	0.516768	-1.56755	-1.18947	-2.08432	-1.70623	-0.378088	6.74485	11.6388	3.83768e-05	0.00185381
209591_s_at	209591_s_at	209591_s_at	BMP7	bone morphogenetic protein 7	1.62579	1.61072	1.47425	1.72597	-0.136473	0.0150746	0.115251	0.151547	0.251724	-0.100177	3.91417	11.6319	3.85365e-05	0.00185381
203286_at	203286_at	203286_at	RNF44	ring finger protein 44	0.313343	-0.526296	-0.0226677	0.196046	0.503628	0.839638	0.722342	0.33601	0.218714	0.117297	4.68951	11.5035	4.16296e-05	0.00199307
218320_s_at	218320_s_at	218320_s_at	NDUFB11	NADH dehydrogenase (ubiquinone) 1 beta subcomplex, 11, 17.3kDa	1.23406	0.477478	0.827224	0.977579	0.349746	0.756586	0.500101	0.40684	0.150355	0.256484	4.82249	11.4301	4.35202e-05	0.0020737
208074_s_at	208074_s_at	208074_s_at	AP2S1	adaptor-related protein complex 2, sigma 1 subunit	-0.579982	-0.0973959	0.408981	-0.781733	0.506377	-0.482586	-0.684338	-0.988963	-1.19071	0.201751	8.89388	11.408	4.41063e-05	0.00208771
200883_at	200883_at	200883_at	UQCRC2	ubiquinol-cytochrome c reductase core protein II	0.963915	0.353344	0.323461	0.329873	-0.0298823	0.610571	-0.0234707	0.640454	0.00641162	0.634042	5.64638	11.4034	4.42293e-05	0.00208771
236126_at	236126_at	236126_at	ACVR2B	activin A receptor, type IIB	2.05233	1.03809	1.57059	1.78859	0.5325	1.01424	0.750501	0.481742	0.218001	0.263741	4.59754	11.2864	4.74982e-05	0.00223153
214637_at	214637_at	214637_at	OSM	oncostatin M	0.0329869	-0.266826	-0.017225	-0.0409599	0.249602	0.299813	0.225867	0.0502119	-0.023735	0.0739468	2.64517	11.2582	4.83217e-05	0.00225227
225641_at	225641_at	225641_at	MEF2D	myocyte enhancer factor 2D	1.04203	0.764689	1.11749	0.974452	0.352801	0.277344	0.209763	-0.0754577	-0.143039	0.067581	5.15725	11.256	4.83878e-05	0.00225227
203391_at	203391_at	203391_at	FKBP2	FK506 binding protein 2, 13kDa	0.21997	-0.924873	-0.190785	0.668675	0.734089	1.14484	1.59355	0.410755	0.859459	-0.448704	4.67054	11.238	4.89246e-05	0.00226676
218679_s_at	218679_s_at	218679_s_at	VPS28	vacuolar protein sorting 28 homolog (S. cerevisiae)	1.08292	0.542823	1.0038	0.694273	0.460973	0.540092	0.15145	0.0791193	-0.309523	0.388642	4.1215	11.2197	4.94769e-05	0.00228184
200797_s_at	200797_s_at	200797_s_at	MCL1	myeloid cell leukemia 1	0.0475477	-0.339198	-0.01246	0.0265636	0.326738	0.386746	0.365762	0.0600078	0.0390236	0.0209842	3.06444	11.1898	5.03929e-05	0.00231347
201020_at	201020_at	201020_at	YWHAH	tyrosine 3-monooxygenase/tryptophan 5-monooxygenase activation protein, eta	0.502431	0.51755	0.518694	0.215794	0.00114422	-0.0151185	-0.301756	-0.0162627	-0.3029	0.286637	5.04285	11.1474	5.1724e-05	0.00236378
1554575_a_at	1554575_a_at	1554575_a_at	BPNT1	3'(2'), 5'-bisphosphate nucleotidase 1	0.0400276	-0.543976	-0.0414058	0.0667857	0.502571	0.584004	0.610762	0.0814334	0.108192	-0.0267582	3.57146	11.1011	5.32226e-05	0.00242127
222983_s_at	222983_s_at	222983_s_at	PAIP2	poly(A) binding protein interacting protein 2	0.699772	0.463147	0.468304	0.474197	0.00515706	0.236624	0.0110501	0.231467	0.00589302	0.225574	10.1208	11.0818	5.3863e-05	0.00243051
200052_s_at	200052_s_at	200052_s_at	ILF2	interleukin enhancer binding factor 2	0.744058	0.609697	0.87556	0.383398	0.265862	0.134361	-0.2263	-0.131501	-0.492162	0.360661	3.48803	11.0804	5.39093e-05	0.00243051
207618_s_at	207618_s_at	207618_s_at	BCS1L	BC1 (ubiquinol-cytochrome c reductase) synthesis-like	0.929624	-0.0497257	0.51409	0.635346	0.563816	0.97935	0.685071	0.415533	0.121255	0.294278	3.8894	11.0519	5.48675e-05	0.00246267
202700_s_at	202700_s_at	202700_s_at	TMEM63A	transmembrane protein 63A	0.156676	-0.271214	0.107024	0.220151	0.378238	0.42789	0.491365	0.049652	0.113127	-0.0634749	2.74771	11.0392	5.53012e-05	0.00247111
208909_at	208909_at	208909_at	UQCRFS1	ubiquinol-cytochrome c reductase, Rieske iron-sulfur polypeptide 1	0.224949	-0.272182	-0.140796	0.160094	0.131386	0.497131	0.432276	0.365745	0.30089	0.0648547	10.9432	11.0106	5.62902e-05	0.00247991
200978_at	200978_at	200978_at	MDH1	malate dehydrogenase 1, NAD (soluble)	0.915946	0.215573	0.285248	0.774433	0.0696744	0.700373	0.558859	0.630698	0.489185	0.141513	10.1615	11.0102	5.63028e-05	0.00247991
204540_at	204540_at	204540_at	EEF1A2	eukaryotic translation elongation factor 1 alpha 2	1.5416	1.42006	1.34038	0.903399	-0.079689	0.12154	-0.516666	0.201229	-0.436977	0.638206	3.15694	11.0079	5.63844e-05	0.00247991
203300_x_at	203300_x_at	203300_x_at	AP1S2	adaptor-related protein complex 1, sigma 2 subunit	1.05497	1.05905	1.11497	0.678761	0.05592	-0.00407279	-0.380285	-0.0599928	-0.436205	0.376213	5.74632	11.005	5.64849e-05	0.00247991
225957_at	225957_at	225957_at	CREBRF	CREB3 regulatory factor	0.966898	-0.0588373	0.135148	0.967777	0.193986	1.02574	1.02661	0.83175	0.832629	-0.000878834	5.93947	10.9685	5.77829e-05	0.00252586
224519_at	224519_at	224519_at	LOC100132167	uncharacterized LOC100132167	-0.0360146	-0.384875	-0.0454263	-0.0148939	0.339448	0.34886	0.369981	0.00941179	0.0305325	-0.0211207	2.79865	10.934	5.90395e-05	0.00256963
219654_at	219654_at	219654_at	PTPLA	protein tyrosine phosphatase-like (proline instead of catalytic arginine), member A	2.94342	2.49799	2.40182	1.0044	-0.0961722	0.445427	-1.49359	0.541599	-1.39742	1.93902	6.78168	10.9256	5.93479e-05	0.00257191
200024_at	200024_at	200024_at	RPS5	ribosomal protein S5	-0.0378487	-0.520878	-0.391482	0.182329	0.129395	0.483029	0.703207	0.353633	0.573812	-0.220178	10.8543	10.8719	6.13716e-05	0.0026482
213056_at	213056_at	213056_at	FRMD4B	FERM domain containing 4B	-0.330451	0.102135	0.10259	0.0241151	0.000454647	-0.432586	-0.0780203	-0.433041	-0.0784749	-0.354566	2.61327	10.8369	6.27335e-05	0.00269539
202282_at	202282_at	202282_at	HSD17B10	hydroxysteroid (17-beta) dehydrogenase 10	-0.86094	-1.39459	-1.13054	-0.338699	0.264055	0.533651	1.05589	0.269596	0.791837	-0.522241	10.2292	10.7624	6.5742e-05	0.0028101
215501_s_at	215501_s_at	215501_s_at	DUSP10	dual specificity phosphatase 10	0.0896132	-0.63494	-0.418685	0.291247	0.216255	0.724553	0.926188	0.508298	0.709933	-0.201634	4.30751	10.7569	6.59709e-05	0.0028101
228302_x_at	228302_x_at	228302_x_at	CAMK2N1	calcium/calmodulin-dependent protein kinase II inhibitor 1	0.185887	-0.43099	0.299854	0.0703135	0.730844	0.616877	0.501303	-0.113967	-0.22954	0.115573	2.99356	10.7504	6.62416e-05	0.0028101
212084_at	212084_at	212084_at	TEX261	testis expressed 261	0.235505	-0.187547	0.266981	0.191458	0.454529	0.423052	0.379006	-0.0314766	-0.0755228	0.0440462	4.08668	10.6868	6.89536e-05	0.00291286
212113_at	212113_at	212113_at	ATXN7L3B	ataxin 7-like 3B	0.177296	0.0701592	0.44145	0.411214	0.371291	0.107137	0.341055	-0.264154	-0.0302363	-0.233918	4.71653	10.6484	7.06537e-05	0.00295221
219778_at	219778_at	219778_at	ZFPM2	zinc finger protein, FOG family member 2	0.0789022	0.444321	1.19379	0.784107	0.749468	-0.365418	0.339787	-1.11489	-0.409681	-0.705205	7.49901	10.6473	7.07001e-05	0.00295221
209822_s_at	209822_s_at	209822_s_at	VLDLR	very low density lipoprotein receptor	1.95882	1.47557	1.40583	1.99674	-0.0697402	0.483251	0.521165	0.552992	0.590905	-0.0379132	5.02435	10.644	7.08484e-05	0.00295221
217809_at	217809_at	217809_at	BZW2	basic leucine zipper and W2 domains 2	2.30515	1.53843	2.17335	1.61552	0.634923	0.766722	0.07709	0.131799	-0.557833	0.689632	6.01882	10.6294	7.15097e-05	0.00295221
207826_s_at	207826_s_at	207826_s_at	ID3	inhibitor of DNA binding 3, dominant negative helix-loop-helix protein	0.390256	-0.195008	0.134131	-0.070277	0.32914	0.585264	0.124731	0.256124	-0.204408	0.460533	3.34896	10.6287	7.15411e-05	0.00295221
217732_s_at	217732_s_at	217732_s_at	ITM2B	integral membrane protein 2B	-0.624122	-0.137502	0.0253963	-0.565935	0.162899	-0.48662	-0.428433	-0.649519	-0.591331	-0.0581873	7.87912	10.6264	7.16471e-05	0.00295221
227538_at	227538_at	227538_at	MED26	mediator complex subunit 26	-0.0115648	-0.245326	0.0773345	0.0555739	0.32266	0.233761	0.3009	-0.0888993	-0.0217607	-0.0671386	2.76556	10.5993	7.28889e-05	0.00299112
230157_at	230157_at	230157_at	CDH24	cadherin 24, type 2	0.0725497	-0.22059	0.098779	0.522966	0.319369	0.293139	0.743555	-0.0262293	0.424187	-0.450416	3.27569	10.5537	7.50359e-05	0.00306671
206488_s_at	206488_s_at	206488_s_at	CD36	CD36 molecule (thrombospondin receptor)	-0.825466	-1.0021	-0.983342	-0.98694	0.018761	0.176637	0.0151625	0.157876	-0.00359847	0.161474	9.36279	10.529	7.62303e-05	0.00310291
218330_s_at	218330_s_at	218330_s_at	NAV2	neuron navigator 2	1.2789	1.20228	1.50099	1.15604	0.298709	0.0766249	-0.0462406	-0.222084	-0.344949	0.122865	7.56035	10.5103	7.7147e-05	0.00312756
228588_s_at	228588_s_at	228588_s_at	UBE2B	ubiquitin-conjugating enzyme E2B	0.875977	0.242184	1.01345	0.854405	0.771268	0.633793	0.612221	-0.137475	-0.159046	0.0215716	4.52163	10.4682	7.92529e-05	0.00320004
225294_s_at	225294_s_at	225294_s_at	TRAPPC1	trafficking protein particle complex 1	0.696349	0.0110473	0.811124	0.315589	0.800077	0.685301	0.304542	-0.114776	-0.495536	0.38076	3.60291	10.45	8.01849e-05	0.00322471
229140_at	229140_at	229140_at	ZNF579	zinc finger protein 579	0.445365	-0.071315	0.436682	0.552126	0.507997	0.51668	0.623441	0.00868297	0.115444	-0.106761	4.01303	10.44	8.06992e-05	0.00323247
207831_x_at	207831_x_at	207831_x_at	DHPS	deoxyhypusine synthase	0.806595	0.228572	1.00673	0.589983	0.778157	0.578024	0.361411	-0.200133	-0.416746	0.216613	3.36259	10.4325	8.10874e-05	0.00323513
213627_at	213627_at	213627_at	MAGED2	melanoma antigen family D, 2	-0.0601179	-0.0962078	0.0197298	-0.597299	0.115938	0.0360899	-0.501091	-0.0798477	-0.617029	0.537181	2.70929	10.389	8.33868e-05	0.00331372
212167_s_at	212167_s_at	212167_s_at	SMARCB1	SWI/SNF related, matrix associated, actin dependent regulator of chromatin, subfamily b, member 1	0.410964	0.0221879	0.402192	0.68088	0.380004	0.388776	0.658692	0.00877225	0.278688	-0.269916	4.83681	10.3735	8.42251e-05	0.00333385
1487_at	1487_at	1487_at	ESRRA	estrogen-related receptor alpha	0.567427	-0.394799	0.277934	0.526497	0.672733	0.962226	0.921297	0.289493	0.248564	0.0409295	4.8553	10.3536	8.53136e-05	0.00335602
225251_at	225251_at	225251_at	RAB24	RAB24, member RAS oncogene family	0.67269	-0.186885	0.613082	0.44536	0.799967	0.859575	0.632245	0.0596077	-0.167722	0.22733	4.29269	10.3511	8.54526e-05	0.00335602
225840_at	225840_at	225840_at	TEF	thyrotrophic embryonic factor	0.235631	-0.235808	0.257337	0.296729	0.493146	0.471439	0.532537	-0.0217066	0.0393914	-0.0610981	3.43491	10.3432	8.5889e-05	0.00336003
212674_s_at	212674_s_at	212674_s_at	DHX30	DEAH (Asp-Glu-Ala-His) box helicase 30	0.389629	-0.258036	0.323295	0.07368	0.581331	0.647665	0.331716	0.066334	-0.249615	0.315949	4.9531	10.3267	8.68069e-05	0.00337145
211995_x_at	211995_x_at	211995_x_at	ACTG1	actin, gamma 1	-0.113281	-0.165939	0.257646	-0.16103	0.423585	0.0526576	0.00490896	-0.370928	-0.418676	0.0477487	6.84142	10.3259	8.68515e-05	0.00337145
213414_s_at	213414_s_at	213414_s_at	RPS19	ribosomal protein S19	-0.111328	-0.336237	-0.438769	0.050551	-0.102532	0.224909	0.386788	0.32744	0.48932	-0.161879	13.0607	10.3101	8.77426e-05	0.00339294
218318_s_at	218318_s_at	218318_s_at	NLK	nemo-like kinase	2.22331	1.15892	1.7397	1.74972	0.58078	1.06438	0.590792	0.483604	0.010012	0.473592	4.99215	10.2888	8.89621e-05	0.0034192
225359_at	225359_at	225359_at	DNAJC19	DnaJ (Hsp40) homolog, subfamily C, member 19	0.656855	0.223418	0.548146	0.317559	0.324728	0.433437	0.094141	0.108708	-0.230587	0.339296	7.1745	10.2864	8.9102e-05	0.0034192
200930_s_at	200930_s_at	200930_s_at	VCL	vinculin	0.81193	0.798808	0.79557	0.754689	-0.00323794	0.0131222	-0.0441188	0.0163601	-0.0408809	0.057241	2.79883	10.2626	9.04879e-05	0.00345536
225861_at	225861_at	225861_at	FAM195A	family with sequence similarity 195, member A	0.85847	-0.273425	0.487843	0.347314	0.761267	1.13189	0.620738	0.370628	-0.140529	0.511157	4.50361	10.2584	9.07316e-05	0.00345536
211662_s_at	211662_s_at	211662_s_at	VDAC2	voltage-dependent anion channel 2	0.910496	-0.159464	-0.0653774	0.510579	0.0940863	1.06996	0.670042	0.975873	0.575956	0.399917	6.81371	10.2355	9.2092e-05	0.00348307
203186_s_at	203186_s_at	203186_s_at	S100A4	S100 calcium binding protein A4	-1.64977	-0.208871	-0.327944	-1.24049	-0.119073	-1.4409	-1.03162	-1.32182	-0.912547	-0.409277	4.92716	10.2345	9.2152e-05	0.00348307
208856_x_at	208856_x_at	208856_x_at	RPLP0	ribosomal protein, large, P0	-0.262782	-0.412487	-0.441843	-0.0658275	-0.0293553	0.149706	0.34666	0.179061	0.376015	-0.196954	12.7993	10.2016	9.41501e-05	0.00354526
219819_s_at	219819_s_at	219819_s_at	MRPS28	mitochondrial ribosomal protein S28	0.281766	-0.48771	0.289805	0.301012	0.777515	0.769476	0.788722	-0.0080388	0.011207	-0.0192458	2.75305	10.1876	9.50119e-05	0.00356416
241611_s_at	241611_s_at	241611_s_at	FNDC3A	fibronectin type III domain containing 3A	-0.355292	0.00473459	-0.0296818	-0.0139708	-0.0344164	-0.360027	-0.0187054	-0.32561	0.015711	-0.341321	2.63346	10.1819	9.53609e-05	0.00356416
202969_at	202969_at	202969_at	DYRK2	dual-specificity tyrosine-(Y)-phosphorylation regulated kinase 2	1.9547	1.96901	2.5495	1.57904	0.580492	-0.0143072	-0.389965	-0.5948	-0.970458	0.375658	5.67961	10.1417	9.78971e-05	0.0036454
205331_s_at	205331_s_at	205331_s_at	REEP2	receptor accessory protein 2	0.397118	-0.25956	0.31018	0.258015	0.56974	0.656678	0.517575	0.0869377	-0.0521648	0.139103	3.09481	10.1139	9.96974e-05	0.00369873
213735_s_at	213735_s_at	213735_s_at	COX5B	cytochrome c oxidase subunit Vb	0.746606	0.296151	0.808657	0.209562	0.512506	0.450455	-0.0865892	-0.062051	-0.599095	0.537045	4.3742	10.0928	0.000101084	0.00373638
222992_s_at	222992_s_at	222992_s_at	NDUFB9	NADH dehydrogenase (ubiquinone) 1 beta subcomplex, 9, 22kDa	0.572812	-0.0752097	0.241768	0.510659	0.316977	0.648022	0.585869	0.331044	0.268892	0.0621525	3.71421	10.0639	0.000103017	0.00379388
214761_at	214761_at	214761_at	ZNF423	zinc finger protein 423	-0.914923	-0.907761	-0.543416	-0.980713	0.364346	-0.00716125	-0.0729518	-0.371507	-0.437298	0.0657905	9.50636	10.0129	0.000106531	0.00390899
228881_at	228881_at	228881_at	PARL	presenilin associated, rhomboid-like	0.414242	-0.612667	0.331783	0.178178	0.94445	1.02691	0.790844	0.0824593	-0.153606	0.236065	3.08081	9.95632	0.000110585	0.004043
212858_at	212858_at	212858_at	PAQR4	progestin and adipoQ receptor family member IV	-0.00798706	-0.634669	0.0177005	0.0208565	0.65237	0.626682	0.655526	-0.0256876	0.00315597	-0.0288435	2.69537	9.8892	0.000115613	0.00421149
233461_x_at	233461_x_at	233461_x_at	ZNF226	zinc finger protein 226	0.230296	0.156984	0.247961	0.499349	0.0909768	0.0733115	0.342364	-0.0176653	0.251387	-0.269053	3.19394	9.87618	0.000116617	0.00423273
232181_at	232181_at	232181_at	PPARGC1B	peroxisome proliferator-activated receptor gamma, coactivator 1 beta	0.84838	-0.096832	0.319682	0.297899	0.416514	0.945212	0.394731	0.528697	-0.0217834	0.550481	5.15253	9.86947	0.000117138	0.00423636
1553709_a_at	1553709_a_at	1553709_a_at	PRPF38A	pre-mRNA processing factor 38A	0.864643	0.259352	0.518616	0.653772	0.259264	0.605291	0.394419	0.346027	0.135155	0.210872	3.80819	9.85837	0.000118006	0.00425244
1557582_at	1557582_at	1557582_at	BIN3	bridging integrator 3	0.362645	-0.24573	-0.0439339	-0.0220855	0.201796	0.608375	0.223644	0.406579	0.0218484	0.38473	3.37087	9.85063	0.000118615	0.00425911
200981_x_at	200981_x_at	200981_x_at	GNAS	GNAS complex locus	-0.157954	-0.349824	-0.463047	-0.78441	-0.113224	0.191869	-0.434587	0.305093	-0.321363	0.626456	10.997	9.8283	0.000120391	0.00430752
208986_at	208986_at	208986_at	TCF12	transcription factor 12	-0.918	0.0688854	-0.265444	-0.938636	-0.33433	-0.986885	-1.00752	-0.652556	-0.673192	0.0206362	9.08295	9.81475	0.000121484	0.0043312
211809_x_at	211809_x_at	211809_x_at	COL13A1	collagen, type XIII, alpha 1	0.575836	-0.132756	0.482005	0.441795	0.614761	0.708592	0.574552	0.0938309	-0.0402097	0.134041	3.12106	9.80335	0.000122411	0.00434882
209954_x_at	209954_x_at	209954_x_at	SS18	synovial sarcoma translocation, chromosome 18	0.315996	-0.87936	-0.867795	0.574678	0.0115644	1.19536	1.45404	1.18379	1.44247	-0.258683	4.78064	9.78914	0.000123578	0.00437482
202003_s_at	202003_s_at	202003_s_at	ACAA2	acetyl-CoA acyltransferase 2	-0.131921	-0.433441	-0.175208	0.0307626	0.258234	0.30152	0.464204	0.0432866	0.20597	-0.162684	2.73902	9.70414	0.000130815	0.00460912
212782_x_at	212782_x_at	212782_x_at	POLR2J	polymerase (RNA) II (DNA directed) polypeptide J, 13.3kDa	0.941536	-0.157621	0.540728	0.289829	0.698348	1.09916	0.447449	0.400808	-0.250899	0.651707	4.61854	9.70076	0.000131113	0.00460912
200679_x_at	200679_x_at	200679_x_at	HMGB1	high mobility group box 1	-0.136309	0.659666	0.294225	-0.343336	-0.365441	-0.795975	-1.003	-0.430533	-0.63756	0.207027	8.88164	9.68443	0.000132559	0.00464372
223572_at	223572_at	223572_at	HHATL	hedgehog acyltransferase-like	2.44497	2.43186	2.23292	0.995882	-0.198945	0.0131067	-1.43598	0.212051	-1.23703	1.44909	3.31689	9.67732	0.000133195	0.00464979
218480_at	218480_at	218480_at	AGBL5	ATP/GTP binding protein-like 5	0.240488	-0.122901	0.229733	0.210748	0.352634	0.36339	0.33365	0.0107557	-0.0189843	0.02974	2.72056	9.6654	0.000134267	0.00467099
205644_s_at	205644_s_at	205644_s_at	SNRPG	small nuclear ribonucleoprotein polypeptide G	-0.222869	-0.6469	-0.428416	-0.19683	0.218485	0.424032	0.450071	0.205547	0.231586	-0.0260388	6.23527	9.64985	0.00013568	0.00470389
208093_s_at	208093_s_at	208093_s_at	NDEL1	nudE neurodevelopment protein 1-like 1	0.306546	-0.0036853	0.0752774	2.05305e-05	0.0789628	0.310231	0.00370584	0.231268	-0.0752569	0.306525	3.94349	9.6437	0.000136244	0.0047072
209290_s_at	209290_s_at	209290_s_at	NFIB	nuclear factor I/B	-0.391134	-0.268021	-0.579702	-0.240247	-0.311681	-0.123113	0.0277742	0.188568	0.339455	-0.150887	11.5105	9.58324	0.00014192	0.00488652
227400_at	227400_at	227400_at	NFIX	nuclear factor I/X (CCAAT-binding transcription factor)	-0.433503	0.16803	0.126513	-0.940272	-0.041517	-0.601533	-1.1083	-0.560016	-1.06678	0.506769	6.11277	9.57661	0.000142558	0.00489174
215236_s_at	215236_s_at	215236_s_at	PICALM	phosphatidylinositol binding clathrin assembly protein	-2.02606	-1.78391	-2.07614	-2.27319	-0.292231	-0.242155	-0.489284	0.0500758	-0.197053	0.247128	8.19795	9.56946	0.00014325	0.00489876
216591_s_at	216591_s_at	216591_s_at	SDHC	succinate dehydrogenase complex, subunit C, integral membrane protein, 15kDa	0.749988	0.465657	0.789912	0.094416	0.324255	0.284331	-0.371241	-0.0399238	-0.695496	0.655572	7.53188	9.52512	0.000147622	0.00503116
206284_x_at	206284_x_at	206284_x_at	CLTB	clathrin, light chain B	0.710526	0.253479	0.77987	0.280429	0.526391	0.457047	0.0269498	-0.0693442	-0.499441	0.430097	4.66293	9.51646	0.000148492	0.00504372
220344_at	220344_at	220344_at	C11orf16	chromosome 11 open reading frame 16	0.179241	-0.211144	0.120845	0.153763	0.331989	0.390385	0.364907	0.0583956	0.0329179	0.0254777	2.69753	9.4826	0.000151952	0.00514385
213476_x_at	213476_x_at	213476_x_at	TUBB3	tubulin, beta 3 class III	0.701723	0.334968	0.932732	0.737088	0.597764	0.366755	0.40212	-0.231009	-0.195644	-0.0353651	10.5029	9.46511	0.000153772	0.005188
217874_at	217874_at	217874_at	SUCLG1	succinate-CoA ligase, alpha subunit	0.66899	0.078804	0.419325	0.653196	0.340521	0.590186	0.574392	0.249666	0.233871	0.0157947	7.99944	9.45327	0.000155019	0.00521257
220964_s_at	220964_s_at	220964_s_at	RAB1B	RAB1B, member RAS oncogene family	0.527086	-0.441658	0.259603	0.324951	0.701261	0.968744	0.766609	0.267483	0.0653475	0.202135	4.07251	9.42932	0.000157574	0.00528084
1560149_at	1560149_at	1560149_at	SLC29A2	solute carrier family 29 (equilibrative nucleoside transporter), member 2	0.180501	-0.380077	0.0438657	0.111842	0.423942	0.560578	0.491918	0.136636	0.0679761	0.0686594	3.1088	9.40386	0.00016034	0.00534349
218961_s_at	218961_s_at	218961_s_at	PNKP	polynucleotide kinase 3'-phosphatase	0.10573	-0.477305	-0.037146	0.0951745	0.440159	0.583034	0.572479	0.142876	0.13232	0.0105553	3.67993	9.40234	0.000160507	0.00534349
203484_at	203484_at	203484_at	SEC61G	Sec61 gamma subunit	-0.477799	-0.0550463	6.06109e-05	-0.564792	0.0551069	-0.422752	-0.509746	-0.477859	-0.564853	0.0869937	9.94913	9.33956	0.000167567	0.00552627
1552474_a_at	1552474_a_at	1552474_a_at	GAMT	guanidinoacetate N-methyltransferase	1.02714	0.373233	1.10638	0.502494	0.733148	0.653903	0.129261	-0.0792451	-0.603888	0.524642	4.0062	9.33911	0.000167618	0.00552627
205923_at	205923_at	205923_at	RELN	reelin	0.727824	0.670671	0.656277	0.694106	-0.0143944	0.0571529	0.023435	0.0715473	0.0378294	0.0337179	2.97833	9.33887	0.000167646	0.00552627
209026_x_at	209026_x_at	209026_x_at	TUBB	tubulin, beta class I	0.611245	0.465311	0.968674	0.435133	0.503363	0.145934	-0.0301786	-0.357429	-0.533541	0.176112	9.04233	9.27932	0.00017466	0.00572972
232897_at	232897_at	232897_at	FLJ20444	uncharacterized protein FLJ20444	0.292956	-0.233742	0.301532	0.171616	0.535274	0.526698	0.405358	-0.00857596	-0.129916	0.12134	2.71742	9.27258	0.000175474	0.00572972
231635_x_at	231635_x_at	231635_x_at	RNF31	ring finger protein 31	0.00740206	-0.412348	0.0147753	0.0046103	0.427124	0.41975	0.416959	-0.00737321	-0.010165	0.00279176	2.6238	9.26748	0.000176092	0.00572972
225932_s_at	225932_s_at	225932_s_at	HNRNPA2B1	heterogeneous nuclear ribonucleoprotein A2/B1	-0.125124	-0.359496	-0.565559	-0.405784	-0.206063	0.234371	-0.0462884	0.440434	0.159775	0.28066	10.4765	9.26294	0.000176645	0.00572972
215416_s_at	215416_s_at	215416_s_at	STOML2	stomatin (EPB72)-like 2	0.681237	-0.103946	0.243988	0.558888	0.347934	0.785183	0.662834	0.437249	0.3149	0.122349	5.76529	9.26276	0.000176667	0.00572972
201666_at	201666_at	201666_at	TIMP1	TIMP metallopeptidase inhibitor 1	-0.479773	-0.0712328	0.563091	0.0721451	0.634324	-0.408541	0.143378	-1.04286	-0.490946	-0.551918	4.02258	9.2426	0.000179145	0.00579139
208821_at	208821_at	208821_at	SNRPB	small nuclear ribonucleoprotein polypeptides B and B1	1.54272	-0.33089	0.739805	0.346144	1.0707	1.87361	0.677034	0.802919	-0.393661	1.19658	4.60992	9.22033	0.000181926	0.00586244
201052_s_at	201052_s_at	201052_s_at	PSMF1	proteasome (prosome, macropain) inhibitor subunit 1 (PI31)	0.703118	0.0877056	0.693474	0.432257	0.605768	0.615412	0.344551	0.00964401	-0.261217	0.270861	3.70174	9.18955	0.000185847	0.00596965
230734_x_at	230734_x_at	230734_x_at	STRN	striatin, calmodulin binding protein	0.62779	1.0372	0.753273	0.533252	-0.283925	-0.409408	-0.503946	-0.125483	-0.220021	0.0945376	6.54308	9.15693	0.000190104	0.00608695
214121_x_at	214121_x_at	214121_x_at	PDLIM7	PDZ and LIM domain 7 (enigma)	2.05376	1.60186	1.70881	-1.9462	0.106956	0.4519	-3.54806	0.344945	-3.65501	3.99996	4.76501	9.14769	0.000191328	0.00610672
225552_x_at	225552_x_at	225552_x_at	AURKAIP1	aurora kinase A interacting protein 1	0.209982	-0.250342	0.22427	0.213937	0.474613	0.460324	0.46428	-0.0142881	-0.0103329	-0.00395518	5.33977	9.12046	0.00019499	0.00620388
220937_s_at	220937_s_at	220937_s_at	ST6GALNAC4	ST6 (alpha-N-acetyl-neuraminyl-2,3-beta-galactosyl-1,3)-N-acetylgalactosaminide alpha-2,6-sialyltransferase 4	0.895861	0.418157	1.39181	0.368675	0.973654	0.477704	-0.0494829	-0.495951	-1.02314	0.527186	4.66781	9.0807	0.000200473	0.00635822
224885_s_at	224885_s_at	224885_s_at	KRTCAP2	keratinocyte associated protein 2	0.317438	0.031824	0.391226	0.657243	0.359402	0.285614	0.625419	-0.0737873	0.266018	-0.339805	7.04066	9.04034	0.000206212	0.00651968
214404_x_at	214404_x_at	214404_x_at	SPDEF	SAM pointed domain containing ETS transcription factor	0.200017	-0.443462	0.181556	0.234962	0.625018	0.64348	0.678425	0.0184616	0.0534065	-0.0349449	2.75837	9.0321	0.000207405	0.00653685
228640_at	228640_at	228640_at	PCDH7	protocadherin 7	0.820492	1.01646	1.02199	0.740227	0.00553448	-0.195969	-0.276233	-0.201503	-0.281767	0.0802645	7.3244	9.02019	0.000209144	0.00657105
221766_s_at	221766_s_at	221766_s_at	FAM46A	family with sequence similarity 46, member A	-0.857344	0.380855	-0.25071	-0.986959	-0.631565	-1.2382	-1.36781	-0.606634	-0.736249	0.129615	7.39855	8.9961	0.000212709	0.00666225
208700_s_at	208700_s_at	208700_s_at	TKT	transketolase	0.00734339	-0.0420882	0.100069	-1.03186	0.142157	0.0494316	-0.98977	-0.0927254	-1.13193	1.0392	3.10296	8.98184	0.000214852	0.00670847
201531_at	201531_at	201531_at	ZFP36	ZFP36 ring finger protein	0.178625	-0.236641	0.185609	0.0356066	0.42225	0.415266	0.272248	-0.00698353	-0.150002	0.143018	3.64159	8.97687	0.000215604	0.00671109
209023_s_at	209023_s_at	209023_s_at	STAG2	stromal antigen 2	-0.137252	0.274631	0.183298	-0.657682	-0.0913332	-0.411883	-0.932314	-0.32055	-0.840981	0.520431	4.36075	8.92761	0.000223215	0.00692656
224977_at	224977_at	224977_at	C6orf89	chromosome 6 open reading frame 89	0.0506948	-0.267165	0.0466449	0.0441622	0.31381	0.31786	0.311328	0.00404992	-0.00248272	0.00653264	2.71352	8.90909	0.000226151	0.00699467
228299_at	228299_at	228299_at	KCTD20	potassium channel tetramerization domain containing 20	-0.151954	0.000266806	0.000441484	0.000441484	0.000174678	-0.15222	0.000174678	-0.152395	0	-0.152395	2.52076	8.90503	0.000226802	0.00699467
202766_s_at	202766_s_at	202766_s_at	FBN1	fibrillin 1	-0.903531	-0.277679	0.00134498	-0.589092	0.279024	-0.625853	-0.311413	-0.904876	-0.590437	-0.314439	8.08745	8.86413	0.000233459	0.00717798
212124_at	212124_at	212124_at	ZMIZ1	zinc finger, MIZ-type containing 1	-0.0493244	0.118376	0.604545	0.102015	0.486169	-0.1677	-0.0163607	-0.653869	-0.50253	-0.15134	5.58431	8.84699	0.000236311	0.00720007
234351_x_at	234351_x_at	234351_x_at	TRPS1	trichorhinophalangeal syndrome I	-0.0603916	1.16328	0.612003	1.6299	-0.551281	-1.22368	0.466614	-0.672394	1.0179	-1.69029	7.00445	8.84548	0.000236565	0.00720007
225524_at	225524_at	225524_at	ANTXR2	anthrax toxin receptor 2	0.261681	-0.151187	0.0360513	1.22049	0.187238	0.412868	1.37167	0.22563	1.18443	-0.958805	7.90776	8.84346	0.000236904	0.00720007
222622_at	222622_at	222622_at	PGP	phosphoglycolate phosphatase	1.67974	0.79587	1.30618	0.173295	0.510306	0.883866	-0.622574	0.373561	-1.13288	1.50644	6.44188	8.8387	0.000237705	0.00720007
209014_at	209014_at	209014_at	MAGED1	melanoma antigen family D, 1	0.0741103	0.601564	0.877592	-0.170111	0.276028	-0.527454	-0.771675	-0.803482	-1.0477	0.244221	7.35398	8.83838	0.000237759	0.00720007
205512_s_at	205512_s_at	205512_s_at	AIFM1	apoptosis-inducing factor, mitochondrion-associated, 1	0.81319	0.131413	0.857787	0.573159	0.726374	0.681778	0.441747	-0.0445963	-0.284627	0.240031	5.25886	8.80625	0.000243248	0.00733244
205559_s_at	205559_s_at	205559_s_at	PCSK5	proprotein convertase subtilisin/kexin type 5	-0.923514	-0.782434	-0.610303	0.173902	0.172131	-0.14108	0.956337	-0.313211	0.784206	-1.09742	8.04439	8.80428	0.000243588	0.00733244
201222_s_at	201222_s_at	201222_s_at	RAD23B	RAD23 homolog B (S. cerevisiae)	-0.0387433	0.352029	0.598054	-0.529402	0.246025	-0.390773	-0.881431	-0.636797	-1.12746	0.490659	6.5231	8.75042	0.000253115	0.00759647
205259_at	205259_at	205259_at	NR3C2	nuclear receptor subfamily 3, group C, member 2	1.49516	1.05134	1.54123	1.62914	0.489896	0.44382	0.577808	-0.0460765	0.087912	-0.133989	3.50966	8.72828	0.000257149	0.00769458
218449_at	218449_at	218449_at	UFSP2	UFM1-specific peptidase 2	0.460738	0.0537774	0.51892	0.492664	0.465143	0.406961	0.438886	-0.0581814	-0.0262563	-0.0319251	3.47053	8.72144	0.00025841	0.00770937
202599_s_at	202599_s_at	202599_s_at	NRIP1	nuclear receptor interacting protein 1	-0.119221	-0.0628715	-0.0206297	-0.647682	0.0422419	-0.0563491	-0.584811	-0.098591	-0.627053	0.528462	2.71837	8.71528	0.000259551	0.00772049
201242_s_at	201242_s_at	201242_s_at	ATP1B1	ATPase, Na+/K+ transporting, beta 1 polypeptide	2.4221	2.7169	2.49976	2.56724	-0.217136	-0.294804	-0.149657	-0.0776677	0.0674788	-0.145147	9.89633	8.7049	0.000261486	0.0077344
224844_at	224844_at	224844_at	SLAIN2	SLAIN motif family, member 2	0.744357	0.584567	0.556618	0.662628	-0.027949	0.159789	0.0780606	0.187738	0.10601	0.0817289	5.65737	8.70452	0.000261557	0.0077344
213260_at	213260_at	213260_at	FOXC1	forkhead box C1	0.647358	0.0218315	0.34017	0.635247	0.318339	0.625527	0.613415	0.307188	0.295077	0.0121112	3.56046	8.63818	0.000274304	0.00803528
200004_at	200004_at	200004_at	EIF4G2	eukaryotic translation initiation factor 4 gamma, 2	-0.215609	-0.0189474	0.0698237	-0.231439	0.0887711	-0.196662	-0.212492	-0.285433	-0.301263	0.01583	12.5106	8.63569	0.000274795	0.00803528
236424_at	236424_at	236424_at	CEP250	centrosomal protein 250kDa	0.156695	-0.175747	0.119999	0.054337	0.295745	0.332442	0.230084	0.0366966	-0.0656616	0.102358	3.23053	8.63529	0.000274875	0.00803528
211126_s_at	211126_s_at	211126_s_at	CSRP2	cysteine and glycine-rich protein 2	-0.10722	-1.04995	-0.402276	0.472149	0.647677	0.942732	1.5221	0.295056	0.874425	-0.579369	5.11114	8.63502	0.000274929	0.00803528
200085_s_at	200085_s_at	200085_s_at	TCEB2	transcription elongation factor B (SIII), polypeptide 2 (18kDa, elongin B)	0.338527	-0.0352935	0.554877	0.151632	0.590171	0.37382	0.186926	-0.216351	-0.403245	0.186895	5.9119	8.62707	0.000276505	0.00805791
215157_x_at	215157_x_at	215157_x_at	PABPC1	poly(A) binding protein, cytoplasmic 1	-0.597426	-0.596742	-0.3675	-0.131917	0.229242	-0.000683755	0.464825	-0.229926	0.235583	-0.465509	10.5168	8.59308	0.000283358	0.00823375
204808_s_at	204808_s_at	204808_s_at	TMEM5	transmembrane protein 5	0.498421	0.2418	0.46766	0.271192	0.22586	0.256621	0.0293917	0.0307615	-0.196468	0.22723	2.93308	8.58133	0.000285769	0.00827988
243259_at	243259_at	243259_at	ATXN7	ataxin 7	0.437786	0.109262	0.741581	0.289395	0.632319	0.328524	0.180133	-0.303795	-0.452186	0.148391	4.79428	8.54655	0.00029304	0.00845335
204992_s_at	204992_s_at	204992_s_at	PFN2	profilin 2	0.81073	1.15313	0.695544	-0.175583	-0.457588	-0.342402	-1.32871	0.115186	-0.871127	0.986313	7.4552	8.5409	0.00029424	0.00845335
201123_s_at	201123_s_at	201123_s_at	EIF5A	eukaryotic translation initiation factor 5A	-0.340855	-0.209433	0.0410172	-0.545683	0.25045	-0.131423	-0.33625	-0.381873	-0.5867	0.204827	9.34252	8.54072	0.000294278	0.00845335
200922_at	200922_at	200922_at	KDELR1	KDEL (Lys-Asp-Glu-Leu) endoplasmic reticulum protein retention receptor 1	0.265111	-0.773615	0.502093	0.282024	1.27571	1.03873	1.05564	-0.236982	-0.220069	-0.0169132	3.55603	8.53154	0.000296241	0.0084855
203752_s_at	203752_s_at	203752_s_at	JUND	jun D proto-oncogene	0.362224	-0.450181	-0.0360157	0.68143	0.414165	0.812405	1.13161	0.398239	0.717446	-0.319206	10.7254	8.51155	0.000300562	0.0085848
212930_at	212930_at	212930_at	ATP2B1	ATPase, Ca++ transporting, plasma membrane 1	-0.220083	0.411392	0.36457	-0.640901	-0.0468222	-0.631475	-1.05229	-0.584653	-1.00547	0.420818	7.74591	8.49785	0.000303565	0.00864601
208987_s_at	208987_s_at	208987_s_at	KDM2A	lysine (K)-specific demethylase 2A	0.246316	-0.366591	0.623718	0.868294	0.99031	0.612907	1.23488	-0.377402	0.244575	-0.621977	3.85478	8.47998	0.000307529	0.00873418
205601_s_at	205601_s_at	205601_s_at	HOXB5	homeobox B5	-1.05455	-0.777372	-0.395577	0.0721769	0.381794	-0.277179	0.849549	-0.658973	0.467754	-1.12673	4.27039	8.45151	0.000313962	0.00889175
218003_s_at	218003_s_at	218003_s_at	FKBP3	FK506 binding protein 3, 25kDa	0.405816	0.697104	0.508756	-0.0540652	-0.188348	-0.291288	-0.751169	-0.10294	-0.562821	0.459881	7.56762	8.42734	0.00031954	0.00900336
227393_at	227393_at	227393_at	ANO9	anoctamin 9	0.0220497	-0.455091	0.0123953	0.230282	0.467486	0.47714	0.685373	0.00965442	0.217887	-0.208233	3.97139	8.42667	0.000319694	0.00900336
221798_x_at	221798_x_at	221798_x_at	RPS2	ribosomal protein S2	-0.230052	-0.0433256	-0.47914	-0.141926	-0.435814	-0.186726	-0.0986008	0.249088	0.337213	-0.0881254	7.58609	8.41302	0.000322894	0.00906715
204776_at	204776_at	204776_at	THBS4	thrombospondin 4	0.904431	-0.411383	-0.247274	-1.81912	0.164109	1.31581	-1.40774	1.1517	-1.57185	2.72355	5.07753	8.40934	0.000323762	0.00906715
205432_at	205432_at	205432_at	OVGP1	oviductal glycoprotein 1, 120kDa	0.267227	-0.459716	0.0828585	0.0335679	0.542575	0.726944	0.493284	0.184369	-0.0492905	0.233659	2.91535	8.39975	0.000326038	0.00910552
207213_s_at	207213_s_at	207213_s_at	USP2	ubiquitin specific peptidase 2	0.815799	-0.910975	0.268402	1.01168	1.17938	1.72677	1.92266	0.547397	0.743282	-0.195885	4.59333	8.38824	0.000328791	0.00915696
206793_at	206793_at	206793_at	PNMT	phenylethanolamine N-methyltransferase	0.533941	0.104764	0.666041	0.678029	0.561277	0.429177	0.573265	-0.1321	0.0119882	-0.144088	3.01758	8.37935	0.000330936	0.00919125
213366_x_at	213366_x_at	213366_x_at	ATP5C1	ATP synthase, H+ transporting, mitochondrial F1 complex, gamma polypeptide 1	0.655516	-0.105473	-0.0652388	0.455067	0.0402345	0.760989	0.56054	0.720755	0.520306	0.200449	9.0218	8.36718	0.000333894	0.00924786
210395_x_at	210395_x_at	210395_x_at	MYL4	myosin, light chain 4, alkali; atrial, embryonic	1.54162	1.3604	1.43445	1.19721	0.074051	0.181227	-0.163184	0.107176	-0.237235	0.344411	5.55735	8.35301	0.000337378	0.00931869
200820_at	200820_at	200820_at	PSMD8	proteasome (prosome, macropain) 26S subunit, non-ATPase, 8	0.0572554	0.0646066	0.274307	-0.440028	0.2097	-0.0073512	-0.504635	-0.217052	-0.714335	0.497284	3.92908	8.29663	0.000351634	0.00968584
219829_at	219829_at	219829_at	ITGB1BP2	integrin beta 1 binding protein (melusin) 2	1.82589	1.76361	1.85277	0.967863	0.0891541	0.062275	-0.795752	-0.026879	-0.884906	0.858027	3.29094	8.28703	0.000354128	0.00972787
204983_s_at	204983_s_at	204983_s_at	GPC4	glypican 4	0.342127	0.298975	0.359767	0.254157	0.0607927	0.0431524	-0.0448171	-0.0176403	-0.10561	0.0879695	2.66622	8.2762	0.000356961	0.00977899
202641_at	202641_at	202641_at	ARL3	ADP-ribosylation factor-like 3	0.43069	0.536257	0.741586	0.787002	0.205329	-0.105567	0.250744	-0.310896	0.0454151	-0.356311	4.46273	8.26761	0.000359228	0.00978172
208977_x_at	208977_x_at	208977_x_at	TUBB4B	tubulin, beta 4B class IVb	0.613019	0.194255	0.804159	0.576815	0.609904	0.418764	0.38256	-0.19114	-0.227344	0.0362039	8.67029	8.26638	0.000359554	0.00978172
217982_s_at	217982_s_at	217982_s_at	MORF4L1	mortality factor 4 like 1	0.0705551	0.352108	0.197827	0.101611	-0.154281	-0.281553	-0.250497	-0.127272	-0.0962156	-0.0310563	10.3785	8.26477	0.00035998	0.00978172
222200_s_at	222200_s_at	222200_s_at	BSDC1	BSD domain containing 1	1.25167	-0.263587	0.571312	0.595782	0.8349	1.51526	0.859369	0.680358	0.0244694	0.655889	5.01642	8.25666	0.000362139	0.00981387
223474_at	223474_at	223474_at	IRF2BPL	interferon regulatory factor 2 binding protein-like	0.181682	-0.196714	0.368458	0.259978	0.565173	0.378396	0.456692	-0.186776	-0.108481	-0.0782959	10.3673	8.24269	0.000365891	0.00985076
224149_x_at	224149_x_at	224149_x_at	SLMAP	sarcolemma associated protein	2.18666	1.50817	1.34351	0.934018	-0.16466	0.678492	-0.574151	0.843152	-0.40949	1.25264	5.8771	8.24211	0.000366049	0.00985076
221712_s_at	221712_s_at	221712_s_at	WDR74	WD repeat domain 74	0.192771	-0.367686	0.135007	0.112916	0.502693	0.560457	0.480601	0.0577642	-0.022091	0.0798553	3.38284	8.24066	0.000366439	0.00985076
214133_at	214133_at	214133_at	MUC6	mucin 6, oligomeric mucus/gel-forming	0.188444	-0.451148	0.374091	0.331053	0.82524	0.639592	0.782201	-0.185647	-0.0430382	-0.142609	3.5645	8.23696	0.000367444	0.00985142
225117_at	225117_at	225117_at	KANSL1	KAT8 regulatory NSL complex subunit 1	0.0323414	-0.299776	-0.0337382	0.214484	0.266038	0.332118	0.51426	0.0660795	0.248222	-0.182142	7.63561	8.2058	0.000376005	0.0100452
1553599_a_at	1553599_a_at	1553599_a_at	SYCP3	synaptonemal complex protein 3	0.250132	-0.335218	0.19575	0.216766	0.530968	0.58535	0.551984	0.0543819	0.0210157	0.0333662	2.86298	8.20341	0.000376671	0.0100452
216439_at	216439_at	216439_at	TNK2	tyrosine kinase, non-receptor, 2	0.747364	0.239954	0.702191	0.717278	0.462237	0.507411	0.477324	0.045174	0.0150875	0.0300865	2.97747	8.19827	0.000378106	0.0100568
223637_s_at	223637_s_at	223637_s_at	FAM160A2	family with sequence similarity 160, member A2	0.583493	0.0486388	0.403096	0.189996	0.354457	0.534855	0.141358	0.180398	-0.2131	0.393497	4.2929	8.19197	0.000379875	0.0100772
213540_at	213540_at	213540_at	HSD17B8	hydroxysteroid (17-beta) dehydrogenase 8	0.358486	-0.362386	-0.0600799	0.13654	0.302306	0.720872	0.498926	0.418566	0.19662	0.221946	7.81802	8.17377	0.000385035	0.0101872
200741_s_at	200741_s_at	200741_s_at	RPS27	ribosomal protein S27	-0.558342	-0.462268	-0.628425	-0.206331	-0.166157	-0.0960735	0.255937	0.0700834	0.422094	-0.352011	10.1255	8.16447	0.000387701	0.0102209
211370_s_at	211370_s_at	211370_s_at	MAP2K5	mitogen-activated protein kinase kinase 5	0.692734	0.139404	0.801519	0.622875	0.662115	0.553331	0.483471	-0.108785	-0.178644	0.0698596	3.6194	8.1608	0.000388757	0.0102209
202471_s_at	202471_s_at	202471_s_at	IDH3G	isocitrate dehydrogenase 3 (NAD+) gamma	0.559737	-0.614987	-0.112673	0.250794	0.502314	1.17472	0.865781	0.67241	0.363468	0.308943	3.49885	8.15637	0.000390037	0.0102209
218597_s_at	218597_s_at	218597_s_at	CISD1	CDGSH iron sulfur domain 1	0.589404	0.436887	0.449885	0.475497	0.0129979	0.152518	0.0386101	0.13952	0.0256121	0.113908	5.56029	8.15521	0.000390375	0.0102209
201401_s_at	201401_s_at	201401_s_at	ADRBK1	adrenergic, beta, receptor kinase 1	0.408141	-0.0929814	0.607013	0.0347244	0.699995	0.501122	0.127706	-0.198872	-0.572289	0.373417	3.60059	8.14839	0.000392355	0.0102294
205289_at	205289_at	205289_at	BMP2	bone morphogenetic protein 2	-0.0430926	-0.0429913	-0.00125786	-0.333024	0.0417334	-0.000101321	-0.290032	-0.0418347	-0.331766	0.289931	2.56233	8.14709	0.000392735	0.0102294
203882_at	203882_at	203882_at	IRF9	interferon regulatory factor 9	0.0335102	-0.266062	0.0156817	0.0455629	0.281744	0.299572	0.311625	0.0178284	0.0298812	-0.0120527	2.65744	8.08655	0.000410842	0.0106506
217765_at	217765_at	217765_at	NRBP1	nuclear receptor binding protein 1	0.0187756	0.0912482	0.490442	-0.00840213	0.399194	-0.0724726	-0.0996504	-0.471667	-0.498844	0.0271777	3.12289	8.08595	0.000411025	0.0106506
204483_at	204483_at	204483_at	ENO3	enolase 3 (beta, muscle)	4.61818	3.82946	3.59853	0.694698	-0.230928	0.788716	-3.13476	1.01964	-2.90383	3.92348	5.4769	8.06731	0.000416787	0.0107722
231714_s_at	231714_s_at	231714_s_at	AP4B1	adaptor-related protein complex 4, beta 1 subunit	0.0511747	-0.243541	0.0729047	0.0481008	0.316446	0.294716	0.291642	-0.0217301	-0.0248039	0.00307389	2.75465	8.05835	0.000419586	0.0108167
203232_s_at	203232_s_at	203232_s_at	ATXN1	ataxin 1	0.0794548	0.611681	0.446231	-0.0464121	-0.16545	-0.532226	-0.658093	-0.366776	-0.492643	0.125867	8.13999	8.05114	0.000421854	0.0108474
220285_at	220285_at	220285_at	ABHD17B	abhydrolase domain containing 17B	-0.0413227	0.00666412	-0.0190082	-0.526156	-0.0256723	-0.0479869	-0.53282	-0.0223146	-0.507147	0.484833	5.05044	8.0281	0.000429192	0.0109934
202480_s_at	202480_s_at	202480_s_at	DEDD	death effector domain containing	0.479405	-0.190708	0.00148035	0.00577598	0.192188	0.670113	0.196484	0.477925	0.00429562	0.473629	3.85878	8.02549	0.000430033	0.0109934
211730_s_at	211730_s_at	211730_s_at	POLR2L	polymerase (RNA) II (DNA directed) polypeptide L, 7.6kDa	0.608724	0.207086	0.624425	0.463419	0.417338	0.401638	0.256332	-0.0157004	-0.161006	0.145305	3.63577	8.02307	0.000430813	0.0109934
207157_s_at	207157_s_at	207157_s_at	GNG5	guanine nucleotide binding protein (G protein), gamma 5	0.357707	0.469737	0.421227	0.47602	-0.0485098	-0.11203	0.00628325	-0.0635202	0.054793	-0.118313	6.3214	8.00969	0.000435156	0.0110506
236885_at	236885_at	236885_at	MEX3A	mex-3 RNA binding family member A	0.030703	-0.332226	0.066039	0.0775597	0.398265	0.362929	0.409786	-0.035336	0.0115207	-0.0468567	2.62472	8.00939	0.000435255	0.0110506
225242_s_at	225242_s_at	225242_s_at	CCDC80	coiled-coil domain containing 80	-1.08459	0.0547881	0.156774	-0.16476	0.101986	-1.13938	-0.219548	-1.24137	-0.321534	-0.919832	8.5439	7.99666	0.00043943	0.0111285
222015_at	222015_at	222015_at	CSNK1E	casein kinase 1, epsilon	0.192973	-0.417329	0.262794	-0.0417049	0.680123	0.610302	0.375624	-0.0698219	-0.304499	0.234677	3.00428	7.98752	0.000442457	0.0111507
209456_s_at	209456_s_at	209456_s_at	FBXW11	F-box and WD repeat domain containing 11	0.673415	0.554357	0.821915	0.680399	0.267558	0.119058	0.126042	-0.1485	-0.141516	-0.00698361	3.27396	7.98589	0.000443	0.0111507
201603_at	201603_at	201603_at	PPP1R12A	protein phosphatase 1, regulatory subunit 12A	0.645053	0.934388	0.750722	0.676242	-0.183666	-0.289335	-0.258146	-0.105669	-0.0744795	-0.0311897	9.07982	7.98399	0.000443631	0.0111507
202784_s_at	202784_s_at	202784_s_at	NNT	nicotinamide nucleotide transhydrogenase	1.60547	0.884069	1.05085	1.25511	0.166785	0.721406	0.371036	0.55462	0.204251	0.35037	6.88829	7.96902	0.000448654	0.0112488
221986_s_at	221986_s_at	221986_s_at	KLHL24	kelch-like family member 24	1.0465	0.703784	0.635445	0.843369	-0.068339	0.342712	0.139585	0.411051	0.207924	0.203127	6.81398	7.96366	0.000450467	0.0112661
209868_s_at	209868_s_at	209868_s_at	RBMS1	RNA binding motif, single stranded interacting protein 1	-0.118496	-0.541439	-0.727779	-0.0173822	-0.18634	0.422944	0.524057	0.609283	0.710397	-0.101114	6.2721	7.95921	0.000451975	0.0112758
208691_at	208691_at	208691_at	TFRC	transferrin receptor	0.832859	0.534015	0.739233	0.52644	0.205218	0.298845	-0.00757451	0.0936265	-0.212793	0.306419	3.16201	7.9352	0.000460226	0.0114532
1556885_at	1556885_at	1556885_at	LAYN	layilin	-0.00477177	-0.0002544	0	-0.186834	0.0002544	-0.00451737	-0.186579	-0.00477177	-0.186834	0.182062	2.52105	7.91455	0.00046745	0.0116043
216953_s_at	216953_s_at	216953_s_at	WT1	Wilms tumor 1	-1.41434	0.0618238	0.964442	0.865324	0.902618	-1.47617	0.803501	-2.37879	-0.0991174	-2.27967	3.60014	7.89228	0.000475382	0.0117722
222212_s_at	222212_s_at	222212_s_at	CERS2	ceramide synthase 2	0.0740468	-0.362919	-0.00488845	0.0277503	0.35803	0.436965	0.390669	0.0789353	0.0326387	0.0462966	2.71702	7.87733	0.000480788	0.0118768
212501_at	212501_at	212501_at	CEBPB	CCAAT/enhancer binding protein (C/EBP), beta	-0.247321	-0.734432	-0.42049	-0.117913	0.313942	0.48711	0.616519	0.173169	0.302577	-0.129408	10.234	7.86701	0.000484561	0.0119406
204432_at	204432_at	204432_at	SOX12	SRY (sex determining region Y)-box 12	0.209689	-0.0822135	0.520002	0.174567	0.602215	0.291902	0.25678	-0.310313	-0.345435	0.0351218	3.13997	7.86221	0.000486325	0.0119548
201770_at	201770_at	201770_at	SNRPA	small nuclear ribonucleoprotein polypeptide A	0.119491	0.0155822	0.402576	0.171404	0.386994	0.103908	0.155821	-0.283086	-0.231172	-0.051913	3.89583	7.85025	0.000490752	0.0120342
201377_at	201377_at	201377_at	UBAP2L	ubiquitin associated protein 2-like	0.763545	0.126796	0.712969	0.799268	0.586173	0.636749	0.672472	0.0505758	0.086299	-0.0357232	4.99414	7.84617	0.000492273	0.0120421
205794_s_at	205794_s_at	205794_s_at	NOVA1	neuro-oncological ventral antigen 1	0.292237	-0.26645	-0.162711	1.18256	0.103739	0.558687	1.44901	0.454948	1.34527	-0.890322	6.65907	7.83622	0.000496003	0.012097
202140_s_at	202140_s_at	202140_s_at	CLK3	CDC-like kinase 3	0.142191	-0.176381	0.123722	0.17751	0.300103	0.318572	0.353891	0.0184691	0.0537878	-0.0353187	4.52493	7.83378	0.000496924	0.012097
202283_at	202283_at	202283_at	SERPINF1	serpin peptidase inhibitor, clade F (alpha-2 antiplasmin, pigment epithelium derived factor), member 1	-0.343168	0.746931	0.429151	-0.543091	-0.317779	-1.0901	-1.29002	-0.772319	-0.972242	0.199923	3.42387	7.81527	0.000503963	0.0122295
225728_at	225728_at	225728_at	SORBS2	sorbin and SH3 domain containing 2	0.407334	0.497558	0.479631	0.528231	-0.0179266	-0.0902243	0.030673	-0.0722977	0.0485996	-0.120897	3.02089	7.81309	0.000504798	0.0122295
201738_at	201738_at	201738_at	EIF1B	eukaryotic translation initiation factor 1B	0.103128	0.272954	0.501608	0.174638	0.228654	-0.169827	-0.0983168	-0.398481	-0.326971	-0.0715099	6.42631	7.80549	0.000507723	0.0122708
229219_s_at	229219_s_at	229219_s_at	NTAN1	N-terminal asparagine amidase	0.49287	0.00545782	0.596538	0.658504	0.59108	0.487412	0.653046	-0.103668	0.061966	-0.165634	3.66749	7.77557	0.000519423	0.0125235
209485_s_at	209485_s_at	209485_s_at	OSBPL1A	oxysterol binding protein-like 1A	-0.0184177	-0.466375	-0.0630459	0.00404144	0.403329	0.447957	0.470416	0.0446283	0.0670874	-0.0224591	2.66976	7.76546	0.000523442	0.0125902
211956_s_at	211956_s_at	211956_s_at	EIF1	eukaryotic translation initiation factor 1	0.31395	0.103378	0.467864	0.0578327	0.364487	0.210573	-0.0455451	-0.153914	-0.410032	0.256118	12.35	7.75932	0.000525902	0.0126179
217796_s_at	217796_s_at	217796_s_at	NPLOC4	nuclear protein localization 4 homolog (S. cerevisiae)	0.566046	0.00224087	0.461092	0.36367	0.458851	0.563805	0.361429	0.104954	-0.097422	0.202376	3.23965	7.75632	0.000527106	0.0126179
35666_at	35666_at	35666_at	SEMA3F	sema domain, immunoglobulin domain (Ig), short basic domain, secreted, (semaphorin) 3F	0.0163964	-0.31641	0.81358	0.128716	1.12999	0.332806	0.445125	-0.797184	-0.684864	-0.112319	4.46245	7.74829	0.000530347	0.0126653
211150_s_at	211150_s_at	211150_s_at	DLAT	dihydrolipoamide S-acetyltransferase	0.95873	-0.048998	-0.0369904	0.0536056	0.0120076	1.00773	0.102604	0.995721	0.090596	0.905125	4.41258	7.7372	0.000534859	0.0127428
209982_s_at	209982_s_at	209982_s_at	NRXN2	neurexin 2	0.0944765	0.012263	0.0568759	-0.435597	0.0446129	0.0822135	-0.44786	0.0376006	-0.492473	0.530073	2.67046	7.73166	0.000537131	0.0127667
212948_at	212948_at	212948_at	CAMTA2	calmodulin binding transcription activator 2	0.235415	0.0190648	0.286221	0.313762	0.267156	0.21635	0.294697	-0.0508059	0.0275411	-0.078347	3.67353	7.70041	0.000550131	0.0130448
202736_s_at	202736_s_at	202736_s_at	LSM4	LSM4 homolog, U6 small nuclear RNA associated (S. cerevisiae)	0.109269	-0.641325	-0.178256	0.37917	0.463069	0.750594	1.0205	0.287525	0.557426	-0.269901	3.38164	7.68543	0.000556486	0.0131645
213350_at	213350_at	213350_at	RPS11	ribosomal protein S11	0.424027	0.011983	0.444449	0.635461	0.432466	0.412044	0.623478	-0.0204228	0.191011	-0.211434	3.23816	7.64448	0.000574268	0.0135533
207876_s_at	207876_s_at	207876_s_at	FLNC	filamin C, gamma	0.383922	0.399208	0.418658	0.371285	0.0194502	-0.0152864	-0.0279229	-0.0347366	-0.0473731	0.0126366	3.06047	7.63481	0.000578557	0.0136225
205021_s_at	205021_s_at	205021_s_at	FOXN3	forkhead box N3	0.369849	-0.346774	0.416703	0.559908	0.763477	0.716623	0.906682	-0.0468539	0.143205	-0.190059	4.11771	7.62453	0.000583155	0.0136821
1555847_a_at	1555847_a_at	1555847_a_at	LOC284454	uncharacterized LOC284454	0.0270921	-0.291167	-0.409035	0.0644613	-0.117868	0.318259	0.355629	0.436127	0.473496	-0.0373692	3.37603	7.62308	0.000583808	0.0136821
203516_at	203516_at	203516_at	SNTA1	syntrophin, alpha 1	1.06976	0.515102	0.584862	0.634378	0.0697604	0.554656	0.119277	0.484896	0.0495163	0.43538	3.83617	7.60345	0.000592709	0.0138386
221021_s_at	221021_s_at	221021_s_at	CTNNBL1	catenin, beta like 1	0.798486	0.43829	0.984952	0.75021	0.546662	0.360196	0.31192	-0.186466	-0.234742	0.0482757	4.5275	7.60229	0.00059324	0.0138386
218920_at	218920_at	218920_at	FAM193B	family with sequence similarity 193, member B	0.520475	-0.415019	0.660528	0.703116	1.07555	0.935494	1.11814	-0.140053	0.0425883	-0.182641	3.66423	7.58891	0.000599398	0.0139499
202401_s_at	202401_s_at	202401_s_at	SRF	serum response factor (c-fos serum response element-binding transcription factor)	0.744443	0.497875	0.879161	0.620373	0.381286	0.246568	0.122498	-0.134718	-0.258788	0.12407	4.23209	7.58302	0.000602132	0.0139674
225870_s_at	225870_s_at	225870_s_at	TRAPPC5	trafficking protein particle complex 5	0.335635	-0.286559	0.402602	0.502395	0.689161	0.622195	0.788954	-0.0669668	0.0997929	-0.16676	4.18769	7.58131	0.000602929	0.0139674
222154_s_at	222154_s_at	222154_s_at	SPATS2L	spermatogenesis associated, serine-rich 2-like	-0.143134	0.413851	0.460713	-0.19409	0.0468615	-0.556985	-0.607941	-0.603847	-0.654803	0.0509559	7.13058	7.55965	0.000613109	0.0141598
202484_s_at	202484_s_at	202484_s_at	MBD2	methyl-CpG binding domain protein 2	-0.841346	-0.539936	-0.488157	-0.895199	0.0517786	-0.30141	-0.355263	-0.353189	-0.407042	0.0538533	7.46257	7.55767	0.00061405	0.0141598
210609_s_at	210609_s_at	210609_s_at	TP53I3	tumor protein p53 inducible protein 3	0.925446	0.327235	0.828599	0.637795	0.501364	0.598211	0.31056	0.0968464	-0.190804	0.287651	3.36117	7.54029	0.000622374	0.0143189
221255_s_at	221255_s_at	221255_s_at	EMC6	ER membrane protein complex subunit 6	0.666406	0.132311	0.659392	0.346614	0.527081	0.534095	0.214303	0.00701409	-0.312778	0.319792	4.52457	7.5367	0.000624106	0.0143259
235718_at	235718_at	235718_at	SRL	sarcalumenin	0.110204	-0.165102	0.123636	0.113623	0.288737	0.275306	0.278725	-0.0134318	-0.0100128	-0.003419	2.60946	7.49654	0.000643865	0.0147458
202771_at	202771_at	202771_at	PIEZO1	piezo-type mechanosensitive ion channel component 1	-0.724151	-1.10755	-0.466875	-0.660984	0.640675	0.383399	0.446566	-0.257276	-0.194108	-0.0631677	4.19122	7.49101	0.000646641	0.0147758
209377_s_at	209377_s_at	209377_s_at	HMGN3	high mobility group nucleosomal binding domain 3	-0.0779796	0.217056	0.481609	-0.151006	0.264553	-0.295035	-0.368062	-0.559589	-0.632615	0.0730264	7.09277	7.48577	0.000649283	0.0148025
227171_at	227171_at	227171_at	CCT4	chaperonin containing TCP1, subunit 4 (delta)	0.631216	-0.0583235	0.449966	0.328822	0.50829	0.68954	0.387145	0.18125	-0.121145	0.302395	3.08016	7.48187	0.000651257	0.0148139
218164_at	218164_at	218164_at	SPATA20	spermatogenesis associated 20	0.226006	-0.273042	0.051131	0.172229	0.324173	0.499047	0.44527	0.174875	0.121098	0.053777	3.82612	7.46557	0.00065957	0.0149479
218336_at	218336_at	218336_at	PFDN2	prefoldin subunit 2	0.411765	-0.0940658	0.144419	0.451639	0.238484	0.505831	0.545705	0.267347	0.307221	-0.0398742	6.04884	7.46451	0.00066012	0.0149479
213030_s_at	213030_s_at	213030_s_at	PLXNA2	plexin A2	0.0472495	-0.303478	0.176303	0.0620851	0.47978	0.350727	0.365563	-0.129053	-0.114218	-0.0148356	2.75261	7.4421	0.000671753	0.0151771
223492_s_at	223492_s_at	223492_s_at	LRRFIP1	leucine rich repeat (in FLII) interacting protein 1	1.06601	1.21849	0.652399	0.0228931	-0.566092	-0.152477	-1.1956	0.413616	-0.629506	1.04312	5.82163	7.42423	0.000681193	0.0153491
214953_s_at	214953_s_at	214953_s_at	APP	amyloid beta (A4) precursor protein	-0.109818	0.371109	0.269167	-0.258386	-0.101942	-0.480926	-0.629494	-0.378984	-0.527552	0.148568	6.4371	7.42192	0.000682421	0.0153491
209757_s_at	209757_s_at	209757_s_at	MYCN	v-myc avian myelocytomatosis viral oncogene neuroblastoma derived homolog	0.803096	0.635591	0.672372	0.54184	0.036781	0.167505	-0.0937509	0.130724	-0.130532	0.261256	3.82202	7.40689	0.00069049	0.0154502
221939_at	221939_at	221939_at	YIPF2	Yip1 domain family, member 2	0.0505261	-0.323247	0.146189	0.0508616	0.469436	0.373773	0.374109	-0.0956626	-0.0953271	-0.000335496	3.78228	7.40609	0.000690918	0.0154502
217978_s_at	217978_s_at	217978_s_at	UBE2Q1	ubiquitin-conjugating enzyme E2Q family member 1	-0.0332587	-0.0283295	0.369111	0.137326	0.397441	-0.00492915	0.165656	-0.40237	-0.231785	-0.170585	7.92926	7.40498	0.000691523	0.0154502
205960_at	205960_at	205960_at	PDK4	pyruvate dehydrogenase kinase, isozyme 4	0.0941853	-0.721569	-0.354134	0.0217147	0.367435	0.815754	0.743284	0.448319	0.375849	0.0724706	4.20732	7.39933	0.000694586	0.0154842
1552277_a_at	1552277_a_at	1552277_a_at	MSANTD3	Myb/SANT-like DNA-binding domain containing 3	0.470433	0.257455	0.535148	0.563009	0.277693	0.212978	0.305553	-0.0647147	0.0278609	-0.0925756	2.96007	7.3914	0.000698913	0.0155462
209927_s_at	209927_s_at	209927_s_at	CHTOP	chromatin target of PRMT1	0.800997	0.532339	1.04063	0.138434	0.508286	0.268659	-0.393905	-0.239628	-0.902191	0.662564	4.10698	7.37633	0.000707214	0.015677
212086_x_at	212086_x_at	212086_x_at	LMNA	lamin A/C	0.897842	-0.126521	0.516254	1.08481	0.642775	1.02436	1.21133	0.381588	0.568557	-0.186969	3.89425	7.37507	0.000707913	0.015677
200000_s_at	200000_s_at	200000_s_at	PRPF8	pre-mRNA processing factor 8	0.418958	-0.230864	0.281992	0.446381	0.512856	0.649823	0.677245	0.136967	0.164389	-0.0274227	4.87326	7.37092	0.000710221	0.0156935
222411_s_at	222411_s_at	222411_s_at	SSR3	signal sequence receptor, gamma (translocon-associated protein gamma)	0.0509328	0.0168153	0.350964	0.0369899	0.334148	0.0341175	0.0201746	-0.300031	-0.313974	0.0139429	7.76947	7.34589	0.000724311	0.0159698
228716_at	228716_at	228716_at	THRB	thyroid hormone receptor, beta	0.0715698	-0.220015	0.164784	0.42846	0.384799	0.291585	0.648475	-0.0932146	0.263676	-0.35689	5.44629	7.33372	0.000731272	0.016088
206174_s_at	206174_s_at	206174_s_at	PPP6C	protein phosphatase 6, catalytic subunit	0.0398124	0.0458084	0.402952	-0.47314	0.357144	-0.00599599	-0.518948	-0.36314	-0.876092	0.512952	7.45142	7.32164	0.000738253	0.0161833
223264_at	223264_at	223264_at	MESDC1	mesoderm development candidate 1	-0.141708	-0.241598	0.0238588	0.211157	0.265456	0.0998895	0.452754	-0.165567	0.187298	-0.352865	8.45338	7.32066	0.000738824	0.0161833
213826_s_at	213826_s_at	213826_s_at	H3F3A	H3 histone, family 3A	0.721821	0.115582	0.660933	0.992467	0.545351	0.606239	0.876885	0.0608883	0.331534	-0.270646	3.58047	7.31764	0.000740585	0.0161866
212099_at	212099_at	212099_at	RHOB	ras homolog family member B	-0.4087	-0.420801	-0.55978	-0.0478913	-0.13898	0.0121006	0.37291	0.15108	0.511889	-0.360809	6.77685	7.31455	0.000742386	0.0161908
221234_s_at	221234_s_at	221234_s_at	BACH2	BTB and CNC homology 1, basic leucine zipper transcription factor 2	0.60059	0.812535	1.46569	0.64105	0.653152	-0.211945	-0.171485	-0.865097	-0.824637	-0.0404597	4.77731	7.30468	0.000748184	0.0162819
216882_s_at	216882_s_at	216882_s_at	NEBL	nebulette	0.743718	0.550136	0.435403	0.590699	-0.114733	0.193582	0.0405635	0.308315	0.155296	0.153019	3.39154	7.2949	0.000753969	0.0163724
202813_at	202813_at	202813_at	TARBP1	TAR (HIV-1) RNA binding protein 1	0.461318	-0.0779142	0.0304844	-0.0511032	0.108399	0.539232	0.0268111	0.430834	-0.0815875	0.512421	3.3235	7.27903	0.000763471	0.0164997
218119_at	218119_at	218119_at	TIMM23	translocase of inner mitochondrial membrane 23 homolog (yeast)	0.711747	0.311512	0.410294	-0.196875	0.0987817	0.400235	-0.508387	0.301454	-0.607169	0.908622	5.94243	7.27726	0.000764538	0.0164997
210515_at	210515_at	210515_at	HNF1A	HNF1 homeobox A	0.454923	0.088568	0.4346	0.340609	0.346032	0.366355	0.25204	0.0203231	-0.0939911	0.114314	2.89817	7.2769	0.000764758	0.0164997
213832_at	213832_at	213832_at	KCND3	potassium voltage-gated channel, Shal-related subfamily, member 3	-0.0450487	-1.15709	-0.623002	0.740204	0.534085	1.11204	1.89729	0.577953	1.36321	-0.785252	4.42975	7.27402	0.000766495	0.0165018
226022_at	226022_at	226022_at	SASH1	SAM and SH3 domain containing 1	-0.0463229	0.600476	0.451626	0.431812	-0.14885	-0.646799	-0.168664	-0.497949	-0.019814	-0.478135	5.22084	7.2692	0.000769424	0.0165026
213571_s_at	213571_s_at	213571_s_at	EIF4E2	eukaryotic translation initiation factor 4E family member 2	-0.0514585	-0.254293	0.324178	-0.733786	0.578471	0.202834	-0.479493	-0.375636	-1.05796	0.682327	5.50154	7.26855	0.000769814	0.0165026
212085_at	212085_at	212085_at	SLC25A6	solute carrier family 25 (mitochondrial carrier; adenine nucleotide translocator), member 6	0.120027	-0.549712	-0.460903	-0.0366686	0.0888087	0.669739	0.513043	0.58093	0.424235	0.156695	9.01028	7.24545	0.000784009	0.0167559
224637_at	224637_at	224637_at	OST4	oligosaccharyltransferase 4 homolog (S. cerevisiae)	0.218331	0.223808	0.440336	0.133249	0.216528	-0.00547716	-0.0905598	-0.222005	-0.307087	0.0850826	10.6776	7.2439	0.000784966	0.0167559
200895_s_at	200895_s_at	200895_s_at	FKBP4	FK506 binding protein 4, 59kDa	0.932137	0.376829	0.839505	0.780781	0.462676	0.555308	0.403952	0.0926319	-0.0587243	0.151356	4.75131	7.23823	0.000788499	0.0167707
213630_at	213630_at	213630_at	NACAD	NAC alpha domain containing	0.513579	0.363674	0.426657	0.511963	0.0629832	0.149905	0.148289	0.0869217	0.0853056	0.00161612	3.0227	7.23541	0.000790263	0.0167707
218384_at	218384_at	218384_at	CARHSP1	calcium regulated heat stable protein 1, 24kDa	0.85134	-0.183052	0.342884	-0.0384482	0.525936	1.03439	0.144604	0.508456	-0.381332	0.889788	4.22069	7.23477	0.000790662	0.0167707
201898_s_at	201898_s_at	201898_s_at	UBE2A	ubiquitin-conjugating enzyme E2A	0.655359	0.0488807	0.341865	0.149358	0.292984	0.606478	0.100477	0.313494	-0.192507	0.506001	6.42421	7.23065	0.000793245	0.0167901
218051_s_at	218051_s_at	218051_s_at	NT5DC2	5'-nucleotidase domain containing 2	0.327556	0.252107	0.915751	-0.26787	0.663644	0.0754499	-0.519977	-0.588194	-1.18362	0.595427	4.65614	7.22638	0.000795932	0.0167928
201274_at	201274_at	201274_at	PSMA5	proteasome (prosome, macropain) subunit, alpha type, 5	-0.0914618	0.154684	0.403638	-0.126316	0.248954	-0.246146	-0.281001	-0.4951	-0.529955	0.0348543	7.10216	7.22514	0.000796717	0.0167928
210830_s_at	210830_s_at	210830_s_at	PON2	paraoxonase 2	-1.29157	-0.745403	-0.836773	-1.34718	-0.0913702	-0.546171	-0.601775	-0.454801	-0.510405	0.0556039	7.35012	7.22186	0.000798789	0.0168013
203920_at	203920_at	203920_at	NR1H3	nuclear receptor subfamily 1, group H, member 3	-0.424526	-0.999063	-0.295218	0.147463	0.703845	0.574537	1.14653	-0.129308	0.442681	-0.571989	6.59018	7.21635	0.00080229	0.0168106
205329_s_at	205329_s_at	205329_s_at	SNX4	sorting nexin 4	0.0146707	0.450965	0.16621	-0.444315	-0.284755	-0.436294	-0.89528	-0.151539	-0.610525	0.458986	5.63299	7.2159	0.000802575	0.0168106
210555_s_at	210555_s_at	210555_s_at	NFATC3	nuclear factor of activated T-cells, cytoplasmic, calcineurin-dependent 3	0.0467334	0.0231274	0.0476252	-0.405975	0.0244978	0.0236061	-0.429102	-0.00089175	-0.4536	0.452708	2.5883	7.21146	0.000805409	0.0168349
210837_s_at	210837_s_at	210837_s_at	PDE4D	phosphodiesterase 4D, cAMP-specific	1.20452	1.18996	1.14429	0.715117	-0.0456617	0.0145597	-0.474839	0.0602214	-0.429177	0.489398	2.89097	7.2019	0.000811542	0.0169279
213999_at	213999_at	213999_at	YIPF4	Yip1 domain family, member 4	0.206537	-0.390367	0.112583	0.170191	0.50295	0.596904	0.560558	0.0939542	0.0576084	0.0363458	2.90417	7.18809	0.00082049	0.0170791
218401_s_at	218401_s_at	218401_s_at	ZNF281	zinc finger protein 281	-0.0818748	-0.389626	-0.37981	-0.09942	0.00981592	0.307751	0.290206	0.297935	0.28039	0.0175452	7.86806	7.16608	0.00083498	0.0173448
1555250_a_at	1555250_a_at	1555250_a_at	CPEB3	cytoplasmic polyadenylation element binding protein 3	1.38537	0.950148	0.982032	1.00431	0.0318839	0.43522	0.0541577	0.403336	0.0222738	0.381062	6.17413	7.16067	0.00083858	0.0173837
221012_s_at	221012_s_at	221012_s_at	TRIM8	tripartite motif containing 8	-0.0757381	0.368122	0.407026	0.151237	0.038904	-0.44386	-0.216885	-0.482764	-0.255789	-0.226975	3.33235	7.14933	0.000846188	0.0174714
243045_at	243045_at	243045_at	SMYD1	SET and MYND domain containing 1	1.26204	0.760877	1.32967	1.15529	0.568796	0.501162	0.394416	-0.0676346	-0.17438	0.106745	3.0757	7.14918	0.000846288	0.0174714
207791_s_at	207791_s_at	207791_s_at	RAB1A	RAB1A, member RAS oncogene family	-0.260099	0.392097	-0.0294833	-0.392894	-0.42158	-0.652196	-0.784991	-0.230616	-0.363411	0.132795	9.62947	7.14556	0.000848734	0.0174763
209031_at	209031_at	209031_at	CADM1	cell adhesion molecule 1	0.447398	-0.054578	0.358991	1.75948	0.413569	0.501976	1.81406	0.0884067	1.40049	-1.31208	5.51009	7.14336	0.000850226	0.0174763
212451_at	212451_at	212451_at	SECISBP2L	SECIS binding protein 2-like	-0.346936	0.0211944	-0.4758	0.0240932	-0.496994	-0.368131	0.00289881	0.128864	0.499893	-0.371029	4.88156	7.13923	0.000853032	0.0174763
202676_x_at	202676_x_at	202676_x_at	FASTK	Fas-activated serine/threonine kinase	1.01486	0.0902029	0.9139	0.644665	0.823697	0.924653	0.554462	0.100956	-0.269234	0.370191	4.37904	7.1363	0.000855022	0.0174763
215037_s_at	215037_s_at	215037_s_at	BCL2L1	BCL2-like 1	1.4742	0.389377	0.828502	0.993216	0.439125	1.08482	0.603839	0.645697	0.164714	0.480984	4.23867	7.13602	0.000855213	0.0174763
209330_s_at	209330_s_at	209330_s_at	HNRNPD	heterogeneous nuclear ribonucleoprotein D (AU-rich element RNA binding protein 1, 37kDa)	-0.0872738	0.241728	0.356172	-0.288515	0.114444	-0.329001	-0.530243	-0.443446	-0.644687	0.201241	9.33722	7.12965	0.000859571	0.017528
201110_s_at	201110_s_at	201110_s_at	THBS1	thrombospondin 1	-0.13525	-0.382092	-0.773999	-0.176342	-0.391907	0.246842	0.205751	0.638749	0.597658	0.0410915	4.59995	7.12723	0.000861232	0.017528
208456_s_at	208456_s_at	208456_s_at	RRAS2	related RAS viral (r-ras) oncogene homolog 2	-0.514508	-0.803939	-0.517266	0.362963	0.286672	0.289431	1.1669	0.00275865	0.880229	-0.877471	5.69182	7.11781	0.000867738	0.0176247
1553280_at	1553280_at	1553280_at	PUS10	pseudouridylate synthase 10	0.0781402	-0.00525444	-0.484796	0.0819366	-0.479542	0.0833946	0.0871911	0.562937	0.566733	-0.00379641	2.65697	7.11379	0.000870529	0.0176458
205824_at	205824_at	205824_at	HSPB2	heat shock 27kDa protein 2	0.606556	0.450591	0.678686	0.538769	0.228095	0.155965	0.0881781	-0.0721305	-0.139917	0.0677865	2.82886	7.10457	0.000876964	0.0177404
225297_at	225297_at	225297_at	HAUS1	HAUS augmin-like complex, subunit 1	-0.405181	0.0120553	0.0428993	0.0216902	0.030844	-0.417236	0.00963492	-0.44808	-0.021209	-0.426871	2.6001	7.09445	0.000884088	0.0178486
205736_at	205736_at	205736_at	PGAM2	phosphoglycerate mutase 2 (muscle)	0.739394	0.709032	0.591622	-0.484208	-0.11741	0.0303616	-1.19324	0.147771	-1.07583	1.2236	2.97106	7.07922	0.000894931	0.0180313
227882_at	227882_at	227882_at	FKRP	fukutin related protein	0.0204027	-0.207195	-0.0234813	-0.0178774	0.183714	0.227598	0.189318	0.043884	0.00560393	0.0382801	2.63224	7.06501	0.000905184	0.0182014
219212_at	219212_at	219212_at	HSPA14	heat shock 70kDa protein 14	0.546971	0.167849	0.550873	0.509234	0.383024	0.379122	0.341385	-0.00390204	-0.0416388	0.0377367	4.99169	7.0593	0.000909337	0.0182485
201841_s_at	201841_s_at	201841_s_at	HSPB1	heat shock 27kDa protein 1	0.1997	-0.23354	0.281187	0.0720288	0.514726	0.43324	0.305568	-0.0814864	-0.209158	0.127671	7.78644	7.05076	0.000915588	0.0183078
203172_at	203172_at	203172_at	FXR2	fragile X mental retardation, autosomal homolog 2	0.803618	0.635904	0.997971	0.777925	0.362067	0.167714	0.142021	-0.194354	-0.220046	0.0256927	5.30876	7.05029	0.000915937	0.0183078
208517_x_at	208517_x_at	208517_x_at	BTF3	basic transcription factor 3	0.0499251	-0.185113	-0.290331	0.170198	-0.105218	0.235039	0.355311	0.340257	0.460529	-0.120272	10.3995	7.03496	0.000927275	0.0184977
205659_at	205659_at	205659_at	HDAC9	histone deacetylase 9	0.647307	0.773748	1.07405	0.742526	0.300299	-0.12644	-0.0312218	-0.42674	-0.331521	-0.0952186	4.17754	7.00642	0.000948813	0.0188898
239319_at	239319_at	239319_at	LINC00992	long intergenic non-protein coding RNA 992	0.206001	0.231896	0.241872	0.241872	0.00997635	-0.0258949	0.00997635	-0.0358712	0	-0.0358712	2.57155	7.00365	0.000950927	0.0188945
200806_s_at	200806_s_at	200806_s_at	HSPD1	heat shock 60kDa protein 1 (chaperonin)	-0.849103	-0.799742	-0.997203	-0.612194	-0.197461	-0.0493614	0.187547	0.1481	0.385009	-0.236909	6.80923	6.99855	0.000954845	0.0189165
201105_at	201105_at	201105_at	LGALS1	lectin, galactoside-binding, soluble, 1	0.0386719	-0.55899	-0.183144	0.108865	0.375846	0.597662	0.667855	0.221815	0.292009	-0.0701933	3.72055	6.99731	0.000955798	0.0189165
222783_s_at	222783_s_at	222783_s_at	SMOC1	SPARC related modular calcium binding 1	-0.731748	-0.265458	0.33628	0.0506408	0.601739	-0.46629	0.316099	-1.06803	-0.285639	-0.782389	4.75433	6.98846	0.000962639	0.018991
200841_s_at	200841_s_at	200841_s_at	EPRS	glutamyl-prolyl-tRNA synthetase	-0.612187	0.0710996	-0.0231461	-0.0274092	-0.0942457	-0.683287	-0.0985088	-0.589041	-0.00426313	-0.584778	3.62814	6.98756	0.00096334	0.018991
228904_at	228904_at	228904_at	HOXB3	homeobox B3	-0.292561	-0.320587	-0.315796	-0.0142467	0.00479124	0.0280257	0.30634	0.0232345	0.301549	-0.278315	2.92649	6.98256	0.000967232	0.0190304
209380_s_at	209380_s_at	209380_s_at	ABCC5	ATP-binding cassette, sub-family C (CFTR/MRP), member 5	0.744546	0.00131411	0.210984	0.301238	0.20967	0.743232	0.299924	0.533562	0.0902535	0.443308	4.6472	6.97971	0.000969458	0.019037
200005_at	200005_at	200005_at	EIF3D	eukaryotic translation initiation factor 3, subunit D	0.251894	-0.297988	-0.186701	0.232806	0.111287	0.549882	0.530794	0.438595	0.419507	0.0190881	7.02633	6.96754	0.000979028	0.0191767
201622_at	201622_at	201622_at	SND1	staphylococcal nuclease and tudor domain containing 1	-0.0657043	-0.297834	0.083153	0.284216	0.380987	0.23213	0.58205	-0.148857	0.201063	-0.34992	4.30622	6.96582	0.000980387	0.0191767
210204_s_at	210204_s_at	210204_s_at	CNOT4	CCR4-NOT transcription complex, subunit 4	0.493649	0.544592	0.47388	0.53851	-0.0707116	-0.0509431	-0.00608122	0.0197685	0.0646304	-0.0448619	2.72928	6.94628	0.000995987	0.019444
202942_at	202942_at	202942_at	ETFB	electron-transfer-flavoprotein, beta polypeptide	0.433056	-0.188566	0.29124	0.399449	0.479806	0.621622	0.588015	0.141816	0.108209	0.0336078	3.61406	6.93748	0.0010031	0.0195449
217877_s_at	217877_s_at	217877_s_at	GPBP1L1	GC-rich promoter binding protein 1-like 1	0.922588	0.0733405	0.48378	0.446232	0.410439	0.849247	0.372891	0.438808	-0.0375477	0.476356	6.21135	6.93055	0.00100875	0.0196043
208730_x_at	208730_x_at	208730_x_at	RAB2A	RAB2A, member RAS oncogene family	0.917835	0.127799	0.800813	0.982359	0.673014	0.790036	0.85456	0.117023	0.181546	-0.0645236	3.59882	6.92896	0.00101005	0.0196043
218011_at	218011_at	218011_at	UBL5	ubiquitin-like 5	0.203214	0.0951094	0.673815	0.235657	0.578706	0.108105	0.140548	-0.470601	-0.438158	-0.0324428	5.91387	6.9098	0.00102585	0.0198726
209729_at	209729_at	209729_at	GAS2L1	growth arrest-specific 2 like 1	0.475617	-0.311113	0.0608689	0.368969	0.371982	0.78673	0.680082	0.414749	0.3081	0.106648	3.25654	6.90057	0.00103356	0.0199074
240051_at	240051_at	240051_at	TPD52L3	tumor protein D52-like 3	-0.11391	-0.0101806	-0.00185365	-0.428078	0.008327	-0.10373	-0.417897	-0.112057	-0.426224	0.314168	2.58643	6.90049	0.00103362	0.0199074
1553179_at	1553179_at	1553179_at	ADAMTS19	ADAM metallopeptidase with thrombospondin type 1 motif, 19	0.732454	0.762656	0.762656	0.764223	0	-0.0302013	0.00156684	-0.0302013	0.00156684	-0.0317682	2.6559	6.89871	0.00103512	0.0199074
201118_at	201118_at	201118_at	PGD	phosphogluconate dehydrogenase	-0.703734	-0.516394	-0.425609	-0.962622	0.0907854	-0.187339	-0.446228	-0.278125	-0.537013	0.258888	3.27649	6.89818	0.00103556	0.0199074
208813_at	208813_at	208813_at	GOT1	glutamic-oxaloacetic transaminase 1, soluble	0.503897	-0.0792583	0.483196	0.255639	0.562454	0.583155	0.334897	0.0207012	-0.227557	0.248258	2.82878	6.89528	0.001038	0.0199161
218668_s_at	218668_s_at	218668_s_at	RAP2C	RAP2C, member of RAS oncogene family	-0.486923	0.38683	-0.0368736	-0.335461	-0.423703	-0.873753	-0.722291	-0.45005	-0.298588	-0.151462	7.93415	6.89092	0.00104168	0.0199487
218941_at	218941_at	218941_at	FBXW2	F-box and WD repeat domain containing 2	0.484492	-0.302398	0.251077	0.10753	0.553475	0.78689	0.409927	0.233415	-0.143548	0.376962	4.39967	6.87908	0.00105175	0.0200657
52005_at	52005_at	52005_at	WIZ	widely interspaced zinc finger motifs	0.246988	-0.214644	0.202756	0.567155	0.4174	0.461632	0.7818	0.0442317	0.364399	-0.320167	3.33651	6.87904	0.00105178	0.0200657
231719_at	231719_at	231719_at	TOR1AIP2	torsin A interacting protein 2	0.504274	0.235032	0.252795	0.336016	0.0177627	0.269242	0.100983	0.251479	0.0832207	0.168258	2.92428	6.87409	0.00105603	0.0201085
218190_s_at	218190_s_at	218190_s_at	UQCR10	ubiquinol-cytochrome c reductase, complex III subunit X	0.433396	0.011197	0.420288	0.479675	0.409091	0.422199	0.468478	0.0131081	0.059387	-0.0462788	3.21008	6.87154	0.00105821	0.0201121
216601_at	216601_at	216601_at	AOC4P	amine oxidase, copper containing 4, pseudogene	0.487457	0.21922	0.424368	0.366929	0.205148	0.268237	0.147709	0.0630893	-0.0574389	0.120528	3.16223	6.86064	0.00106764	0.0202529
218625_at	218625_at	218625_at	NRN1	neuritin 1	-0.443813	-0.0147257	4.44089e-16	-0.0148069	0.0147257	-0.429088	-8.12484e-05	-0.443813	-0.0148069	-0.429006	2.58584	6.84631	0.00108017	0.020452
212275_s_at	212275_s_at	212275_s_at	SRCAP	Snf2-related CREBBP activator protein	0.775179	-0.068997	1.01688	0.876317	1.08588	0.844176	0.945314	-0.241703	-0.140565	-0.101138	3.89073	6.84392	0.00108227	0.0204533
213911_s_at	213911_s_at	213911_s_at	H2AFZ	H2A histone family, member Z	-0.550875	0.0345004	0.137226	-0.682239	0.102726	-0.585375	-0.716739	-0.688101	-0.819465	0.131364	9.50832	6.84152	0.00108439	0.0204549
205208_at	205208_at	205208_at	ALDH1L1	aldehyde dehydrogenase 1 family, member L1	-0.0271452	-0.626184	0.381246	0.0984963	1.00743	0.599039	0.72468	-0.408392	-0.28275	-0.125641	4.22347	6.83855	0.00108702	0.0204661
204690_at	204690_at	204690_at	STX8	syntaxin 8	0.275298	-0.318182	1.03255	0.511241	1.35074	0.59348	0.829423	-0.757256	-0.521313	-0.235943	5.55457	6.82867	0.00109581	0.0205573
204481_at	204481_at	204481_at	BRPF1	bromodomain and PHD finger containing, 1	0.000954455	-0.296268	-0.0823971	0.0471949	0.213871	0.297222	0.343463	0.0833516	0.129592	-0.0462404	2.7069	6.82786	0.00109654	0.0205573
1555809_at	1555809_at	1555809_at	CRISPLD2	cysteine-rich secretory protein LCCL domain containing 2	0.0163884	-0.332148	0.0217546	-0.000815021	0.353903	0.348537	0.331333	-0.00536618	-0.0225696	0.0172034	2.64272	6.82623	0.001098	0.0205573
209036_s_at	209036_s_at	209036_s_at	MDH2	malate dehydrogenase 2, NAD (mitochondrial)	0.875466	0.293947	0.67067	0.328044	0.376723	0.581519	0.0340974	0.204796	-0.342626	0.547422	3.32615	6.80403	0.00111808	0.0208943
200815_s_at	200815_s_at	200815_s_at	PAFAH1B1	platelet-activating factor acetylhydrolase 1b, regulatory subunit 1 (45kDa)	0.200829	0.279533	0.607445	0.175239	0.327912	-0.0787045	-0.104294	-0.406616	-0.432206	0.0255897	6.49636	6.79929	0.00112242	0.0209366
229630_s_at	229630_s_at	229630_s_at	WTAP	Wilms tumor 1 associated protein	0.0423383	0.326889	0.840644	-0.0359183	0.513755	-0.284551	-0.362807	-0.798306	-0.876563	0.0782566	6.03688	6.78824	0.00113261	0.0210875
200776_s_at	200776_s_at	200776_s_at	BZW1	basic leucine zipper and W2 domains 1	-1.03271	-0.258081	-0.458127	-0.937511	-0.200046	-0.774626	-0.67943	-0.57458	-0.479384	-0.0951962	9.40598	6.78528	0.00113535	0.0210995
209808_x_at	209808_x_at	209808_x_at	ING1	inhibitor of growth family, member 1	0.757012	-0.0395287	0.37688	0.49428	0.416409	0.796541	0.533809	0.380132	0.1174	0.262732	4.01905	6.78263	0.00113782	0.0211064
201194_at	201194_at	201194_at	SEPW1	selenoprotein W, 1	0.588962	0.405106	0.684268	0.467793	0.279162	0.183856	0.0626873	-0.0953065	-0.216475	0.121168	4.08823	6.75672	0.00116223	0.0215195
200826_at	200826_at	200826_at	SNRPD2	small nuclear ribonucleoprotein D2 polypeptide 16.5kDa	0.143021	-0.0840837	0.196691	0.347577	0.280774	0.227104	0.43166	-0.05367	0.150886	-0.204556	4.35976	6.74699	0.00117154	0.0216519
216274_s_at	216274_s_at	216274_s_at	SEC11A	SEC11 homolog A (S. cerevisiae)	-0.10372	0.26572	0.569618	-0.0522215	0.303898	-0.36944	-0.317941	-0.673339	-0.62184	-0.0514989	7.22274	6.7411	0.00117722	0.0217056
210317_s_at	210317_s_at	210317_s_at	YWHAE	tyrosine 3-monooxygenase/tryptophan 5-monooxygenase activation protein, epsilon	-0.167521	0.268306	0.200605	-0.453189	-0.0677011	-0.435827	-0.721495	-0.368126	-0.653794	0.285668	7.67625	6.73951	0.00117876	0.0217056
37872_at	37872_at	37872_at	JRK	jerky homolog (mouse)	0.130698	-0.111326	0.0399885	0.0588814	0.151315	0.242024	0.170208	0.0907093	0.0188929	0.0718164	2.89207	6.72687	0.00119106	0.0218663
224467_s_at	224467_s_at	224467_s_at	PDCD2L	programmed cell death 2-like	0.237976	-0.188265	0.141321	0.227951	0.329586	0.426241	0.416216	0.0966551	0.0866299	0.0100252	2.75395	6.72608	0.00119184	0.0218663
230113_at	230113_at	230113_at	MBNL3	muscleblind-like splicing regulator 3	-0.0251054	-0.0078011	-0.513348	0.00239332	-0.505547	-0.0173043	0.0101944	0.488242	0.515741	-0.0274987	2.60763	6.72148	0.00119635	0.021909
204175_at	204175_at	204175_at	ZNF593	zinc finger protein 593	0.298091	-0.375383	0.268701	0.23186	0.644084	0.673474	0.607243	0.0293907	-0.0368406	0.0662312	3.09185	6.7148	0.00120294	0.0219897
221399_at	221399_at	221399_at	EDA2R	ectodysplasin A2 receptor	-0.0414529	-0.558728	-0.0359016	0.216707	0.522827	0.517275	0.775435	-0.00555129	0.252608	-0.25816	3.64934	6.70845	0.00120924	0.0220323
212187_x_at	212187_x_at	212187_x_at	PTGDS	prostaglandin D2 synthase 21kDa (brain)	0.306192	0.163488	0.266422	0.38616	0.102934	0.142704	0.222672	0.0397706	0.119739	-0.079968	2.83791	6.70776	0.00120993	0.0220323
224670_at	224670_at	224670_at	SYS1	SYS1 Golgi-localized integral membrane protein homolog (S. cerevisiae)	0.5777	0.110885	0.375337	0.52098	0.264451	0.466815	0.410094	0.202363	0.145643	0.0567202	4.68721	6.70468	0.001213	0.0220323
204938_s_at	204938_s_at	204938_s_at	PLN	phospholamban	0.75367	0.749278	0.651939	0.700029	-0.0973394	0.00439171	-0.0492496	0.101731	0.0480898	0.0536413	2.67591	6.70364	0.00121404	0.0220323
211561_x_at	211561_x_at	211561_x_at	MAPK14	mitogen-activated protein kinase 14	0.181562	-0.139531	0.376201	0.172394	0.515732	0.321093	0.311925	-0.194639	-0.203807	0.0091681	4.07204	6.69451	0.0012232	0.0221586
210024_s_at	210024_s_at	210024_s_at	UBE2E3	ubiquitin-conjugating enzyme E2E 3	-0.148472	0.0722926	0.0658062	-0.247971	-0.00648647	-0.220765	-0.320264	-0.214278	-0.313777	0.0994994	8.61991	6.68346	0.00123439	0.0223211
205498_at	205498_at	205498_at	GHR	growth hormone receptor	-0.991093	-0.987997	-1.0166	-0.981252	-0.0286015	-0.00309564	0.00674546	0.0255059	0.035347	-0.00984109	5.29645	6.67496	0.00124307	0.0224377
203158_s_at	203158_s_at	203158_s_at	GLS	glutaminase	1.18118	0.827207	1.05256	0.986019	0.225351	0.353976	0.158812	0.128625	-0.0665389	0.195164	3.5808	6.66533	0.001253	0.0225387
208625_s_at	208625_s_at	208625_s_at	EIF4G1	eukaryotic translation initiation factor 4 gamma, 1	0.442486	0.0682286	0.949864	0.209216	0.881636	0.374258	0.140987	-0.507378	-0.740648	0.23327	4.9071	6.66473	0.00125361	0.0225387
219090_at	219090_at	219090_at	SLC24A3	solute carrier family 24 (sodium/potassium/calcium exchanger), member 3	0.0766724	0.0440416	0.270438	0.065864	0.226397	0.0326308	0.0218224	-0.193766	-0.204574	0.0108084	2.80065	6.66301	0.00125539	0.0225387
219286_s_at	219286_s_at	219286_s_at	RBM15	RNA binding motif protein 15	0.245024	0.16673	0.417348	0.739365	0.250618	0.078294	0.572636	-0.172324	0.322017	-0.494342	6.42022	6.64309	0.00127623	0.022872
220815_at	220815_at	220815_at	CTNNA3	catenin (cadherin-associated protein), alpha 3	0.7419	0.744083	0.808349	0.643684	0.0642653	-0.0021839	-0.100399	-0.0664492	-0.164664	0.0982152	2.79642	6.64045	0.00127902	0.0228812
218391_at	218391_at	218391_at	SNF8	SNF8, ESCRT-II complex subunit	0.217446	-0.19572	0.236188	0.306514	0.431908	0.413166	0.502234	-0.0187413	0.0703262	-0.0890674	4.77306	6.62389	0.00129667	0.0231558
209533_s_at	209533_s_at	209533_s_at	PLAA	phospholipase A2-activating protein	0.0974156	0.0777078	0.0436465	-0.424614	-0.0340613	0.0197078	-0.502322	0.0537691	-0.46826	0.522029	3.79417	6.62093	0.00129986	0.0231715
213588_x_at	213588_x_at	213588_x_at	RPL14	ribosomal protein L14	0.00174409	-0.392357	-0.22902	0.149914	0.163337	0.394102	0.542272	0.230764	0.378934	-0.14817	5.98195	6.60236	0.00132001	0.0234892
213470_s_at	213470_s_at	213470_s_at	HNRNPH1	heterogeneous nuclear ribonucleoprotein H1 (H)	0.0165489	-0.177842	0.0524815	-0.375722	0.230324	0.194391	-0.19788	-0.0359326	-0.428203	0.392271	5.6769	6.59445	0.0013287	0.0235741
206416_at	206416_at	206416_at	ZNF205	zinc finger protein 205	0.12397	-0.306593	0.135084	0.130336	0.441676	0.430563	0.436929	-0.0111135	-0.00474741	-0.00636611	3.04043	6.59375	0.00132947	0.0235741
204934_s_at	204934_s_at	204934_s_at	HPN	hepsin	-0.0483832	0.020214	0.037672	-0.364339	0.017458	-0.0685971	-0.384553	-0.0860551	-0.402011	0.315956	3.11055	6.5854	0.00133873	0.0236824
228635_at	228635_at	228635_at	PCDH10	protocadherin 10	-0.0478923	-0.0650031	0.0870837	-0.0295409	0.152087	0.0171108	0.0354622	-0.134976	-0.116625	-0.0183514	2.59152	6.58399	0.00134029	0.0236824
235966_at	235966_at	235966_at	DAB2IP	DAB2 interacting protein	0.170722	-0.18743	0.728665	-0.281918	0.916095	0.358151	-0.0944885	-0.557944	-1.01058	0.45264	3.76616	6.56701	0.00135935	0.0239745
211765_x_at	211765_x_at	211765_x_at	PPIA	peptidylprolyl isomerase A (cyclophilin A)	-0.628152	-0.20875	-0.0215679	-0.531121	0.187182	-0.419401	-0.32237	-0.606584	-0.509553	-0.0970308	11.7467	6.56407	0.00136267	0.0239745
227160_s_at	227160_s_at	227160_s_at	NDUFAF5	NADH dehydrogenase (ubiquinone) complex I, assembly factor 5	0.658808	-0.0517389	0.627444	0.678122	0.679183	0.710547	0.729861	0.0313638	0.0506778	-0.019314	3.52022	6.55882	0.00136863	0.0239745
217943_s_at	217943_s_at	217943_s_at	MAP7D1	MAP7 domain containing 1	0.515231	0.0796329	0.626559	0.38171	0.546926	0.435598	0.302077	-0.111328	-0.244849	0.133521	5.36028	6.55858	0.0013689	0.0239745
212445_s_at	212445_s_at	212445_s_at	NEDD4L	neural precursor cell expressed, developmentally down-regulated 4-like, E3 ubiquitin protein ligase	0.746658	0.269232	0.46507	0.635925	0.195839	0.477426	0.366694	0.281587	0.170855	0.110732	3.26296	6.55735	0.00137031	0.0239745
208749_x_at	208749_x_at	208749_x_at	FLOT1	flotillin 1	0.303223	-0.241631	0.132667	0.283424	0.374298	0.544853	0.525054	0.170556	0.150756	0.0197992	3.81999	6.55663	0.00137113	0.0239745
209746_s_at	209746_s_at	209746_s_at	COQ7	coenzyme Q7 homolog, ubiquinone (yeast)	0.440048	0.225126	0.433576	0.508029	0.20845	0.214922	0.282903	0.00647231	0.0744533	-0.067981	2.69703	6.55307	0.0013752	0.0239787
210213_s_at	210213_s_at	210213_s_at	EIF6	eukaryotic translation initiation factor 6	0.165015	0.0649265	0.61059	0.281483	0.545663	0.100088	0.216556	-0.445575	-0.329107	-0.116468	4.79934	6.55225	0.00137614	0.0239787
205687_at	205687_at	205687_at	UBFD1	ubiquitin family domain containing 1	-0.147343	0.0626358	0.131788	-0.296742	0.0691525	-0.209979	-0.359378	-0.279131	-0.428531	0.149399	8.75094	6.54418	0.00138542	0.0240911
216671_x_at	216671_x_at	216671_x_at	MUC8	mucin 8	0.707297	-0.456623	0.221926	0.438813	0.678549	1.16392	0.895436	0.485371	0.216887	0.268483	3.95996	6.54248	0.00138738	0.0240911
204608_at	204608_at	204608_at	ASL	argininosuccinate lyase	0.462494	-0.0447946	0.273592	0.524211	0.318387	0.507289	0.569006	0.188902	0.250619	-0.0617169	3.11957	6.52907	0.00140298	0.0242917
215222_x_at	215222_x_at	215222_x_at	MACF1	microtubule-actin crosslinking factor 1	0.688793	0.503688	0.521981	0.591033	0.0182926	0.185105	0.087345	0.166812	0.0690525	0.0977596	5.68501	6.5284	0.00140377	0.0242917
227405_s_at	227405_s_at	227405_s_at	FZD8	frizzled class receptor 8	0.167647	-0.226573	-0.196476	0.379747	0.0300963	0.39422	0.606319	0.364123	0.576223	-0.2121	3.43458	6.52383	0.00140913	0.0243426
202121_s_at	202121_s_at	202121_s_at	CHMP2A	charged multivesicular body protein 2A	-0.134402	0.264711	0.585572	-0.0595697	0.320862	-0.399113	-0.32428	-0.719975	-0.645142	-0.0748326	8.03648	6.51719	0.00141695	0.0244357
208611_s_at	208611_s_at	208611_s_at	SPTAN1	spectrin, alpha, non-erythrocytic 1	0.114568	0.0702292	0.646271	0.328246	0.576042	0.0443392	0.258017	-0.531703	-0.318026	-0.213677	4.61394	6.51363	0.00142117	0.0244665
207988_s_at	207988_s_at	207988_s_at	ARPC2	actin related protein 2/3 complex, subunit 2, 34kDa	-0.0481309	0.273628	0.429212	0.00407127	0.155584	-0.321759	-0.269557	-0.477343	-0.425141	-0.0522022	9.4167	6.50893	0.00142676	0.0245208
212867_at	212867_at	212867_at	NCOA2	nuclear receptor coactivator 2	0.250436	0.266443	0.276619	0.549444	0.0101761	-0.016007	0.283001	-0.0261831	0.272825	-0.299008	7.96304	6.50241	0.00143455	0.0245806
204578_at	204578_at	204578_at	PPIP5K1	diphosphoinositol pentakisphosphate kinase 1	0.161763	-0.143948	-0.0455607	0.153482	0.0983874	0.305711	0.29743	0.207324	0.199042	0.00828132	2.76761	6.50193	0.00143513	0.0245806
214763_at	214763_at	214763_at	ACOT11	acyl-CoA thioesterase 11	0.111055	-0.312074	0.108541	0.00613501	0.420615	0.423129	0.318209	0.00251347	-0.102406	0.10492	2.82323	6.49962	0.0014379	0.0245862
233801_s_at	233801_s_at	233801_s_at	SEMA6D	sema domain, transmembrane domain (TM), and cytoplasmic domain, (semaphorin) 6D	0.896685	0.660389	0.92422	0.822811	0.263832	0.236296	0.162422	-0.0275356	-0.10141	0.0738742	3.32648	6.47691	0.00146548	0.0249502
204053_x_at	204053_x_at	204053_x_at	PTEN	phosphatase and tensin homolog	-1.21752	-1.25619	-1.18016	-0.697217	0.076029	0.0386744	0.558974	-0.0373546	0.482945	-0.520299	6.5238	6.47626	0.00146627	0.0249502
239710_at	239710_at	239710_at	FIGN	fidgetin	1.2796	1.15343	1.03792	0.767298	-0.115512	0.126173	-0.386129	0.241685	-0.270617	0.512303	4.82154	6.47597	0.00146664	0.0249502
218189_s_at	218189_s_at	218189_s_at	NANS	N-acetylneuraminic acid synthase	0.334812	0.121748	0.372375	0.349626	0.250627	0.213064	0.227878	-0.0375632	-0.022749	-0.0148143	2.99702	6.47097	0.00147279	0.0249759
1558688_at	1558688_at	1558688_at	RP11-60I3.5	uncharacterized LOC441461	0.539498	0.316332	0.814311	0.449963	0.497979	0.223166	0.133631	-0.274813	-0.364348	0.0895342	5.97943	6.46944	0.00147467	0.0249759
208086_s_at	208086_s_at	208086_s_at	DMD	dystrophin	1.34351	1.31448	1.34	0.982727	0.0255189	0.0290285	-0.331754	0.00350963	-0.357273	0.360783	3.23099	6.46869	0.0014756	0.0249759
202496_at	202496_at	202496_at	EDC4	enhancer of mRNA decapping 4	0.28562	0.00598734	0.314527	0.350667	0.30854	0.279632	0.344679	-0.0289078	0.0361393	-0.0650471	2.8782	6.46479	0.00148044	0.024999
203368_at	203368_at	203368_at	CRELD1	cysteine-rich with EGF-like domains 1	0.298676	0.221888	0.296094	0.267445	0.0742057	0.0767873	0.0455561	0.0025816	-0.0286496	0.0312312	2.63263	6.46079	0.00148541	0.024999
203512_at	203512_at	203512_at	TRAPPC3	trafficking protein particle complex 3	0.38487	-0.295492	0.20468	0.455017	0.500172	0.680362	0.750508	0.18019	0.250337	-0.0701466	3.54479	6.45824	0.00148859	0.024999
225813_at	225813_at	225813_at	RC3H2	ring finger and CCCH-type domains 2	0.226512	0.659468	0.754022	0.100709	0.094554	-0.432956	-0.558758	-0.52751	-0.653312	0.125802	8.29496	6.45768	0.00148928	0.024999
229776_at	229776_at	229776_at	SLCO3A1	solute carrier organic anion transporter family, member 3A1	0.638732	-0.499854	0.0912779	0.945106	0.591132	1.13859	1.44496	0.547454	0.853828	-0.306374	4.11701	6.45759	0.0014894	0.024999
212878_s_at	212878_s_at	212878_s_at	KLC1	kinesin light chain 1	0.0300592	0.0523141	0.0051751	0.228512	-0.047139	-0.0222549	0.176198	0.0248841	0.223337	-0.198453	2.74342	6.45356	0.00149444	0.0250418
212189_s_at	212189_s_at	212189_s_at	COG4	component of oligomeric golgi complex 4	0.041886	-0.348067	0.148292	0.054332	0.496359	0.389953	0.402399	-0.106406	-0.0939605	-0.012446	3.20611	6.44814	0.00150125	0.0251141
211382_s_at	211382_s_at	211382_s_at	TACC2	transforming, acidic coiled-coil containing protein 2	0.651815	0.564491	0.894764	0.572555	0.330274	0.0873239	0.00806374	-0.24295	-0.32221	0.0792601	3.33525	6.4395	0.00151217	0.0252548
200889_s_at	200889_s_at	200889_s_at	SSR1	signal sequence receptor, alpha	-0.563449	-0.283225	-0.3529	-0.344275	-0.0696752	-0.280224	-0.0610499	-0.210549	0.00862535	-0.219175	3.33694	6.43406	0.0015191	0.0253284
203565_s_at	203565_s_at	203565_s_at	MNAT1	MNAT CDK-activating kinase assembly factor 1	0.0787903	-0.361262	-0.108824	0.00821522	0.252438	0.440052	0.369477	0.187615	0.11704	0.070575	3.25989	6.43129	0.00152263	0.0253453
202112_at	202112_at	202112_at	VWF	von Willebrand factor	-0.00464203	-0.325305	0.0775572	0.0898451	0.402862	0.320663	0.41515	-0.0821993	0.0122878	-0.0944871	2.88389	6.42256	0.00153385	0.0254432
243617_at	243617_at	243617_at	ZNF827	zinc finger protein 827	0.562953	-0.0326855	0.416868	0.767486	0.449554	0.595639	0.800171	0.146085	0.350618	-0.204533	3.13094	6.42087	0.00153603	0.0254432
202542_s_at	202542_s_at	202542_s_at	AIMP1	aminoacyl tRNA synthetase complex-interacting multifunctional protein 1	0.0455951	-0.535464	-0.399765	0.224333	0.135699	0.581059	0.759797	0.445361	0.624099	-0.178738	4.44393	6.42081	0.00153611	0.0254432
1555388_s_at	1555388_s_at	1555388_s_at	SNX25	sorting nexin 25	0.155327	-0.229451	0.168229	0.0224985	0.39768	0.384778	0.25195	-0.0129021	-0.14573	0.132828	2.96391	6.41014	0.00154996	0.0256164
217841_s_at	217841_s_at	217841_s_at	PPME1	protein phosphatase methylesterase 1	0.312574	-0.158782	0.225789	0.17195	0.384571	0.471357	0.330732	0.0867857	-0.0538389	0.140625	2.93001	6.40884	0.00155166	0.0256164
238590_x_at	238590_x_at	238590_x_at	TMEM107	transmembrane protein 107	0.0211746	-0.341539	-0.0408854	0.047212	0.300653	0.362713	0.388751	0.0620599	0.0880973	-0.0260374	2.60704	6.4049	0.00155681	0.0256592
208113_x_at	208113_x_at	208113_x_at	PABPC3	poly(A) binding protein, cytoplasmic 3	-0.55975	-0.449817	-0.382573	-0.314809	0.0672441	-0.109933	0.135009	-0.177177	0.0677645	-0.244941	7.08762	6.39746	0.0015666	0.0257784
212230_at	212230_at	212230_at	PPAP2B	phosphatidic acid phosphatase type 2B	0.122941	0.311428	0.383759	-0.129652	0.0723316	-0.188486	-0.44108	-0.260818	-0.513411	0.252594	5.86399	6.38532	0.00158271	0.0260009
63009_at	63009_at	63009_at	SHQ1	SHQ1, H/ACA ribonucleoprotein assembly factor	-0.094235	0.00285071	-0.0154207	-0.560967	-0.0182715	-0.0970857	-0.563817	-0.0788143	-0.545546	0.466732	2.73254	6.37233	0.00160013	0.0262443
210417_s_at	210417_s_at	210417_s_at	PI4KB	phosphatidylinositol 4-kinase, catalytic, beta	0.418053	0.163708	0.4676	0.359776	0.303892	0.254345	0.196068	-0.0495471	-0.107824	0.058277	3.82935	6.36969	0.0016037	0.0262524
203603_s_at	203603_s_at	203603_s_at	ZEB2	zinc finger E-box binding homeobox 2	-0.905839	-0.110751	-0.320811	-0.280177	-0.21006	-0.795089	-0.169426	-0.585028	0.0406339	-0.625662	8.74614	6.36453	0.00161071	0.0262524
201375_s_at	201375_s_at	201375_s_at	PPP2CB	protein phosphatase 2, catalytic subunit, beta isozyme	0.0244432	0.284038	0.090209	0.0947353	-0.193829	-0.259595	-0.189303	-0.0657658	0.00452629	-0.070292	4.45918	6.36281	0.00161306	0.0262524
212411_at	212411_at	212411_at	IMP4	IMP4, U3 small nucleolar ribonucleoprotein	0.0997732	-0.382541	0.0360047	0.0944367	0.418545	0.482314	0.476977	0.0637686	0.0584321	0.0053365	2.63451	6.36269	0.00161322	0.0262524
232950_s_at	232950_s_at	232950_s_at	PITPNM2	phosphatidylinositol transfer protein, membrane-associated 2	-0.0881522	-0.399617	-0.0881522	-0.0494034	0.311465	0.311465	0.350214	0	0.0387488	-0.0387488	2.98959	6.36234	0.00161369	0.0262524
227527_at	227527_at	227527_at	KMT2D	lysine (K)-specific methyltransferase 2D	0.481441	0.252311	0.581202	0.248023	0.328891	0.229129	-0.00428811	-0.0997611	-0.333179	0.233418	7.87963	6.36001	0.00161686	0.0262616
227858_at	227858_at	227858_at	PCNXL3	pecanex-like 3 (Drosophila)	0.0357072	-0.257487	0.045773	0.00558031	0.30326	0.293194	0.263067	-0.0100658	-0.0401927	0.0301269	2.60993	6.3557	0.00162277	0.026315
208824_x_at	208824_x_at	208824_x_at	CDK16	cyclin-dependent kinase 16	1.05315	0.230788	0.680105	0.399439	0.449317	0.82236	0.168651	0.373043	-0.280666	0.653709	6.14626	6.35076	0.00162956	0.0263826
220452_x_at	220452_x_at	220452_x_at	CECR7	cat eye syndrome chromosome region, candidate 7 (non-protein coding)	0.287724	-0.113886	-0.0237091	0.124532	0.0901771	0.401611	0.238419	0.311433	0.148242	0.163192	2.893	6.33118	0.00165677	0.0267801
216438_s_at	216438_s_at	216438_s_at	TMSB4X	thymosin beta 4, X-linked	-0.467664	-0.120126	0.218695	-0.322994	0.33882	-0.347538	-0.202869	-0.686358	-0.541689	-0.144669	10.7735	6.32303	0.00166824	0.0269221
201463_s_at	201463_s_at	201463_s_at	TALDO1	transaldolase 1	-0.0255301	-0.415083	-0.165095	-0.0364256	0.249987	0.389553	0.378657	0.139565	0.12867	0.0108955	2.77733	6.31036	0.00168624	0.0271029
225211_at	225211_at	225211_at	PVRL1	poliovirus receptor-related 1 (herpesvirus entry mediator C)	0.643321	-0.101679	0.32186	0.554087	0.423538	0.745	0.655765	0.321461	0.232227	0.0892344	3.63071	6.30935	0.0016877	0.0271029
200053_at	200053_at	200053_at	SPAG7	sperm associated antigen 7	0.974091	0.301945	0.40249	0.297643	0.100545	0.672147	-0.00430157	0.571602	-0.104846	0.676448	5.33517	6.30929	0.00168778	0.0271029
214212_x_at	214212_x_at	214212_x_at	FERMT2	fermitin family member 2	-0.119958	-0.294675	-0.421157	-0.0256282	-0.126482	0.174717	0.269047	0.301199	0.395529	-0.0943299	7.40213	6.30601	0.00169248	0.0271029
200019_s_at	200019_s_at	200019_s_at	FAU	Finkel-Biskis-Reilly murine sarcoma virus (FBR-MuSV) ubiquitously expressed	0.0303932	-0.299407	-0.149557	0.31544	0.14985	0.3298	0.614847	0.17995	0.464997	-0.285047	10.7255	6.3057	0.00169292	0.0271029
225513_at	225513_at	225513_at	SCRN2	secernin 2	0.369009	0.169085	0.306933	0.411954	0.137848	0.199924	0.242869	0.0620751	0.10502	-0.0429451	2.91999	6.30108	0.00169958	0.0271442
209503_s_at	209503_s_at	209503_s_at	PSMC5	proteasome (prosome, macropain) 26S subunit, ATPase, 5	0.334087	0.17772	0.365565	0.319517	0.187845	0.156367	0.141796	-0.0314777	-0.0460481	0.0145704	3.39193	6.30016	0.0017009	0.0271442
200029_at	200029_at	200029_at	RPL19	ribosomal protein L19	-0.15786	-0.288495	-0.340499	0.107955	-0.0520035	0.130635	0.396451	0.182639	0.448454	-0.265815	9.14186	6.28984	0.00171587	0.0273397
204571_x_at	204571_x_at	204571_x_at	PIN4	protein (peptidylprolyl cis/trans isomerase) NIMA-interacting, 4 (parvulin)	0.464393	0.0877452	0.304034	0.702629	0.216289	0.376648	0.614884	0.160359	0.398595	-0.238236	6.50617	6.28753	0.00171924	0.0273501
203524_s_at	203524_s_at	203524_s_at	MPST	mercaptopyruvate sulfurtransferase	0.0744491	-0.284036	-0.113288	0.166095	0.170747	0.358485	0.450131	0.187737	0.279384	-0.0916461	3.15346	6.27019	0.00174476	0.0277121
204740_at	204740_at	204740_at	CNKSR1	connector enhancer of kinase suppressor of Ras 1	0.246862	-0.128825	0.224202	0.223646	0.353027	0.375688	0.352471	0.0226605	-0.000556308	0.0232168	2.91708	6.26444	0.00175332	0.0278042
219072_at	219072_at	219072_at	BCL7C	B-cell CLL/lymphoma 7C	0.0481923	-0.177853	0.697555	0.460154	0.875407	0.226045	0.638007	-0.649362	-0.2374	-0.411962	4.82116	6.26156	0.00175762	0.0278285
1555778_a_at	1555778_a_at	1555778_a_at	POSTN	periostin, osteoblast specific factor	-0.145171	0.667514	0.396716	-0.939786	-0.270798	-0.812685	-1.6073	-0.541887	-1.3365	0.794615	3.1266	6.25575	0.00176633	0.0279224
33322_i_at	33322_i_at	33322_i_at	SFN	stratifin	-0.550877	0.0195092	0.525135	-0.673288	0.505626	-0.570387	-0.692797	-1.07601	-1.19842	0.122411	6.19709	6.24818	0.00177776	0.028059
212624_s_at	212624_s_at	212624_s_at	CHN1	chimerin 1	0.0202843	0.130973	0.472758	0.605632	0.341785	-0.110688	0.474659	-0.452474	0.132874	-0.585348	3.73559	6.23137	0.00180341	0.0284193
243386_at	243386_at	243386_at	CASZ1	castor zinc finger 1	0.956057	0.956747	1.0891	0.852339	0.132353	-0.000690711	-0.104408	-0.133044	-0.236761	0.103718	2.92557	6.22841	0.00180797	0.0284466
219356_s_at	219356_s_at	219356_s_at	CHMP5	charged multivesicular body protein 5	0.19284	0.0242856	0.120362	0.224403	0.096076	0.168555	0.200118	0.0724789	0.104042	-0.031563	3.46422	6.2265	0.00181092	0.0284484
220094_s_at	220094_s_at	220094_s_at	MCUR1	mitochondrial calcium uniporter regulator 1	0.608525	-0.0754322	0.324389	0.929962	0.399821	0.683958	1.00539	0.284137	0.605573	-0.321437	3.88755	6.22457	0.0018139	0.0284507
204271_s_at	204271_s_at	204271_s_at	EDNRB	endothelin receptor type B	0.898136	-0.678903	0.0309801	-0.854248	0.709883	1.57704	-0.175345	0.867156	-0.885228	1.75238	5.05783	6.2219	0.00181804	0.0284714
243727_at	243727_at	243727_at	CPNE8	copine VIII	0.00633187	-0.343571	-0.00441452	0.00766298	0.339157	0.349903	0.351234	0.0107464	0.0120775	-0.00133111	2.57702	6.21628	0.00182678	0.0285638
205384_at	205384_at	205384_at	FXYD1	FXYD domain containing ion transport regulator 1	0.644024	0.828375	0.827439	0.590489	-0.000936277	-0.184352	-0.237886	-0.183416	-0.23695	0.0535346	3.5195	6.21169	0.00183396	0.0286315
212211_at	212211_at	212211_at	ANKRD17	ankyrin repeat domain 17	0.280234	0.167854	0.390506	0.110088	0.222652	0.11238	-0.0577658	-0.110272	-0.280418	0.170145	7.6091	6.18437	0.00187731	0.0292612
202432_at	202432_at	202432_at	PPP3CB	protein phosphatase 3, catalytic subunit, beta isozyme	0.645136	0.797509	1.09188	0.321856	0.294369	-0.152372	-0.475652	-0.446741	-0.770021	0.32328	6.64634	6.18262	0.00188012	0.0292612
217786_at	217786_at	217786_at	PRMT5	protein arginine methyltransferase 5	0.676374	-0.143759	0.41973	0.560326	0.563489	0.820134	0.704085	0.256644	0.140596	0.116049	3.68713	6.17981	0.00188466	0.0292865
202839_s_at	202839_s_at	202839_s_at	NDUFB7	NADH dehydrogenase (ubiquinone) 1 beta subcomplex, 7, 18kDa	0.970723	0.211618	0.558757	0.587467	0.347139	0.759104	0.375849	0.411965	0.0287097	0.383256	3.52149	6.17452	0.00189321	0.029368
203228_at	203228_at	203228_at	PAFAH1B3	platelet-activating factor acetylhydrolase 1b, catalytic subunit 3 (29kDa)	0.407814	-0.0311684	1.13338	0.323666	1.16455	0.438982	0.354834	-0.725571	-0.809719	0.084148	4.73837	6.17296	0.00189575	0.029368
209257_s_at	209257_s_at	209257_s_at	SMC3	structural maintenance of chromosomes 3	-0.527102	0.103019	-0.144288	-0.560215	-0.247307	-0.630121	-0.663234	-0.382814	-0.415927	0.0331127	3.79148	6.16265	0.00191257	0.029583
200641_s_at	200641_s_at	200641_s_at	YWHAZ	tyrosine 3-monooxygenase/tryptophan 5-monooxygenase activation protein, zeta	-0.153684	0.516417	0.399578	-0.369892	-0.116839	-0.670101	-0.886309	-0.553262	-0.76947	0.216208	7.54045	6.15886	0.00191879	0.0296337
208714_at	208714_at	208714_at	NDUFV1	NADH dehydrogenase (ubiquinone) flavoprotein 1, 51kDa	0.973128	-0.354888	0.314027	0.58935	0.668915	1.32802	0.944237	0.659101	0.275322	0.383779	6.41481	6.15652	0.00192265	0.0296477
217906_at	217906_at	217906_at	KLHDC2	kelch domain containing 2	0.641647	0.610082	0.462329	0.512425	-0.147754	0.0315642	-0.0976571	0.179318	0.0500965	0.129221	6.941	6.14623	0.0019397	0.0298568
215747_s_at	215747_s_at	215747_s_at	RCC1	regulator of chromosome condensation 1	0.0126869	-0.342886	0.0806099	0.0275328	0.423496	0.355573	0.370419	-0.067923	-0.0530772	-0.0148459	2.93006	6.14392	0.00194356	0.0298568
218251_at	218251_at	218251_at	MID1IP1	MID1 interacting protein 1	-0.856579	-0.52134	-0.765858	-1.60357	-0.244518	-0.335239	-1.08223	-0.0907203	-0.837715	0.746995	4.71032	6.14214	0.00194652	0.0298568
218412_s_at	218412_s_at	218412_s_at	GTF2IRD1	GTF2I repeat domain containing 1	0.155376	-0.586429	-0.0265482	0.181261	0.55988	0.741804	0.76769	0.181924	0.207809	-0.0258851	4.37484	6.14121	0.00194809	0.0298568
221841_s_at	221841_s_at	221841_s_at	KLF4	Kruppel-like factor 4 (gut)	-0.83955	-0.676311	-0.44171	-0.899209	0.234601	-0.163239	-0.222898	-0.39784	-0.457499	0.0596591	5.80806	6.13501	0.00195849	0.0299484
1554577_a_at	1554577_a_at	1554577_a_at	PSMD10	proteasome (prosome, macropain) 26S subunit, non-ATPase, 10	-0.608516	0.0834487	0.180319	-0.605264	0.0968706	-0.691964	-0.688712	-0.788835	-0.785583	-0.003252	6.51033	6.1341	0.00196002	0.0299484
225768_at	225768_at	225768_at	NR1D2	nuclear receptor subfamily 1, group D, member 2	0.208859	0.178222	0.209897	0.210795	0.0316756	0.0306367	0.0325734	-0.00103894	0.000897761	-0.0019367	2.54741	6.12919	0.00196831	0.0300294
224445_s_at	224445_s_at	224445_s_at	ZFYVE21	zinc finger, FYVE domain containing 21	-0.0226176	0.0089875	0.00289437	-0.450498	-0.00609314	-0.0316051	-0.459486	-0.0255119	-0.453392	0.427881	2.57507	6.11201	0.0019976	0.0304301
209622_at	209622_at	209622_at	STK16	serine/threonine kinase 16	-0.095733	-0.499363	-0.456255	0.0479746	0.0431079	0.40363	0.547337	0.360522	0.504229	-0.143708	4.19962	6.08942	0.00203686	0.0309144
201991_s_at	201991_s_at	201991_s_at	KIF5B	kinesin family member 5B	0.351429	0.314404	-0.349668	0.328414	-0.664072	0.0370253	0.0140104	0.701097	0.678082	0.0230149	7.43297	6.08887	0.00203783	0.0309144
222605_at	222605_at	222605_at	RCOR3	REST corepressor 3	0.244059	0.226597	0.380502	0.67521	0.153905	0.0174617	0.448613	-0.136443	0.294708	-0.431151	5.21979	6.08714	0.00204088	0.0309144
44563_at	44563_at	44563_at	WRAP53	WD repeat containing, antisense to TP53	0.409715	-0.38588	0.156031	0.196973	0.541911	0.795595	0.582853	0.253684	0.0409417	0.212742	3.71451	6.08489	0.00204484	0.0309144
202609_at	202609_at	202609_at	EPS8	epidermal growth factor receptor pathway substrate 8	0.428318	0.532494	0.464418	0.492235	-0.0680767	-0.104176	-0.0402597	-0.0360995	0.027817	-0.0639166	2.79203	6.08451	0.00204551	0.0309144
217371_s_at	217371_s_at	217371_s_at	IL15	interleukin 15	-0.0704374	-0.0652492	-0.453342	0.0210766	-0.388093	-0.00518825	0.0863257	0.382904	0.474418	-0.091514	2.64889	6.08319	0.00204784	0.0309144
217963_s_at	217963_s_at	217963_s_at	NGFRAP1	nerve growth factor receptor (TNFRSF16) associated protein 1	0.222971	0.216063	0.46031	0.345185	0.244246	0.00690789	0.129122	-0.237338	-0.115124	-0.122214	4.93425	6.07514	0.00206212	0.0310542
239776_at	239776_at	239776_at	TMEM232	transmembrane protein 232	-0.00594181	-0.0155035	-0.036162	-0.367588	-0.0206585	0.00956171	-0.352085	0.0302202	-0.331426	0.361646	2.56852	6.07449	0.00206328	0.0310542
202786_at	202786_at	202786_at	STK39	serine threonine kinase 39	0.730373	0.0576125	-0.0971268	0.621147	-0.154739	0.67276	0.563535	0.827499	0.718274	0.109225	6.72522	6.06906	0.00207296	0.0311532
226064_s_at	226064_s_at	226064_s_at	DGAT2	diacylglycerol O-acyltransferase 2	-1.15691	-1.14193	-1.19463	-1.73846	-0.0527025	-0.0149812	-0.596535	0.0377213	-0.543832	0.581554	9.87664	6.06723	0.00207625	0.0311561
201445_at	201445_at	201445_at	CNN3	calponin 3, acidic	-0.484232	-0.586681	-0.563633	-0.440435	0.0230481	0.10245	0.146247	0.0794016	0.123199	-0.043797	6.64101	6.06284	0.00208413	0.0312278
213887_s_at	213887_s_at	213887_s_at	POLR2E	polymerase (RNA) II (DNA directed) polypeptide E, 25kDa	-0.270259	-0.0331303	0.270859	-0.309255	0.303989	-0.237128	-0.276125	-0.541118	-0.580114	0.0389967	3.10846	6.04512	0.00211631	0.0316628
206846_s_at	206846_s_at	206846_s_at	HDAC6	histone deacetylase 6	0.30499	-0.549482	-0.00405538	0.534038	0.545427	0.854473	1.08352	0.309046	0.538093	-0.229047	3.59949	6.02336	0.00215656	0.032217
219762_s_at	219762_s_at	219762_s_at	RPL36	ribosomal protein L36	0.317226	-0.120594	0.353433	0.342907	0.474028	0.437821	0.463501	-0.0362068	-0.0105262	-0.0256806	8.67851	6.01966	0.00216349	0.0322726
201892_s_at	201892_s_at	201892_s_at	IMPDH2	IMP (inosine 5'-monophosphate) dehydrogenase 2	0.433409	0.318366	0.430723	0.437268	0.112357	0.115043	0.118902	0.00268559	0.00654518	-0.00385959	2.61666	6.01403	0.00217408	0.0323825
200833_s_at	200833_s_at	200833_s_at	RAP1B	RAP1B, member of RAS oncogene family	-0.66413	-0.0388772	-0.120177	-0.551545	-0.0812993	-0.625253	-0.512668	-0.543953	-0.431369	-0.112585	8.39253	6.00985	0.00218197	0.0324519
220155_s_at	220155_s_at	220155_s_at	BRD9	bromodomain containing 9	0.0267114	-0.0388557	0.219574	0.0240752	0.25843	0.0655671	0.0629309	-0.192863	-0.195499	0.00263618	2.79906	6.00271	0.00219554	0.0325811
200830_at	200830_at	200830_at	PSMD2	proteasome (prosome, macropain) 26S subunit, non-ATPase, 2	0.588965	0.162179	0.599733	0.467017	0.437554	0.426786	0.304838	-0.010768	-0.132717	0.121949	4.98895	6.00187	0.00219713	0.0325811
208932_at	208932_at	208932_at	PPP4C	protein phosphatase 4, catalytic subunit	0.11871	-0.0364581	0.530009	0.0931298	0.566467	0.155168	0.129588	-0.411299	-0.436879	0.0255801	5.37623	5.99625	0.00220789	0.0326923
207494_s_at	207494_s_at	207494_s_at	ZNF76	zinc finger protein 76	0.274732	0.0166125	0.306355	0.208366	0.289742	0.25812	0.191754	-0.0316225	-0.0979885	0.066366	2.8895	5.99264	0.00221482	0.0327467
235521_at	235521_at	235521_at	HOXA3	homeobox A3	-0.631735	-0.106446	-0.0121127	-0.00626682	0.0943336	-0.525289	0.100179	-0.619622	0.00584587	-0.625468	2.67027	5.97463	0.00224976	0.0331668
221217_s_at	221217_s_at	221217_s_at	RBFOX1	RNA binding protein, fox-1 homolog (C. elegans) 1	2.2892	2.41346	2.26923	0.952032	-0.144224	-0.124258	-1.46142	0.0199663	-1.3172	1.33717	3.42818	5.9746	0.00224983	0.0331668
205872_x_at	205872_x_at	205872_x_at	PDE4DIP	phosphodiesterase 4D interacting protein	0.36009	0.253222	0.248962	-0.285513	-0.00426051	0.106867	-0.538735	0.111128	-0.534475	0.645603	2.82797	5.97283	0.00225329	0.033168
208742_s_at	208742_s_at	208742_s_at	SAP18	Sin3A-associated protein, 18kDa	0.305556	0.24488	0.32099	0.170944	0.0761109	0.0606767	-0.0739353	-0.0154341	-0.150046	0.134612	8.71721	5.97073	0.00225742	0.033168
220150_s_at	220150_s_at	220150_s_at	FAM184A	family with sequence similarity 184, member A	-0.133436	-0.457453	-0.56883	0.180755	-0.111378	0.324017	0.638208	0.435395	0.749586	-0.314191	3.66118	5.96951	0.0022598	0.033168
205596_s_at	205596_s_at	205596_s_at	SMURF2	SMAD specific E3 ubiquitin protein ligase 2	-0.91135	0.0906397	-0.365113	-0.333386	-0.455753	-1.00199	-0.424025	-0.546237	0.0317274	-0.577964	7.88828	5.96683	0.00226509	0.0331971
206562_s_at	206562_s_at	206562_s_at	CSNK1A1	casein kinase 1, alpha 1	-0.617372	0.402987	-0.332756	-0.536933	-0.735744	-1.02036	-0.93992	-0.284615	-0.204177	-0.0804383	6.97645	5.96183	0.00227497	0.0332539
1553583_a_at	1553583_a_at	1553583_a_at	THRSP	thyroid hormone responsive	-0.936874	-0.285002	-0.0316612	-0.729827	0.25334	-0.651873	-0.444826	-0.905213	-0.698166	-0.207047	3.44031	5.96152	0.00227558	0.0332539
200619_at	200619_at	200619_at	SF3B2	splicing factor 3b, subunit 2, 145kDa	0.483291	0.0711078	0.298063	0.410636	0.226956	0.412183	0.339528	0.185227	0.112572	0.0726551	3.89764	5.95926	0.00228007	0.0332711
218977_s_at	218977_s_at	218977_s_at	TRNAU1AP	tRNA selenocysteine 1 associated protein 1	0.0428648	-0.311227	0.0938055	-0.00810365	0.405032	0.354092	0.303123	-0.0509407	-0.101909	0.0509685	3.03303	5.95136	0.00229581	0.0334523
217768_at	217768_at	217768_at	C14orf166	chromosome 14 open reading frame 166	0.090297	0.105004	-0.27451	0.1132	-0.379515	-0.0147075	0.00819604	0.364807	0.387711	-0.0229035	7.69079	5.9366	0.00232554	0.0338365
205847_at	205847_at	205847_at	PRSS22	protease, serine, 22	0.474843	-0.266814	0.129649	0.156748	0.396463	0.741657	0.423563	0.345194	0.0270994	0.318094	3.7699	5.93044	0.00233808	0.0339697
209103_s_at	209103_s_at	209103_s_at	UFD1L	ubiquitin fusion degradation 1 like (yeast)	0.0646032	-0.22027	0.091389	0.00272078	0.311659	0.284873	0.222991	-0.0267858	-0.0886682	0.0618824	3.30768	5.92793	0.00234322	0.0339952
1552555_at	1552555_at	1552555_at	PRSS36	protease, serine, 36	-0.013923	-0.22592	0.00684925	-0.048598	0.23277	0.211997	0.177322	-0.0207723	-0.0554473	0.034675	2.56419	5.92168	0.00235603	0.0341319
202113_s_at	202113_s_at	202113_s_at	SNX2	sorting nexin 2	-0.548089	-0.176246	-0.342521	-0.228097	-0.166275	-0.371843	-0.0518508	-0.205568	0.114424	-0.319992	6.32564	5.91391	0.00237209	0.0342958
216326_s_at	216326_s_at	216326_s_at	HDAC3	histone deacetylase 3	-0.0387228	-0.350582	-0.103787	0.0175022	0.246795	0.311859	0.368084	0.065064	0.121289	-0.056225	3.07476	5.9129	0.00237417	0.0342958
223563_at	223563_at	223563_at	GNB1L	guanine nucleotide binding protein (G protein), beta polypeptide 1-like	0.206545	0.192325	0.22933	0.232004	0.0370055	0.0142201	0.0396799	-0.0227854	0.00267436	-0.0254598	2.59705	5.90711	0.00238622	0.0344205
1566785_x_at	1566785_x_at	1566785_x_at	NSF	N-ethylmaleimide-sensitive factor	0.300647	-0.230511	0.57522	0.0491131	0.805731	0.531157	0.279624	-0.274573	-0.526107	0.251533	3.68504	5.90434	0.00239201	0.0344545
229666_s_at	229666_s_at	229666_s_at	CSTF3	cleavage stimulation factor, 3' pre-RNA, subunit 3, 77kDa	0.674733	1.06156	1.37697	-0.152919	0.315412	-0.386823	-1.21448	-0.702235	-1.52989	0.827652	6.27401	5.87682	0.00245035	0.0352443
213041_s_at	213041_s_at	213041_s_at	ATP5D	ATP synthase, H+ transporting, mitochondrial F1 complex, delta subunit	0.596791	0.253417	0.537665	0.179943	0.284248	0.343374	-0.0734741	0.0591264	-0.357722	0.416848	5.07821	5.87256	0.00245952	0.0353258
203372_s_at	203372_s_at	203372_s_at	SOCS2	suppressor of cytokine signaling 2	0.200743	0.273107	0.267996	0.273107	-0.00511134	-0.0723642	0	-0.0672528	0.00511134	-0.0723642	2.56089	5.85757	0.00249207	0.0357421
220925_at	220925_at	220925_at	NAA35	N(alpha)-acetyltransferase 35, NatC auxiliary subunit	0.359886	0.323492	0.33255	0.317981	0.0090581	0.0363937	-0.00551047	0.0273356	-0.0145686	0.0419041	2.9911	5.85219	0.00250388	0.0358604
225554_s_at	225554_s_at	225554_s_at	ANAPC7	anaphase promoting complex subunit 7	0.0317048	-0.119723	0.0380131	0.439763	0.157736	0.151427	0.559486	-0.0063083	0.40175	-0.408058	3.28208	5.84922	0.00251042	0.0359029
204803_s_at	204803_s_at	204803_s_at	RRAD	Ras-related associated with diabetes	0.449628	0.504425	0.55487	0.552885	0.0504446	-0.0547973	0.0484605	-0.105242	-0.00198415	-0.103258	2.84606	5.8413	0.00252794	0.0361022
208620_at	208620_at	208620_at	PCBP1	poly(rC) binding protein 1	0.0126191	-0.448594	-0.195752	-0.188621	0.252842	0.461214	0.259973	0.208371	0.00713106	0.20124	9.56694	5.82638	0.00256133	0.0364931
204480_s_at	204480_s_at	204480_s_at	C9orf16	chromosome 9 open reading frame 16	-0.871944	-0.87531	-0.639631	-0.600841	0.235679	0.00336559	0.274469	-0.232313	0.0387898	-0.271103	8.93399	5.82583	0.00256257	0.0364931
220605_s_at	220605_s_at	220605_s_at	SIRT2	sirtuin 2	0.809811	0.0217826	0.251913	0.61019	0.230131	0.788028	0.588407	0.557897	0.358276	0.199621	3.34286	5.81293	0.00259184	0.0368576
212176_at	212176_at	212176_at	PNISR	PNN-interacting serine/arginine-rich protein	0.230539	-0.199831	-0.491603	-0.456271	-0.291772	0.43037	-0.25644	0.722143	0.0353326	0.68681	7.45239	5.81012	0.00259826	0.0368968
208040_s_at	208040_s_at	208040_s_at	MYBPC3	myosin binding protein C, cardiac	0.300188	0.00220853	0.237911	0.331165	0.235702	0.297979	0.328956	0.0622768	0.0932539	-0.0309771	2.8202	5.80742	0.00260446	0.0369327
209200_at	209200_at	209200_at	MEF2C	myocyte enhancer factor 2C	0.849345	0.853846	0.893484	-0.474106	0.0396384	-0.00450087	-1.32795	-0.0441393	-1.36759	1.32345	7.39484	5.80073	0.00261985	0.0370889
219509_at	219509_at	219509_at	MYOZ1	myozenin 1	0.0909355	0.0445974	-0.718368	-4.17167	-0.762965	0.0463382	-4.21627	0.809303	-3.4533	4.26261	3.40444	5.79943	0.00262286	0.0370889
208105_at	208105_at	208105_at	GIPR	gastric inhibitory polypeptide receptor	0.0877997	-0.245247	0.0336416	-0.0265402	0.278888	0.333046	0.218706	0.0541581	-0.0601819	0.11434	3.28242	5.79698	0.00262855	0.0371171
201345_s_at	201345_s_at	201345_s_at	UBE2D2	ubiquitin-conjugating enzyme E2D 2	-0.148653	-0.156737	-0.0908784	-0.577262	0.0658589	0.00808452	-0.420525	-0.0577743	-0.486384	0.428609	7.75295	5.79044	0.00264374	0.0372794
201885_s_at	201885_s_at	201885_s_at	CYB5R3	cytochrome b5 reductase 3	0.295014	-0.107682	0.483102	0.115439	0.590784	0.402696	0.223121	-0.188089	-0.367663	0.179575	3.994	5.78575	0.00265471	0.0373586
201049_s_at	201049_s_at	201049_s_at	RPS18	ribosomal protein S18	-0.174975	-0.387466	-0.379222	-0.131336	0.00824328	0.21249	0.256129	0.204247	0.247886	-0.0436391	11.2877	5.78486	0.00265679	0.0373586
203694_s_at	203694_s_at	203694_s_at	DHX16	DEAH (Asp-Glu-Ala-His) box polypeptide 16	0.26327	-0.0594206	0.30885	0.676452	0.368271	0.32269	0.735873	-0.045581	0.367602	-0.413183	4.29881	5.78281	0.00266161	0.0373741
223482_at	223482_at	223482_at	TMEM120A	transmembrane protein 120A	-0.116517	-1.3014	-0.303781	-0.189182	0.997622	1.18489	1.11222	0.187263	0.114599	0.0726646	7.6754	5.77611	0.0026774	0.0375433
200032_s_at	200032_s_at	200032_s_at	RPL9	ribosomal protein L9	-0.144399	-0.192994	-0.259656	-0.0254516	-0.0666623	0.048595	0.167543	0.115257	0.234205	-0.118948	12.182	5.77291	0.00268499	0.037546
205653_at	205653_at	205653_at	CTSG	cathepsin G	0.258586	-0.131073	0.0357571	0.322455	0.16683	0.389659	0.453528	0.222829	0.286698	-0.0638691	2.9817	5.77288	0.00268506	0.037546
203972_s_at	203972_s_at	203972_s_at	PEX3	peroxisomal biogenesis factor 3	-0.618323	-0.57473	-0.685406	-0.744169	-0.110676	-0.043593	-0.169439	0.0670831	-0.058763	0.125846	7.15001	5.75997	0.00271586	0.037924
218263_s_at	218263_s_at	218263_s_at	ZBED5	zinc finger, BED-type containing 5	0.397488	0.549258	0.30931	0.521175	-0.239948	-0.15177	-0.0280831	0.0881783	0.211865	-0.123687	5.72887	5.75655	0.0027241	0.0379862
201096_s_at	201096_s_at	201096_s_at	ARF4	ADP-ribosylation factor 4	-0.533384	-0.252216	-0.197771	-0.551817	0.0544446	-0.281168	-0.299601	-0.335613	-0.354046	0.0184331	9.8526	5.75329	0.00273198	0.0380434
200770_s_at	200770_s_at	200770_s_at	LAMC1	laminin, gamma 1 (formerly LAMB2)	-1.05104	-0.0667236	-0.0751741	-0.731409	-0.00845052	-0.984317	-0.664685	-0.975867	-0.656235	-0.319632	3.75557	5.74504	0.00275199	0.0381906
228895_s_at	228895_s_at	228895_s_at	ASB1	ankyrin repeat and SOCS box containing 1	0.0988558	-0.217598	-0.00558536	-0.00558536	0.212012	0.316453	0.212012	0.104441	0	0.104441	2.96057	5.74458	0.00275311	0.0381906
200803_s_at	200803_s_at	200803_s_at	TMBIM6	transmembrane BAX inhibitor motif containing 6	-0.809333	-1.02105	-0.76108	-0.717216	0.259967	0.211714	0.303831	-0.0482532	0.0438638	-0.0921171	9.44098	5.74424	0.00275395	0.0381906
207498_s_at	207498_s_at	207498_s_at	CYP2D6	cytochrome P450, family 2, subfamily D, polypeptide 6	0.0512563	-0.498695	0.0207265	-0.0505036	0.519421	0.549951	0.448191	0.0305297	-0.0712301	0.10176	3.13976	5.73897	0.00276683	0.0383164
206128_at	206128_at	206128_at	ADRA2C	adrenoceptor alpha 2C	0.0934546	-0.281073	0.0881316	0.0611688	0.369205	0.374528	0.342242	0.00532302	-0.0269628	0.0322858	2.6515	5.72951	0.00279013	0.0385859
229507_at	229507_at	229507_at	FAM212A	family with sequence similarity 212, member A	0.798499	-0.161705	0.782299	0.652393	0.944004	0.960204	0.814098	0.0161998	-0.129906	0.146106	4.31439	5.72735	0.00279547	0.0386067
209361_s_at	209361_s_at	209361_s_at	PCBP4	poly(rC) binding protein 4	0.559011	-0.0202723	0.185142	0.397659	0.205414	0.579283	0.417931	0.373869	0.212517	0.161352	3.52277	5.72425	0.00280318	0.0386601
225031_at	225031_at	225031_at	CHD6	chromodomain helicase DNA binding protein 6	0.441899	0.219165	0.31614	0.557452	0.0969749	0.222734	0.338287	0.125759	0.241312	-0.115553	3.95987	5.71651	0.00282248	0.0388729
213725_x_at	213725_x_at	213725_x_at	XYLT1	xylosyltransferase I	-0.953316	-0.473933	0.0894138	-0.762655	0.563346	-0.479383	-0.288723	-1.04273	-0.852069	-0.190661	5.43934	5.71471	0.002827	0.0388819
223383_at	223383_at	223383_at	ZNRF1	zinc and ring finger 1, E3 ubiquitin protein ligase	1.0307	0.503713	1.35613	0.37095	0.85242	0.526982	-0.132763	-0.325438	-0.985184	0.659745	5.26962	5.7104	0.00283783	0.0389249
216119_s_at	216119_s_at	216119_s_at	SPEF1	sperm flagellar 1	0.055072	-0.232339	0.0292073	0.0749054	0.261547	0.287411	0.307245	0.0258647	0.0456981	-0.0198334	2.67542	5.71039	0.00283787	0.0389249
208390_s_at	208390_s_at	208390_s_at	GLP1R	glucagon-like peptide 1 receptor	0.710551	-0.107513	0.0729815	0.411181	0.180495	0.818064	0.518695	0.637569	0.3382	0.299369	4.38234	5.70817	0.00284347	0.0389486
230509_at	230509_at	230509_at	SNX22	sorting nexin 22	0.546593	0.023124	0.230871	0.0915747	0.207747	0.523469	0.0684507	0.315722	-0.139296	0.455019	3.2446	5.70407	0.00285384	0.0390375
201066_at	201066_at	201066_at	CYC1	cytochrome c-1	0.863199	0.0440886	0.442987	0.58133	0.398899	0.819111	0.537242	0.420212	0.138343	0.281869	3.36482	5.70134	0.00286077	0.0390555
213475_s_at	213475_s_at	213475_s_at	ITGAL	integrin, alpha L (antigen CD11A (p180), lymphocyte function-associated antigen 1; alpha polypeptide)	0.00499474	-0.126811	0.0164593	0.0495599	0.14327	0.131805	0.176371	-0.0114646	0.0331006	-0.0445652	2.58108	5.69801	0.00286924	0.0390555
218012_at	218012_at	218012_at	TSPYL2	TSPY-like 2	0.686129	-0.0370642	0.182968	0.127734	0.220032	0.723194	0.164798	0.503162	-0.0552341	0.558396	3.86731	5.69784	0.00286967	0.0390555
218059_at	218059_at	218059_at	ZNF706	zinc finger protein 706	-0.273558	-0.0180744	-0.105804	-0.359368	-0.0877297	-0.255484	-0.341293	-0.167754	-0.253564	0.0858096	9.18795	5.697	0.00287183	0.0390555
1553493_a_at	1553493_a_at	1553493_a_at	TDH	L-threonine dehydrogenase (pseudogene)	0.213546	-0.348505	0.0245672	-0.0284718	0.373072	0.562051	0.320033	0.188979	-0.053039	0.242018	3.12556	5.69592	0.00287458	0.0390555
203683_s_at	203683_s_at	203683_s_at	VEGFB	vascular endothelial growth factor B	0.0375489	-0.19509	0.00294815	0.00795169	0.198038	0.232639	0.203042	0.0346007	0.00500354	0.0295972	2.66419	5.68562	0.00290103	0.0393126
208612_at	208612_at	208612_at	PDIA3	protein disulfide isomerase family A, member 3	-0.641272	0.00886333	-0.0572068	-0.250737	-0.0660701	-0.650136	-0.2596	-0.584066	-0.19353	-0.390535	5.22883	5.6855	0.00290133	0.0393126
1555167_s_at	1555167_s_at	1555167_s_at	NAMPT	nicotinamide phosphoribosyltransferase	0.677003	-0.373843	0.720595	-0.219328	1.09444	1.05085	0.154515	-0.0435928	-0.939923	0.89633	3.78013	5.68167	0.00291123	0.0393937
202685_s_at	202685_s_at	202685_s_at	AXL	AXL receptor tyrosine kinase	0.0869736	-0.162561	0.0565218	0.0558608	0.219083	0.249535	0.218422	0.0304518	-0.000661026	0.0311128	2.616	5.67227	0.00293571	0.0396328
207629_s_at	207629_s_at	207629_s_at	ARHGEF2	Rho/Rac guanine nucleotide exchange factor (GEF) 2	0.280966	0.270586	0.284606	0.296679	0.0140201	0.01038	0.0260928	-0.00364009	0.0120728	-0.0157129	2.69221	5.67068	0.00293988	0.0396328
207013_s_at	207013_s_at	207013_s_at	MMP16	matrix metallopeptidase 16 (membrane-inserted)	-0.972997	-0.859565	-1.00898	-0.730994	-0.149411	-0.113433	0.12857	0.0359781	0.277981	-0.242003	5.69842	5.67035	0.00294073	0.0396328
221780_s_at	221780_s_at	221780_s_at	DDX27	DEAD (Asp-Glu-Ala-Asp) box polypeptide 27	-0.0778761	-0.0468529	0.0849202	0.25541	0.131773	-0.0310231	0.302263	-0.162796	0.17049	-0.333286	2.81179	5.66531	0.00295397	0.039758
1553718_at	1553718_at	1553718_at	ZNF548	zinc finger protein 548	0.475553	-0.356051	-0.237502	0.273442	0.118549	0.831605	0.629493	0.713056	0.510945	0.202111	3.60398	5.66002	0.00296794	0.0398926
227318_at	227318_at	227318_at	TMEM178B	transmembrane protein 178B	0.743106	0.20334	0.609721	1.01507	0.406382	0.539767	0.811732	0.133385	0.40535	-0.271965	3.29503	5.6555	0.00297992	0.0400002
1557950_at	1557950_at	1557950_at	NEMF	nuclear export mediator factor	0.0546436	-0.385488	-0.207685	0.0913671	0.177803	0.440132	0.476855	0.262328	0.299052	-0.0367235	3.02373	5.64441	0.00300954	0.0403439
227833_s_at	227833_s_at	227833_s_at	MBD6	methyl-CpG binding domain protein 6	0.59481	-0.0774502	0.911635	0.580587	0.989086	0.67226	0.658037	-0.316825	-0.331048	0.0142226	3.9671	5.64227	0.00301529	0.0403439
206245_s_at	206245_s_at	206245_s_at	IVNS1ABP	influenza virus NS1A binding protein	0.539316	-0.154354	-0.0737112	0.278669	0.0806424	0.69367	0.433023	0.613028	0.35238	0.260648	6.93651	5.64143	0.00301757	0.0403439
223081_at	223081_at	223081_at	PHF23	PHD finger protein 23	-0.00273694	-0.266421	0.01171	0.0835858	0.278131	0.263684	0.350007	-0.0144469	0.0718758	-0.0863227	2.66278	5.63885	0.00302451	0.0403704
208775_at	208775_at	208775_at	XPO1	exportin 1	-0.125918	0.326611	0.215523	-0.12884	-0.111088	-0.452529	-0.455451	-0.341441	-0.344363	0.00292217	8.76193	5.63772	0.00302758	0.0403704
203899_s_at	203899_s_at	203899_s_at	CRCP	CGRP receptor component	0.75885	-0.080259	0.483287	0.390506	0.563546	0.839109	0.470765	0.275563	-0.0927813	0.368345	4.16325	5.63469	0.00303578	0.0404261
218097_s_at	218097_s_at	218097_s_at	CUEDC2	CUE domain containing 2	0.158118	0.237059	0.285619	0.10797	0.0485594	-0.078941	-0.129089	-0.1275	-0.177649	0.0501485	5.43076	5.63274	0.00304106	0.0404429
221051_s_at	221051_s_at	221051_s_at	NMRK2	nicotinamide riboside kinase 2	2.14863	1.28928	1.68867	0.611234	0.399399	0.859352	-0.678042	0.459953	-1.07744	1.53739	4.41308	5.62918	0.00305076	0.0405183
229452_at	229452_at	229452_at	TMEM88	transmembrane protein 88	0.432836	-0.0253931	0.462877	0.344167	0.48827	0.458229	0.36956	-0.0300413	-0.118711	0.0886694	3.11072	5.62603	0.00305936	0.0405789
224025_s_at	224025_s_at	224025_s_at	ATG7	autophagy related 7	0.292658	-0.175125	0.437804	0.268332	0.612929	0.467783	0.443457	-0.145146	-0.169472	0.0243256	3.15797	5.61823	0.00308076	0.0408089
214549_x_at	214549_x_at	214549_x_at	SPRR1A	small proline-rich protein 1A	0.094159	-0.104596	-0.00856097	0.147196	0.0960349	0.198755	0.251792	0.10272	0.155757	-0.0530369	2.68325	5.61507	0.00308949	0.0408707
1566099_at	1566099_at	1566099_at	CD6	CD6 molecule	0.0129916	-0.304235	0.00692105	-0.0106927	0.311156	0.317226	0.293542	0.00607053	-0.0176138	0.0236843	2.61284	5.60741	0.00311074	0.0410978
226716_at	226716_at	226716_at	PRR12	proline rich 12	-0.0782243	-0.154783	0.207157	0.0842779	0.36194	0.0765583	0.239061	-0.285381	-0.122879	-0.162502	3.60667	5.60427	0.0031195	0.0411594
218423_x_at	218423_x_at	218423_x_at	VPS54	vacuolar protein sorting 54 homolog (S. cerevisiae)	-0.298814	-0.4519	-0.453408	-0.0834028	-0.00150863	0.153086	0.368497	0.154594	0.370006	-0.215411	6.06335	5.59993	0.00313164	0.0412084
223014_at	223014_at	223014_at	UBE2R2	ubiquitin-conjugating enzyme E2R 2	1.07527	-0.0434723	0.696514	0.841629	0.739986	1.11874	0.885101	0.378753	0.145115	0.233638	6.05053	5.59908	0.00313403	0.0412084
212266_s_at	212266_s_at	212266_s_at	SRSF5	serine/arginine-rich splicing factor 5	0.562198	-0.0958097	-0.0229727	-0.115049	0.0728371	0.658008	-0.0192397	0.585171	-0.0920767	0.677247	6.33986	5.59855	0.00313551	0.0412084
207977_s_at	207977_s_at	207977_s_at	DPT	dermatopontin	0.774351	1.6025	2.00647	1.94791	0.403972	-0.828146	0.345416	-1.23212	-0.058556	-1.17356	6.0493	5.59374	0.00314905	0.0413323
203267_s_at	203267_s_at	203267_s_at	DRG2	developmentally regulated GTP binding protein 2	0.227226	-0.231632	0.299675	0.170434	0.531307	0.458858	0.402066	-0.0724486	-0.12924	0.0567918	3.30896	5.5826	0.00318067	0.0416672
201106_at	201106_at	201106_at	GPX4	glutathione peroxidase 4	0.259396	0.0422191	0.606093	0.018516	0.563874	0.217177	-0.0237031	-0.346696	-0.587577	0.24088	5.04873	5.58183	0.00318286	0.0416672
200925_at	200925_at	200925_at	COX6A1	cytochrome c oxidase subunit VIa polypeptide 1	-0.461366	-0.863593	-0.80087	-0.410118	0.0627229	0.402227	0.453475	0.339504	0.390752	-0.0512479	10.1343	5.57956	0.00318934	0.0416978
225368_at	225368_at	225368_at	HIPK2	homeodomain interacting protein kinase 2	0.204506	0.0422532	0.199639	0.922883	0.157386	0.162253	0.88063	0.00486664	0.723244	-0.718378	10.3968	5.57338	0.00320709	0.041873
223002_s_at	223002_s_at	223002_s_at	XRN2	5'-3' exoribonuclease 2	0.678033	0.0110828	0.58581	0.336142	0.574727	0.66695	0.325059	0.0922229	-0.249668	0.341891	3.80326	5.57199	0.00321107	0.041873
225498_at	225498_at	225498_at	CHMP4B	charged multivesicular body protein 4B	0.0551902	-0.152886	-0.12646	0.389182	0.0264266	0.208076	0.542068	0.18165	0.515642	-0.333992	5.56987	5.57015	0.00321638	0.041888
204310_s_at	204310_s_at	204310_s_at	NPR2	natriuretic peptide receptor 2	0.133997	-0.48993	-0.148511	0.0833649	0.341418	0.623927	0.573295	0.282508	0.231876	0.0506321	3.02541	5.56599	0.00322843	0.0419905
200613_at	200613_at	200613_at	AP2M1	adaptor-related protein complex 2, mu 1 subunit	0.0954475	0.261234	1.06194	-0.106453	0.800706	-0.165786	-0.367686	-0.966493	-1.16839	0.2019	5.27554	5.55801	0.00325164	0.0422377
226087_at	226087_at	226087_at	LZIC	leucine zipper and CTNNBIP1 domain containing	0.353341	0.323469	0.370433	0.344475	0.046964	0.0298712	0.0210057	-0.0170927	-0.0259583	0.00886558	4.88121	5.55563	0.00325862	0.0422738
220538_at	220538_at	220538_at	ADM2	adrenomedullin 2	0.241972	-0.289837	0.0114781	0.308641	0.301315	0.53181	0.598478	0.230494	0.297163	-0.0666686	3.28421	5.55325	0.0032656	0.0423097
201069_at	201069_at	201069_at	MMP2	matrix metallopeptidase 2 (gelatinase A, 72kDa gelatinase, 72kDa type IV collagenase)	0.30573	0.16192	0.442821	-0.000779748	0.280901	0.14381	-0.1627	-0.13709	-0.4436	0.30651	3.43132	5.54786	0.00328144	0.0424603
212603_at	212603_at	212603_at	MRPS31	mitochondrial ribosomal protein S31	0.570411	-0.203324	-0.313613	0.413411	-0.110289	0.773735	0.616734	0.884024	0.727024	0.157001	3.0405	5.53405	0.00332248	0.042918
224301_x_at	224301_x_at	224301_x_at	H2AFJ	H2A histone family, member J	0.0120758	-0.449961	0.222872	0.201888	0.672832	0.462036	0.651848	-0.210796	-0.020984	-0.189812	4.78574	5.53309	0.00332535	0.042918
209147_s_at	209147_s_at	209147_s_at	PPAP2A	phosphatidic acid phosphatase type 2A	-0.237382	-0.509386	-0.467769	-0.377249	0.0416174	0.272004	0.132137	0.230387	0.0905201	0.139867	7.17454	5.5276	0.00334185	0.0430357
209402_s_at	209402_s_at	209402_s_at	SLC12A4	solute carrier family 12 (potassium/chloride transporter), member 4	0.856674	-0.0178636	0.190389	0.474895	0.208253	0.874537	0.492758	0.666284	0.284505	0.381779	4.80587	5.5272	0.00334303	0.0430357
243053_x_at	243053_x_at	243053_x_at	LOC100128079	uncharacterized LOC100128079	0.113475	-0.0502992	0.288213	0.224108	0.338512	0.163774	0.274407	-0.174738	-0.0641046	-0.110633	2.95327	5.5168	0.00337454	0.0433857
221199_at	221199_at	221199_at	GFRA4	GDNF family receptor alpha 4	0.140469	-0.244228	0.107519	0.120726	0.351747	0.384697	0.364954	0.0329501	0.013207	0.0197431	2.73892	5.51515	0.00337956	0.0433948
213881_x_at	213881_x_at	213881_x_at	SUMO2	small ubiquitin-like modifier 2	-0.0531552	0.316774	0.39108	0.157133	0.0743059	-0.369929	-0.159641	-0.444235	-0.233947	-0.210288	11.6379	5.5137	0.00338397	0.043396
201114_x_at	201114_x_at	201114_x_at	PSMA7	proteasome (prosome, macropain) subunit, alpha type, 7	0.0937761	0.123701	0.286195	-0.253356	0.162494	-0.0299246	-0.377057	-0.192419	-0.539552	0.347133	7.40081	5.51103	0.00339213	0.0434453
204631_at	204631_at	204631_at	MYH2	myosin, heavy chain 2, skeletal muscle, adult	-0.0168073	0.122363	0.104399	-1.68911	-0.0179638	-0.13917	-1.81147	-0.121206	-1.79351	1.6723	2.84837	5.50838	0.00340025	0.0434697
233911_s_at	233911_s_at	233911_s_at	PPM1H	protein phosphatase, Mg2+/Mn2+ dependent, 1H	0.31301	-0.30876	0.395263	0.270912	0.704024	0.62177	0.579672	-0.0822533	-0.124352	0.0420986	3.01522	5.50688	0.00340484	0.0434697
216686_at	216686_at	216686_at	ANKRD36BP2	ankyrin repeat domain 36B pseudogene 2	-0.771471	0.0659553	0.100608	0.145857	0.0346532	-0.837427	0.0799013	-0.87208	0.0452481	-0.917328	2.77201	5.50572	0.00340843	0.0434697
203097_s_at	203097_s_at	203097_s_at	RAPGEF2	Rap guanine nucleotide exchange factor (GEF) 2	0.51983	0.132699	0.0651609	0.456218	-0.0675386	0.387131	0.323519	0.454669	0.391057	0.0636117	9.61823	5.50417	0.0034132	0.0434697
204559_s_at	204559_s_at	204559_s_at	LSM7	LSM7 homolog, U6 small nuclear RNA associated (S. cerevisiae)	0.363728	0.216486	0.581424	0.424781	0.364938	0.147242	0.208294	-0.217696	-0.156643	-0.0610524	3.36906	5.50337	0.00341566	0.0434697
212614_at	212614_at	212614_at	ARID5B	AT rich interactive domain 5B (MRF1-like)	0.0119762	0.803668	0.783121	0.427522	-0.0205469	-0.791691	-0.376146	-0.771144	-0.355599	-0.415546	3.89804	5.49949	0.00342763	0.043551
1553127_a_at	1553127_a_at	1553127_a_at	RNF168	ring finger protein 168, E3 ubiquitin protein ligase	-0.0210483	-0.0136939	-0.0350242	-0.18082	-0.0213303	-0.00735437	-0.167126	0.0139759	-0.145796	0.159772	2.55587	5.4985	0.00343071	0.043551
208846_s_at	208846_s_at	208846_s_at	VDAC3	voltage-dependent anion channel 3	0.509952	0.0559799	0.0679204	0.0424485	0.0119405	0.453972	-0.0135315	0.442032	-0.0254719	0.467504	7.8482	5.48872	0.00346114	0.0438819
208491_s_at	208491_s_at	208491_s_at	PGM5	phosphoglucomutase 5	0.790075	0.755829	0.984972	0.806762	0.229143	0.0342463	0.0509332	-0.194897	-0.17821	-0.0166869	4.11112	5.47971	0.00348943	0.0441848
237630_s_at	237630_s_at	237630_s_at	FAM86B3P	family with sequence similarity 86, member A pseudogene	0.215936	-0.329465	0.0828144	0.140089	0.412279	0.545401	0.469554	0.133122	0.0572747	0.0758473	2.99022	5.47752	0.00349634	0.0442166
206992_s_at	206992_s_at	206992_s_at	ATP5S	ATP synthase, H+ transporting, mitochondrial Fo complex, subunit s (factor B)	0.412442	0.118505	0.322241	0.32774	0.203736	0.293937	0.209235	0.0902008	0.00549888	0.0847019	2.93572	5.47493	0.00350456	0.0442649
201914_s_at	201914_s_at	201914_s_at	SEC63	SEC63 homolog (S. cerevisiae)	-0.53369	-0.22347	-0.46456	-0.822365	-0.24109	-0.31022	-0.598895	-0.0691296	-0.357804	0.288675	5.27965	5.47139	0.00351579	0.044351
218041_x_at	218041_x_at	218041_x_at	SLC38A2	solute carrier family 38, member 2	-0.0319371	0.61576	0.336475	-0.570327	-0.279284	-0.647697	-1.18609	-0.368412	-0.906803	0.53839	8.66801	5.46846	0.00352513	0.0444131
208591_s_at	208591_s_at	208591_s_at	PDE3B	phosphodiesterase 3B, cGMP-inhibited	-0.849712	-1.17969	-1.29598	-0.625479	-0.116289	0.329975	0.554208	0.446263	0.670497	-0.224233	5.34372	5.46507	0.00353597	0.0444442
204964_s_at	204964_s_at	204964_s_at	SSPN	sarcospan	0.824471	0.852207	0.917668	0.126175	0.0654609	-0.027736	-0.726032	-0.0931969	-0.791493	0.698296	3.12918	5.46492	0.00353644	0.0444442
226096_at	226096_at	226096_at	FNDC5	fibronectin type III domain containing 5	0.381205	-0.203398	0.153598	0.705217	0.356997	0.584603	0.908616	0.227607	0.551619	-0.324012	3.92933	5.45667	0.00356297	0.044665
226676_at	226676_at	226676_at	ZNF521	zinc finger protein 521	-0.252414	0.0239087	-0.227094	-0.218577	-0.251003	-0.276322	-0.242486	-0.0253197	0.00851711	-0.0338368	2.87052	5.45619	0.00356453	0.044665
208864_s_at	208864_s_at	208864_s_at	TXN	thioredoxin	-0.569104	-0.826763	-0.966404	-0.836709	-0.139641	0.257659	-0.00994577	0.3973	0.129695	0.267605	4.96561	5.45135	0.00358019	0.044665
217801_at	217801_at	217801_at	ATP5E	ATP synthase, H+ transporting, mitochondrial F1 complex, epsilon subunit	0.723639	0.437668	0.457299	0.170559	0.0196313	0.285971	-0.267109	0.26634	-0.28674	0.55308	4.42608	5.44999	0.00358459	0.044665
223416_at	223416_at	223416_at	SF3B6	splicing factor 3b, subunit 6, 14kDa	0.296839	0.129149	0.44419	0.333464	0.315042	0.167691	0.204315	-0.147351	-0.110727	-0.0366245	8.22863	5.44964	0.00358573	0.044665
207121_s_at	207121_s_at	207121_s_at	MAPK6	mitogen-activated protein kinase 6	0.594026	0.657449	0.74751	0.104007	0.0900604	-0.0634236	-0.553442	-0.153484	-0.643503	0.490019	9.41594	5.44924	0.00358703	0.044665
222827_s_at	222827_s_at	222827_s_at	KLHL41	kelch-like family member 41	3.73382	3.67835	2.72331	-0.346602	-0.955038	0.0554786	-4.02495	1.01052	-3.06991	4.08043	4.17077	5.44829	0.00359013	0.044665
229994_at	229994_at	229994_at	NFIA	nuclear factor I/A	-0.554582	-0.291694	-0.730057	-0.532811	-0.438363	-0.262888	-0.241117	0.175475	0.197246	-0.0217708	6.42073	5.44712	0.00359392	0.044665
36475_at	36475_at	36475_at	GCAT	glycine C-acetyltransferase	0.0791523	-0.676357	-0.177247	-0.370007	0.49911	0.755509	0.30635	0.256399	-0.19276	0.449159	4.03949	5.4471	0.00359399	0.044665
207788_s_at	207788_s_at	207788_s_at	SORBS3	sorbin and SH3 domain containing 3	0.089966	-0.258954	0.0739144	0.456686	0.332868	0.34892	0.715639	0.0160516	0.382771	-0.36672	3.31705	5.44333	0.00360629	0.0447625
211805_s_at	211805_s_at	211805_s_at	SLC8A1	solute carrier family 8 (sodium/calcium exchanger), member 1	0.403881	0.331716	0.393815	0.358792	0.062099	0.0721647	0.0270756	0.0100657	-0.0350234	0.0450891	2.87163	5.44108	0.00361368	0.0447989
215963_x_at	215963_x_at	215963_x_at	RPL3	ribosomal protein L3	-0.459008	-0.528899	-0.659805	-0.128939	-0.130906	0.0698908	0.39996	0.200797	0.530866	-0.330069	9.59015	5.43392	0.0036372	0.045035
200910_at	200910_at	200910_at	CCT3	chaperonin containing TCP1, subunit 3 (gamma)	-0.058698	-0.605958	-0.227304	0.0878633	0.378654	0.54726	0.693822	0.168606	0.315168	-0.146561	2.85147	5.42986	0.00365064	0.0451458
225492_at	225492_at	225492_at	TMEM33	transmembrane protein 33	-0.111395	-0.510313	-0.268003	0.160195	0.24231	0.398918	0.670509	0.156608	0.428198	-0.27159	8.60266	5.41545	0.00369874	0.0456844
203577_at	203577_at	203577_at	GTF2H4	general transcription factor IIH, polypeptide 4, 52kDa	0.385626	0.00177178	0.411167	0.0552572	0.409395	0.383854	0.0534854	-0.0255411	-0.35591	0.330368	4.13746	5.4074	0.0037259	0.0459634
219893_at	219893_at	219893_at	CCDC71	coiled-coil domain containing 71	0.110616	-0.31502	0.0247785	0.0964886	0.339799	0.425636	0.411509	0.0858372	0.07171	0.0141271	3.83666	5.40532	0.00373295	0.0459939
202729_s_at	202729_s_at	202729_s_at	LTBP1	latent transforming growth factor beta binding protein 1	-0.0529133	0.348901	0.474093	0.225861	0.125192	-0.401814	-0.12304	-0.527007	-0.248233	-0.278774	4.22072	5.4007	0.00374869	0.0461314
202306_at	202306_at	202306_at	POLR2G	polymerase (RNA) II (DNA directed) polypeptide G	0.415265	0.0392374	1.03621	0.141773	0.996976	0.376028	0.102535	-0.620948	-0.89444	0.273493	6.24026	5.39104	0.00378178	0.0464817
211252_x_at	211252_x_at	211252_x_at	PTCRA	pre T-cell antigen receptor alpha	0.377436	0.232032	0.299042	0.318477	0.0670097	0.145404	0.0864445	0.0783941	0.0194348	0.0589593	3.13615	5.37078	0.00385224	0.0472899
201328_at	201328_at	201328_at	ETS2	v-ets avian erythroblastosis virus E26 oncogene homolog 2	0.0083884	-0.249651	-0.0109744	0.0148414	0.238677	0.258039	0.264492	0.0193628	0.0258158	-0.00645299	2.55509	5.36323	0.00387886	0.0475313
207622_s_at	207622_s_at	207622_s_at	ABCF2	ATP-binding cassette, sub-family F (GCN20), member 2	0.0254196	-0.270175	0.0582832	0.027754	0.328458	0.295595	0.297929	-0.0328635	-0.0305291	-0.00233441	2.71578	5.36164	0.0038845	0.0475313
214268_s_at	214268_s_at	214268_s_at	MTMR4	myotubularin related protein 4	0.314712	0.0326112	0.591062	0.252228	0.558451	0.282101	0.219617	-0.27635	-0.338834	0.062484	3.27963	5.3612	0.00388609	0.0475313
218023_s_at	218023_s_at	218023_s_at	FAM53C	family with sequence similarity 53, member C	0.230174	0.152907	0.408361	0.246799	0.255454	0.0772671	0.0938917	-0.178187	-0.161563	-0.0166245	3.06493	5.35909	0.00389357	0.047565
226297_at	226297_at	226297_at	HIPK3	homeodomain interacting protein kinase 3	0.537137	0.266085	0.533306	0.490225	0.267221	0.271052	0.22414	0.00383108	-0.0430805	0.0469116	11.3889	5.35608	0.00390429	0.047638
218540_at	218540_at	218540_at	THTPA	thiamine triphosphatase	0.61789	-0.0048273	0.513797	0.228998	0.518624	0.622717	0.233825	0.104093	-0.284799	0.388892	4.25193	5.3536	0.00391314	0.0476881
204610_s_at	204610_s_at	204610_s_at	CCDC85B	coiled-coil domain containing 85B	0.212758	-0.185297	0.186591	0.225935	0.371888	0.398055	0.411232	0.0261672	0.0393442	-0.013177	2.69197	5.35032	0.00392486	0.0477236
213969_x_at	213969_x_at	213969_x_at	RPL29	ribosomal protein L29	-0.39422	-0.0828185	-0.303479	-0.278489	-0.220661	-0.311401	-0.195671	-0.090741	0.0249896	-0.115731	6.87439	5.35013	0.00392554	0.0477236
213198_at	213198_at	213198_at	ACVR1B	activin A receptor, type IB	0.210409	0.383025	0.654402	0.331418	0.271377	-0.172616	-0.0516078	-0.443993	-0.322985	-0.121008	6.45092	5.34709	0.00393647	0.0477986
212775_at	212775_at	212775_at	OBSL1	obscurin-like 1	0.866803	0.834994	0.883676	0.84597	0.0486829	0.0318091	0.0109764	-0.0168738	-0.0377065	0.0208327	2.75712	5.34181	0.00395552	0.0479721
201227_s_at	201227_s_at	201227_s_at	NDUFB8	NADH dehydrogenase (ubiquinone) 1 beta subcomplex, 8, 19kDa	0.36175	0.050906	0.268804	0.247377	0.217898	0.310844	0.196471	0.092946	-0.0214265	0.114372	4.77397	5.33948	0.00396393	0.0480161
201979_s_at	201979_s_at	201979_s_at	PPP5C	protein phosphatase 5, catalytic subunit	0.0918087	-0.0526682	0.0771121	0.257981	0.12978	0.144477	0.310649	0.0146965	0.180869	-0.166172	3.42419	5.32999	0.00399849	0.0483764
218020_s_at	218020_s_at	218020_s_at	ZFAND3	zinc finger, AN1-type domain 3	0.128038	-0.0742053	0.0215279	0.133545	0.0957332	0.202243	0.20775	0.10651	0.112017	-0.00550743	2.75385	5.32642	0.00401157	0.0484452
211564_s_at	211564_s_at	211564_s_at	PDLIM4	PDZ and LIM domain 4	0.680619	0.371451	0.898969	0.495477	0.527517	0.309168	0.124025	-0.218349	-0.403492	0.185142	3.38721	5.32581	0.00401381	0.0484452
207578_s_at	207578_s_at	207578_s_at	HTR4	5-hydroxytryptamine (serotonin) receptor 4, G protein-coupled	0.454419	-0.689607	0.134965	0.44878	0.824572	1.14403	1.13839	0.319454	0.313815	0.00563912	3.66828	5.32172	0.00402889	0.0485688
218680_x_at	218680_x_at	218680_x_at	HYPK	huntingtin interacting protein K	0.325703	0.102557	0.318227	0.0281302	0.21567	0.223146	-0.0744266	0.0074757	-0.290097	0.297573	2.96382	5.31162	0.00406634	0.0489616
228831_s_at	228831_s_at	228831_s_at	GNG7	guanine nucleotide binding protein (G protein), gamma 7	0.118277	-0.0903094	0.0933332	0.110098	0.183643	0.208586	0.200407	0.0249439	0.0167648	0.00817904	2.73122	5.30578	0.00408817	0.0491656
222430_s_at	222430_s_at	222430_s_at	YTHDF2	YTH domain family, member 2	-0.151626	-0.0825151	0.360478	-0.00393763	0.442993	-0.0691114	0.0785775	-0.512105	-0.364416	-0.147689	8.30158	5.29815	0.00411686	0.0494515
202481_at	202481_at	202481_at	DHRS3	dehydrogenase/reductase (SDR family) member 3	-0.137362	-0.355445	0.0275685	0.10047	0.383014	0.218083	0.455916	-0.164931	0.0729019	-0.237833	3.42872	5.29446	0.00413083	0.0495601
200950_at	200950_at	200950_at	ARPC1A	actin related protein 2/3 complex, subunit 1A, 41kDa	-0.329479	-0.309464	-0.0970596	-0.336662	0.212404	-0.0200153	-0.0271986	-0.232419	-0.239603	0.00718325	3.35795	5.28904	0.00415142	0.0497477
201937_s_at	201937_s_at	201937_s_at	DNPEP	aspartyl aminopeptidase	0.441857	0.299724	0.347727	0.479916	0.0480029	0.142132	0.180192	0.0941293	0.132189	-0.0380594	4.12431	5.28032	0.0041848	0.050088
221631_at	221631_at	221631_at	CACNA1I	calcium channel, voltage-dependent, T type, alpha 1I subunit	0.637616	-0.151745	-0.0468529	0.473029	0.104893	0.789362	0.624774	0.684469	0.519882	0.164588	3.41111	5.27308	0.00421274	0.0503625
209414_at	209414_at	209414_at	FZR1	fizzy/cell division cycle 20 related 1 (Drosophila)	0.270146	0.0438279	0.304082	0.251144	0.260254	0.226318	0.207316	-0.0339365	-0.0529384	0.0190019	3.12293	5.2564	0.00427784	0.0510192
218739_at	218739_at	218739_at	ABHD5	abhydrolase domain containing 5	-0.502934	-1.00206	-0.927692	-0.498742	0.0743703	0.499129	0.50332	0.424759	0.42895	-0.00419133	4.48634	5.25611	0.00427899	0.0510192
204596_s_at	204596_s_at	204596_s_at	STC1	stanniocalcin 1	0.362725	-0.0243895	-0.0585252	-0.0889377	-0.0341357	0.387115	-0.0645483	0.42125	-0.0304126	0.451663	2.90211	5.25512	0.00428289	0.0510192
226006_at	226006_at	226006_at	PET100	PET100 homolog (S. cerevisiae)	0.415995	0.416721	0.473521	0.297952	0.0567996	-0.000726565	-0.118769	-0.0575262	-0.175569	0.118043	2.83398	5.25234	0.00429385	0.0510333
1556675_s_at	1556675_s_at	1556675_s_at	LINC01016	long intergenic non-protein coding RNA 1016	0.0106441	-0.121162	-0.117137	0.0280324	0.00402481	0.131806	0.149194	0.127781	0.14517	-0.0173883	2.57402	5.2513	0.00429799	0.0510333
208336_s_at	208336_s_at	208336_s_at	TECR	trans-2,3-enoyl-CoA reductase	-1.00444	-1.57963	-0.815027	-1.22294	0.764606	0.575193	0.356691	-0.189413	-0.407915	0.218502	4.91698	5.25097	0.00429931	0.0510333
221141_x_at	221141_x_at	221141_x_at	EPN1	epsin 1	0.693564	-0.134588	0.421614	0.236296	0.556202	0.828152	0.370884	0.27195	-0.185318	0.457268	3.05007	5.24518	0.00432229	0.0512097
236689_at	236689_at	236689_at	RNF151	ring finger protein 151	0.489643	-0.152876	0.333306	0.272733	0.486183	0.642519	0.425609	0.156337	-0.0605736	0.21691	3.02994	5.24466	0.00432435	0.0512097
232162_at	232162_at	232162_at	ZNF696	zinc finger protein 696	0.0127672	-0.152536	-0.0100274	-0.0318	0.142509	0.165304	0.120736	0.0227946	-0.0217727	0.0445672	2.62929	5.2428	0.00433177	0.0512372
211171_s_at	211171_s_at	211171_s_at	PDE10A	phosphodiesterase 10A	-0.000942273	-0.261331	0.0224396	-0.0130793	0.28377	0.260388	0.248251	-0.0233819	-0.0355189	0.012137	2.66213	5.24082	0.00433966	0.0512702
207396_s_at	207396_s_at	207396_s_at	ALG3	ALG3, alpha-1,3- mannosyltransferase	-0.00210732	-0.173379	-0.00241222	-0.0168985	0.170967	0.171272	0.156481	0.000304899	-0.0144863	0.0147912	2.81391	5.23931	0.00434573	0.0512817
201491_at	201491_at	201491_at	AHSA1	AHA1, activator of heat shock 90kDa protein ATPase homolog 1 (yeast)	0.611421	0.0416226	0.284748	0.285592	0.243125	0.569799	0.243969	0.326674	0.000843933	0.32583	5.10162	5.23792	0.00435127	0.0512868
200695_at	200695_at	200695_at	PPP2R1A	protein phosphatase 2, regulatory subunit A, alpha	0.397511	-0.0945745	0.347725	0.110328	0.442299	0.492086	0.204903	0.0497863	-0.237397	0.287183	4.33981	5.22937	0.00438571	0.051579
222730_s_at	222730_s_at	222730_s_at	ZDHHC2	zinc finger, DHHC-type containing 2	-0.281988	-1.03324	-1.29476	-0.335817	-0.261519	0.751251	0.697423	1.01277	0.958942	0.0538285	4.88165	5.22922	0.00438632	0.051579
202673_at	202673_at	202673_at	DPM1	dolichyl-phosphate mannosyltransferase polypeptide 1, catalytic subunit	-0.188145	0.0276841	0.0874157	-0.200966	0.0597316	-0.215829	-0.22865	-0.27556	-0.288382	0.0128214	6.32889	5.22379	0.00440837	0.0517777
223309_x_at	223309_x_at	223309_x_at	PNPLA8	patatin-like phospholipase domain containing 8	-0.362222	-0.0244002	0.0658261	0.030209	0.0902262	-0.337822	0.0546091	-0.428048	-0.0356171	-0.392431	5.57124	5.22089	0.00442017	0.0518424
234472_at	234472_at	234472_at	GALNT13	UDP-N-acetyl-alpha-D-galactosamine:polypeptide N-acetylgalactosaminyltransferase 13 (GalNAc-T13)	-0.0168453	-0.876295	-0.683471	0.0489383	0.192825	0.85945	0.925234	0.666625	0.732409	-0.0657835	3.55913	5.21904	0.00442773	0.0518424
200659_s_at	200659_s_at	200659_s_at	PHB	prohibitin	0.0299848	-0.475526	-0.215691	-0.0042545	0.259835	0.505511	0.471272	0.245676	0.211437	0.0342393	3.70267	5.21736	0.00443459	0.0518424
223334_at	223334_at	223334_at	TMEM126A	transmembrane protein 126A	0.569303	0.108961	0.62521	0.75956	0.516249	0.460342	0.650599	-0.0559071	0.13435	-0.190257	4.5221	5.21695	0.00443626	0.0518424
222571_at	222571_at	222571_at	ST6GALNAC6	ST6 (alpha-N-acetyl-neuraminyl-2,3-beta-galactosyl-1,3)-N-acetylgalactosaminide alpha-2,6-sialyltransferase 6	0.329761	-0.110206	0.234665	0.300145	0.344872	0.439967	0.410352	0.0950954	0.0654801	0.0296153	2.74702	5.21558	0.00444188	0.0518424
211812_s_at	211812_s_at	211812_s_at	B3GALNT1	beta-1,3-N-acetylgalactosaminyltransferase 1 (globoside blood group)	-0.0741084	-0.306024	-0.596631	-0.138415	-0.290607	0.231916	0.167609	0.522523	0.458217	0.0643061	2.90437	5.21487	0.00444481	0.0518424
202078_at	202078_at	202078_at	COPS3	COP9 signalosome subunit 3	0.143698	0.125601	0.165313	0.165404	0.0397127	0.0180972	0.0398034	-0.0216155	9.07726e-05	-0.0217062	2.56308	5.21197	0.00445673	0.0519211
221700_s_at	221700_s_at	221700_s_at	UBA52	ubiquitin A-52 residue ribosomal protein fusion product 1	0.0624648	-0.206339	0.0643208	0.197855	0.27066	0.268804	0.404194	-0.00185596	0.133534	-0.13539	7.06873	5.21019	0.00446408	0.0519466
227767_at	227767_at	227767_at	CSNK1G3	casein kinase 1, gamma 3	-0.169042	0.171798	0.139393	-0.115296	-0.0324052	-0.340841	-0.287094	-0.308435	-0.254689	-0.0537461	3.26801	5.20609	0.00448099	0.0520809
210597_x_at	210597_x_at	210597_x_at	PRB1	proline-rich protein BstNI subfamily 1	0.504873	-0.150139	0.33029	0.523776	0.480429	0.655012	0.673915	0.174583	0.193486	-0.0189026	3.68278	5.20489	0.00448598	0.0520809
218112_at	218112_at	218112_at	MRPS34	mitochondrial ribosomal protein S34	0.591487	-0.0127173	0.279078	0.202316	0.291795	0.604204	0.215033	0.312409	-0.0767621	0.389171	3.67545	5.19405	0.00453117	0.0524704
204178_s_at	204178_s_at	204178_s_at	RBM14	RNA binding motif protein 14	0.341831	-0.108025	0.361367	0.129508	0.469392	0.449856	0.237533	-0.0195363	-0.231859	0.212323	4.48377	5.19096	0.00454413	0.0524704
225795_at	225795_at	225795_at	SMDT1	single-pass membrane protein with aspartate-rich tail 1	0.533627	-0.0946229	0.149864	0.217491	0.244487	0.628249	0.312114	0.383762	0.0676267	0.316135	9.27277	5.19078	0.00454488	0.0524704
230593_at	230593_at	230593_at	GRIK3	glutamate receptor, ionotropic, kainate 3	0.285552	0.0702988	0.350221	0.585934	0.279923	0.215253	0.515636	-0.0646693	0.235713	-0.300382	3.16438	5.19076	0.00454498	0.0524704
208214_at	208214_at	208214_at	ADRB1	adrenoceptor beta 1	1.12773	0.831209	1.01354	1.36267	0.182334	0.296523	0.531458	0.114189	0.349124	-0.234935	3.53157	5.1906	0.00454563	0.0524704
222399_s_at	222399_s_at	222399_s_at	TM9SF3	transmembrane 9 superfamily member 3	-0.258173	-0.0383624	-0.26048	-0.480043	-0.222118	-0.21981	-0.44168	0.00230758	-0.219563	0.22187	8.04084	5.17457	0.00461359	0.0531501
214442_s_at	214442_s_at	214442_s_at	PIAS2	protein inhibitor of activated STAT, 2	0.687435	-0.415694	0.185561	0.455834	0.601255	1.10313	0.871528	0.501874	0.270273	0.2316	5.18562	5.17423	0.00461508	0.0531501
221846_s_at	221846_s_at	221846_s_at	CASKIN2	CASK interacting protein 2	0.136607	-0.251254	0.10065	0.0688795	0.351904	0.387861	0.320134	0.0359575	-0.0317701	0.0677276	2.78187	5.17176	0.00462565	0.0532109
219150_s_at	219150_s_at	219150_s_at	ADAP1	ArfGAP with dual PH domains 1	0.307717	-0.0395635	0.220023	0.324389	0.259587	0.34728	0.363953	0.0876933	0.104366	-0.0166729	2.75459	5.16696	0.00464625	0.0533437
218117_at	218117_at	218117_at	RBX1	ring-box 1, E3 ubiquitin protein ligase	0.324507	0.241469	0.311999	-0.0684358	0.0705303	0.0830388	-0.309904	0.0125085	-0.380435	0.392943	8.79887	5.1666	0.00464781	0.0533437
226099_at	226099_at	226099_at	ELL2	elongation factor, RNA polymerase II, 2	-0.272229	-0.353132	-0.248557	0.130894	0.104575	0.0809028	0.484026	-0.023672	0.379451	-0.403123	2.95526	5.1641	0.00465858	0.0533505
204164_at	204164_at	204164_at	SIPA1	signal-induced proliferation-associated 1	0.114154	-0.018007	0.0239611	0.254961	0.0419681	0.132161	0.272968	0.0901931	0.231	-0.140807	2.74342	5.164	0.00465901	0.0533505
224779_s_at	224779_s_at	224779_s_at	FAM96A	family with sequence similarity 96, member A	-0.126535	-0.434502	-0.0512453	-0.112554	0.383256	0.307967	0.321948	-0.0752897	-0.0613085	-0.0139812	3.42727	5.16157	0.00466954	0.0533978
202256_at	202256_at	202256_at	CD2BP2	CD2 (cytoplasmic tail) binding protein 2	0.204072	-0.176925	0.261359	0.254982	0.438285	0.380998	0.431907	-0.0572874	-0.0063777	-0.0509097	2.98586	5.16017	0.00467559	0.0533978
205740_s_at	205740_s_at	205740_s_at	RBM42	RNA binding motif protein 42	0.137114	-0.12999	0.706391	0.0624864	0.836381	0.267104	0.192476	-0.569276	-0.643904	0.0746279	5.65065	5.15898	0.00468078	0.0533978
218631_at	218631_at	218631_at	AVPI1	arginine vasopressin-induced 1	0.0542708	-0.217835	4.44089e-16	0.0702562	0.217835	0.272105	0.288091	0.0542708	0.0702562	-0.0159854	2.65073	5.15815	0.00468439	0.0533978
224862_at	224862_at	224862_at	GNAQ	guanine nucleotide binding protein (G protein), q polypeptide	-0.375068	0.185682	-0.173642	-0.234045	-0.359324	-0.56075	-0.419727	-0.201425	-0.0604024	-0.141023	5.42252	5.15519	0.00469724	0.0534413
1555766_a_at	1555766_a_at	1555766_a_at	GNG2	guanine nucleotide binding protein (G protein), gamma 2	-1.23712	-1.60745	-1.00666	-0.825821	0.600789	0.37033	0.781626	-0.230458	0.180837	-0.411295	7.10663	5.15431	0.00470109	0.0534413
214095_at	214095_at	214095_at	SHMT2	serine hydroxymethyltransferase 2 (mitochondrial)	-0.206676	-0.612918	-0.338557	-0.0307051	0.274361	0.406241	0.582213	0.13188	0.307852	-0.175971	3.0345	5.15361	0.00470415	0.0534413
225672_at	225672_at	225672_at	GOLGA2	golgin A2	0.36885	-0.234516	0.0953091	0.271542	0.329825	0.603366	0.506058	0.273541	0.176233	0.0973075	3.8633	5.14287	0.00475129	0.0539159
203843_at	203843_at	203843_at	RPS6KA3	ribosomal protein S6 kinase, 90kDa, polypeptide 3	-0.0832024	-0.0589611	0.053599	-0.292074	0.11256	-0.0242413	-0.233113	-0.136801	-0.345673	0.208872	3.85719	5.14055	0.00476151	0.0539324
218234_at	218234_at	218234_at	ING4	inhibitor of growth family, member 4	0.462059	0.119462	0.373176	0.360644	0.253715	0.342597	0.241182	0.0888822	-0.0125323	0.101414	3.63742	5.13952	0.00476611	0.0539324
224569_s_at	224569_s_at	224569_s_at	IRF2BP2	interferon regulatory factor 2 binding protein 2	0.105943	0.297641	0.526109	0.368377	0.228468	-0.191698	0.070736	-0.420166	-0.157732	-0.262434	9.61031	5.1389	0.00476884	0.0539324
226385_s_at	226385_s_at	226385_s_at	MALSU1	mitochondrial assembly of ribosomal large subunit 1	0.540278	0.251613	0.539036	0.608992	0.287422	0.288664	0.357379	0.00124189	0.0699564	-0.0687145	5.87122	5.13572	0.00478297	0.0539395
201405_s_at	201405_s_at	201405_s_at	COPS6	COP9 signalosome subunit 6	0.134313	-0.197839	0.0334306	0.114019	0.23127	0.332152	0.311858	0.100882	0.0805881	0.0202943	4.88527	5.13531	0.00478476	0.0539395
235923_at	235923_at	235923_at	VTI1A	vesicle transport through interaction with t-SNAREs 1A	0.199919	-0.0982092	0.0647618	0.0757165	0.162971	0.298129	0.173926	0.135158	0.0109547	0.124203	2.72422	5.13513	0.00478556	0.0539395
218088_s_at	218088_s_at	218088_s_at	RRAGC	Ras-related GTP binding C	0.667714	-0.20092	0.158767	0.19044	0.359687	0.868634	0.39136	0.508946	0.0316727	0.477274	4.48812	5.12369	0.00483677	0.0544556
209463_s_at	209463_s_at	209463_s_at	TAF12	TAF12 RNA polymerase II, TATA box binding protein (TBP)-associated factor, 20kDa	0.180261	-0.0539326	0.666565	0.255352	0.720498	0.234194	0.309284	-0.486303	-0.411213	-0.07509	4.13238	5.11988	0.0048539	0.0545874
201900_s_at	201900_s_at	201900_s_at	AKR1A1	aldo-keto reductase family 1, member A1 (aldehyde reductase)	0.0417143	-0.395682	-0.0631607	-0.00241447	0.332521	0.437396	0.393268	0.104875	0.0607462	0.0441288	5.64418	5.11772	0.0048637	0.0546364
1554487_a_at	1554487_a_at	1554487_a_at	ATF6B	activating transcription factor 6 beta	0.218991	0.0488394	0.287848	-0.841505	0.239009	0.170151	-0.890345	-0.0688574	-1.12935	1.0605	3.44414	5.11316	0.00488436	0.0548073
218472_s_at	218472_s_at	218472_s_at	PELO	pelota homolog (Drosophila)	0.124328	-0.074421	0.585638	0.111983	0.660059	0.198749	0.186404	-0.46131	-0.473655	0.0123448	4.76251	5.0914	0.00498441	0.0558676
201686_x_at	201686_x_at	201686_x_at	API5	apoptosis inhibitor 5	0.61073	0.145487	0.360794	0.441477	0.215308	0.465243	0.29599	0.249935	0.0806829	0.169253	2.99938	5.09005	0.00499071	0.055876
227616_at	227616_at	227616_at	BCL9L	B-cell CLL/lymphoma 9-like	0.0684805	-0.305647	0.201939	0.0168578	0.507587	0.374128	0.322505	-0.133459	-0.185081	0.0516227	3.39253	5.08389	0.00501949	0.0560984
37028_at	37028_at	37028_at	PPP1R15A	protein phosphatase 1, regulatory subunit 15A	0.294377	0.211113	0.591551	0.153554	0.380438	0.0832639	-0.0575593	-0.297174	-0.437997	0.140823	3.16288	5.0834	0.00502174	0.0560984
1555106_a_at	1555106_a_at	1555106_a_at	CTDSPL2	CTD (carboxy-terminal domain, RNA polymerase II, polypeptide A) small phosphatase like 2	0.210859	-0.0695191	0.0127795	0.0356183	0.0822987	0.280378	0.105137	0.198079	0.0228388	0.175241	3.25241	5.07918	0.00504156	0.0562573
217341_at	217341_at	217341_at	DNM1	dynamin 1	0.250357	-0.175977	0.215997	0.24497	0.391975	0.426334	0.420948	0.0343592	0.028973	0.00538622	2.80736	5.0773	0.00505044	0.0562939
203239_s_at	203239_s_at	203239_s_at	CNOT3	CCR4-NOT transcription complex, subunit 3	0.21127	-0.384391	0.0284923	0.00167799	0.412883	0.595661	0.386069	0.182777	-0.0268144	0.209592	3.1009	5.07506	0.00506103	0.0563139
221652_s_at	221652_s_at	221652_s_at	ASUN	asunder spermatogenesis regulator	0.147465	-0.222065	0.00623996	0.385627	0.228305	0.369529	0.607691	0.141225	0.379387	-0.238162	4.51449	5.07455	0.00506343	0.0563139
210633_x_at	210633_x_at	210633_x_at	KRT10	keratin 10	0.336172	0.148736	0.36604	0.319066	0.217304	0.187436	0.17033	-0.0298675	-0.0469742	0.0171067	2.72167	5.07143	0.00507822	0.0564159
219126_at	219126_at	219126_at	PHF10	PHD finger protein 10	-0.391087	-0.568979	-0.487088	-0.268736	0.081891	0.177892	0.300243	0.0960013	0.218352	-0.122351	5.23665	5.06502	0.00510873	0.0566922
223211_at	223211_at	223211_at	HACL1	2-hydroxyacyl-CoA lyase 1	-0.886241	-1.0397	-1.03609	-0.460295	0.00361035	0.153455	0.579401	0.149844	0.575791	-0.425947	7.06131	5.06324	0.0051172	0.0567237
203750_s_at	203750_s_at	203750_s_at	RARA	retinoic acid receptor, alpha	0.175246	-0.191217	0.130199	0.0479843	0.321416	0.366464	0.239202	0.0450475	-0.0822143	0.127262	3.83595	5.06176	0.0051243	0.0567398
222678_s_at	222678_s_at	222678_s_at	DCUN1D1	DCN1, defective in cullin neddylation 1, domain containing 1	1.04023	0.748026	0.693611	0.281991	-0.0544147	0.292206	-0.466035	0.346621	-0.41162	0.758241	5.99112	5.05884	0.00513828	0.056832
209291_at	209291_at	209291_at	ID4	inhibitor of DNA binding 4, dominant negative helix-loop-helix protein	-0.651618	0.603849	-0.112114	0.113036	-0.715963	-1.25547	-0.490813	-0.539504	0.225149	-0.764654	4.56028	5.05405	0.0051614	0.0570249
215138_s_at	215138_s_at	215138_s_at	KAZN	kazrin, periplakin interacting protein	0.0361227	-0.248275	0.0171148	0.00915731	0.26539	0.284397	0.257432	0.0190079	-0.00795745	0.0269653	2.6009	5.05184	0.00517207	0.0570802
223189_x_at	223189_x_at	223189_x_at	KMT2E	lysine (K)-specific methyltransferase 2E	-0.0441079	0.747318	0.157904	0.15247	-0.589414	-0.791426	-0.594848	-0.202012	-0.00543411	-0.196578	6.35566	5.0479	0.00519117	0.0572281
209367_at	209367_at	209367_at	STXBP2	syntaxin binding protein 2	0.15052	0.0408446	0.237303	0.495058	0.196458	0.109676	0.454214	-0.0867825	0.257756	-0.344538	3.05113	5.04623	0.00519929	0.0572549
215389_s_at	215389_s_at	215389_s_at	TNNT2	troponin T type 2 (cardiac)	1.17973	1.14234	1.20868	1.18858	0.0663399	0.0373851	0.0462375	-0.0289548	-0.0201024	-0.00885236	2.87842	5.04272	0.00521641	0.0573805
221432_s_at	221432_s_at	221432_s_at	SLC25A28	solute carrier family 25 (mitochondrial iron transporter), member 28	0.590811	0.0293029	0.486654	0.605109	0.457351	0.561508	0.575806	0.104157	0.118456	-0.0142988	3.30054	5.03938	0.00523275	0.057384
228368_at	228368_at	228368_at	ARHGAP20	Rho GTPase activating protein 20	-0.139804	-0.0923621	-0.404972	-0.0172394	-0.31261	-0.047442	0.0751226	0.265168	0.387733	-0.122565	2.6765	5.03874	0.00523589	0.057384
207187_at	207187_at	207187_at	JAK3	Janus kinase 3	0.150944	-0.167517	0.184357	0.187373	0.351874	0.318462	0.354891	-0.0334127	0.00301638	-0.036429	3.52944	5.03834	0.00523785	0.057384
202329_at	202329_at	202329_at	CSK	c-src tyrosine kinase	0.188928	-0.0762353	0.369391	0.28156	0.445627	0.265163	0.357796	-0.180464	-0.0878311	-0.0926326	3.15213	5.03799	0.00523956	0.057384
218163_at	218163_at	218163_at	MCTS1	malignant T cell amplified sequence 1	0.476833	-0.0341579	0.233724	0.438676	0.267882	0.510991	0.472834	0.243109	0.204952	0.0381565	5.88613	5.03506	0.00525395	0.057479
227421_at	227421_at	227421_at	YBEY	ybeY metallopeptidase (putative)	0.269969	-0.0335198	0.166602	0.249258	0.200122	0.303489	0.282778	0.103367	0.082656	0.020711	3.18289	5.02997	0.00527908	0.057655
227248_at	227248_at	227248_at	PLEKHH3	pleckstrin homology domain containing, family H (with MyTH4 domain) member 3	0.264258	-0.227599	0.26778	-0.0228618	0.495379	0.491857	0.204737	-0.00352264	-0.290642	0.287119	3.13169	5.02948	0.0052815	0.057655
208967_s_at	208967_s_at	208967_s_at	AK2	adenylate kinase 2	-0.113231	-0.466056	-0.648161	0.0526702	-0.182105	0.352825	0.518726	0.53493	0.700831	-0.165901	7.00637	5.02737	0.00529193	0.0577057
201723_s_at	201723_s_at	201723_s_at	GALNT1	UDP-N-acetyl-alpha-D-galactosamine:polypeptide N-acetylgalactosaminyltransferase 1 (GalNAc-T1)	-0.279494	0.305151	0.0928936	-0.237327	-0.212257	-0.584645	-0.542477	-0.372387	-0.33022	-0.0421671	7.21241	5.02623	0.00529763	0.0577057
200812_at	200812_at	200812_at	CCT7	chaperonin containing TCP1, subunit 7 (eta)	0.381287	0.11894	0.281199	0.435882	0.162259	0.262347	0.316942	0.100088	0.154683	-0.0545947	4.02272	5.02497	0.00530386	0.057711
229690_at	229690_at	229690_at	FAM109A	family with sequence similarity 109, member A	0.119024	-0.431289	-0.0874011	0.0432989	0.343888	0.550313	0.474588	0.206425	0.1307	0.0757251	3.79751	5.01644	0.00534647	0.0581118
210010_s_at	210010_s_at	210010_s_at	SLC25A1	solute carrier family 25 (mitochondrial carrier; citrate transporter), member 1	0.417297	-0.228927	0.380165	-0.115914	0.609092	0.646224	0.113013	0.0371319	-0.49608	0.533211	3.33093	5.00927	0.00538259	0.0584412
214450_at	214450_at	214450_at	CTSW	cathepsin W	0.0550349	-0.118616	0.0303871	0.159342	0.149003	0.173651	0.277958	0.0246478	0.128955	-0.104307	2.71821	5.00439	0.00540731	0.0586463
235343_at	235343_at	235343_at	VASH2	vasohibin 2	-0.746653	0.0191328	0.499326	0.280382	0.480193	-0.765786	0.261249	-1.24598	-0.218944	-1.02703	3.57034	5.0013	0.00542299	0.0587264
205690_s_at	205690_s_at	205690_s_at	BUD31	BUD31 homolog (S. cerevisiae)	0.378918	0.160736	0.386936	0.0059352	0.2262	0.218182	-0.154801	-0.00801729	-0.381	0.372983	4.488	5.00064	0.00542638	0.0587264
200828_s_at	200828_s_at	200828_s_at	ZNF207	zinc finger protein 207	-0.191528	-0.100844	-0.0558608	-0.601873	0.0449833	-0.0906836	-0.501029	-0.135667	-0.546012	0.410345	8.59542	4.99037	0.00547901	0.0592322
206373_at	206373_at	206373_at	ZIC1	Zic family member 1	0.167097	0.154655	0.170651	-0.511448	0.0159965	0.0124429	-0.666103	-0.00355358	-0.682099	0.678546	2.64623	4.98516	0.00550592	0.0594059
227739_at	227739_at	227739_at	NDOR1	NADPH dependent diflavin oxidoreductase 1	0.00114538	-0.29885	0.0463865	-0.00478945	0.345237	0.299995	0.294061	-0.0452411	-0.051176	0.00593483	3.46264	4.98497	0.0055069	0.0594059
241644_at	241644_at	241644_at	BOLA2	bolA family member 2	0.00317761	0.00869667	-0.199098	0.00914995	-0.207795	-0.00551906	0.000453277	0.202275	0.208248	-0.00597233	2.61426	4.9825	0.00551971	0.0594803
1558680_s_at	1558680_s_at	1558680_s_at	PDE1A	phosphodiesterase 1A, calmodulin-dependent	-0.333531	-0.196218	-0.179492	1.00354	0.0167263	-0.137313	1.19976	-0.154039	1.18303	-1.33707	5.31566	4.98097	0.00552768	0.0595025
231505_s_at	231505_s_at	231505_s_at	SFXN4	sideroflexin 4	0.352561	0.0560799	0.363253	0.295495	0.307173	0.296481	0.239415	-0.0106923	-0.0677577	0.0570654	2.73403	4.97872	0.00553936	0.0595644
1564539_at	1564539_at	1564539_at	RP11-699L21.1	uncharacterized LOC647323	-0.00431552	-0.021177	-0.251369	-0.0106594	-0.230192	0.0168615	0.0105176	0.247054	0.24071	0.00634391	2.5473	4.97597	0.00555375	0.0596553
211991_s_at	211991_s_at	211991_s_at	HLA-DPA1	major histocompatibility complex, class II, DP alpha 1	0.228446	0.222939	0.206152	0.237044	-0.0167869	0.00550657	0.0141052	0.0222934	0.0308921	-0.00859861	2.55361	4.97165	0.00557638	0.0598345
207408_at	207408_at	207408_at	SLC22A14	solute carrier family 22, member 14	0.0399369	-0.335234	-0.108028	-0.029372	0.227206	0.375171	0.305862	0.147965	0.0786561	0.0693089	3.32619	4.96575	0.00560747	0.0600008
216711_s_at	216711_s_at	216711_s_at	TAF1	TAF1 RNA polymerase II, TATA box binding protein (TBP)-associated factor, 250kDa	0.389131	0.0770742	0.515699	0.594295	0.438625	0.312057	0.517221	-0.126568	0.0785955	-0.205164	3.74944	4.96518	0.00561046	0.0600008
226326_at	226326_at	226326_at	PCGF5	polycomb group ring finger 5	0.382125	0.354537	0.323917	0.355872	-0.0306202	0.027588	0.00133547	0.0582083	0.0319557	0.0262526	5.82848	4.96444	0.00561437	0.0600008
205570_at	205570_at	205570_at	PIP4K2A	phosphatidylinositol-5-phosphate 4-kinase, type II, alpha	0.629988	-0.223249	0.0202498	0.482686	0.243499	0.853238	0.705935	0.609738	0.462436	0.147302	3.40828	4.96418	0.00561575	0.0600008
39249_at	39249_at	39249_at	AQP3	aquaporin 3 (Gill blood group)	0.219691	0.0199196	0.219172	0.260671	0.199252	0.199772	0.240751	0.000519559	0.041499	-0.0409794	2.7008	4.95779	0.00564968	0.0602939
212551_at	212551_at	212551_at	CAP2	CAP, adenylate cyclase-associated protein, 2 (yeast)	0.932332	0.887544	0.879956	0.219823	-0.0075885	0.0447878	-0.667721	0.0523763	-0.660132	0.712509	3.56342	4.95676	0.00565518	0.0602939
207066_at	207066_at	207066_at	HRC	histidine rich calcium binding protein	2.38061	2.37613	2.34705	1.66373	-0.0290769	0.00448687	-0.712399	0.0335638	-0.683322	0.716886	3.11361	4.9548	0.00566564	0.0603415
206669_at	206669_at	206669_at	GAD1	glutamate decarboxylase 1 (brain, 67kDa)	0.270358	0.280701	0.273436	0.234863	-0.00726485	-0.0103431	-0.0458373	-0.00307827	-0.0385725	0.0354942	2.56419	4.95112	0.00568532	0.0604869
218917_s_at	218917_s_at	218917_s_at	ARID1A	AT rich interactive domain 1A (SWI-like)	0.149621	0.33258	0.486584	0.326681	0.154004	-0.18296	-0.00589954	-0.336964	-0.159903	-0.17706	8.38776	4.94828	0.00570059	0.0605284
213341_at	213341_at	213341_at	FEM1C	fem-1 homolog c (C. elegans)	0.395121	0.579826	0.463685	-0.191889	-0.116141	-0.184705	-0.771715	-0.0685635	-0.655574	0.58701	4.96513	4.94815	0.00570126	0.0605284
200901_s_at	200901_s_at	200901_s_at	M6PR	mannose-6-phosphate receptor (cation dependent)	0.176286	-0.180699	0.130573	0.237564	0.311272	0.356985	0.418264	0.0457131	0.106991	-0.0612783	3.0716	4.94586	0.00571363	0.0605958
227613_at	227613_at	227613_at	ZNF331	zinc finger protein 331	-0.293866	0.0430462	0.047708	0.0321085	0.00466181	-0.336912	-0.0109376	-0.341574	-0.0155994	-0.325974	2.58391	4.94238	0.0057324	0.0607308
222985_at	222985_at	222985_at	YWHAG	tyrosine 3-monooxygenase/tryptophan 5-monooxygenase activation protein, gamma	-0.3479	-0.450766	-0.487829	-0.37547	-0.0370627	0.102866	0.075296	0.139929	0.112359	0.0275698	12.1759	4.93922	0.00574952	0.0608
213690_s_at	213690_s_at	213690_s_at	AC018766.5	uncharacterized LOC101928378	0.153191	-0.272807	0.063401	0.18521	0.336208	0.425998	0.458017	0.0897903	0.121809	-0.032019	2.94363	4.93704	0.00576136	0.0608
209837_at	209837_at	209837_at	AP4M1	adaptor-related protein complex 4, mu 1 subunit	0.0309682	-0.268792	0.0419046	0.0471001	0.310696	0.29976	0.315892	-0.0109364	0.00519547	-0.0161318	2.59108	4.93689	0.00576219	0.0608
212464_s_at	212464_s_at	212464_s_at	FN1	fibronectin 1	-0.485448	0.789245	0.472968	0.194258	-0.316278	-1.27469	-0.594987	-0.958415	-0.278709	-0.679706	4.7775	4.93656	0.00576396	0.0608
396_f_at	396_f_at	396_f_at	EPOR	erythropoietin receptor	0.272966	-0.203543	0.182081	0.458051	0.385624	0.476509	0.661594	0.0908848	0.27597	-0.185085	3.13728	4.93561	0.00576916	0.0608
208765_s_at	208765_s_at	208765_s_at	HNRNPR	heterogeneous nuclear ribonucleoprotein R	0.018184	0.0584781	0.200386	-0.513802	0.141908	-0.0402942	-0.572281	-0.182202	-0.714189	0.531986	4.96362	4.9332	0.00578228	0.0608744
222433_at	222433_at	222433_at	ENAH	enabled homolog (Drosophila)	0.353443	0.615471	0.376692	0.169098	-0.238778	-0.262027	-0.446373	-0.0232488	-0.207595	0.184346	3.54521	4.92736	0.00581429	0.0611473
201585_s_at	201585_s_at	201585_s_at	SFPQ	splicing factor proline/glutamine-rich	0.1912	0.234688	0.486988	-0.0192792	0.2523	-0.0434877	-0.253967	-0.295788	-0.506267	0.210479	8.49286	4.92228	0.00584229	0.0613251
1555598_a_at	1555598_a_at	1555598_a_at	DUSP19	dual specificity phosphatase 19	0.330387	0.125901	0.596474	0.0796943	0.470573	0.204485	-0.0462071	-0.266088	-0.51678	0.250692	3.12837	4.92208	0.00584339	0.0613251
212481_s_at	212481_s_at	212481_s_at	TPM4	tropomyosin 4	-0.0292278	0.306886	0.320332	-0.622247	0.0134462	-0.336114	-0.929132	-0.34956	-0.942579	0.593019	4.6925	4.91753	0.00586858	0.0615252
212147_at	212147_at	212147_at	SMG5	SMG5 nonsense mediated mRNA decay factor	0.434611	-0.305711	0.306518	-0.0487991	0.612229	0.740323	0.256912	0.128093	-0.355317	0.483411	3.32919	4.91303	0.00589363	0.0615923
218200_s_at	218200_s_at	218200_s_at	NDUFB2	NADH dehydrogenase (ubiquinone) 1 beta subcomplex, 2, 8kDa	0.584888	0.198597	0.228791	0.456429	0.0301945	0.386292	0.257832	0.356097	0.227638	0.128459	5.98991	4.91302	0.00589365	0.0615923
205389_s_at	205389_s_at	205389_s_at	ANK1	ankyrin 1, erythrocytic	0.465386	0.482228	0.464423	0.375307	-0.0178049	-0.0168418	-0.10692	0.000963118	-0.0891155	0.0900786	2.65862	4.91226	0.00589793	0.0615923
228606_at	228606_at	228606_at	TCTEX1D2	Tctex1 domain containing 2	0.22584	-0.105885	0.15433	0.266393	0.260215	0.331725	0.372277	0.0715101	0.112063	-0.0405527	4.53693	4.91198	0.00589948	0.0615923
205417_s_at	205417_s_at	205417_s_at	DAG1	dystroglycan 1 (dystrophin-associated glycoprotein 1)	0.447223	0.22965	0.449285	0.406867	0.219635	0.217573	0.177217	-0.00206178	-0.0424178	0.040356	3.17876	4.91071	0.00590656	0.0616022
212005_at	212005_at	212005_at	SZRD1	SUZ RNA binding domain containing 1	0.0546755	-0.231127	0.143805	0.0257141	0.374932	0.285803	0.256841	-0.0891293	-0.118091	0.0289615	5.37107	4.90855	0.00591868	0.0616647
213055_at	213055_at	213055_at	CD47	CD47 molecule	-0.275975	-0.368741	-0.3078	0.012838	0.0609409	0.092766	0.381578	0.0318251	0.320638	-0.288813	3.66571	4.90492	0.00593902	0.0618125
204459_at	204459_at	204459_at	CSTF2	cleavage stimulation factor, 3' pre-RNA, subunit 2, 64kDa	0.813442	-0.117521	0.114786	0.354392	0.232308	0.930963	0.471913	0.698655	0.239605	0.45905	4.54923	4.89622	0.00598815	0.0622595
219373_at	219373_at	219373_at	DPM3	dolichyl-phosphate mannosyltransferase polypeptide 3	0.341063	0.0423668	0.447036	0.169165	0.404669	0.298696	0.126798	-0.105973	-0.277872	0.171899	3.53526	4.88717	0.00603978	0.0627314
220339_s_at	220339_s_at	220339_s_at	TPSG1	tryptase gamma 1	0.000400664	-0.20628	-0.0078263	0.0264756	0.198453	0.20668	0.232755	0.00822697	0.0343019	-0.0260749	3.73706	4.88472	0.0060538	0.0628121
204496_at	204496_at	204496_at	STRN3	striatin, calmodulin binding protein 3	-0.212051	0.257988	0.0381438	-0.397833	-0.219844	-0.470039	-0.655821	-0.250195	-0.435977	0.185782	8.06681	4.87198	0.0061274	0.0634574
243278_at	243278_at	243278_at	FOXP2	forkhead box P2	0.881183	0.820593	0.882331	0.630591	0.0617385	0.0605907	-0.190001	-0.0011478	-0.25174	0.250592	2.90039	4.87158	0.00612975	0.0634574
218825_at	218825_at	218825_at	EGFL7	EGF-like-domain, multiple 7	0.00196987	-0.329098	-0.0347813	0.00115009	0.294316	0.331067	0.330248	0.0367512	0.0359314	0.000819785	2.58713	4.87069	0.00613493	0.0634574
230327_at	230327_at	230327_at	LOC730098	uncharacterized LOC730098	0.415124	0.338583	0.519839	0.397281	0.181256	0.0765405	0.058698	-0.104715	-0.122558	0.0178425	3.52884	4.86809	0.00615012	0.0635297
201546_at	201546_at	201546_at	TRIP12	thyroid hormone receptor interactor 12	0.371874	0.310842	0.658136	0.44877	0.347294	0.0610322	0.137928	-0.286261	-0.209366	-0.0768956	7.78764	4.8672	0.00615527	0.0635297
226837_at	226837_at	226837_at	SPRED1	sprouty-related, EVH1 domain containing 1	-0.312938	0.0890663	0.134391	-0.236376	0.0453243	-0.402004	-0.325442	-0.447329	-0.370766	-0.0765624	4.06003	4.86625	0.00616088	0.0635297
223639_s_at	223639_s_at	223639_s_at	ZNRD1	zinc ribbon domain containing 1	0.388541	0.0152987	0.270445	0.246421	0.255147	0.373242	0.231123	0.118096	-0.0240239	0.142119	4.02801	4.8595	0.00620046	0.0638723
202899_s_at	202899_s_at	202899_s_at	SRSF3	serine/arginine-rich splicing factor 3	0.359394	0.370751	0.32524	0.0441182	-0.0455106	-0.0113567	-0.326632	0.0341538	-0.281122	0.315276	7.39516	4.85285	0.0062398	0.0642118
208780_x_at	208780_x_at	208780_x_at	VAPA	VAMP (vesicle-associated membrane protein)-associated protein A, 33kDa	0.316103	0.298463	0.400764	0.0370084	0.102301	0.0176403	-0.261454	-0.0846605	-0.363755	0.279095	6.06308	4.85132	0.00624888	0.0642395
218457_s_at	218457_s_at	218457_s_at	DNMT3A	DNA (cytosine-5-)-methyltransferase 3 alpha	0.423325	0.7946	0.898967	0.186241	0.104367	-0.371275	-0.60836	-0.475642	-0.712727	0.237085	5.70884	4.84848	0.00626576	0.0643473
218211_s_at	218211_s_at	218211_s_at	MLPH	melanophilin	0.133427	-0.197742	-0.00771478	0.0523776	0.190027	0.331169	0.25012	0.141141	0.0600924	0.0810489	2.90348	4.84552	0.00628345	0.0643758
201523_x_at	201523_x_at	201523_x_at	UBE2N	ubiquitin-conjugating enzyme E2N	-0.0969586	0.141009	0.186536	-0.463424	0.0455271	-0.237967	-0.604432	-0.283494	-0.649959	0.366465	8.48448	4.84521	0.00628529	0.0643758
212184_s_at	212184_s_at	212184_s_at	TAB2	TGF-beta activated kinase 1/MAP3K7 binding protein 2	0.468116	0.328638	0.299735	0.310666	-0.0289031	0.139478	-0.0179718	0.168381	0.0109314	0.15745	3.9253	4.8448	0.00628775	0.0643758
201093_x_at	201093_x_at	201093_x_at	SDHA	succinate dehydrogenase complex, subunit A, flavoprotein (Fp)	0.340852	-0.139349	0.0206236	0.422374	0.159973	0.480202	0.561723	0.320229	0.40175	-0.0815217	6.38296	4.84303	0.00629836	0.0644188
201904_s_at	201904_s_at	201904_s_at	CTDSPL	CTD (carboxy-terminal domain, RNA polymerase II, polypeptide A) small phosphatase-like	0.388266	-0.0630321	-0.0951111	0.558954	-0.032079	0.451299	0.621986	0.483378	0.654065	-0.170688	4.41432	4.83573	0.00634228	0.0648013
239657_x_at	239657_x_at	239657_x_at	FOXO6	forkhead box O6	1.20831	0.280269	0.620902	0.600477	0.340632	0.928045	0.320207	0.587413	-0.0204249	0.607838	4.22412	4.83467	0.00634865	0.0648013
218557_at	218557_at	218557_at	NIT2	nitrilase family, member 2	0.180833	-0.426697	-0.0273498	0.0296654	0.399347	0.60753	0.456362	0.208183	0.0570152	0.151168	5.13254	4.82662	0.00639753	0.0652341
200717_x_at	200717_x_at	200717_x_at	RPL7	ribosomal protein L7	-0.232966	-0.293729	-0.380745	-0.0855408	-0.0870161	0.0607623	0.208188	0.147778	0.295204	-0.147426	11.218	4.82045	0.00643526	0.0655016
228188_at	228188_at	228188_at	FOSL2	FOS-like antigen 2	-0.402029	-0.0470121	-0.0126329	-0.00144559	0.0343791	-0.355017	0.0455665	-0.389396	0.0111873	-0.400583	2.75923	4.8202	0.0064368	0.0655016
224891_at	224891_at	224891_at	FOXO3	forkhead box O3	0.352135	0.54195	0.358244	0.454476	-0.183706	-0.189814	-0.0874738	-0.00610846	0.0962322	-0.102341	3.57866	4.81746	0.00645366	0.065576
205412_at	205412_at	205412_at	ACAT1	acetyl-CoA acetyltransferase 1	-0.0874232	-0.539337	-0.431619	-0.305695	0.107718	0.451914	0.233642	0.344196	0.125924	0.218271	5.4025	4.81689	0.00645716	0.065576
210512_s_at	210512_s_at	210512_s_at	VEGFA	vascular endothelial growth factor A	0.118807	0.184737	0.479625	-0.396845	0.294888	-0.0659296	-0.581582	-0.360818	-0.876471	0.515653	8.66789	4.81364	0.00647719	0.0656595
204917_s_at	204917_s_at	204917_s_at	MLLT3	myeloid/lymphoid or mixed-lineage leukemia (trithorax homolog, Drosophila); translocated to, 3	0.169575	0.412991	0.86721	0.162947	0.454218	-0.243416	-0.250044	-0.697635	-0.704262	0.00662776	3.53528	4.8125	0.00648423	0.0656595
1555780_a_at	1555780_a_at	1555780_a_at	RHEB	Ras homolog enriched in brain	-0.271848	0.0154848	-0.17707	-0.762772	-0.192555	-0.287332	-0.778256	-0.0947778	-0.585702	0.490924	7.17269	4.81238	0.00648497	0.0656595
209967_s_at	209967_s_at	209967_s_at	CREM	cAMP responsive element modulator	0.0705952	0.0115827	0.090959	-0.39859	0.0793763	0.0590124	-0.410173	-0.0203638	-0.489549	0.469186	4.35067	4.80212	0.00654881	0.0662392
206348_s_at	206348_s_at	206348_s_at	PDK3	pyruvate dehydrogenase kinase, isozyme 3	-0.0019492	-0.138677	-0.0128282	4.44089e-16	0.125849	0.136728	0.138677	0.010879	0.0128282	-0.0019492	2.51982	4.79083	0.0066198	0.0668899
208727_s_at	208727_s_at	208727_s_at	CDC42	cell division cycle 42	-0.523519	-0.145067	-0.171578	-0.645335	-0.0265108	-0.378452	-0.500268	-0.351942	-0.473757	0.121815	10.1407	4.78931	0.00662943	0.06692
205388_at	205388_at	205388_at	TNNC2	troponin C type 2 (fast)	0.188236	0.0795652	-0.809925	-4.80337	-0.88949	0.108671	-4.88293	0.998161	-3.99344	4.9916	3.73477	4.7873	0.00664217	0.0669813
208947_s_at	208947_s_at	208947_s_at	UPF1	UPF1 regulator of nonsense transcripts homolog (yeast)	0.100356	-0.155852	0.0713263	0.0923941	0.227178	0.256208	0.248246	0.0290297	0.0210678	0.00796195	2.62667	4.78246	0.00667296	0.0672243
217273_at	217273_at	217273_at	PRAMEF10	PRAME family member 10	0.403496	0.372965	0.461203	0.436848	0.0882376	0.0305311	0.0638828	-0.0577064	-0.0243548	-0.0333517	2.65231	4.77728	0.00670609	0.0674905
226946_at	226946_at	226946_at	NADK2	NAD kinase 2, mitochondrial	0.225408	-0.135038	0.0529441	0.26404	0.187982	0.360446	0.399077	0.172464	0.211095	-0.0386312	3.61729	4.77273	0.00673535	0.0677172
223124_s_at	223124_s_at	223124_s_at	PITHD1	PITH (C-terminal proteasome-interacting domain of thioredoxin-like) domain containing 1	0.533086	0.0788949	0.308161	0.251258	0.229267	0.454191	0.172363	0.224925	-0.0569039	0.281829	4.2002	4.76991	0.00675357	0.0677293
222311_s_at	222311_s_at	222311_s_at	SCAF4	SR-related CTD-associated factor 4	0.357622	0.282772	0.382138	0.296495	0.0993659	0.0748496	0.0137222	-0.0245163	-0.0856437	0.0611274	2.75565	4.76942	0.00675674	0.0677293
225798_at	225798_at	225798_at	JAZF1	JAZF zinc finger 1	-0.404798	0.0768923	-0.0581288	-0.0348978	-0.135021	-0.48169	-0.11179	-0.346669	0.023231	-0.3699	3.17342	4.76942	0.00675676	0.0677293
209207_s_at	209207_s_at	209207_s_at	SEC22B	SEC22 vesicle trafficking protein homolog B (S. cerevisiae) (gene/pseudogene)	-0.223379	-0.237796	-0.189864	-0.529049	0.047932	0.0144168	-0.291253	-0.0335152	-0.339185	0.30567	5.52787	4.76076	0.00681302	0.0682252
220892_s_at	220892_s_at	220892_s_at	PSAT1	phosphoserine aminotransferase 1	0.0508439	-0.201108	0.0670428	0.0532835	0.268151	0.251952	0.254392	-0.0161989	-0.0137593	-0.00243964	2.70585	4.75622	0.00684269	0.0684541
221492_s_at	221492_s_at	221492_s_at	ATG3	autophagy related 3	-0.0472911	-0.221348	-0.273395	0.0481502	-0.052047	0.174057	0.269498	0.226104	0.321545	-0.0954414	8.07044	4.7529	0.00686454	0.0686045
203109_at	203109_at	203109_at	UBE2M	ubiquitin-conjugating enzyme E2M	0.786544	0.218696	0.586139	0.33649	0.367443	0.567847	0.117794	0.200404	-0.249649	0.450054	6.73484	4.748	0.00689685	0.0688589
206608_s_at	206608_s_at	206608_s_at	RPGRIP1	retinitis pigmentosa GTPase regulator interacting protein 1	0.24976	0.261667	0.297723	0.257229	0.0360563	-0.0119065	-0.00443777	-0.0479628	-0.040494	-0.00746875	2.7556	4.7458	0.0069114	0.0689148
201220_x_at	201220_x_at	201220_x_at	CTBP2	C-terminal binding protein 2	0.326654	-0.0476625	0.266763	0.299652	0.314425	0.374316	0.347314	0.0598909	0.032889	0.0270019	2.98871	4.74508	0.00691616	0.0689148
226274_at	226274_at	226274_at	CLCN5	chloride channel, voltage-sensitive 5	-0.655252	0.0790279	-0.0736599	-0.645752	-0.152688	-0.73428	-0.72478	-0.581592	-0.572092	-0.00950023	5.88493	4.73873	0.00695843	0.0692674
213519_s_at	213519_s_at	213519_s_at	LAMA2	laminin, alpha 2	0.907033	0.766247	0.961418	0.461793	0.195171	0.140785	-0.304454	-0.0543856	-0.499625	0.445239	5.06984	4.73346	0.00699375	0.069485
220562_at	220562_at	220562_at	CYP2W1	cytochrome P450, family 2, subfamily W, polypeptide 1	0.111543	-0.357802	0.135416	0.128086	0.493218	0.469345	0.485888	-0.0238731	-0.00733003	-0.016543	2.69258	4.7326	0.00699951	0.069485
224461_s_at	224461_s_at	224461_s_at	AIFM2	apoptosis-inducing factor, mitochondrion-associated, 2	0.169059	-0.317269	0.0612986	0.101087	0.378568	0.486328	0.418356	0.10776	0.0397885	0.0679715	2.7956	4.73204	0.00700327	0.069485
213901_x_at	213901_x_at	213901_x_at	RBFOX2	RNA binding protein, fox-1 homolog (C. elegans) 2	1.07718	0.429608	0.556656	1.04967	0.127048	0.647576	0.620065	0.520528	0.493017	0.027511	4.41019	4.73113	0.00700936	0.069485
212296_at	212296_at	212296_at	PSMD14	proteasome (prosome, macropain) 26S subunit, non-ATPase, 14	-0.233261	-0.00057903	-0.0732848	-0.31946	-0.0727057	-0.232682	-0.318881	-0.159976	-0.246175	0.0861993	8.78361	4.73032	0.00701484	0.069485
201162_at	201162_at	201162_at	IGFBP7	insulin-like growth factor binding protein 7	-0.13785	0.100883	0.44376	-0.131937	0.342878	-0.238733	-0.23282	-0.58161	-0.575697	-0.00591275	11.7966	4.7285	0.00702713	0.0695382
209374_s_at	209374_s_at	209374_s_at	IGHM	immunoglobulin heavy constant mu	0.328411	-0.0862015	0.119671	0.117468	0.205872	0.414612	0.203669	0.20874	-0.00220305	0.210943	2.94473	4.72597	0.00704419	0.0696385
219089_s_at	219089_s_at	219089_s_at	ZNF576	zinc finger protein 576	0.300914	0.0656923	-0.20348	0.343534	-0.269172	0.235222	0.277842	0.504394	0.547014	-0.0426204	4.59401	4.72339	0.00706168	0.0697427
224443_at	224443_at	224443_at	LINC00467	long intergenic non-protein coding RNA 467	-0.490854	-0.0022617	0.00646681	-0.126875	0.00872851	-0.488593	-0.124614	-0.497321	-0.133342	-0.363979	2.62086	4.71983	0.0070859	0.0699133
205253_at	205253_at	205253_at	PBX1	pre-B-cell leukemia homeobox 1	0.363413	0.148643	0.359001	0.503304	0.210358	0.21477	0.354661	0.00441206	0.144303	-0.139891	3.02177	4.71806	0.00709798	0.0699638
214550_s_at	214550_s_at	214550_s_at	TNPO3	transportin 3	0.523376	0.198866	0.750507	0.17579	0.551641	0.32451	-0.0230766	-0.227132	-0.574718	0.347586	6.65716	4.71554	0.00711515	0.0700643
218159_at	218159_at	218159_at	DDRGK1	DDRGK domain containing 1	0.0340034	-0.323692	-0.0249467	0.212789	0.298746	0.357696	0.536481	0.0589501	0.237736	-0.178786	4.6796	4.71397	0.00712594	0.0700667
225181_at	225181_at	225181_at	ARID1B	AT rich interactive domain 1B (SWI1-like)	-0.0773842	0.511577	0.338366	0.236251	-0.173211	-0.588962	-0.275327	-0.41575	-0.102115	-0.313635	6.20362	4.71174	0.00714119	0.0700667
205019_s_at	205019_s_at	205019_s_at	VIPR1	vasoactive intestinal peptide receptor 1	0.0900652	-0.204457	0.0394257	0.559371	0.243883	0.294522	0.763829	0.0506395	0.519946	-0.469306	3.58328	4.71101	0.00714623	0.0700667
203500_at	203500_at	203500_at	GCDH	glutaryl-CoA dehydrogenase	0.32457	-0.173949	0.283932	0.291249	0.457881	0.49852	0.465198	0.0406386	0.00731673	0.0333218	2.98951	4.71047	0.00714996	0.0700667
218555_at	218555_at	218555_at	ANAPC2	anaphase promoting complex subunit 2	0.0166574	-0.128504	0.0635315	0.0342588	0.192036	0.145162	0.162763	-0.0468741	-0.0292727	-0.0176014	2.71052	4.71043	0.00715024	0.0700667
203872_at	203872_at	203872_at	ACTA1	actin, alpha 1, skeletal muscle	0.397896	0.366336	0.432817	-0.796468	0.0664808	0.0315593	-1.1628	-0.0349215	-1.22928	1.19436	4.22363	4.70536	0.00718518	0.0703406
200618_at	200618_at	200618_at	LASP1	LIM and SH3 protein 1	-0.681516	-0.214029	0.237442	-0.477825	0.451471	-0.467486	-0.263796	-0.918957	-0.715267	-0.203691	6.254	4.70247	0.00720518	0.0704678
201696_at	201696_at	201696_at	SRSF4	serine/arginine-rich splicing factor 4	0.0561878	-0.196031	-0.193354	0.0618251	0.00267739	0.252219	0.257856	0.249542	0.255179	-0.00563732	4.9965	4.70053	0.0072187	0.0705314
201895_at	201895_at	201895_at	ARAF	v-raf murine sarcoma 3611 viral oncogene homolog	0.263463	-0.0147648	0.243871	0.334517	0.258636	0.278228	0.349282	0.019592	0.0906457	-0.0710537	3.3222	4.69772	0.00723819	0.0706532
220545_s_at	220545_s_at	220545_s_at	TSKS	testis-specific serine kinase substrate	-0.631973	-0.672187	0.283342	-0.331835	0.95553	0.0402147	0.340353	-0.915315	-0.615177	-0.300138	3.16898	4.69466	0.00725956	0.0707931
200025_s_at	200025_s_at	200025_s_at	RPL27	ribosomal protein L27	-0.23922	-0.430608	-0.431691	-0.126968	-0.00108344	0.191388	0.30364	0.192471	0.304723	-0.112252	10.8602	4.69214	0.00727725	0.0708968
203252_at	203252_at	203252_at	CDK2AP2	cyclin-dependent kinase 2 associated protein 2	0.786807	-0.281056	0.806485	0.749908	1.08754	1.06786	1.03096	-0.0196778	-0.0565775	0.0368997	4.15225	4.68821	0.00730485	0.0710968
204476_s_at	204476_s_at	204476_s_at	PC	pyruvate carboxylase	0.453197	-0.275132	0.0176551	0.303647	0.292787	0.728329	0.578779	0.435541	0.285992	0.14955	3.65029	4.68679	0.00731482	0.071125
206127_at	206127_at	206127_at	ELK3	ELK3, ETS-domain protein (SRF accessory protein 2)	0.459633	0.0580985	0.275098	0.0856588	0.217	0.401535	0.0275602	0.184535	-0.18944	0.373975	2.91115	4.68336	0.00733904	0.0712915
218287_s_at	218287_s_at	218287_s_at	AGO1	argonaute RISC catalytic component 1	0.438122	0.195724	0.448584	0.57242	0.25286	0.242397	0.376695	-0.0104628	0.123835	-0.134298	4.82881	4.68223	0.00734704	0.0713004
206157_at	206157_at	206157_at	PTX3	pentraxin 3, long	-0.599725	0.0261938	0.0237957	-0.104974	-0.00239807	-0.625919	-0.131167	-0.623521	-0.128769	-0.494752	2.65244	4.6751	0.00739774	0.0717231
218481_at	218481_at	218481_at	EXOSC5	exosome component 5	0.343711	-0.220804	0.543999	0.56175	0.764803	0.564515	0.782555	-0.200288	0.0177515	-0.21804	4.76512	4.67255	0.007416	0.0718309
200010_at	200010_at	200010_at	RPL11	ribosomal protein L11	-0.455815	-0.421611	-0.599843	-0.292613	-0.178232	-0.0342042	0.128998	0.144028	0.30723	-0.163202	6.52306	4.67101	0.00742702	0.0718684
200982_s_at	200982_s_at	200982_s_at	ANXA6	annexin A6	0.0224572	-0.285692	-0.0321916	0.0408483	0.2535	0.308149	0.32654	0.0546488	0.07304	-0.0183911	2.72416	4.66391	0.0074781	0.0722931
227064_at	227064_at	227064_at	ANKRD40	ankyrin repeat domain 40	0.252588	-0.0914194	0.0329005	0.17768	0.12432	0.344008	0.269099	0.219688	0.14478	0.0749082	3.33461	4.66131	0.00749684	0.0724047
220024_s_at	220024_s_at	220024_s_at	PRX	periaxin	0.179459	-0.232332	0.288618	0.449032	0.52095	0.41179	0.681364	-0.10916	0.160414	-0.269574	3.17406	4.65795	0.00752121	0.072488
238864_at	238864_at	238864_at	VWA3A	von Willebrand factor A domain containing 3A	0.115251	-0.108189	0.0251088	0.0945091	0.133297	0.22344	0.202698	0.0901427	0.0694003	0.0207424	3.07918	4.65794	0.00752133	0.072488
205082_s_at	205082_s_at	205082_s_at	AOX1	aldehyde oxidase 1	-0.0410796	-0.296958	-0.111609	0.415615	0.185349	0.255878	0.712573	0.0705293	0.527224	-0.456695	3.49739	4.65714	0.0075271	0.072488
226737_at	226737_at	226737_at	SLC25A42	solute carrier family 25, member 42	0.171136	-0.159861	-0.0166989	0.291981	0.143162	0.330997	0.451841	0.187835	0.308679	-0.120844	3.7748	4.65573	0.00753739	0.0725176
200913_at	200913_at	200913_at	PPM1G	protein phosphatase, Mg2+/Mn2+ dependent, 1G	0.24274	-0.301845	0.525925	0.0538491	0.82777	0.544585	0.355694	-0.283185	-0.472076	0.188891	5.20598	4.65215	0.00756347	0.0726681
203087_s_at	203087_s_at	203087_s_at	KIF2A	kinesin heavy chain member 2A	-0.447845	-0.138702	-0.0031419	-0.120818	0.13556	-0.309144	0.0178837	-0.444703	-0.117676	-0.327027	6.20611	4.65114	0.00757093	0.0726681
203584_at	203584_at	203584_at	EMC2	ER membrane protein complex subunit 2	0.125253	0.066179	-0.178144	0.179698	-0.244323	0.0590741	0.113519	0.303397	0.357842	-0.0544452	2.65178	4.65062	0.00757471	0.0726681
222093_s_at	222093_s_at	222093_s_at	INO80B	INO80 complex subunit B	0.194334	-0.286937	-0.00932919	0.0397967	0.277607	0.48127	0.326733	0.203663	0.0491259	0.154537	3.99809	4.64635	0.00760601	0.0728988
233512_at	233512_at	233512_at	SH3RF3-AS1	SH3RF3 antisense RNA 1	-0.286914	-0.000618786	0.00471753	0.0155559	0.00533632	-0.286295	0.0161747	-0.291632	0.0108384	-0.30247	2.55973	4.63992	0.0076535	0.0732316
202433_at	202433_at	202433_at	SLC35B1	solute carrier family 35, member B1	0.477458	-0.21725	0.131707	0.175173	0.348957	0.694708	0.392423	0.34575	0.0434652	0.302285	5.30097	4.63917	0.007659	0.0732316
210691_s_at	210691_s_at	210691_s_at	CACYBP	calcyclin binding protein	-0.189521	0.140126	0.02785	-0.147608	-0.112276	-0.329647	-0.287734	-0.217371	-0.175458	-0.0419126	7.77561	4.63855	0.00766362	0.0732316
219507_at	219507_at	219507_at	RSRC1	arginine/serine-rich coiled-coil 1	0.199471	0.402515	-0.214684	0.0461187	-0.617199	-0.203044	-0.356396	0.414155	0.260803	0.153352	6.59616	4.63771	0.00766987	0.0732316
1554482_a_at	1554482_a_at	1554482_a_at	SAR1B	secretion associated, Ras related GTPase 1B	-0.037773	-0.131893	-0.238397	-0.777655	-0.106504	0.0941196	-0.645762	0.200624	-0.539258	0.739882	2.76428	4.63412	0.00769657	0.0733893
243883_at	243883_at	243883_at	MMP15	matrix metallopeptidase 15 (membrane-inserted)	0.148957	-0.246111	0.0725905	0.00056778	0.318701	0.395067	0.246678	0.0763663	-0.0720227	0.148389	3.26335	4.63352	0.00770099	0.0733893
203557_s_at	203557_s_at	203557_s_at	PCBD1	pterin-4 alpha-carbinolamine dehydratase/dimerization cofactor of hepatocyte nuclear factor 1 alpha	0.147809	-0.4857	0.0526962	-0.0809807	0.538396	0.633509	0.404719	0.0951127	-0.133677	0.228789	3.84536	4.63245	0.00770899	0.073396
204282_s_at	204282_s_at	204282_s_at	FARS2	phenylalanyl-tRNA synthetase 2, mitochondrial	0.0911852	-0.271901	0.132764	0.126757	0.404665	0.363086	0.398658	-0.041579	-0.00600695	-0.0355721	3.31415	4.62708	0.00774918	0.0737088
223702_x_at	223702_x_at	223702_x_at	FTCD	formimidoyltransferase cyclodeaminase	0.00014675	-0.117319	-0.0308885	-0.0148239	0.0864303	0.117466	0.102495	0.0310352	0.0160646	0.0149706	2.65614	4.62257	0.00778315	0.0739259
213390_at	213390_at	213390_at	ZC3H4	zinc finger CCCH-type containing 4	-0.0540393	0.0409507	0.426141	0.0682087	0.38519	-0.09499	0.0272579	-0.480181	-0.357933	-0.122248	4.67144	4.62155	0.00779081	0.0739259
218061_at	218061_at	218061_at	MEA1	male-enhanced antigen 1	-0.0216029	-0.0355852	0.421053	-0.0172409	0.456638	0.0139823	0.0183443	-0.442656	-0.438294	-0.00436202	6.91816	4.62087	0.00779592	0.0739259
207370_at	207370_at	207370_at	IBSP	integrin-binding sialoprotein	0.42727	0.24384	0.38724	0.45703	0.1434	0.18343	0.21319	0.0400305	0.0697898	-0.0297593	3.31886	4.62015	0.00780141	0.0739259
205805_s_at	205805_s_at	205805_s_at	ROR1	receptor tyrosine kinase-like orphan receptor 1	-0.0181235	-0.00993217	-0.00123745	-0.160854	0.00869472	-0.00819134	-0.150922	-0.0168861	-0.159617	0.142731	2.53315	4.61861	0.00781306	0.0739498
210788_s_at	210788_s_at	210788_s_at	DHRS7	dehydrogenase/reductase (SDR family) member 7	-0.503889	-0.886518	-0.553983	0.00446864	0.332534	0.382629	0.890986	0.0500946	0.558452	-0.508357	5.81122	4.61787	0.00781864	0.0739498
210105_s_at	210105_s_at	210105_s_at	FYN	FYN oncogene related to SRC, FGR, YES	-0.467204	0.211421	-0.015607	-0.211009	-0.227028	-0.678625	-0.42243	-0.451597	-0.195402	-0.256195	7.10217	4.61296	0.00785596	0.0742099
220179_at	220179_at	220179_at	DPEP3	dipeptidase 3	-0.0213093	-0.210876	-0.0318298	-0.0462509	0.179046	0.189566	0.164625	0.0105206	-0.0144211	0.0249416	2.6491	4.61222	0.00786156	0.0742099
213492_at	213492_at	213492_at	COL2A1	collagen, type II, alpha 1	-0.0963213	-0.00238487	0.0386178	-1.43414	0.0410027	-0.0939364	-1.43176	-0.134939	-1.47276	1.33782	2.86124	4.61134	0.00786828	0.0742099
214259_s_at	214259_s_at	214259_s_at	AKR7A2	aldo-keto reductase family 7, member A2 (aflatoxin aldehyde reductase)	0.000364576	0.000364576	-0.0560405	-0.136619	-0.0564051	0	-0.136984	0.0564051	-0.0805786	0.136984	2.52729	4.60839	0.00789083	0.0743528
225816_at	225816_at	225816_at	JADE1	jade family PHD finger 1	0.260789	-0.420621	-0.0637103	0.257676	0.35691	0.681409	0.678297	0.324499	0.321387	0.00311253	5.0817	4.60672	0.00790363	0.0744036
226428_at	226428_at	226428_at	TNPO2	transportin 2	0.502694	0.138508	0.334467	0.402107	0.195959	0.364185	0.263598	0.168226	0.0676395	0.100587	4.12894	4.60292	0.00793279	0.074554
222638_s_at	222638_s_at	222638_s_at	TMEM242	transmembrane protein 242	0.021704	-0.20809	0.267303	0.150683	0.475393	0.229794	0.358773	-0.245599	-0.116621	-0.128979	3.06686	4.60271	0.00793443	0.074554
200973_s_at	200973_s_at	200973_s_at	TSPAN3	tetraspanin 3	0.370785	0.611641	0.683444	-0.00617976	0.0718035	-0.240856	-0.617821	-0.31266	-0.689624	0.376965	5.10177	4.60026	0.00795335	0.0746489
210186_s_at	210186_s_at	210186_s_at	FKBP1A	FK506 binding protein 1A, 12kDa	-0.529245	-0.515314	-0.246196	-0.838355	0.269118	-0.0139309	-0.323041	-0.283049	-0.592159	0.30911	7.81836	4.59862	0.00796599	0.0746489
1558142_at	1558142_at	1558142_at	TNRC6B	trinucleotide repeat containing 6B	0.340794	0.58749	0.219274	0.548076	-0.368216	-0.246697	-0.0394148	0.12152	0.328801	-0.207282	7.94537	4.59851	0.0079668	0.0746489
208820_at	208820_at	208820_at	PTK2	protein tyrosine kinase 2	0.211969	0.276913	0.315489	0.0245753	0.038576	-0.0649443	-0.252338	-0.10352	-0.290914	0.187394	2.73216	4.59677	0.00798028	0.0747055
202024_at	202024_at	202024_at	ASNA1	arsA arsenite transporter, ATP-binding, homolog 1 (bacterial)	0.223455	-0.516948	0.266029	0.0772792	0.782977	0.740403	0.594227	-0.0425736	-0.18875	0.146176	4.70008	4.59381	0.00800325	0.074822
201358_s_at	201358_s_at	201358_s_at	COPB1	coatomer protein complex, subunit beta 1	-0.515234	-0.174088	-0.334329	-0.313735	-0.160241	-0.341146	-0.139647	-0.180905	0.0205939	-0.201499	5.71161	4.59203	0.00801711	0.074822
227203_at	227203_at	227203_at	FBXL17	F-box and leucine-rich repeat protein 17	0.303236	0.312621	0.234996	0.233437	-0.0776251	-0.00938438	-0.0791836	0.0682407	-0.00155857	0.0697992	2.70155	4.59065	0.0080279	0.074822
202630_at	202630_at	202630_at	APPBP2	amyloid beta precursor protein (cytoplasmic tail) binding protein 2	-0.536054	-0.274663	-0.38115	-0.42662	-0.106487	-0.261391	-0.151957	-0.154904	-0.04547	-0.109434	7.18996	4.59061	0.00802816	0.074822
203051_at	203051_at	203051_at	BAHD1	bromo adjacent homology domain containing 1	0.277829	-0.265452	0.444195	0.35318	0.709647	0.543281	0.618632	-0.166366	-0.0910152	-0.075351	3.4242	4.59039	0.00802993	0.074822
207153_s_at	207153_s_at	207153_s_at	GLMN	glomulin, FKBP associated protein	0.314016	0.310331	0.074428	0.289225	-0.235903	0.00368531	-0.0211063	0.239588	0.214797	0.0247916	2.65393	4.58938	0.00803775	0.0748255
222460_s_at	222460_s_at	222460_s_at	FAM192A	family with sequence similarity 192, member A	0.176598	-0.17636	0.272998	0.0931075	0.449358	0.352958	0.269467	-0.0964002	-0.179891	0.0834908	3.14805	4.58623	0.00806243	0.0749185
214201_x_at	214201_x_at	214201_x_at	PRRC2A	proline-rich coiled-coil 2A	0.801275	-0.23566	0.62138	0.649593	0.85704	1.03694	0.885253	0.179895	0.0282133	0.151682	5.36901	4.5862	0.00806265	0.0749185
200737_at	200737_at	200737_at	PGK1	phosphoglycerate kinase 1	0.894705	-0.488872	0.108936	-0.805602	0.597808	1.38358	-0.31673	0.785768	-0.914539	1.70031	7.42808	4.58242	0.0080923	0.0750848
208777_s_at	208777_s_at	208777_s_at	PSMD11	proteasome (prosome, macropain) 26S subunit, non-ATPase, 11	0.227392	0.124209	0.388873	-0.0455718	0.264663	0.103182	-0.169781	-0.161481	-0.434444	0.272964	6.16621	4.58202	0.00809548	0.0750848
204246_s_at	204246_s_at	204246_s_at	DCTN3	dynactin 3 (p22)	0.390075	0.145486	0.322644	0.368881	0.177158	0.244589	0.223395	0.0674308	0.046237	0.0211939	3.40871	4.57745	0.00813152	0.0753495
212774_at	212774_at	212774_at	ZBTB18	zinc finger and BTB domain containing 18	0.876405	0.626479	0.638751	0.146321	0.0122718	0.249926	-0.480158	0.237654	-0.49243	0.730084	9.13923	4.5754	0.00814775	0.0754305
208374_s_at	208374_s_at	208374_s_at	CAPZA1	capping protein (actin filament) muscle Z-line, alpha 1	-0.364744	0.045742	-0.0203876	-0.306619	-0.0661296	-0.410486	-0.352361	-0.344356	-0.286232	-0.0581247	7.61713	4.57162	0.00817779	0.0756389
211529_x_at	211529_x_at	211529_x_at	HLA-G	major histocompatibility complex, class I, G	0.360515	-0.249836	-0.0399061	0.416822	0.20993	0.610351	0.666658	0.400421	0.456728	-0.0563065	5.63004	4.56647	0.00821881	0.0759138
221267_s_at	221267_s_at	221267_s_at	ABHD17A	abhydrolase domain containing 17A	0.188132	-0.416363	0.104262	-0.269539	0.520625	0.604495	0.146824	0.0838702	-0.373801	0.457671	6.66518	4.566	0.00822261	0.0759138
202806_at	202806_at	202806_at	DBN1	drebrin 1	-0.328446	0.144482	0.329412	-0.185805	0.18493	-0.472928	-0.330287	-0.657858	-0.515217	-0.142641	5.56576	4.56439	0.00823552	0.0759536
226921_at	226921_at	226921_at	UBR1	ubiquitin protein ligase E3 component n-recognin 1	0.235261	0.483732	0.328244	0.0859623	-0.155488	-0.248471	-0.39777	-0.0929823	-0.242281	0.149299	5.72954	4.56357	0.00824204	0.0759536
202779_s_at	202779_s_at	202779_s_at	UBE2S	ubiquitin-conjugating enzyme E2S	0.341381	0.359756	0.294671	0.316145	-0.0650852	-0.0183758	-0.0436109	0.0467095	0.0214744	0.0252351	2.73179	4.55821	0.00828519	0.0762814
221011_s_at	221011_s_at	221011_s_at	LBH	limb bud and heart development	0.490966	-0.224022	0.352376	0.613869	0.576399	0.714989	0.837891	0.13859	0.261492	-0.122902	2.97927	4.55434	0.00831649	0.0764995
224732_at	224732_at	224732_at	CHTF8	CTF8, chromosome transmission fidelity factor 8 homolog (S. cerevisiae)	-0.149548	-0.146822	-0.120578	-0.148876	0.0262437	-0.00272603	-0.00205414	-0.0289697	-0.0282978	-0.000671893	3.85293	4.55321	0.00832567	0.076514
212630_at	212630_at	212630_at	EXOC3	exocyst complex component 3	0.0343983	-0.0217897	0.137313	0.187194	0.159102	0.0561881	0.208984	-0.102914	0.0498813	-0.152796	3.27463	4.54945	0.00835618	0.0767242
220260_at	220260_at	220260_at	TBC1D19	TBC1 domain family, member 19	0.359924	0.223286	0.299024	0.3022	0.0757388	0.136639	0.0789143	0.0608999	0.00317552	0.0577243	3.57429	4.53341	0.00848796	0.0777808
213439_x_at	213439_x_at	213439_x_at	RUNDC3A	RUN domain containing 3A	0.45998	-0.332244	0.0740161	0.524652	0.40626	0.792223	0.856896	0.385964	0.450636	-0.0646725	4.23027	4.53332	0.00848872	0.0777808
226066_at	226066_at	226066_at	MITF	microphthalmia-associated transcription factor	0.698901	0.336208	0.731414	0.695335	0.395205	0.362693	0.359127	-0.0325127	-0.0360781	0.00356546	7.16912	4.5319	0.00850049	0.0777808
200817_x_at	200817_x_at	200817_x_at	RPS10	ribosomal protein S10	-0.347512	-0.304572	-0.4354	-0.213015	-0.130828	-0.0429399	0.0915572	0.0878878	0.222385	-0.134497	10.6893	4.53169	0.0085022	0.0777808
209118_s_at	209118_s_at	209118_s_at	TUBA1A	tubulin, alpha 1a	0.0141935	0.670573	0.4762	-0.222725	-0.194373	-0.65638	-0.893299	-0.462007	-0.698926	0.236919	7.64984	4.53056	0.00851161	0.0777961
200951_s_at	200951_s_at	200951_s_at	CCND2	cyclin D2	-0.362594	0.405493	0.0625213	0.0552719	-0.342972	-0.768087	-0.350221	-0.425115	-0.0072494	-0.417866	4.94334	4.5267	0.00854373	0.0779773
212027_at	212027_at	212027_at	RBM25	RNA binding motif protein 25	-0.202079	0.0582036	0.0246302	-0.245407	-0.0335734	-0.260282	-0.303611	-0.226709	-0.270038	0.0433289	2.80786	4.52631	0.00854695	0.0779773
221463_at	221463_at	221463_at	CCL24	chemokine (C-C motif) ligand 24	0.184393	-0.311218	0.100967	0.208982	0.412185	0.495612	0.520201	0.0834267	0.108016	-0.0245888	2.82314	4.5232	0.00857295	0.0781375
217670_at	217670_at	217670_at	RPLP2	ribosomal protein, large, P2	0.225182	0.23742	0.23888	0.23888	0.00146056	-0.012238	0.00146056	-0.0136986	0	-0.0136986	2.54077	4.52236	0.00858004	0.0781375
212794_s_at	212794_s_at	212794_s_at	KIAA1033	KIAA1033	-0.971339	-0.0763857	-0.443827	-0.400158	-0.367441	-0.894954	-0.323772	-0.527512	0.0436688	-0.571181	4.10346	4.51961	0.0086031	0.0782766
218294_s_at	218294_s_at	218294_s_at	NUP50	nucleoporin 50kDa	0.0487288	0.0177829	-0.213482	0.0121596	-0.231265	0.0309459	-0.00562333	0.262211	0.225642	0.0365692	2.59949	4.51393	0.008651	0.0786412
213100_at	213100_at	213100_at	UNC5B	unc-5 homolog B (C. elegans)	0.0665471	-0.136656	0.0314631	0.0487472	0.168119	0.203203	0.185403	0.0350841	0.0172841	0.0177999	2.64255	4.51258	0.00866239	0.0786736
201441_at	201441_at	201441_at	COX6B1	cytochrome c oxidase subunit VIb polypeptide 1 (ubiquitous)	0.539754	-0.134242	0.164601	0.586774	0.298842	0.673996	0.721015	0.375153	0.422173	-0.0470196	4.99988	4.50928	0.00869042	0.0788552
205911_at	205911_at	205911_at	PTH1R	parathyroid hormone 1 receptor	0.507546	-0.0469795	0.197009	0.289986	0.243989	0.554525	0.336966	0.310537	0.0929774	0.217559	3.83619	4.50838	0.00869807	0.0788552
208809_s_at	208809_s_at	208809_s_at	C6orf62	chromosome 6 open reading frame 62	-0.137654	-0.544958	-0.403519	-0.201723	0.14144	0.407304	0.343235	0.265864	0.201795	0.0640691	8.74284	4.50635	0.00871536	0.0789407
208637_x_at	208637_x_at	208637_x_at	ACTN1	actinin, alpha 1	-0.706742	-1.35813	-0.551911	-0.507003	0.806219	0.651388	0.851127	-0.154831	0.0449079	-0.199739	4.98271	4.50255	0.00874779	0.0791178
200996_at	200996_at	200996_at	ACTR3	ARP3 actin-related protein 3 homolog (yeast)	-0.0261783	0.223365	0.172225	-0.23904	-0.0511398	-0.249544	-0.462405	-0.198404	-0.411265	0.212861	4.23138	4.50222	0.00875064	0.0791178
225270_at	225270_at	225270_at	NEO1	neogenin 1	0.23475	0.357141	0.416817	0.146476	0.0596762	-0.122391	-0.210665	-0.182067	-0.270342	0.0882744	2.71346	4.50089	0.00876203	0.0791495
207508_at	207508_at	207508_at	ATP5G3	ATP synthase, H+ transporting, mitochondrial Fo complex, subunit C3 (subunit 9)	0.466814	0.403669	0.348696	0.158693	-0.0549734	0.0631449	-0.244976	0.118118	-0.190002	0.308121	11.6966	4.49959	0.00877319	0.0791792
41577_at	41577_at	41577_at	PPP1R16B	protein phosphatase 1, regulatory subunit 16B	0.210565	-0.184037	0.196903	0.32725	0.380939	0.394602	0.511287	0.0136627	0.130348	-0.116685	3.55949	4.49859	0.00878175	0.0791854
223227_at	223227_at	223227_at	BBS2	Bardet-Biedl syndrome 2	0.412501	0.235284	0.42645	0.474247	0.191166	0.177217	0.238963	-0.0139486	0.047797	-0.0617457	2.90818	4.49701	0.00879537	0.0792371
229116_at	229116_at	229116_at	CNKSR2	connector enhancer of kinase suppressor of Ras 2	1.17589	1.2459	1.27003	1.04602	0.0241304	-0.0700117	-0.199882	-0.094142	-0.224013	0.129871	2.90064	4.49532	0.00880992	0.0792972
216321_s_at	216321_s_at	216321_s_at	NR3C1	nuclear receptor subfamily 3, group C, member 1 (glucocorticoid receptor)	-0.625596	-0.0963303	-0.336297	-0.255725	-0.239967	-0.529266	-0.159394	-0.289299	0.0805726	-0.369871	9.74375	4.49324	0.00882783	0.0793873
202116_at	202116_at	202116_at	DPF2	D4, zinc and double PHD fingers family 2	0.177668	0.0303516	0.309623	0.0633001	0.279271	0.147316	0.0329486	-0.131955	-0.246323	0.114368	3.90721	4.49105	0.00884684	0.0794406
202941_at	202941_at	202941_at	NDUFV2	NADH dehydrogenase (ubiquinone) flavoprotein 2, 24kDa	0.409954	-0.00337702	-0.350912	0.181413	-0.347535	0.413331	0.18479	0.760866	0.532325	0.228541	7.82819	4.49073	0.00884955	0.0794406
207669_at	207669_at	207669_at	KRT83	keratin 83	0.0259777	-0.167491	-0.00143683	0.0695361	0.166054	0.193468	0.237027	0.0274145	0.0709729	-0.0435584	2.64975	4.48857	0.00886829	0.0795094
203192_at	203192_at	203192_at	ABCB6	ATP-binding cassette, sub-family B (MDR/TAP), member 6	0.38182	-0.0239476	0.283729	0.359391	0.307677	0.405768	0.383339	0.0980916	0.075662	0.0224296	3.0052	4.48767	0.00887615	0.0795094
224673_at	224673_at	224673_at	LENG8	leukocyte receptor cluster (LRC) member 8	0.323758	-0.272839	0.372786	0.669428	0.645625	0.596597	0.942267	-0.0490279	0.296642	-0.34567	3.46237	4.48712	0.00888095	0.0795094
206015_s_at	206015_s_at	206015_s_at	FOXJ3	forkhead box J3	0.551429	0.413923	0.42621	0.332195	0.0122865	0.137506	-0.0817282	0.12522	-0.0940147	0.219235	6.38469	4.47747	0.00896527	0.0801929
227521_at	227521_at	227521_at	FBXO33	F-box protein 33	0.438164	-0.414322	-0.146724	0.431562	0.267598	0.852486	0.845884	0.584889	0.578287	0.00660195	6.76781	4.47536	0.0089839	0.0802344
1553960_at	1553960_at	1553960_at	SNX21	sorting nexin family member 21	-0.307296	-0.0266402	-0.0349815	0.0149145	-0.00834128	-0.280655	0.0415546	-0.272314	0.0498959	-0.32221	2.57713	4.47502	0.00898687	0.0802344
229667_s_at	229667_s_at	229667_s_at	HOXB8	homeobox B8	-0.448712	-0.432978	-0.00428162	0.00107041	0.428696	-0.0157345	0.434048	-0.444431	0.00535203	-0.449783	2.68937	4.47423	0.00899384	0.0802344
208117_s_at	208117_s_at	208117_s_at	LAS1L	LAS1-like (S. cerevisiae)	0.0413013	-0.255348	-0.0478925	0.00626526	0.207456	0.296649	0.261613	0.0891938	0.0541578	0.035036	4.59901	4.47119	0.00902066	0.080347
226516_at	226516_at	226516_at	MFSD12	major facilitator superfamily domain containing 12	-0.0119167	-0.271369	0.00128592	0.0142102	0.272655	0.259452	0.285579	-0.0132026	0.0129243	-0.0261268	3.07264	4.47099	0.00902246	0.080347
203487_s_at	203487_s_at	203487_s_at	ARMC8	armadillo repeat containing 8	0.531818	0.196539	0.24499	0.464073	0.0484515	0.335279	0.267534	0.286827	0.219083	0.0677446	4.67973	4.46773	0.0090514	0.0805335
206121_at	206121_at	206121_at	AMPD1	adenosine monophosphate deaminase 1	0.00692322	0.00321001	-0.11599	-3.06416	-0.1192	0.00371321	-3.06737	0.122913	-2.94817	3.07108	3.03761	4.46601	0.00906662	0.0805337
210322_x_at	210322_x_at	210322_x_at	UTY	ubiquitously transcribed tetratricopeptide repeat containing, Y-linked	0.155998	0.150254	0.205044	0.159196	0.0547901	0.00574344	0.00894227	-0.0490467	-0.0458478	-0.00319883	2.9625	4.46592	0.00906745	0.0805337
223296_at	223296_at	223296_at	SLC25A33	solute carrier family 25 (pyrimidine nucleotide carrier), member 33	0.256181	-0.445843	-0.0793652	0.136093	0.366478	0.702024	0.581936	0.335546	0.215458	0.120088	4.56634	4.46314	0.00909226	0.0806828
200049_at	200049_at	200049_at	KAT7	K(lysine) acetyltransferase 7	0.310985	0.0563365	0.409466	0.218815	0.353129	0.254649	0.162479	-0.0984808	-0.190651	0.0921699	5.51115	4.45851	0.00913368	0.0809789
216389_s_at	216389_s_at	216389_s_at	DCAF11	DDB1 and CUL4 associated factor 11	0.0730662	-0.177434	0.0127104	0.0433193	0.190145	0.2505	0.220753	0.0603558	0.0306089	0.0297469	3.01981	4.45606	0.00915565	0.0811021
218034_at	218034_at	218034_at	FIS1	fission 1 (mitochondrial outer membrane) homolog (S. cerevisiae)	0.357671	-0.172891	0.0247521	0.336013	0.197643	0.530562	0.508904	0.332919	0.311261	0.0216586	4.04737	4.45283	0.00918474	0.0812881
202427_s_at	202427_s_at	202427_s_at	MPC2	mitochondrial pyruvate carrier 2	0.00159296	0.0732929	0.260184	-0.593454	0.186892	-0.0717	-0.666747	-0.258592	-0.853638	0.595047	6.14013	4.45158	0.00919599	0.0813161
203549_s_at	203549_s_at	203549_s_at	LPL	lipoprotein lipase	-0.669097	-0.153823	-0.0804131	0.0218346	0.0734095	-0.515274	0.175657	-0.588684	0.102248	-0.690932	2.9361	4.4506	0.0092049	0.0813234
202619_s_at	202619_s_at	202619_s_at	PLOD2	procollagen-lysine, 2-oxoglutarate 5-dioxygenase 2	-0.015083	-0.293902	-0.336619	0.0840332	-0.0427172	0.278819	0.377935	0.321536	0.420652	-0.0991163	2.81156	4.44774	0.00923076	0.0813996
203904_x_at	203904_x_at	203904_x_at	CD82	CD82 molecule	0.30254	-0.215054	0.142935	0.29118	0.357989	0.517594	0.506234	0.159605	0.148245	0.0113598	4.39969	4.44721	0.00923557	0.0813996
201922_at	201922_at	201922_at	NSA2	NSA2 ribosome biogenesis homolog (S. cerevisiae)	-0.0618964	-0.0159117	-0.328673	-0.0302608	-0.312761	-0.0459847	-0.014349	0.266777	0.298412	-0.0316357	6.96063	4.44697	0.00923781	0.0813996
213699_s_at	213699_s_at	213699_s_at	YWHAQ	tyrosine 3-monooxygenase/tryptophan 5-monooxygenase activation protein, theta	-0.0624111	0.19151	0.303779	0.139672	0.112269	-0.253921	-0.0518387	-0.36619	-0.164107	-0.202083	11.8277	4.44395	0.00926528	0.0815702
224271_x_at	224271_x_at	224271_x_at	FRMD8P1	FERM domain containing 8 pseudogene 1	0.296504	-0.174267	0.215769	0.503551	0.390037	0.470772	0.677818	0.080735	0.287782	-0.207047	3.18243	4.44261	0.00927747	0.081606
203647_s_at	203647_s_at	203647_s_at	FDX1	ferredoxin 1	-0.184267	-0.377861	-0.165662	-0.0597729	0.212199	0.193594	0.318088	-0.0186044	0.105889	-0.124494	2.75289	4.43854	0.00931469	0.0818536
204752_x_at	204752_x_at	204752_x_at	PARP2	poly (ADP-ribose) polymerase 2	0.396462	-0.0242683	0.0411719	0.416522	0.0654402	0.42073	0.440791	0.35529	0.37535	-0.0200605	6.10761	4.43775	0.0093219	0.0818536
215725_at	215725_at	215725_at	DGCR11	DiGeorge syndrome critical region gene 11 (non-protein coding)	-0.0181637	-0.394215	-0.0219382	0.0297813	0.372277	0.376052	0.423997	0.00377454	0.0517195	-0.047945	2.60346	4.43412	0.00935526	0.0820525
223649_s_at	223649_s_at	223649_s_at	SLC25A39	solute carrier family 25, member 39	-0.0272817	-0.421713	-0.0872389	-0.0184454	0.334474	0.394431	0.403267	0.0599572	0.0687935	-0.00883624	3.61401	4.43351	0.00936088	0.0820525
217111_at	217111_at	217111_at	AMACR	alpha-methylacyl-CoA racemase	0.235067	0.124976	0.251373	0.246793	0.126398	0.110091	0.121818	-0.0163065	-0.00457971	-0.0117268	2.60991	4.43091	0.00938481	0.0821906
212494_at	212494_at	212494_at	TENC1	tensin like C1 domain containing phosphatase (tensin 2)	0.184058	-0.120971	0.389191	0.479128	0.510162	0.305029	0.600099	-0.205133	0.0899371	-0.29507	3.91241	4.4251	0.00943865	0.0825208
202711_at	202711_at	202711_at	EFNB1	ephrin-B1	0.23324	0.0424565	0.406877	0.406028	0.364421	0.190784	0.363572	-0.173637	-0.000849007	-0.172788	3.74298	4.42507	0.00943892	0.0825208
213196_at	213196_at	213196_at	ZNF629	zinc finger protein 629	0.236711	0.146156	0.194323	0.19826	0.0481676	0.0905554	0.0521042	0.0423878	0.00393655	0.0384512	3.6399	4.42002	0.00948599	0.0828603
222349_x_at	222349_x_at	222349_x_at	RNF126P1	ring finger protein 126 pseudogene 1	-0.00711101	-0.371118	-0.0755431	0.0365434	0.295575	0.364007	0.407661	0.0684321	0.112086	-0.0436544	2.78451	4.41758	0.00950884	0.0829877
234956_at	234956_at	234956_at	LOC93444	uncharacterized LOC93444	0.328948	0.110179	0.328948	0.34715	0.21877	0.21877	0.236972	0	0.0182021	-0.0182021	2.70376	4.41521	0.0095311	0.083029
201068_s_at	201068_s_at	201068_s_at	PSMC2	proteasome (prosome, macropain) 26S subunit, ATPase, 2	0.115972	0.142634	0.122301	-0.0162901	-0.0203326	-0.0266623	-0.158924	-0.00632969	-0.138592	0.132262	3.70119	4.4145	0.00953774	0.083029
235588_at	235588_at	235588_at	ESCO2	establishment of sister chromatid cohesion N-acetyltransferase 2	-0.127556	0.0104704	0.0302356	0.0281476	0.0197652	-0.138027	0.0176772	-0.157792	-0.00208798	-0.155704	2.53809	4.41444	0.00953834	0.083029
209332_s_at	209332_s_at	209332_s_at	MAX	MYC associated factor X	0.307165	0.151432	0.522202	0.479792	0.37077	0.155733	0.32836	-0.215038	-0.0424102	-0.172627	4.99498	4.4025	0.00965126	0.0839392
223654_s_at	223654_s_at	223654_s_at	CELF4	CUGBP, Elav-like family member 4	0.766589	-0.32919	0.354857	0.434971	0.684047	1.09578	0.764162	0.411733	0.0801146	0.331618	3.82157	4.40117	0.00966392	0.0839767
208321_s_at	208321_s_at	208321_s_at	CABP1	calcium binding protein 1	0.15583	-0.153922	0.1124	0.198154	0.266322	0.309752	0.352076	0.0434304	0.0857544	-0.042324	2.77779	4.39844	0.00969002	0.0841308
1555864_s_at	1555864_s_at	1555864_s_at	PDHA1	pyruvate dehydrogenase (lipoamide) alpha 1	0.0351354	0.0250682	0.0436302	-0.157445	0.0185621	0.0100673	-0.182513	-0.00849484	-0.201075	0.19258	2.54093	4.39195	0.00975227	0.0845982
219062_s_at	219062_s_at	219062_s_at	ZCCHC2	zinc finger, CCHC domain containing 2	-0.144306	-0.312186	-0.125438	-0.0643933	0.186748	0.16788	0.247792	-0.0188681	0.0610449	-0.0799129	3.07169	4.38158	0.00985263	0.0853951
1555797_a_at	1555797_a_at	1555797_a_at	ARPC5	actin related protein 2/3 complex, subunit 5, 16kDa	0.423281	-0.215373	0.423864	0.0963925	0.639237	0.638654	0.311765	-0.000583009	-0.327472	0.326889	3.04365	4.37257	0.00994083	0.0860854
233483_at	233483_at	233483_at	TBC1D27	TBC1 domain family, member 27	0.00322637	-0.188396	-0.049227	0.0247699	0.139169	0.191622	0.213166	0.0524534	0.0739969	-0.0215436	2.6301	4.37091	0.00995714	0.0861452
202303_x_at	202303_x_at	202303_x_at	SMARCA5	SWI/SNF related, matrix associated, actin dependent regulator of chromatin, subfamily a, member 5	-0.13798	-0.174766	-0.0573051	-0.0237438	0.117461	0.036786	0.151022	-0.080675	0.0335613	-0.114236	2.71936	4.36857	0.00998018	0.0861452
212514_x_at	212514_x_at	212514_x_at	DDX3X	DEAD (Asp-Glu-Ala-Asp) box helicase 3, X-linked	0.0393704	-0.278875	-0.377221	-0.390745	-0.0983466	0.318245	-0.11187	0.416592	-0.0135235	0.430115	8.9862	4.36855	0.0099804	0.0861452
233578_at	233578_at	233578_at	C1orf101	chromosome 1 open reading frame 101	-0.0515223	-0.178971	0.0286132	0.0286132	0.207584	0.127449	0.207584	-0.0801355	0	-0.0801355	2.55375	4.36839	0.00998201	0.0861452
1553587_a_at	1553587_a_at	1553587_a_at	POLE4	polymerase (DNA-directed), epsilon 4, accessory subunit	0.718783	0.569325	0.751823	0.729996	0.182498	0.149458	0.160671	-0.0330395	-0.0218268	-0.0112127	6.82409	4.36659	0.00999977	0.0862244
218492_s_at	218492_s_at	218492_s_at	THAP7	THAP domain containing 7	0.223647	0.0152744	0.11566	0.11566	0.100386	0.208373	0.100386	0.107987	0	0.107987	2.85882	4.36454	0.0100201	0.0863255
205012_s_at	205012_s_at	205012_s_at	HAGH	hydroxyacylglutathione hydrolase	0.596336	-0.23248	0.511484	0.102587	0.743964	0.828817	0.335067	0.0848524	-0.408897	0.493749	4.18889	4.36065	0.0100588	0.0865846
203522_at	203522_at	203522_at	CCS	copper chaperone for superoxide dismutase	0.801684	-0.0101656	0.716074	0.406288	0.726239	0.811849	0.416453	0.0856101	-0.309786	0.395396	3.83819	4.35876	0.0100776	0.0866722
224837_at	224837_at	224837_at	FOXP1	forkhead box P1	-0.186561	0.238243	0.369722	0.224126	0.131479	-0.424805	-0.0141178	-0.556284	-0.145597	-0.410687	9.02882	4.35508	0.0101143	0.0868652
208971_at	208971_at	208971_at	UROD	uroporphyrinogen decarboxylase	0.0705711	-0.462658	0.30319	0.256207	0.765848	0.533229	0.718865	-0.232619	-0.0469833	-0.185636	3.93126	4.35449	0.0101202	0.0868652
210009_s_at	210009_s_at	210009_s_at	GOSR2	golgi SNAP receptor complex member 2	0.142167	-0.200314	0.223949	0.104061	0.424262	0.342481	0.304375	-0.0817812	-0.119887	0.0381058	3.08604	4.35392	0.0101259	0.0868652
212691_at	212691_at	212691_at	NUP188	nucleoporin 188kDa	0.535154	-0.132513	0.345631	0.57392	0.478144	0.667667	0.706432	0.189523	0.228288	-0.0387657	2.94125	4.35283	0.0101369	0.0868853
218216_x_at	218216_x_at	218216_x_at	ARL6IP4	ADP-ribosylation-like factor 6 interacting protein 4	0.308438	-0.0909179	0.401156	0.312527	0.492073	0.399356	0.403445	-0.0927171	-0.0886284	-0.00408867	4.03891	4.34594	0.0102064	0.0874062
227646_at	227646_at	227646_at	EBF1	early B-cell factor 1	-0.830302	-0.526847	-0.654769	-0.557088	-0.127922	-0.303455	-0.0302417	-0.175533	0.0976806	-0.273214	10.8159	4.34324	0.0102337	0.087562
204094_s_at	204094_s_at	204094_s_at	TSC22D2	TSC22 domain family, member 2	0.453745	0.517866	0.499792	0.401523	-0.0180742	-0.0641217	-0.116343	-0.0460475	-0.0982686	0.0522211	8.23138	4.34242	0.010242	0.087562
222415_at	222415_at	222415_at	KMT2C	lysine (K)-specific methyltransferase 2C	-0.0413659	0.0590826	-0.106219	0.215081	-0.165302	-0.100448	0.155998	0.0648532	0.3213	-0.256446	8.65505	4.33746	0.0102924	0.0879107
235131_at	235131_at	235131_at	RHOJ	ras homolog family member J	0.880285	0.312629	0.568881	0.50798	0.256252	0.567655	0.19535	0.311403	-0.0609016	0.372305	6.12748	4.33647	0.0103026	0.0879107
210130_s_at	210130_s_at	210130_s_at	TM7SF2	transmembrane 7 superfamily member 2	0.146865	-0.285092	0.219492	-0.0189404	0.504584	0.431957	0.266151	-0.0726273	-0.238433	0.165806	3.51517	4.33584	0.010309	0.0879107
223003_at	223003_at	223003_at	C19orf43	chromosome 19 open reading frame 43	0.017552	0.0954976	0.6096	-0.12301	0.514103	-0.0779456	-0.218508	-0.592048	-0.73261	0.140562	4.24707	4.32916	0.0103776	0.0884204
238331_at	238331_at	238331_at	SPRN	shadow of prion protein homolog (zebrafish)	0.0836122	-0.197093	0.0795748	0.0820034	0.276667	0.280705	0.279096	0.0040374	0.00242851	0.00160889	2.74628	4.32374	0.0104336	0.0887714
218206_x_at	218206_x_at	218206_x_at	SCAND1	SCAN domain containing 1	0.320122	0.0465006	0.25935	0.183143	0.212849	0.273622	0.136642	0.0607722	-0.0762074	0.13698	4.76993	4.32346	0.0104364	0.0887714
204082_at	204082_at	204082_at	PBX3	pre-B-cell leukemia homeobox 3	-0.128987	0.340226	0.354712	-0.139498	0.0144864	-0.469213	-0.479724	-0.483699	-0.494211	0.0105112	4.6369	4.32202	0.0104514	0.0888235
225201_s_at	225201_s_at	225201_s_at	MRPL14	mitochondrial ribosomal protein L14	0.277628	0.0434379	0.260704	0.233001	0.217266	0.23419	0.189563	0.0169241	-0.027703	0.0446271	4.48299	4.31967	0.0104758	0.0889561
213091_at	213091_at	213091_at	CRTC1	CREB regulated transcription coactivator 1	0.1527	-0.170065	0.0830124	0.03952	0.253077	0.322765	0.209585	0.0696872	-0.0434924	0.11318	3.61047	4.31567	0.0105176	0.0891536
211936_at	211936_at	211936_at	HSPA5	heat shock 70kDa protein 5 (glucose-regulated protein, 78kDa)	-0.153342	0.374912	0.568506	-0.220177	0.193594	-0.528254	-0.595089	-0.721848	-0.788683	0.0668349	6.5062	4.31433	0.0105315	0.0891536
223164_at	223164_at	223164_at	CCM2	cerebral cavernous malformation 2	0.184191	-0.156201	0.105727	-0.0186543	0.261927	0.340391	0.137546	0.0784638	-0.124381	0.202845	3.18677	4.31341	0.0105411	0.0891536
207144_s_at	207144_s_at	207144_s_at	CITED1	Cbp/p300-interacting transactivator, with Glu/Asp-rich carboxy-terminal domain, 1	0.144766	-0.168177	0.016909	0.169961	0.185086	0.312943	0.338138	0.127857	0.153052	-0.025195	2.80694	4.3125	0.0105507	0.0891536
201027_s_at	201027_s_at	201027_s_at	EIF5B	eukaryotic translation initiation factor 5B	0.700626	-0.0750904	0.503442	0.151596	0.578532	0.775716	0.226686	0.197184	-0.351846	0.54903	4.13652	4.31249	0.0105508	0.0891536
200763_s_at	200763_s_at	200763_s_at	RPLP1	ribosomal protein, large, P1	0.171501	-0.0461632	0.0853181	0.0650971	0.131481	0.217664	0.11126	0.0861826	-0.020221	0.106404	13.781	4.31235	0.0105523	0.0891536
209142_s_at	209142_s_at	209142_s_at	UBE2G1	ubiquitin-conjugating enzyme E2G 1	0.632047	0.632379	0.504828	-0.216394	-0.12755	-0.000331682	-0.848773	0.127219	-0.721222	0.848441	8.74664	4.30672	0.0106115	0.0895583
204328_at	204328_at	204328_at	TMC6	transmembrane channel-like 6	0.257245	0.0378773	0.235652	0.201914	0.197775	0.219367	0.164037	0.0215925	-0.0337384	0.0553309	2.67027	4.30582	0.0106209	0.0895583
227101_at	227101_at	227101_at	ZNF800	zinc finger protein 800	-0.542493	0.355788	0.195526	-0.0992138	-0.160262	-0.898281	-0.455001	-0.738019	-0.294739	-0.44328	4.85013	4.30526	0.0106269	0.0895583
206684_s_at	206684_s_at	206684_s_at	ATF7	activating transcription factor 7	-0.234483	-0.401698	-0.172711	-0.0302201	0.228987	0.167215	0.371477	-0.061772	0.142491	-0.204263	2.70401	4.29694	0.0107152	0.0902266
213205_s_at	213205_s_at	213205_s_at	RAD54L2	RAD54-like 2 (S. cerevisiae)	-0.0029225	-0.148405	0.092005	0.0857722	0.24041	0.145482	0.234177	-0.0949275	-0.00623276	-0.0886947	2.86834	4.29579	0.0107275	0.0902363
213252_at	213252_at	213252_at	SH3PXD2A	SH3 and PX domains 2A	0.628345	0.976752	0.8773	0.65198	-0.0994526	-0.348408	-0.324773	-0.248955	-0.22532	-0.0236349	3.9694	4.29515	0.0107343	0.0902363
205057_s_at	205057_s_at	205057_s_at	IDUA	iduronidase, alpha-L-	-0.0161939	0.00513242	-0.00501605	-0.176426	-0.0101485	-0.0213263	-0.181558	-0.0111778	-0.17141	0.160232	2.52573	4.29411	0.0107455	0.0902548
227120_at	227120_at	227120_at	FOXP4	forkhead box P4	0.285804	0.000462539	0.0220841	0.148902	0.0216216	0.285341	0.14844	0.26372	0.126818	0.136902	2.87548	4.29073	0.0107816	0.090462
243614_s_at	243614_s_at	243614_s_at	PRODH2	proline dehydrogenase (oxidase) 2	0.192335	-0.0758377	0.156564	0.143739	0.232402	0.268172	0.219577	0.0357704	-0.0128252	0.0485956	2.66061	4.29013	0.0107881	0.090462
201267_s_at	201267_s_at	201267_s_at	PSMC3	proteasome (prosome, macropain) 26S subunit, ATPase, 3	0.639463	0.0666928	0.520573	0.361071	0.453881	0.572771	0.294378	0.11889	-0.159502	0.278392	3.86454	4.28857	0.0108049	0.0905208
201526_at	201526_at	201526_at	ARF5	ADP-ribosylation factor 5	0.365981	-0.113156	0.454798	0.0632883	0.567954	0.479137	0.176444	-0.0888168	-0.39151	0.302693	3.51972	4.28761	0.0108152	0.0905208
240592_at	240592_at	240592_at	LCORL	ligand dependent nuclear receptor corepressor-like	-0.216304	0.20835	0.336675	-0.102228	0.128325	-0.424654	-0.310579	-0.55298	-0.438904	-0.114076	5.63125	4.28646	0.0108276	0.0905208
211724_x_at	211724_x_at	211724_x_at	MIOS	missing oocyte, meiosis regulator, homolog (Drosophila)	0.262791	0.0857112	0.409614	0.356893	0.323903	0.17708	0.271182	-0.146823	-0.0527209	-0.094102	3.06605	4.28613	0.0108312	0.0905208
204389_at	204389_at	204389_at	MAOA	monoamine oxidase A	0.0381668	-0.240657	0.0225731	0.0386749	0.26323	0.278824	0.279332	0.0155937	0.0161018	-0.000508133	2.5904	4.28305	0.0108644	0.0907234
228263_at	228263_at	228263_at	GRASP	GRP1 (general receptor for phosphoinositides 1)-associated scaffold protein	0.254021	-0.0593335	0.301392	0.288649	0.360726	0.313355	0.347983	-0.0473713	-0.0127432	-0.0346281	3.8613	4.27669	0.0109335	0.091205
215313_x_at	215313_x_at	215313_x_at	HLA-A	major histocompatibility complex, class I, A	0.549234	-0.21837	0.0773061	-0.134536	0.295676	0.767603	0.0838337	0.471928	-0.211842	0.68377	3.61152	4.27607	0.0109403	0.091205
220119_at	220119_at	220119_at	EPB41L4A	erythrocyte membrane protein band 4.1 like 4A	0.372399	0.158635	0.391998	0.317354	0.233363	0.213764	0.158719	-0.019599	-0.0746437	0.0550448	2.75693	4.27053	0.0110009	0.0915626
218510_x_at	218510_x_at	218510_x_at	FAM134B	family with sequence similarity 134, member B	1.02818	0.905131	0.982317	0.857676	0.0771853	0.123049	-0.0474551	0.0458633	-0.12464	0.170504	3.29873	4.27048	0.0110014	0.0915626
201667_at	201667_at	201667_at	GJA1	gap junction protein, alpha 1, 43kDa	0.624189	0.692904	0.714303	0.819306	0.0213992	-0.0687156	0.126402	-0.0901148	0.105002	-0.195117	6.29833	4.26842	0.011024	0.0916581
206204_at	206204_at	206204_at	GRB14	growth factor receptor-bound protein 14	0.880992	0.704273	0.547824	0.869636	-0.156449	0.176719	0.165363	0.333168	0.321812	0.0113563	2.8033	4.26778	0.0110311	0.0916581
218847_at	218847_at	218847_at	IGF2BP2	insulin-like growth factor 2 mRNA binding protein 2	0.69956	0.757003	1.58121	1.51122	0.824207	-0.0574431	0.754216	-0.88165	-0.0699909	-0.811659	5.20765	4.26615	0.011049	0.0917317
223545_at	223545_at	223545_at	FANCD2	Fanconi anemia, complementation group D2	0.453732	-0.112386	0.0930653	0.310091	0.205452	0.566118	0.422477	0.360667	0.217025	0.143641	3.67837	4.26356	0.0110776	0.0918931
1552612_at	1552612_at	1552612_at	CDC42SE2	CDC42 small effector 2	0.682668	-0.174238	0.354269	0.359234	0.528506	0.856906	0.533472	0.328399	0.00496571	0.323434	4.1138	4.26168	0.0110984	0.0919898
203089_s_at	203089_s_at	203089_s_at	HTRA2	HtrA serine peptidase 2	0.34319	-0.366889	0.426103	0.339048	0.792992	0.710079	0.705937	-0.0829134	-0.0870555	0.00414206	4.67577	4.25962	0.0111213	0.0920745
212242_at	212242_at	212242_at	TUBA4A	tubulin, alpha 4a	2.89053	0.875972	1.72701	0.950137	0.851042	2.01456	0.074165	1.16352	-0.776877	1.94039	7.81185	4.2591	0.011127	0.0920745
209899_s_at	209899_s_at	209899_s_at	PUF60	poly-U binding splicing factor 60KDa	0.263966	0.248025	0.48955	0.132573	0.241525	0.0159406	-0.115452	-0.225585	-0.356977	0.131392	6.73284	4.25733	0.0111467	0.0921617
212497_at	212497_at	212497_at	MAPK1IP1L	mitogen-activated protein kinase 1 interacting protein 1-like	0.359447	-0.207146	0.249362	0.319024	0.456508	0.566593	0.52617	0.110085	0.0696615	0.0404232	3.04794	4.2545	0.0111783	0.092347
221306_at	221306_at	221306_at	GPR27	G protein-coupled receptor 27	0.311979	0.269823	0.259908	0.286607	-0.00991526	0.0421565	0.016784	0.0520717	0.0266993	0.0253724	2.72881	4.25292	0.0111959	0.0924169
225271_at	225271_at	225271_at	TMEM63B	transmembrane protein 63B	0.323034	-0.572518	0.27579	-0.00647453	0.848309	0.895552	0.566044	0.0472432	-0.282265	0.329508	4.12413	4.25158	0.0112109	0.0924646
1569642_at	1569642_at	1569642_at	F2R	coagulation factor II (thrombin) receptor	0.0553687	-0.17934	0.0539902	0.0586375	0.23333	0.234709	0.237977	0.00137859	0.00464738	-0.00326879	2.56429	4.24967	0.0112323	0.0925654
235209_at	235209_at	235209_at	SBSPON	somatomedin B and thrombospondin, type 1 domain containing	0.289634	0.137537	0.301829	0.37004	0.164292	0.152097	0.232503	-0.0121955	0.0682112	-0.0804067	2.722	4.2441	0.011295	0.0930053
1565765_x_at	1565765_x_at	1565765_x_at	MEDAG	mesenteric estrogen-dependent adipogenesis	0.296272	-0.190543	0.268267	0.317322	0.45881	0.486815	0.507866	0.0280048	0.0490553	-0.0210505	2.70177	4.23455	0.0114033	0.0938209
211562_s_at	211562_s_at	211562_s_at	LMOD1	leiomodin 1 (smooth muscle)	0.00353428	-0.295119	0.00353428	-0.0957046	0.298653	0.298653	0.199414	0	-0.0992388	0.0992388	2.62052	4.23284	0.0114228	0.0939042
207760_s_at	207760_s_at	207760_s_at	NCOR2	nuclear receptor corepressor 2	0.185152	0.164285	0.34968	0.277029	0.185396	0.0208679	0.112745	-0.164528	-0.072651	-0.0918767	2.76575	4.23182	0.0114345	0.0939235
201407_s_at	201407_s_at	201407_s_at	PPP1CB	protein phosphatase 1, catalytic subunit, beta isozyme	0.368372	0.586098	0.275384	0.212476	-0.310714	-0.217727	-0.373622	0.0929871	-0.062908	0.155895	4.58351	4.22895	0.0114673	0.0941163
223704_s_at	223704_s_at	223704_s_at	DMRT2	doublesex and mab-3 related transcription factor 2	-0.70953	-0.845679	-0.588959	-0.228063	0.25672	0.136149	0.617617	-0.120571	0.360896	-0.481468	2.97746	4.22649	0.0114956	0.0942714
228880_at	228880_at	228880_at	NAT8L	N-acetyltransferase 8-like (GCN5-related, putative)	0.0782283	-0.175735	-0.159296	0.258076	0.0164389	0.253964	0.433812	0.237525	0.417373	-0.179848	2.88989	4.22294	0.0115366	0.0945303
51200_at	51200_at	51200_at	C19orf60	chromosome 19 open reading frame 60	0.620035	0.477825	0.729925	0.172528	0.2521	0.14221	-0.305297	-0.10989	-0.557397	0.447507	5.80834	4.21954	0.0115759	0.0947754
206998_x_at	206998_x_at	206998_x_at	PRB3	proline-rich protein BstNI subfamily 3	0.259811	-0.199915	0.281122	0.376719	0.481036	0.459725	0.576634	-0.0213109	0.0955978	-0.116909	3.27881	4.21544	0.0116235	0.0949269
237779_at	237779_at	237779_at	LOC100505711	uncharacterized LOC100505711	0.401299	0.228327	0.357072	0.331622	0.128746	0.172972	0.103295	0.0442267	-0.0254509	0.0696775	2.79511	4.21535	0.0116245	0.0949269
214500_at	214500_at	214500_at	H2AFY	H2A histone family, member Y	0.154581	0.312151	0.812528	-0.61911	0.500377	-0.157569	-0.931261	-0.657947	-1.43164	0.773692	4.5177	4.21427	0.0116372	0.0949269
230896_at	230896_at	230896_at	BEND4	BEN domain containing 4	-0.161915	0.0581599	0.0538152	0.0352538	-0.00434469	-0.220075	-0.0229061	-0.21573	-0.0185614	-0.197168	2.55054	4.21387	0.0116418	0.0949269
208675_s_at	208675_s_at	208675_s_at	DDOST	dolichyl-diphosphooligosaccharide--protein glycosyltransferase subunit (non-catalytic)	-0.28668	-0.265974	0.0788658	-0.238227	0.34484	-0.0207058	0.0277467	-0.365546	-0.317093	-0.0484526	7.16011	4.21351	0.011646	0.0949269
206953_s_at	206953_s_at	206953_s_at	LPHN2	latrophilin 2	0.0480234	0.452999	0.159521	-0.177199	-0.293478	-0.404976	-0.630198	-0.111498	-0.33672	0.225222	7.79506	4.21308	0.0116511	0.0949269
201561_s_at	201561_s_at	201561_s_at	CLSTN1	calsyntenin 1	0.133582	-0.0918296	0.0144675	0.103345	0.106297	0.225412	0.195175	0.119115	0.0888774	0.0302372	2.67784	4.20722	0.0117196	0.0951867
224528_s_at	224528_s_at	224528_s_at	KCNIP2	Kv channel interacting protein 2	0.231885	-0.103933	0.17613	0.233883	0.280063	0.335817	0.337815	0.0557549	0.0577528	-0.00199794	2.66813	4.20559	0.0117388	0.0951867
233463_at	233463_at	233463_at	RASSF6	Ras association (RalGDS/AF-6) domain family member 6	0.163327	0.140122	0.100881	0.131916	-0.0392406	0.0232053	-0.00820592	0.0624459	0.0310346	0.0314112	2.55762	4.20519	0.0117435	0.0951867
213402_at	213402_at	213402_at	ZNF787	zinc finger protein 787	0.178331	0.0244541	0.107418	0.35642	0.082964	0.153877	0.331966	0.070913	0.249002	-0.178089	3.07093	4.20431	0.0117539	0.0951867
212647_at	212647_at	212647_at	RRAS	related RAS viral (r-ras) oncogene homolog	-0.51542	-0.594425	-0.0982835	-0.390111	0.496141	0.0790046	0.204313	-0.417136	-0.291828	-0.125308	4.34663	4.20415	0.0117558	0.0951867
200748_s_at	200748_s_at	200748_s_at	FTH1	ferritin, heavy polypeptide 1	0.326752	-0.321554	0.197284	0.243117	0.518838	0.648307	0.564671	0.129469	0.0458331	0.0836357	5.78838	4.20296	0.0117698	0.0951867
217767_at	217767_at	217767_at	C3	complement component 3	-0.285755	-0.0209195	-0.0197649	-0.00916694	0.00115458	-0.264836	0.0117525	-0.26599	0.0105979	-0.276588	2.55843	4.2029	0.0117705	0.0951867
1557617_at	1557617_at	1557617_at	DCTN1-AS1	DCTN1 antisense RNA 1	0.0195125	0.00136995	0.00859368	-0.35196	0.00722374	0.0181425	-0.353329	0.0109188	-0.360553	0.371472	2.56708	4.2028	0.0117717	0.0951867
225237_s_at	225237_s_at	225237_s_at	MSI2	musashi RNA-binding protein 2	1.3139	0.510201	0.621073	0.312656	0.110872	0.803701	-0.197544	0.692829	-0.308416	1.00125	3.7753	4.20247	0.0117756	0.0951867
208645_s_at	208645_s_at	208645_s_at	RPS14	ribosomal protein S14	0.00214668	-0.307887	-0.0859672	0.110816	0.22192	0.310034	0.418704	0.0881139	0.196784	-0.10867	10.9281	4.20109	0.0117919	0.0951867
222686_s_at	222686_s_at	222686_s_at	CPPED1	calcineurin-like phosphoesterase domain containing 1	0.0456023	-0.277669	0.058475	-0.0205006	0.336144	0.323271	0.257168	-0.0128727	-0.0789756	0.0661029	3.21621	4.20074	0.0117961	0.0951867
225651_at	225651_at	225651_at	UBE2E2	ubiquitin-conjugating enzyme E2E 2	0.248018	0.305912	0.257718	0.20067	-0.0481938	-0.0578936	-0.105241	-0.00969975	-0.0570475	0.0473478	2.64229	4.2007	0.0117966	0.0951867
222902_s_at	222902_s_at	222902_s_at	EXO5	exonuclease 5	0.605867	0.124761	0.380488	0.490653	0.255727	0.481106	0.365892	0.225379	0.110165	0.115214	2.99767	4.199	0.0118166	0.0952675
216705_s_at	216705_s_at	216705_s_at	ADA	adenosine deaminase	0.0847957	0.11635	-0.423526	0.0723268	-0.539876	-0.0315538	-0.0440227	0.508322	0.495853	0.0124688	2.64574	4.19825	0.0118255	0.0952675
206103_at	206103_at	206103_at	RAC3	ras-related C3 botulinum toxin substrate 3 (rho family, small GTP binding protein Rac3)	0.322506	0.192317	0.331318	0.325771	0.139001	0.130189	0.133454	-0.00881235	-0.0055473	-0.00326505	2.71657	4.19604	0.0118518	0.0954028
226078_at	226078_at	226078_at	RPUSD1	RNA pseudouridylate synthase domain containing 1	0.384399	-0.0488261	0.162298	0.328251	0.211124	0.433225	0.377077	0.222101	0.165953	0.0561474	2.9231	4.18691	0.0119609	0.0962037
231781_s_at	231781_s_at	231781_s_at	LRRC2	leucine rich repeat containing 2	0.0288609	-0.21187	0.0288609	0.00347079	0.240731	0.240731	0.215341	0	-0.0253901	0.0253901	2.54824	4.1859	0.0119731	0.096225
214365_at	214365_at	214365_at	TPM3	tropomyosin 3	2.94206	2.98281	2.39427	-0.726456	-0.588538	-0.0407426	-3.70926	0.547795	-3.12072	3.66852	4.25928	4.18426	0.0119928	0.0962335
205171_at	205171_at	205171_at	PTPN4	protein tyrosine phosphatase, non-receptor type 4 (megakaryocyte)	-0.591568	-0.0306633	-0.0901037	-0.951991	-0.0594404	-0.560905	-0.921328	-0.501465	-0.861887	0.360422	2.88687	4.18422	0.0119933	0.0962335
225965_at	225965_at	225965_at	DDHD1	DDHD domain containing 1	-0.111769	-0.420443	-0.24489	0.169529	0.175553	0.308674	0.589972	0.13312	0.414418	-0.281298	3.04052	4.18008	0.0120433	0.0965574
226981_at	226981_at	226981_at	KMT2A	lysine (K)-specific methyltransferase 2A	0.372222	0.210872	0.211883	0.60967	0.00101053	0.161349	0.398797	0.160339	0.397787	-0.237448	7.18974	4.17833	0.0120644	0.0966034
239197_s_at	239197_s_at	239197_s_at	EZH1	enhancer of zeste homolog 1 (Drosophila)	0.182171	-0.185583	0.283966	0.274523	0.469548	0.367754	0.460105	-0.101794	-0.009443	-0.0923514	3.12679	4.17802	0.0120682	0.0966034
224434_s_at	224434_s_at	224434_s_at	WDR83	WD repeat domain 83	0.516568	-0.485501	0.108433	0.264429	0.593933	1.00207	0.74993	0.408135	0.155997	0.252139	3.70946	4.174	0.0121171	0.0969173
229139_at	229139_at	229139_at	JPH1	junctophilin 1	1.79309	1.85219	1.84055	-0.222862	-0.0116344	-0.0590992	-2.07505	-0.0474648	-2.06341	2.01595	3.29181	4.1724	0.0121366	0.096996
217436_x_at	217436_x_at	217436_x_at	HLA-J	major histocompatibility complex, class I, J (pseudogene)	0.207816	0.0355741	0.157402	0.0600015	0.121828	0.172242	0.0244275	0.0504143	-0.0974004	0.147815	4.42422	4.16939	0.0121733	0.0972125
218946_at	218946_at	218946_at	NFU1	NFU1 iron-sulfur cluster scaffold homolog (S. cerevisiae)	-0.106101	-0.429197	-0.247632	0.0680815	0.181565	0.323096	0.497279	0.14153	0.315713	-0.174183	6.63042	4.16455	0.0122327	0.0976093
218611_at	218611_at	218611_at	IER5	immediate early response 5	-0.00201357	-0.0337636	0.117607	0.00583698	0.151371	0.0317501	0.0396006	-0.119621	-0.11177	-0.00785055	2.90739	4.16289	0.0122532	0.097695
212036_s_at	212036_s_at	212036_s_at	PNN	pinin, desmosome associated protein	0.85373	-0.12387	-0.0896228	0.00844654	0.034247	0.9776	0.132316	0.943353	0.0980693	0.845283	4.26584	4.16077	0.0122793	0.0978259
215004_s_at	215004_s_at	215004_s_at	SUGP1	SURP and G patch domain containing 1	0.35072	-0.110601	0.182342	0.210676	0.292942	0.461321	0.321277	0.168379	0.0283341	0.140044	3.91786	4.15812	0.0123122	0.0980098
1552868_at	1552868_at	1552868_at	CIRBP-AS1	CIRBP antisense RNA 1	-0.0228066	-0.363726	-0.154556	-0.143956	0.209171	0.34092	0.21977	0.131749	0.0105998	0.121149	3.0418	4.15709	0.0123249	0.098034
209581_at	209581_at	209581_at	PLA2G16	phospholipase A2, group XVI	0.136277	-0.197333	0.0352685	0.165919	0.232602	0.33361	0.363253	0.101008	0.130651	-0.0296428	2.85388	4.15586	0.0123401	0.0980773
202288_at	202288_at	202288_at	MTOR	mechanistic target of rapamycin (serine/threonine kinase)	0.00456748	-0.280379	-0.0624584	-0.0229593	0.21792	0.284946	0.257419	0.0670259	0.0394992	0.0275268	2.60713	4.15494	0.0123516	0.0980911
200062_s_at	200062_s_at	200062_s_at	RPL30	ribosomal protein L30	-0.101556	-0.0674966	-0.264992	0.0293961	-0.197496	-0.0340594	0.0968927	0.163436	0.294388	-0.130952	10.846	4.15266	0.01238	0.0982389
211228_s_at	211228_s_at	211228_s_at	RAD17	RAD17 homolog (S. pombe)	0.236961	-0.118711	-0.00318273	0.214079	0.115529	0.355672	0.33279	0.240143	0.217262	0.0228815	2.97451	4.15047	0.0124073	0.0983775
206948_at	206948_at	206948_at	NEU3	sialidase 3 (membrane sialidase)	0.0617788	-0.137977	0.0298898	0.0713779	0.167867	0.199756	0.209355	0.0318891	0.0414881	-0.00959907	2.64706	4.14953	0.012419	0.0983932
208698_s_at	208698_s_at	208698_s_at	NONO	non-POU domain containing, octamer-binding	-0.0427349	-0.539045	0.0488151	0.208839	0.58786	0.49631	0.747884	-0.09155	0.160024	-0.251574	3.04971	4.14828	0.0124347	0.0984067
231736_x_at	231736_x_at	231736_x_at	MGST1	microsomal glutathione S-transferase 1	-0.373654	-0.469795	-0.319698	-0.358782	0.150097	0.0961409	0.111012	-0.0539564	-0.0390849	-0.0148715	2.79881	4.14783	0.0124403	0.0984067
224706_at	224706_at	224706_at	KIAA2013	KIAA2013	0.30449	-0.0798627	0.468998	0.236858	0.548861	0.384352	0.316721	-0.164508	-0.23214	0.0676312	4.20665	4.14688	0.0124522	0.0984218
214687_x_at	214687_x_at	214687_x_at	ALDOA	aldolase A, fructose-bisphosphate	-0.0618436	-0.377877	-0.117092	-0.755594	0.260784	0.316033	-0.377718	0.0552486	-0.638502	0.693751	4.97615	4.14612	0.0124618	0.0984218
207088_s_at	207088_s_at	207088_s_at	SLC25A11	solute carrier family 25 (mitochondrial carrier; oxoglutarate carrier), member 11	0.468342	-0.0102934	0.297464	0.00876236	0.307758	0.478636	0.0190558	0.170878	-0.288702	0.45958	3.15717	4.14493	0.0124767	0.0984625
206402_s_at	206402_s_at	206402_s_at	NPFF	neuropeptide FF-amide peptide precursor	0.387184	-0.158467	0.197618	0.453311	0.356085	0.545652	0.611778	0.189566	0.255693	-0.0661266	2.99501	4.14145	0.0125206	0.0987236
209288_s_at	209288_s_at	209288_s_at	CDC42EP3	CDC42 effector protein (Rho GTPase binding) 3	-0.022868	0.105829	0.419006	0.654273	0.313177	-0.128697	0.548444	-0.441874	0.235268	-0.677141	3.18719	4.14026	0.0125356	0.0987236
211114_x_at	211114_x_at	211114_x_at	GEMIN2	gem (nuclear organelle) associated protein 2	0.339782	0.121919	0.240796	0.445128	0.118878	0.217863	0.323209	0.0989852	0.204331	-0.105346	5.02301	4.13997	0.0125393	0.0987236
226140_s_at	226140_s_at	226140_s_at	OTUD1	OTU deubiquitinase 1	0.325817	0.0934637	0.403719	-0.960657	0.310256	0.232353	-1.05412	-0.0779021	-1.36438	1.28647	3.45566	4.13765	0.0125686	0.098877
202197_at	202197_at	202197_at	MTMR3	myotubularin related protein 3	0.23572	-0.0467583	0.114336	-0.0778397	0.161094	0.282478	-0.0310814	0.121384	-0.192176	0.313559	3.49841	4.13467	0.0126064	0.0990639
231767_at	231767_at	231767_at	HOXB4	homeobox B4	-0.173234	-0.181533	-0.0439848	0.132089	0.137548	0.00829901	0.313622	-0.129249	0.176074	-0.305323	3.35944	4.13364	0.0126195	0.0990639
1553118_at	1553118_at	1553118_at	THEM4	thioesterase superfamily member 4	0.0765558	0.0769623	-0.303564	0.0567993	-0.380526	-0.000406462	-0.0201629	0.38012	0.360363	0.0197565	2.5866	4.1328	0.0126302	0.0990639
202167_s_at	202167_s_at	202167_s_at	MMS19	MMS19 nucleotide excision repair homolog (S. cerevisiae)	0.188252	0.0717124	0.237044	0.290167	0.165331	0.11654	0.218454	-0.0487913	0.0531232	-0.101914	3.75252	4.13268	0.0126318	0.0990639
233048_at	233048_at	233048_at	FAM35A	family with sequence similarity 35, member A	0.0233915	0.0233915	0.0218356	-0.212152	-0.00155586	4.44089e-16	-0.235543	0.00155586	-0.233987	0.235543	2.59584	4.13062	0.0126581	0.0991683
224954_at	224954_at	224954_at	SHMT1	serine hydroxymethyltransferase 1 (soluble)	0.11742	-0.192842	0.0776874	0.139345	0.270529	0.310262	0.332186	0.0397329	0.0616573	-0.0219245	3.97245	4.12956	0.0126717	0.0991683
226434_at	226434_at	226434_at	PPP1R35	protein phosphatase 1, regulatory subunit 35	0.0805635	-0.055177	0.24209	0.290065	0.297267	0.135741	0.345242	-0.161526	0.0479755	-0.209502	5.84991	4.12932	0.0126747	0.0991683
200824_at	200824_at	200824_at	GSTP1	glutathione S-transferase pi 1	0.0229669	0.0514334	0.58818	-0.0083971	0.536747	-0.0284664	-0.0598305	-0.565213	-0.596577	0.031364	4.44065	4.11958	0.0127998	0.10007
222443_s_at	222443_s_at	222443_s_at	RBM8A	RNA binding motif protein 8A	0.221129	-0.0724263	0.183011	-0.00894009	0.255437	0.293556	0.0634862	0.0381186	-0.191951	0.230069	4.24348	4.11725	0.01283	0.100227
211571_s_at	211571_s_at	211571_s_at	VCAN	versican	-0.542923	0.082928	0.248843	-0.550939	0.165915	-0.625851	-0.633867	-0.791765	-0.799782	0.00801665	3.59395	4.11393	0.0128731	0.100486
202521_at	202521_at	202521_at	CTCF	CCCTC-binding factor (zinc finger protein)	0.221748	0.176851	0.434102	0.215945	0.257251	0.0448975	0.0390937	-0.212354	-0.218158	0.00580376	6.14301	4.10941	0.0129321	0.100868
223207_x_at	223207_x_at	223207_x_at	PHPT1	phosphohistidine phosphatase 1	0.36232	0.0384936	0.380565	0.167202	0.342071	0.323826	0.128708	-0.0182451	-0.213363	0.195118	5.06063	4.10461	0.0129949	0.10121
201917_s_at	201917_s_at	201917_s_at	SLC25A36	solute carrier family 25 (pyrimidine nucleotide carrier ), member 36	0.0460526	0.15728	0.174687	-0.974997	0.0174062	-0.111228	-1.13228	-0.128634	-1.14968	1.02105	3.08514	4.10442	0.0129975	0.10121
226578_s_at	226578_s_at	226578_s_at	DUSP1	dual specificity phosphatase 1	0.631658	0.00997834	0.423931	0.514332	0.413953	0.62168	0.504354	0.207727	0.0904005	0.117326	3.39677	4.10376	0.0130061	0.10121
213049_at	213049_at	213049_at	RALGAPA1	Ral GTPase activating protein, alpha subunit 1 (catalytic)	0.129496	0.0562041	-0.176732	0.178237	-0.232936	0.0732923	0.122033	0.306229	0.354969	-0.0487407	3.60155	4.10057	0.0130481	0.101458
203205_at	203205_at	203205_at	KDM4A	lysine (K)-specific demethylase 4A	0.472038	0.0374094	0.431188	0.617971	0.393778	0.434629	0.580562	0.0408505	0.186784	-0.145933	3.27473	4.09873	0.0130724	0.101569
202801_at	202801_at	202801_at	PRKACA	protein kinase, cAMP-dependent, catalytic, alpha	0.235695	-0.0375778	0.493846	0.358844	0.531424	0.273273	0.396422	-0.25815	-0.135002	-0.123148	3.84816	4.09333	0.013144	0.102025
34408_at	34408_at	34408_at	RTN2	reticulon 2	0.0650971	-0.131392	0.0256883	-1.92664	0.15708	0.196489	-1.79525	0.0394088	-1.95233	1.99174	3.54343	4.09277	0.0131514	0.102025
218866_s_at	218866_s_at	218866_s_at	POLR3K	polymerase (RNA) III (DNA directed) polypeptide K, 12.3 kDa	0.566041	0.22352	0.706572	0.367252	0.483052	0.342521	0.143733	-0.140531	-0.339319	0.198788	3.83018	4.08741	0.0132231	0.102433
216680_s_at	216680_s_at	216680_s_at	EPHB4	EPH receptor B4	0.697448	0.127139	0.562525	0.593331	0.435386	0.57031	0.466193	0.134924	0.0308066	0.104117	3.33236	4.08619	0.0132393	0.102433
227233_at	227233_at	227233_at	TSPAN2	tetraspanin 2	-0.0291849	-0.00734672	0.00885954	-0.904783	0.0162063	-0.0218381	-0.897436	-0.0380444	-0.913642	0.875598	2.65327	4.08513	0.0132536	0.102433
227237_x_at	227237_x_at	227237_x_at	ATAD3B	ATPase family, AAA domain containing 3B	0.246195	0.037676	0.27192	-0.162688	0.234244	0.208519	-0.200365	-0.0257254	-0.434608	0.408883	3.92225	4.08496	0.0132559	0.102433
1568377_x_at	1568377_x_at	1568377_x_at	DEFB124	defensin, beta 124	0.253171	0.409606	0.415961	0.237197	0.0063551	-0.156435	-0.172409	-0.16279	-0.178764	0.0159744	2.64008	4.08441	0.0132632	0.102433
212284_x_at	212284_x_at	212284_x_at	TPT1	tumor protein, translationally-controlled 1	-0.162306	-0.168797	-0.29918	-0.111233	-0.130384	0.00649049	0.0575641	0.136874	0.187948	-0.0510736	12.3406	4.08427	0.0132651	0.102433
223237_x_at	223237_x_at	223237_x_at	AP2A1	adaptor-related protein complex 2, alpha 1 subunit	0.273348	-0.0555834	0.479573	0.214627	0.535157	0.328931	0.27021	-0.206225	-0.264946	0.058721	3.16676	4.08174	0.0132991	0.102616
232240_at	232240_at	232240_at	DNHD1	dynein heavy chain domain 1	0.00553975	-0.0300996	-0.0407965	-0.297292	-0.0106969	0.0356393	-0.267193	0.0463362	-0.256496	0.302832	2.57327	4.07956	0.0133285	0.102764
201758_at	201758_at	201758_at	TSG101	tumor susceptibility 101	0.457186	0.381271	0.348293	0.27057	-0.0329782	0.0759145	-0.110701	0.108893	-0.0777226	0.186615	8.83914	4.07509	0.013389	0.103152
214879_x_at	214879_x_at	214879_x_at	USF2	upstream transcription factor 2, c-fos interacting	0.228462	-0.263984	0.258504	0.388731	0.522488	0.492445	0.652715	-0.0300426	0.130227	-0.16027	4.5718	4.07338	0.0134122	0.103251
239996_x_at	239996_x_at	239996_x_at	ATP2A2	ATPase, Ca++ transporting, cardiac muscle, slow twitch 2	-0.0399888	-0.74955	-0.0262491	-0.149147	0.7233	0.709561	0.600402	-0.0137397	-0.122898	0.109159	3.52669	4.07108	0.0134435	0.103413
225287_s_at	225287_s_at	225287_s_at	TMEM55B	transmembrane protein 55B	0.277235	-0.273404	0.180462	0.142077	0.453867	0.550639	0.415482	0.0967722	-0.0383852	0.135157	3.07585	4.06993	0.0134592	0.103451
214007_s_at	214007_s_at	214007_s_at	TWF1	twinfilin actin-binding protein 1	-0.202702	-0.195876	-0.405845	-0.374191	-0.209969	-0.00682627	-0.178315	0.203143	0.0316533	0.171489	4.60792	4.06922	0.013469	0.103451
218760_at	218760_at	218760_at	COQ6	coenzyme Q6 monooxygenase	0.731288	-0.158589	0.287206	0.679159	0.445795	0.889877	0.837748	0.444082	0.391953	0.0521288	3.78267	4.06404	0.0135398	0.103916
229567_at	229567_at	229567_at	FITM1	fat storage-inducing transmembrane protein 1	0.906647	0.888669	0.915685	-0.30052	0.0270157	0.0179779	-1.18919	-0.00903783	-1.2162	1.20717	2.90377	4.06325	0.0135508	0.10392
205039_s_at	205039_s_at	205039_s_at	IKZF1	IKAROS family zinc finger 1 (Ikaros)	0.374201	0.0158236	0.236778	0.227639	0.220954	0.358377	0.211815	0.137423	-0.00913884	0.146562	3.33442	4.06174	0.0135716	0.104
200077_s_at	200077_s_at	200077_s_at	OAZ1	ornithine decarboxylase antizyme 1	-0.267473	-0.198764	-0.084865	-0.402808	0.113899	-0.0687086	-0.204044	-0.182608	-0.317943	0.135335	10.8049	4.05655	0.0136431	0.104469
217707_x_at	217707_x_at	217707_x_at	SMARCA2	SWI/SNF related, matrix associated, actin dependent regulator of chromatin, subfamily a, member 2	0.553808	0.115818	0.850017	0.800448	0.734199	0.43799	0.68463	-0.296209	-0.0495685	-0.24664	3.80228	4.05221	0.0137034	0.104803
222264_at	222264_at	222264_at	HNRNPUL2	heterogeneous nuclear ribonucleoprotein U-like 2	-0.419332	-0.458125	-0.59662	-0.372545	-0.138495	0.0387927	0.0855803	0.177288	0.224076	-0.0467876	5.16617	4.05191	0.0137076	0.104803
234241_at	234241_at	234241_at	SCAMP5	secretory carrier membrane protein 5	0.0147057	-0.122968	0.0126306	0.0122465	0.135599	0.137674	0.135215	0.00207506	-0.00038413	0.00245919	2.52874	4.04979	0.0137372	0.104915
212026_s_at	212026_s_at	212026_s_at	EXOC7	exocyst complex component 7	0.250666	-0.0409451	0.321328	0.400317	0.362273	0.291611	0.441262	-0.0706623	0.078989	-0.149651	4.65038	4.04936	0.0137431	0.104915
226678_at	226678_at	226678_at	UNC13D	unc-13 homolog D (C. elegans)	0.0643885	-0.24179	-0.0226528	-0.0292547	0.219137	0.306178	0.212535	0.0870413	-0.00660188	0.0936431	3.341	4.04824	0.0137588	0.104947
213453_x_at	213453_x_at	213453_x_at	GAPDH	glyceraldehyde-3-phosphate dehydrogenase	1.24089	0.531136	0.888895	-0.00526035	0.35776	0.709757	-0.536396	0.351997	-0.894156	1.24615	8.30686	4.04756	0.0137682	0.104947
209669_s_at	209669_s_at	209669_s_at	SERBP1	SERPINE1 mRNA binding protein 1	0.149021	0.236614	0.372741	0.0890906	0.136127	-0.0875931	-0.147523	-0.22372	-0.28365	0.0599301	7.00526	4.04326	0.0138285	0.105327
200785_s_at	200785_s_at	200785_s_at	LRP1	low density lipoprotein receptor-related protein 1	0.506555	-0.0686746	0.571983	0.277721	0.640658	0.575229	0.346395	-0.0654284	-0.294262	0.228834	3.2025	4.03975	0.0138779	0.10556
204645_at	204645_at	204645_at	CCNT2	cyclin T2	0.560165	-0.222354	0.0155342	-0.18999	0.237888	0.782519	0.0323641	0.544631	-0.205524	0.750155	4.15905	4.0396	0.01388	0.10556
206393_at	206393_at	206393_at	TNNI2	troponin I type 2 (skeletal, fast)	-0.127656	0.0745748	-0.00619619	-2.77684	-0.080771	-0.202231	-2.85141	-0.12146	-2.77064	2.64918	3.07796	4.03037	0.014011	0.106473
209758_s_at	209758_s_at	209758_s_at	MFAP5	microfibrillar associated protein 5	-0.828482	0.274923	-0.0603598	-0.943226	-0.335283	-1.1034	-1.21815	-0.768122	-0.882867	0.114745	6.28397	4.02964	0.0140214	0.106473
232814_x_at	232814_x_at	232814_x_at	APOPT1	apoptogenic 1, mitochondrial	0.36849	0.0708813	0.263061	0.425229	0.19218	0.297609	0.354347	0.105429	0.162167	-0.0567385	2.87333	4.02781	0.0140475	0.106591
228850_s_at	228850_s_at	228850_s_at	SLIT2	slit homolog 2 (Drosophila)	-0.273761	0.0148637	-0.0139209	-0.0842919	-0.0287847	-0.288625	-0.0991556	-0.25984	-0.070371	-0.189469	2.5736	4.02704	0.0140585	0.106594
227150_at	227150_at	227150_at	MTF1	metal-regulatory transcription factor 1	-0.0791502	0.114547	0.169021	0.201911	0.0544742	-0.193697	0.0873646	-0.248171	0.0328905	-0.281062	2.77153	4.02442	0.014096	0.106798
235244_at	235244_at	235244_at	CCDC58	coiled-coil domain containing 58	0.386229	0.229876	0.498234	0.34585	0.268357	0.156353	0.115973	-0.112004	-0.152384	0.0403794	3.11583	4.02291	0.0141177	0.106882
230345_at	230345_at	230345_at	SEMA7A	semaphorin 7A, GPI membrane anchor (John Milton Hagen blood group)	0.413227	0.212882	0.381696	0.353512	0.168814	0.200345	0.140629	0.0315312	-0.0281843	0.0597156	3.17203	4.02079	0.0141482	0.107032
240886_at	240886_at	240886_at	CASR	calcium-sensing receptor	0.0126728	-0.335599	0.0164731	-0.0799132	0.352072	0.348272	0.255686	-0.00380031	-0.0963863	0.092586	2.62304	4.01886	0.014176	0.107109
203248_at	203248_at	203248_at	ZNF24	zinc finger protein 24	0.33376	-0.220234	0.203561	0.295421	0.423795	0.553994	0.515655	0.1302	0.0918605	0.0383392	3.02844	4.01801	0.0141883	0.107109
209080_x_at	209080_x_at	209080_x_at	GLRX3	glutaredoxin 3	0.00917004	0.0169725	-0.175708	0.0589117	-0.192681	-0.00780246	0.0419392	0.184878	0.23462	-0.0497416	2.86359	4.0178	0.0141912	0.107109
225190_x_at	225190_x_at	225190_x_at	RPL35A	ribosomal protein L35a	0.18084	-0.252121	0.0861957	0.209488	0.338317	0.432961	0.461609	0.0946447	0.123293	-0.0286479	5.18336	4.01713	0.014201	0.107109
242049_s_at	242049_s_at	242049_s_at	NBAS	neuroblastoma amplified sequence	0.551546	0.287896	0.509999	0.478469	0.222103	0.26365	0.190573	0.041547	-0.0315297	0.0730767	2.97385	4.01082	0.0142926	0.10772
232640_at	232640_at	232640_at	COMMD5	COMM domain containing 5	0.2116	0.0285116	0.37521	0.0282015	0.346699	0.183088	-0.000310079	-0.16361	-0.347009	0.183398	3.29066	4.00764	0.0143389	0.107988
202364_at	202364_at	202364_at	MXI1	MAX interactor 1, dimerization protein	0.227753	-0.0246871	0.178173	0.520116	0.20286	0.252441	0.544803	0.0495805	0.341943	-0.292362	3.1185	4.0063	0.0143586	0.108055
217960_s_at	217960_s_at	217960_s_at	TOMM22	translocase of outer mitochondrial membrane 22 homolog (yeast)	0.220916	-0.0871844	0.330891	0.323458	0.418076	0.308101	0.410642	-0.109975	-0.00743351	-0.102542	4.69081	3.99913	0.0144638	0.108765
200750_s_at	200750_s_at	200750_s_at	RAN	RAN, member RAS oncogene family	-0.390845	0.0139724	-0.0908462	-0.261495	-0.104819	-0.404817	-0.275468	-0.299998	-0.170649	-0.12935	3.68378	3.99555	0.0145167	0.109081
209410_s_at	209410_s_at	209410_s_at	GRB10	growth factor receptor-bound protein 10	0.460554	-0.0333639	0.522125	0.266982	0.555489	0.493917	0.300346	-0.0615716	-0.255143	0.193572	5.35063	3.99108	0.0145831	0.109321
1555480_a_at	1555480_a_at	1555480_a_at	FBLIM1	filamin binding LIM protein 1	0.655704	0.552678	0.785943	0.517424	0.233265	0.103027	-0.0352534	-0.130239	-0.268519	0.13828	3.55095	3.99075	0.014588	0.109321
207199_at	207199_at	207199_at	TERT	telomerase reverse transcriptase	0.265479	0.0813242	0.225956	0.338205	0.144632	0.184155	0.256881	0.0395231	0.112249	-0.0727262	2.97484	3.99059	0.0145904	0.109321
202814_s_at	202814_s_at	202814_s_at	HEXIM1	hexamethylene bis-acetamide inducible 1	-0.280434	-0.248255	-0.295255	-0.333056	-0.0469995	-0.0321791	-0.0848009	0.0148204	-0.0378013	0.0526218	3.71687	3.98871	0.0146184	0.109321
226246_at	226246_at	226246_at	KCTD1	potassium channel tetramerization domain containing 1	0.372466	0.241327	0.250783	0.307289	0.00945576	0.131139	0.0659616	0.121683	0.0565058	0.0651776	3.08978	3.98817	0.0146264	0.109321
222580_at	222580_at	222580_at	ZNF644	zinc finger protein 644	0.0338296	0.302615	0.0373992	0.143281	-0.265216	-0.268786	-0.159334	-0.00356961	0.105882	-0.109451	7.67545	3.98817	0.0146265	0.109321
200805_at	200805_at	200805_at	LMAN2	lectin, mannose-binding 2	-0.08631	-0.40425	0.0245235	0.178464	0.428774	0.31794	0.582714	-0.110833	0.15394	-0.264774	3.92522	3.98805	0.0146282	0.109321
215438_x_at	215438_x_at	215438_x_at	GSPT1	G1 to S phase transition 1	-0.0102671	0.0321538	0.35491	-0.0728975	0.322756	-0.0424208	-0.105051	-0.365177	-0.427808	0.0626304	6.44963	3.9872	0.0146409	0.109321
219492_at	219492_at	219492_at	CHIC2	cysteine-rich hydrophobic domain 2	0.313194	0.319906	0.407106	0.374844	0.0872	-0.00671211	0.0549385	-0.0939121	-0.0322615	-0.0616506	7.73721	3.98599	0.0146591	0.109321
218214_at	218214_at	218214_at	ATG101	autophagy related 101	0.150674	0.0663623	0.335633	0.0690488	0.26927	0.0843121	0.00268649	-0.184958	-0.266584	0.0816257	2.8502	3.98582	0.0146616	0.109321
200020_at	200020_at	200020_at	TARDBP	TAR DNA binding protein	0.0214606	0.0298539	0.406482	-0.163679	0.376628	-0.00839329	-0.193533	-0.385021	-0.570161	0.18514	8.60627	3.98508	0.0146726	0.109321
235154_at	235154_at	235154_at	TAF3	TAF3 RNA polymerase II, TATA box binding protein (TBP)-associated factor, 140kDa	-0.414277	0.0506904	-0.132433	0.0350783	-0.183123	-0.464967	-0.0156122	-0.281844	0.167511	-0.449355	2.6481	3.98465	0.0146791	0.109321
212156_at	212156_at	212156_at	VPS39	vacuolar protein sorting 39 homolog (S. cerevisiae)	0.115243	-0.201546	0.0737249	0.0899705	0.275271	0.316789	0.291516	0.0415178	0.0162456	0.0252723	3.09647	3.9834	0.0146979	0.10938
223378_at	223378_at	223378_at	GLIS2	GLIS family zinc finger 2	0.118121	-0.039345	0.13272	0.254022	0.172065	0.157466	0.293366	-0.0145992	0.121301	-0.1359	3.42128	3.9813	0.0147294	0.109473
219019_at	219019_at	219019_at	PIDD	p53-induced death domain protein	0.154277	-0.254997	0.144023	0.177898	0.39902	0.409274	0.432895	0.0102543	0.0338747	-0.0236204	3.00555	3.98112	0.0147322	0.109473
228228_at	228228_at	228228_at	DACT3	dishevelled-binding antagonist of beta-catenin 3	0.28067	0.129478	0.290018	0.421796	0.16054	0.151192	0.292318	-0.00934762	0.131778	-0.141126	3.01625	3.97617	0.0148068	0.109906
224514_x_at	224514_x_at	224514_x_at	IL17RC	interleukin 17 receptor C	-0.0166176	-0.0970164	0.0951706	0.287967	0.192187	0.0803988	0.384983	-0.111788	0.192796	-0.304585	3.18843	3.97581	0.0148122	0.109906
208973_at	208973_at	208973_at	ERI3	ERI1 exoribonuclease family member 3	0.661879	0.475356	0.889969	0.389106	0.414613	0.186523	-0.0862502	-0.22809	-0.500864	0.272773	3.43888	3.9749	0.014826	0.109927
230029_x_at	230029_x_at	230029_x_at	UBR3	ubiquitin protein ligase E3 component n-recognin 3 (putative)	0.304379	0.539474	0.518711	-0.227663	-0.0207633	-0.235095	-0.767137	-0.214332	-0.746374	0.532042	5.61847	3.97189	0.0148718	0.110111
212694_s_at	212694_s_at	212694_s_at	PCCB	propionyl CoA carboxylase, beta polypeptide	-0.0194861	-0.278301	0.0299757	0.0610821	0.308277	0.258815	0.339383	-0.0494619	0.0311064	-0.0805682	3.8338	3.97182	0.0148727	0.110111
229687_s_at	229687_s_at	229687_s_at	PRDM11	PR domain containing 11	0.550277	0.571555	0.725995	0.543273	0.15444	-0.0212778	-0.0282824	-0.175718	-0.182722	0.00700453	3.24733	3.97019	0.0148976	0.110214
212212_s_at	212212_s_at	212212_s_at	INTS1	integrator complex subunit 1	0.204837	0.0579965	0.19514	0.216434	0.137144	0.14684	0.158438	0.00969692	0.021294	-0.0115971	2.65135	3.96849	0.0149235	0.110324
210125_s_at	210125_s_at	210125_s_at	BANF1	barrier to autointegration factor 1	0.152189	-0.0112222	0.328441	0.0549667	0.339663	0.163411	0.0661889	-0.176252	-0.273474	0.0972222	3.00271	3.96617	0.0149589	0.110421
226767_s_at	226767_s_at	226767_s_at	FAHD1	fumarylacetoacetate hydrolase domain containing 1	0.0984547	-0.134889	0.0881772	0.110045	0.223066	0.233344	0.244934	0.0102775	0.0218677	-0.0115902	2.68884	3.96608	0.0149603	0.110421
238456_at	238456_at	238456_at	LOC100289230	uncharacterized LOC100289230	0.000670311	0.0157218	0.00394315	-0.140476	-0.0117786	-0.0150515	-0.156198	-0.00327284	-0.144419	0.141146	2.53039	3.96547	0.0149696	0.110421
237131_at	237131_at	237131_at	RIIAD1	regulatory subunit of type II PKA R-subunit (RIIa) domain containing 1	0.41768	0.402347	0.380751	0.37238	-0.0215965	0.0153328	-0.0299676	0.0369293	-0.00837113	0.0453004	2.96076	3.96128	0.015034	0.110737
203345_s_at	203345_s_at	203345_s_at	MTF2	metal response element binding transcription factor 2	-0.295552	0.345029	-0.0620354	-0.113557	-0.407064	-0.640581	-0.458586	-0.233516	-0.0515213	-0.181995	7.8223	3.96125	0.0150344	0.110737
238009_at	238009_at	238009_at	SOX5	SRY (sex determining region Y)-box 5	-0.0444369	-0.537685	-0.459883	0.38128	0.0778012	0.493248	0.918964	0.415446	0.841163	-0.425717	6.64955	3.95975	0.0150574	0.110825
205778_at	205778_at	205778_at	KLK7	kallikrein-related peptidase 7	0.176429	-0.199312	0.661491	0.348995	0.860803	0.37574	0.548307	-0.485063	-0.312496	-0.172567	3.73726	3.9587	0.0150737	0.110864
204011_at	204011_at	204011_at	SPRY2	sprouty homolog 2 (Drosophila)	0.169627	-0.0207237	-0.100914	-0.232539	-0.0801905	0.190351	-0.211815	0.270541	-0.131625	0.402166	3.19253	3.95544	0.015124	0.111152
206074_s_at	206074_s_at	206074_s_at	HMGA1	high mobility group AT-hook 1	0.193442	-0.109492	0.239235	0.413659	0.348727	0.302934	0.523151	-0.0457928	0.174424	-0.220217	3.43766	3.95267	0.0151669	0.111386
205424_at	205424_at	205424_at	TBKBP1	TBK1 binding protein 1	0.0964244	-0.348071	-0.0344775	-0.0354584	0.313593	0.444495	0.312612	0.130902	-0.000980826	0.131883	3.07879	3.95052	0.0152003	0.11154
216647_at	216647_at	216647_at	TCF3	transcription factor 3	0.0372092	-0.267853	-0.0380506	0.0221078	0.229802	0.305062	0.289961	0.0752597	0.0601584	0.0151014	2.85105	3.94991	0.0152099	0.11154
200016_x_at	200016_x_at	200016_x_at	HNRNPA1	heterogeneous nuclear ribonucleoprotein A1	-0.0530855	0.091937	0.262999	-0.0327133	0.171062	-0.145022	-0.12465	-0.316084	-0.295712	-0.0203721	9.0392	3.94561	0.0152769	0.111889
203686_at	203686_at	203686_at	MPG	N-methylpurine-DNA glycosylase	0.166728	-0.0927902	-0.0160666	-0.0867171	0.0767236	0.259519	0.00607311	0.182795	-0.0706505	0.253446	3.43392	3.94543	0.0152798	0.111889
1554414_a_at	1554414_a_at	1554414_a_at	OSGIN2	oxidative stress induced growth inhibitor family member 2	-0.0707071	-0.119705	0.013789	0.380053	0.133494	0.0489982	0.499758	-0.0844961	0.366264	-0.45076	4.01703	3.94341	0.0153115	0.112039
200963_x_at	200963_x_at	200963_x_at	RPL31	ribosomal protein L31	-0.177373	-0.200965	-0.159259	-0.045202	0.0417056	0.0235916	0.155763	-0.018114	0.114057	-0.132171	10.7191	3.93802	0.0153963	0.112578
228612_at	228612_at	228612_at	RAB30-AS1	RAB30 antisense RNA 1 (head to head)	0.12925	-0.241102	0.0248341	0.130508	0.265936	0.370352	0.37161	0.104416	0.105674	-0.001258	3.28621	3.93707	0.0154113	0.112605
222138_s_at	222138_s_at	222138_s_at	WDR13	WD repeat domain 13	0.284355	0.136553	0.271907	0.201484	0.135354	0.147802	0.0649307	0.0124484	-0.0704231	0.0828715	2.84072	3.93505	0.0154432	0.112757
221637_s_at	221637_s_at	221637_s_at	C11orf48	chromosome 11 open reading frame 48	0.270512	0.0202935	0.298519	0.307954	0.278226	0.250218	0.287661	-0.0280076	0.00943502	-0.0374426	2.81679	3.92547	0.0155957	0.113788
225753_at	225753_at	225753_at	ZNF513	zinc finger protein 513	-0.0306163	-0.499525	-0.232305	0.0167163	0.26722	0.468909	0.516241	0.201688	0.249021	-0.0473326	3.28275	3.91334	0.015791	0.115129
213710_s_at	213710_s_at	213710_s_at	CALM1	calmodulin 1 (phosphorylase kinase, delta)	0.424664	0.2887	0.392751	0.659932	0.104051	0.135964	0.371232	0.031913	0.267181	-0.235268	3.05602	3.91253	0.0158043	0.115142
223436_s_at	223436_s_at	223436_s_at	TRPT1	tRNA phosphotransferase 1	0.312428	0.0491708	0.302779	0.238281	0.253608	0.263257	0.18911	0.00964873	-0.0644976	0.0741464	2.93853	3.90866	0.0158672	0.115496
214930_at	214930_at	214930_at	SLITRK5	SLIT and NTRK-like family, member 5	0.161242	-0.143211	0.0183904	0.0125339	0.161602	0.304453	0.155745	0.142852	-0.0058565	0.148708	2.93186	3.90783	0.0158806	0.115496
226288_s_at	226288_s_at	226288_s_at	NLGN2	neuroligin 2	0.20625	-0.113017	0.0202963	0.206629	0.133313	0.319266	0.319646	0.185953	0.186333	-0.000379511	3.37585	3.90742	0.0158873	0.115496
205079_s_at	205079_s_at	205079_s_at	MPDZ	multiple PDZ domain protein	0.160851	0.0184101	0.137673	-0.182238	0.119262	0.142441	-0.200648	0.0231783	-0.319911	0.343089	2.94165	3.90622	0.015907	0.115555
240056_at	240056_at	240056_at	NSMAF	neutral sphingomyelinase (N-SMase) activation associated factor	0.110221	0.12967	0.124634	0.133118	-0.00503671	-0.0194494	0.00344732	-0.0144127	0.00848403	-0.0228968	2.54812	3.9042	0.01594	0.115712
223490_s_at	223490_s_at	223490_s_at	EXOSC3	exosome component 3	-0.16154	0.0404816	0.271491	-0.07474	0.23101	-0.202022	-0.115222	-0.433031	-0.346231	-0.0868	6.91592	3.90201	0.015976	0.11589
217258_x_at	217258_x_at	217258_x_at	IGLV1-44	immunoglobulin lambda variable 1-44	0.0110587	-0.428303	-0.102778	0.0093308	0.325525	0.439362	0.437634	0.113837	0.112109	0.00172788	3.31049	3.89952	0.016017	0.116103
226481_at	226481_at	226481_at	VPRBP	Vpr (HIV-1) binding protein	0.126408	-0.0672824	0.276133	0.532774	0.343416	0.193691	0.600056	-0.149725	0.25664	-0.406365	4.9882	3.89536	0.0160855	0.116516
1555548_at	1555548_at	1555548_at	NDUFA10	NADH dehydrogenase (ubiquinone) 1 alpha subcomplex, 10, 42kDa	-0.0477159	-0.186122	0.017682	0.175769	0.203804	0.138406	0.361891	-0.0653979	0.158087	-0.223485	2.96886	3.89292	0.016126	0.116725
218829_s_at	218829_s_at	218829_s_at	CHD7	chromodomain helicase DNA binding protein 7	0.524005	0.013443	0.150064	0.54826	0.136621	0.510562	0.534817	0.373941	0.398196	-0.0242551	4.86119	3.89215	0.0161388	0.116733
215454_x_at	215454_x_at	215454_x_at	SFTPC	surfactant protein C	0.36917	-0.0637435	0.300777	0.363194	0.36452	0.432914	0.426938	0.0683935	0.0624178	0.00597573	2.9058	3.8911	0.0161562	0.116775
1557910_at	1557910_at	1557910_at	HSP90AB1	heat shock protein 90kDa alpha (cytosolic), class B member 1	-0.554486	-0.170844	-0.332262	-0.639452	-0.161418	-0.383642	-0.468609	-0.222224	-0.307191	0.0849668	7.04428	3.88906	0.0161901	0.116886
206182_at	206182_at	206182_at	ZNF134	zinc finger protein 134	0.0172865	-0.0902738	0.0167156	0.0172865	0.106989	0.10756	0.10756	0.000570853	0.000570853	0	2.51398	3.88879	0.0161947	0.116886
233380_s_at	233380_s_at	233380_s_at	RUFY1	RUN and FYVE domain containing 1	0.566853	-0.0592991	0.399486	0.327464	0.458785	0.626152	0.386763	0.167368	-0.0720216	0.239389	4.00426	3.888	0.0162079	0.116897
210519_s_at	210519_s_at	210519_s_at	NQO1	NAD(P)H dehydrogenase, quinone 1	0.177501	-0.284226	-0.0363143	-0.165845	0.247912	0.461727	0.118381	0.213815	-0.129531	0.343346	3.11469	3.88601	0.016241	0.117052
214955_at	214955_at	214955_at	TMPRSS6	transmembrane protease, serine 6	0.195097	-0.239837	0.139377	0.269475	0.379214	0.434934	0.509311	0.0557198	0.130097	-0.0743777	4.09208	3.88456	0.0162654	0.117143
202704_at	202704_at	202704_at	TOB1	transducer of ERBB2, 1	0.0901605	-0.63103	-0.200707	-0.228264	0.430323	0.72119	0.402766	0.290868	-0.0275564	0.318424	9.5544	3.8816	0.016315	0.117373
205133_s_at	205133_s_at	205133_s_at	HSPE1	heat shock 10kDa protein 1	-0.250817	-0.371784	-0.387159	0.0897272	-0.0153747	0.120967	0.461512	0.136342	0.476886	-0.340544	2.96113	3.88083	0.0163279	0.117373
224707_at	224707_at	224707_at	CYSTM1	cysteine-rich transmembrane module containing 1	4.44089e-16	-0.193515	-0.0151115	-0.133968	0.178403	0.193515	0.0595472	0.0151115	-0.118856	0.133968	2.56952	3.88057	0.0163322	0.117373
215082_at	215082_at	215082_at	ELOVL5	ELOVL fatty acid elongase 5	0.280875	0.138128	0.317615	0.294881	0.179487	0.142747	0.156753	-0.0367403	-0.0227344	-0.0140059	2.82958	3.87918	0.0163557	0.1174
218080_x_at	218080_x_at	218080_x_at	FAF1	Fas (TNFRSF6) associated factor 1	0.203517	-0.00491156	0.229199	0.0302012	0.234111	0.208429	0.0351128	-0.0256821	-0.198998	0.173316	5.3102	3.87864	0.0163648	0.1174
201048_x_at	201048_x_at	201048_x_at	RAB6A	RAB6A, member RAS oncogene family	0.552689	0.0754799	0.420268	-0.144393	0.344788	0.477209	-0.219873	0.132421	-0.564661	0.697082	4.22317	3.87826	0.0163711	0.1174
201393_s_at	201393_s_at	201393_s_at	IGF2R	insulin-like growth factor 2 receptor	0.294246	0.228834	0.271013	0.162866	0.0421796	0.0654124	-0.0659674	0.0232328	-0.108147	0.13138	2.72314	3.87684	0.0163952	0.117489
222431_at	222431_at	222431_at	SPIN1	spindlin 1	-0.0182635	0.258144	0.18262	0.117533	-0.0755238	-0.276408	-0.140611	-0.200884	-0.065087	-0.135797	5.76085	3.87566	0.0164151	0.117548
203815_at	203815_at	203815_at	GSTT1	glutathione S-transferase theta 1	0.520922	0.286035	0.365738	0.491909	0.0797035	0.234887	0.205874	0.155183	0.126171	0.0290127	2.88231	3.87353	0.0164511	0.117722
221600_s_at	221600_s_at	221600_s_at	AAMDC	adipogenesis associated, Mth938 domain containing	0.0017947	-0.210606	-0.0949086	0.0743668	0.115697	0.212401	0.284973	0.0967033	0.169275	-0.0725721	2.93438	3.87091	0.0164955	0.117956
207055_at	207055_at	207055_at	GPR37L1	G protein-coupled receptor 37 like 1	0.256572	0.0953686	0.260379	0.232879	0.165011	0.161203	0.137511	-0.00380797	-0.0275	0.023692	2.60642	3.86716	0.0165595	0.118329
214543_x_at	214543_x_at	214543_x_at	QKI	QKI, KH domain containing, RNA binding	0.422009	0.157793	-0.140724	0.0736029	-0.298517	0.264217	-0.0841898	0.562734	0.214327	0.348406	9.09326	3.8637	0.0166186	0.118667
1553163_at	1553163_at	1553163_at	ADPRHL1	ADP-ribosylhydrolase like 1	0.357837	0.275276	0.343081	0.336356	0.0678042	0.0825603	0.0610799	0.0147561	-0.00672427	0.0214804	2.72469	3.85808	0.0167153	0.119273
201762_s_at	201762_s_at	201762_s_at	PSME2	proteasome (prosome, macropain) activator subunit 2 (PA28 beta)	0.258882	0.017301	0.314089	0.18689	0.296788	0.241581	0.169589	-0.0552076	-0.127199	0.0719919	3.62305	3.85491	0.01677	0.119563
223345_at	223345_at	223345_at	HDAC8	histone deacetylase 8	0.385827	-0.167008	0.222171	0.358441	0.38918	0.552835	0.525449	0.163656	0.136269	0.0273863	3.90373	3.85435	0.0167797	0.119563
1564308_a_at	1564308_a_at	1564308_a_at	MPP7	membrane protein, palmitoylated 7 (MAGUK p55 subfamily member 7)	0.287967	0.363933	0.3226	0.368935	-0.0413335	-0.075966	0.00500148	-0.0346325	0.046335	-0.0809675	2.74936	3.85094	0.016839	0.1199
208949_s_at	208949_s_at	208949_s_at	LGALS3	lectin, galactoside-binding, soluble, 3	-0.311621	-0.162736	-0.0180113	-0.788309	0.144725	-0.148884	-0.625573	-0.293609	-0.770298	0.476688	3.65375	3.84992	0.0168566	0.119941
1562383_at	1562383_at	1562383_at	MIR4313	microRNA 4313	0.0268042	-0.0168231	-0.355789	0.00934982	-0.338966	0.0436273	0.0261729	0.382593	0.365139	0.0174544	2.58514	3.8484	0.0168831	0.120044
220510_at	220510_at	220510_at	RHBG	Rh family, B glycoprotein (gene/pseudogene)	0.346319	-0.198142	0.108535	0.197904	0.306677	0.544461	0.396046	0.237784	0.089369	0.148415	3.434	3.84552	0.0169334	0.120197
226583_at	226583_at	226583_at	C12orf76	chromosome 12 open reading frame 76	0.111362	-0.169357	0.0922546	0.132611	0.261611	0.280719	0.301967	0.0191072	0.0403559	-0.0212488	3.44488	3.84541	0.0169353	0.120197
207186_s_at	207186_s_at	207186_s_at	BPTF	bromodomain PHD finger transcription factor	-0.174934	-0.077131	-0.281236	0.153562	-0.204105	-0.0978026	0.230693	0.106303	0.434799	-0.328496	7.16825	3.84512	0.0169404	0.120197
221781_s_at	221781_s_at	221781_s_at	DNAJC10	DnaJ (Hsp40) homolog, subfamily C, member 10	0.237947	0.482991	0.717399	0.202395	0.234408	-0.245044	-0.280597	-0.479452	-0.515005	0.0355525	6.55121	3.84221	0.0169913	0.120331
232752_at	232752_at	232752_at	LOXL1-AS1	LOXL1 antisense RNA 1	-0.236634	0.0103374	-0.071173	0.0174473	-0.0815104	-0.246972	0.00710992	-0.165461	0.0886204	-0.254082	2.57719	3.84197	0.0169956	0.120331
224937_at	224937_at	224937_at	PTGFRN	prostaglandin F2 receptor inhibitor	0.314345	0.424136	0.674915	0.13505	0.250779	-0.109791	-0.289086	-0.36057	-0.539865	0.179295	3.13241	3.84169	0.0170005	0.120331
223960_s_at	223960_s_at	223960_s_at	CDIP1	cell death-inducing p53 target 1	0.331465	0.294048	0.297722	0.411576	0.00367397	0.0374172	0.117529	0.0337432	0.113855	-0.0801114	2.91306	3.84131	0.0170072	0.120331
210966_x_at	210966_x_at	210966_x_at	LARP1	La ribonucleoprotein domain family, member 1	0.265892	-0.335967	0.0081891	0.0232457	0.344156	0.601859	0.359213	0.257703	0.0150566	0.242646	5.52704	3.84016	0.0170274	0.12039
222470_s_at	222470_s_at	222470_s_at	UQCC1	ubiquinol-cytochrome c reductase complex assembly factor 1	0.566686	0.332198	0.617539	0.335692	0.28534	0.234488	0.00349328	-0.0508523	-0.281847	0.230995	2.89386	3.83871	0.0170529	0.120485
242810_x_at	242810_x_at	242810_x_at	LOC100132874	uncharacterized LOC100132874	0.378989	0.0235604	0.213491	0.448444	0.189931	0.355429	0.424884	0.165498	0.234953	-0.069455	3.44409	3.83479	0.0171221	0.120889
202268_s_at	202268_s_at	202268_s_at	NAE1	NEDD8 activating enzyme E1 subunit 1	0.802954	0.0080469	0.486305	0.00986642	0.478258	0.794907	0.00181952	0.316649	-0.476439	0.793087	4.28043	3.83088	0.0171915	0.121294
206891_at	206891_at	206891_at	ACTN3	actinin, alpha 3	0.14536	0.0825774	0.088671	-2.41528	0.00609365	0.0627823	-2.49786	0.0566887	-2.50395	2.56064	3.30621	3.82811	0.0172407	0.121556
223812_at	223812_at	223812_at	FAM178B	family with sequence similarity 178, member B	0.0417137	-0.225147	-0.0878876	0.0585933	0.13726	0.266861	0.283741	0.129601	0.146481	-0.0168796	2.97243	3.82294	0.0173333	0.122122
1552906_at	1552906_at	1552906_at	FMR1NB	fragile X mental retardation 1 neighbor	-0.00143066	-0.167347	-0.0189232	0.00413769	0.148424	0.165916	0.171484	0.0174925	0.0230609	-0.00556835	2.5304	3.81829	0.0174168	0.122625
213943_at	213943_at	213943_at	TWIST1	twist family bHLH transcription factor 1	0.00509779	-0.222474	-0.206598	-0.382882	0.0158761	0.227572	-0.160408	0.211696	-0.176284	0.38798	2.70171	3.81655	0.0174482	0.12276
236265_at	236265_at	236265_at	SP4	Sp4 transcription factor	0.777555	0.513001	1.06993	0.957267	0.556925	0.264554	0.444266	-0.29237	-0.112659	-0.179712	5.4117	3.81552	0.0174669	0.122806
242982_x_at	242982_x_at	242982_x_at	ITGB8	integrin, beta 8	0.0258636	0.000473511	-0.57369	0.0377788	-0.574163	0.02539	0.0373053	0.599553	0.611468	-0.0119153	2.63439	3.81315	0.0175098	0.123021
208351_s_at	208351_s_at	208351_s_at	MAPK1	mitogen-activated protein kinase 1	0.1386	-0.274237	-0.0630672	-0.037007	0.211169	0.412837	0.23723	0.201667	0.0260602	0.175607	3.08718	3.80994	0.0175681	0.123278
203289_s_at	203289_s_at	203289_s_at	NPRL3	nitrogen permease regulator-like 3 (S. cerevisiae)	0.176164	-0.0731411	0.116529	0.204035	0.18967	0.249305	0.277176	0.0596352	0.0875059	-0.0278707	2.81977	3.80979	0.0175708	0.123278
206735_at	206735_at	206735_at	CHRNA4	cholinergic receptor, nicotinic, alpha 4 (neuronal)	0.221835	-0.0822667	0.102547	0.111612	0.184814	0.304102	0.193879	0.119288	0.00906461	0.110223	2.6942	3.80855	0.0175934	0.12335
223394_at	223394_at	223394_at	SERTAD1	SERTA domain containing 1	0.417441	0.0629762	0.385334	0.0775295	0.322358	0.354465	0.0145533	0.0321072	-0.307804	0.339912	3.19132	3.80594	0.0176411	0.123598
238113_at	238113_at	238113_at	SMIM2	small integral membrane protein 2	0.224029	0.173785	0.216819	0.167498	0.0430336	0.0502439	-0.00628767	0.0072103	-0.0493213	0.0565316	2.55591	3.80489	0.0176601	0.123646
233857_s_at	233857_s_at	233857_s_at	ASB2	ankyrin repeat and SOCS box containing 2	0.22184	0.26229	0.268646	0.202447	0.00635519	-0.0404502	-0.0598437	-0.0468054	-0.0661988	0.0193934	2.60184	3.80278	0.0176989	0.123831
236575_at	236575_at	236575_at	ARHGEF26-AS1	ARHGEF26 antisense RNA 1	0.000657702	0.0353851	-0.269217	0.000640443	-0.304602	-0.0347274	-0.0347446	0.269874	0.269857	1.72587e-05	2.60001	3.79973	0.0177549	0.124136
222660_s_at	222660_s_at	222660_s_at	RNF38	ring finger protein 38	0.438069	-0.167812	0.293173	0.0657796	0.460985	0.605882	0.233592	0.144896	-0.227393	0.37229	3.27837	3.79859	0.017776	0.124197
202610_s_at	202610_s_at	202610_s_at	MED14	mediator complex subunit 14	0.0621074	0.382038	0.368421	0.130151	-0.0136169	-0.319931	-0.251888	-0.306314	-0.238271	-0.0680434	8.07832	3.79753	0.0177954	0.124246
225964_at	225964_at	225964_at	ZXDC	ZXD family zinc finger C	0.211171	0.124073	0.144498	0.114498	0.0204245	0.0870979	-0.00957497	0.0666734	-0.0299995	0.0966729	2.88463	3.79577	0.017828	0.124388
213242_x_at	213242_x_at	213242_x_at	CEP170B	centrosomal protein 170B	-0.11448	-0.340436	-0.11448	-0.11448	0.225955	0.225955	0.225955	0	-4.44089e-16	4.44089e-16	3.59462	3.7895	0.0179444	0.125113
212329_at	212329_at	212329_at	SCAP	SREBF chaperone	0.207	-0.0856635	0.181834	0.34285	0.267497	0.292664	0.428513	0.0251666	0.161016	-0.135849	3.35356	3.78877	0.0179578	0.12512
225133_at	225133_at	225133_at	KLF3	Kruppel-like factor 3 (basic)	-0.572849	-0.19097	-0.259683	-0.290396	-0.0687126	-0.381878	-0.0994259	-0.313166	-0.0307133	-0.282452	8.10804	3.78453	0.0180371	0.125502
201772_at	201772_at	201772_at	AZIN1	antizyme inhibitor 1	0.00322788	0.331152	0.133535	0.119674	-0.197617	-0.327924	-0.211478	-0.130308	-0.0138619	-0.116446	3.88486	3.78394	0.0180481	0.125502
202659_at	202659_at	202659_at	PSMB10	proteasome (prosome, macropain) subunit, beta type, 10	0.175687	-0.00923362	0.405937	0.111812	0.415171	0.184921	0.121045	-0.23025	-0.294125	0.0638756	3.10717	3.78383	0.0180502	0.125502
229742_at	229742_at	229742_at	C15orf61	chromosome 15 open reading frame 61	0.761907	0.518073	0.445928	1.04438	-0.0721443	0.243834	0.526309	0.315979	0.598454	-0.282475	4.59804	3.78216	0.0180814	0.125633
218887_at	218887_at	218887_at	MRPL2	mitochondrial ribosomal protein L2	0.387222	-0.24012	0.26054	0.306091	0.50066	0.627342	0.546211	0.126682	0.0455509	0.0811308	3.38707	3.78124	0.0180988	0.125666
238404_x_at	238404_x_at	238404_x_at	SEZ6L2	seizure related 6 homolog (mouse)-like 2	0.728581	0.047524	0.370827	0.77447	0.323303	0.681057	0.726946	0.357753	0.403642	-0.0458889	3.32508	3.78019	0.0181185	0.125717
209511_at	209511_at	209511_at	POLR2F	polymerase (RNA) II (DNA directed) polypeptide F	0.36981	0.140064	0.177603	0.188207	0.0375394	0.229747	0.0481427	0.192207	0.0106033	0.181604	2.95079	3.77802	0.0181594	0.125914
237313_at	237313_at	237313_at	C1QTNF1-AS1	C1QTNF1 antisense RNA 1	0.220431	0.217728	0.171711	0.215408	-0.0460174	0.0027024	-0.00232059	0.0487198	0.0436968	0.00502299	2.55388	3.77476	0.0182209	0.126208
202787_s_at	202787_s_at	202787_s_at	MAPKAPK3	mitogen-activated protein kinase-activated protein kinase 3	0.199194	-0.207996	0.111221	0.208715	0.319216	0.40719	0.416711	0.0879736	0.0974949	-0.00952129	2.82445	3.77414	0.0182326	0.126208
238737_at	238737_at	238737_at	TCEANC2	transcription elongation factor A (SII) N-terminal and central domain containing 2	0.130916	-0.202506	0.0985729	0.130388	0.301079	0.333422	0.332894	0.032343	0.031815	0.00052797	2.6034	3.77378	0.0182396	0.126208
240425_x_at	240425_x_at	240425_x_at	ROBO2	roundabout, axon guidance receptor, homolog 2 (Drosophila)	-0.174827	-0.0018179	0.00231026	-0.0664723	0.00412816	-0.173009	-0.0646544	-0.177137	-0.0687826	-0.108354	2.54257	3.77262	0.0182615	0.126273
208541_x_at	208541_x_at	208541_x_at	TFAM	transcription factor A, mitochondrial	0.373362	0.173823	0.548388	0.403019	0.374565	0.199539	0.229196	-0.175026	-0.145369	-0.029657	3.11106	3.77059	0.0183	0.126452
218110_at	218110_at	218110_at	XAB2	XPA binding protein 2	0.283747	-0.0587565	0.357062	0.410211	0.415818	0.342503	0.468967	-0.073315	0.0531491	-0.126464	3.11821	3.76898	0.0183306	0.126514
229400_at	229400_at	229400_at	HOXD10	homeobox D10	-4.44089e-16	-0.374352	-4.44089e-16	-0.148399	0.374352	0.374352	0.225953	0	-0.148399	0.148399	2.61683	3.7688	0.0183341	0.126514
36554_at	36554_at	36554_at	ASMTL	acetylserotonin O-methyltransferase-like	0.199033	-0.0164832	0.16514	0.0979993	0.181623	0.215516	0.114482	0.0338929	-0.0671403	0.101033	3.19116	3.76429	0.0184203	0.126916
222609_s_at	222609_s_at	222609_s_at	EXOSC1	exosome component 1	0.349808	0.177628	0.29129	0.317703	0.113662	0.17218	0.140074	0.0585178	0.0264126	0.0321052	2.84338	3.76399	0.018426	0.126916
208546_x_at	208546_x_at	208546_x_at	HIST1H2BH	histone cluster 1, H2bh	-0.209665	-0.632384	-0.422971	-0.417013	0.209413	0.422719	0.215371	0.213306	0.00595781	0.207348	4.31708	3.76377	0.0184302	0.126916
233333_x_at	233333_x_at	233333_x_at	AVIL	advillin	0.099722	-0.085105	0.071359	0.176671	0.156464	0.184827	0.261776	0.0283629	0.105312	-0.0769487	2.83905	3.76207	0.0184629	0.127054
220417_s_at	220417_s_at	220417_s_at	THAP4	THAP domain containing 4	0.394164	-0.0725699	0.250511	0.192375	0.323081	0.466734	0.264945	0.143653	-0.0581357	0.201789	3.23047	3.75779	0.0185451	0.127533
201482_at	201482_at	201482_at	QSOX1	quiescin Q6 sulfhydryl oxidase 1	0.260306	0.250597	0.261387	0.184918	0.0107907	0.00970896	-0.0656788	-0.00108172	-0.0764695	0.0753878	2.63098	3.75576	0.0185845	0.127716
228863_at	228863_at	228863_at	PCDH17	protocadherin 17	0.247303	0.239145	0.246775	0.239602	0.00763012	0.0081583	0.000457662	0.000528181	-0.00717246	0.00770064	2.54334	3.75064	0.0186837	0.128294
200736_s_at	200736_s_at	200736_s_at	GPX1	glutathione peroxidase 1	-0.0554333	-0.248859	0.277442	-0.0208776	0.5263	0.193425	0.227981	-0.332875	-0.298319	-0.0345557	4.42763	3.7498	0.0186999	0.128294
215794_x_at	215794_x_at	215794_x_at	GLUD2	glutamate dehydrogenase 2	-0.283011	0.0459347	-0.535861	-0.359862	-0.581796	-0.328946	-0.405796	0.252851	0.176	0.0768507	5.40005	3.74945	0.0187068	0.128294
202477_s_at	202477_s_at	202477_s_at	TUBGCP2	tubulin, gamma complex associated protein 2	0.0507249	-0.00983057	0.433126	0.124249	0.442957	0.0605555	0.134079	-0.382401	-0.308877	-0.0735238	3.23439	3.74637	0.018767	0.128618
219358_s_at	219358_s_at	219358_s_at	ADAP2	ArfGAP with dual PH domains 2	0.00487871	-0.248738	-0.000218147	-0.107914	0.24852	0.253616	0.140824	0.00509686	-0.107696	0.112792	2.66901	3.74438	0.0188058	0.128768
225010_at	225010_at	225010_at	CCDC6	coiled-coil domain containing 6	0.234189	-0.00800261	0	-0.233969	0.00800261	0.242191	-0.225967	0.234189	-0.233969	0.468158	3.25157	3.74394	0.0188144	0.128768
217667_at	217667_at	217667_at	SEC14L1P1	SEC14-like 1 pseudogene 1	0.0601907	0.0575037	0.0403633	-0.207122	-0.0171404	0.00268701	-0.264626	0.0198274	-0.247485	0.267313	2.58281	3.74109	0.0188704	0.129016
1555853_at	1555853_at	1555853_at	TAPSAR1	TAP1 and PSMB8 antisense RNA 1	0.0576151	-0.169247	-0.00278695	-0.0171987	0.16646	0.226862	0.152049	0.060402	-0.0144117	0.0748137	2.79956	3.74079	0.0188763	0.129016
226664_at	226664_at	226664_at	TBC1D20	TBC1 domain family, member 20	-0.0251602	-0.584782	-0.195596	0.34806	0.389186	0.559622	0.932842	0.170436	0.543656	-0.37322	5.22271	3.73658	0.0189594	0.129352
200644_at	200644_at	200644_at	MARCKSL1	MARCKS-like 1	0.100393	0.381198	0.290175	0.269599	-0.0910233	-0.280805	-0.111599	-0.189782	-0.0205754	-0.169207	3.61397	3.7365	0.0189608	0.129352
213376_at	213376_at	213376_at	ZBTB1	zinc finger and BTB domain containing 1	-0.0453852	-0.234191	-0.374841	-0.423773	-0.14065	0.188806	-0.189582	0.329456	-0.048932	0.378388	5.98616	3.73634	0.0189641	0.129352
223468_s_at	223468_s_at	223468_s_at	RGMA	repulsive guidance molecule family member a	0.615904	0.488301	0.7309	0.672094	0.242599	0.127603	0.183793	-0.114996	-0.0588061	-0.0561899	3.79033	3.73393	0.0190117	0.129589
1566509_s_at	1566509_s_at	1566509_s_at	FBXO9	F-box protein 9	0.236815	-0.309187	0.135435	0.163368	0.444621	0.546001	0.472555	0.10138	0.0279335	0.0734465	6.43549	3.73247	0.0190406	0.129698
226976_at	226976_at	226976_at	KPNA6	karyopherin alpha 6 (importin alpha 7)	0.0743804	0.0909837	-0.27963	-0.0486932	-0.370614	-0.0166033	-0.139677	0.354011	0.230937	0.123074	2.61075	3.73149	0.01906	0.129742
228347_at	228347_at	228347_at	SIX1	SIX homeobox 1	-0.0152742	-0.16439	-0.0787415	-0.410445	0.0856486	0.149116	-0.246055	0.0634672	-0.331703	0.395171	2.66063	3.72968	0.0190961	0.129762
1557018_a_at	1557018_a_at	1557018_a_at	RP11-115H18.1	uncharacterized LOC101929607	0.0190983	-0.197614	-0.0255295	-0.00629194	0.172084	0.216712	0.191322	0.0446279	0.0192376	0.0253903	2.55111	3.72962	0.0190972	0.129762
205951_at	205951_at	205951_at	MYH1	myosin, heavy chain 1, skeletal muscle, adult	0.0539538	0.015685	-0.424726	-2.7384	-0.440411	0.0382688	-2.75408	0.47868	-2.31367	2.79235	3.07218	3.7294	0.0191016	0.129762
224207_x_at	224207_x_at	224207_x_at	MMP28	matrix metallopeptidase 28	0.520201	0.00741184	0.150288	0.351541	0.142876	0.512789	0.344129	0.369912	0.201253	0.168659	4.09284	3.72309	0.0192277	0.13053
228312_at	228312_at	228312_at	PI16	peptidase inhibitor 16	0.35108	0.0138689	0.0646727	0.113442	0.0508039	0.337211	0.0995726	0.286407	0.0487688	0.237638	4.16337	3.71519	0.0193869	0.131522
218259_at	218259_at	218259_at	MKL2	MKL/myocardin-like 2	0.0749871	0.315355	0.425411	0.307767	0.110056	-0.240368	-0.00758837	-0.350424	-0.117644	-0.23278	6.16705	3.71416	0.0194079	0.131576
209592_s_at	209592_s_at	209592_s_at	DCAF7	DDB1 and CUL4 associated factor 7	0.33331	0.202635	0.422933	0.308787	0.220298	0.130675	0.106152	-0.0896233	-0.114146	0.0245225	4.09887	3.71206	0.0194503	0.131774
207513_s_at	207513_s_at	207513_s_at	ZNF189	zinc finger protein 189	0.205377	0.334623	0.241661	0.205874	-0.0929614	-0.129245	-0.128749	-0.036284	-0.0357875	-0.000496529	3.68939	3.70723	0.0195487	0.132352
230024_at	230024_at	230024_at	AARS2	alanyl-tRNA synthetase 2, mitochondrial	0.0677461	-0.372983	-0.31104	0.222121	0.0619428	0.440729	0.595103	0.378786	0.533161	-0.154375	2.98024	3.70585	0.0195769	0.132454
234928_x_at	234928_x_at	234928_x_at	RUNX3	runt-related transcription factor 3	0.216024	-0.280267	0.101777	0.166831	0.382044	0.49629	0.447098	0.114246	0.0650534	0.0491927	3.42595	3.70352	0.0196246	0.132623
233528_s_at	233528_s_at	233528_s_at	GATSL3	GATS protein-like 3	0.55233	-0.219613	0.553326	0.137607	0.772939	0.771943	0.35722	-0.000996332	-0.415719	0.414723	3.89594	3.70334	0.0196283	0.132623
204823_at	204823_at	204823_at	NAV3	neuron navigator 3	-0.624541	-0.414648	-0.250371	-0.60289	0.164278	-0.209892	-0.188242	-0.37417	-0.352519	-0.0216504	5.30198	3.70089	0.0196788	0.132875
1554451_s_at	1554451_s_at	1554451_s_at	DNAJC14	DnaJ (Hsp40) homolog, subfamily C, member 14	0.406637	0.0202227	0.406531	0.463808	0.386309	0.386414	0.443585	0.000105129	0.0572764	-0.0571713	5.76581	3.69992	0.0196985	0.132919
224079_at	224079_at	224079_at	IL17C	interleukin 17C	0.0701373	-0.210397	-0.369499	-0.0244053	-0.159102	0.280535	0.185992	0.439636	0.345094	0.0945426	3.72307	3.6982	0.0197341	0.13307
208944_at	208944_at	208944_at	TGFBR2	transforming growth factor, beta receptor II (70/80kDa)	-0.283794	-0.00600125	8.88178e-16	-0.0713355	0.00600125	-0.277793	-0.0653343	-0.283794	-0.0713355	-0.212458	2.58412	3.69554	0.0197891	0.133212
203575_at	203575_at	203575_at	CSNK2A2	casein kinase 2, alpha prime polypeptide	0.109365	-0.207726	-0.0857321	0.181432	0.121993	0.317091	0.389157	0.195097	0.267164	-0.0720663	5.78051	3.69514	0.0197973	0.133212
200714_x_at	200714_x_at	200714_x_at	OS9	osteosarcoma amplified 9, endoplasmic reticulum lectin	0.161251	-0.0793018	0.0126389	-0.0141095	0.0919407	0.240553	0.0651924	0.148612	-0.0267484	0.17536	2.9156	3.69512	0.0197977	0.133212
202035_s_at	202035_s_at	202035_s_at	SFRP1	secreted frizzled-related protein 1	0.263614	0.280092	0.341555	0.258077	0.0614633	-0.0164776	-0.0220148	-0.0779409	-0.0834781	0.00553726	2.66888	3.69461	0.0198082	0.133212
215218_s_at	215218_s_at	215218_s_at	WDR62	WD repeat domain 62	0.236121	0.100427	0.158299	0.0262139	0.057872	0.135695	-0.0742128	0.0778226	-0.132085	0.209907	2.87926	3.69249	0.0198521	0.133418
230561_s_at	230561_s_at	230561_s_at	KANSL1L	KAT8 regulatory NSL complex subunit 1-like	-0.0179565	-0.0382034	-0.238593	0.00346778	-0.200389	0.0202468	0.0416711	0.220636	0.242061	-0.0214243	2.55214	3.68982	0.0199078	0.133631
228257_at	228257_at	228257_at	ANKRD52	ankyrin repeat domain 52	0.11543	0.0883791	0.147525	0.119419	0.0591463	0.0270511	0.0310396	-0.0320953	-0.0281067	-0.00398857	2.574	3.68969	0.0199104	0.133631
204577_s_at	204577_s_at	204577_s_at	CLUAP1	clusterin associated protein 1	0.0703241	-0.281049	0.0379308	0.0559734	0.31898	0.351373	0.337022	0.0323933	0.0180425	0.0143507	2.61542	3.68855	0.0199342	0.133702
208430_s_at	208430_s_at	208430_s_at	DTNA	dystrobrevin, alpha	0.339609	0.211754	0.268972	0.210052	0.0572177	0.127855	-0.00170256	0.0706368	-0.0589202	0.129557	2.99044	3.68573	0.0199931	0.134007
1558832_at	1558832_at	1558832_at	SLC2A1-AS1	SLC2A1 antisense RNA 1	0.0875385	0.0834575	-0.154834	-0.0773302	-0.238292	0.00408099	-0.160788	0.242373	0.0775042	0.164869	2.60265	3.68399	0.0200295	0.134108
230060_at	230060_at	230060_at	CDCA7	cell division cycle associated 7	0.196898	-0.142488	0.220001	0.189888	0.36249	0.339386	0.332376	-0.0231035	-0.0301135	0.00701005	2.67308	3.68373	0.0200349	0.134108
214431_at	214431_at	214431_at	GMPS	guanine monphosphate synthase	0.29891	-0.240257	0.135736	0.211698	0.375993	0.539167	0.451955	0.163174	0.0759621	0.0872121	5.20092	3.67829	0.0201495	0.134786
235013_at	235013_at	235013_at	SLC31A1	solute carrier family 31 (copper transporter), member 1	0.113195	-0.164619	-0.000138749	0.231455	0.16448	0.277814	0.396074	0.113334	0.231594	-0.11826	3.03754	3.67692	0.0201782	0.134888
217660_at	217660_at	217660_at	MYH14	myosin, heavy chain 14, non-muscle	0.466076	0.0333503	0.271064	0.567317	0.237714	0.432726	0.533967	0.195012	0.296253	-0.101241	3.07322	3.67334	0.0202541	0.135226
203113_s_at	203113_s_at	203113_s_at	EEF1D	eukaryotic translation elongation factor 1 delta (guanine nucleotide exchange protein)	0.152767	-0.420811	-0.123149	0.208079	0.297661	0.573578	0.62889	0.275917	0.331229	-0.0553122	6.20352	3.67174	0.0202881	0.135226
240029_at	240029_at	240029_at	C11orf94	chromosome 11 open reading frame 94	0.116174	-0.212927	0.103397	0.0586636	0.316324	0.329101	0.271591	0.0127771	-0.0447334	0.0575106	2.6649	3.67152	0.0202929	0.135226
202447_at	202447_at	202447_at	DECR1	2,4-dienoyl CoA reductase 1, mitochondrial	-0.470095	-0.68829	-0.611509	-0.552408	0.0767815	0.218195	0.135882	0.141414	0.059101	0.0823125	7.01334	3.67145	0.0202943	0.135226
213241_at	213241_at	213241_at	PLXNC1	plexin C1	-0.523125	-0.389198	0.252292	0.481147	0.64149	-0.133927	0.870345	-0.775418	0.228855	-1.00427	3.9545	3.6713	0.0202974	0.135226
206800_at	206800_at	206800_at	MTHFR	methylenetetrahydrofolate reductase (NAD(P)H)	0.16538	-0.154989	0.110825	0.205309	0.265814	0.320369	0.360298	0.0545552	0.0944842	-0.039929	2.88844	3.67073	0.0203095	0.135226
210534_s_at	210534_s_at	210534_s_at	B9D1	B9 protein domain 1	0.212428	-0.086081	0.142939	0.194359	0.22902	0.298509	0.28044	0.0694894	0.05142	0.0180694	2.82261	3.66764	0.0203754	0.135575
206788_s_at	206788_s_at	206788_s_at	CBFB	core-binding factor, beta subunit	0.179744	0.0566488	0.0945259	-0.314734	0.0378771	0.123095	-0.371383	0.0852182	-0.40926	0.494478	3.0791	3.66601	0.0204102	0.135634
209600_s_at	209600_s_at	209600_s_at	ACOX1	acyl-CoA oxidase 1, palmitoyl	-0.17022	0.00374481	0.00671022	-0.00446334	0.00296541	-0.173964	-0.00820815	-0.17693	-0.0111736	-0.165756	2.52859	3.66597	0.0204112	0.135634
212482_at	212482_at	212482_at	RMND5A	required for meiotic nuclear division 5 homolog A (S. cerevisiae)	0.448235	0.0702786	0.127845	0.202859	0.0575667	0.377956	0.13258	0.320389	0.0750133	0.245376	4.02308	3.66462	0.02044	0.13572
201933_at	201933_at	201933_at	CHMP1A	charged multivesicular body protein 1A	0.15489	-0.0665739	0.124239	0.155338	0.190813	0.221464	0.221912	0.0306513	0.0310994	-0.000448021	2.78899	3.6641	0.0204511	0.13572
236753_at	236753_at	236753_at	LINC00689	long intergenic non-protein coding RNA 689	0.270735	-0.0088682	0.137426	0.0742506	0.146295	0.279603	0.0831188	0.133308	-0.0631757	0.196484	2.84109	3.65959	0.0205482	0.136274
201234_at	201234_at	201234_at	ILK	integrin-linked kinase	0.210467	0.212595	0.438478	0.135368	0.225883	-0.0021281	-0.0772274	-0.228011	-0.30311	0.0750993	8.45648	3.65743	0.0205947	0.136473
200871_s_at	200871_s_at	200871_s_at	PSAP	prosaposin	0.146645	0.0601586	0.350941	0.100262	0.290783	0.0864859	0.0401032	-0.204297	-0.25068	0.0463827	4.09888	3.65694	0.0206054	0.136473
201430_s_at	201430_s_at	201430_s_at	DPYSL3	dihydropyrimidinase-like 3	0.00454305	-0.000473653	0.167246	-0.0588647	0.16772	0.00501671	-0.0583911	-0.162703	-0.226111	0.0634078	3.27056	3.65298	0.0206911	0.136916
209566_at	209566_at	209566_at	INSIG2	insulin induced gene 2	-0.0468915	4.44089e-16	-0.332402	4.44089e-16	-0.332402	-0.0468915	0	0.285511	0.332402	-0.0468915	2.56687	3.65259	0.0206995	0.136916
203800_s_at	203800_s_at	203800_s_at	MRPS14	mitochondrial ribosomal protein S14	0.146955	-0.105058	0.19823	0.109249	0.303288	0.252013	0.214307	-0.0512742	-0.0889802	0.0377061	4.88104	3.65123	0.0207291	0.137022
200834_s_at	200834_s_at	200834_s_at	RPS21	ribosomal protein S21	-0.0705615	-0.345952	0.0893661	0.211535	0.435318	0.275391	0.557487	-0.159928	0.122169	-0.282096	9.68876	3.64872	0.0207838	0.137264
202799_at	202799_at	202799_at	CLPP	caseinolytic mitochondrial matrix peptidase proteolytic subunit	0.25626	-0.26855	0.280301	-0.0238398	0.548851	0.524811	0.244711	-0.0240406	-0.304141	0.2801	6.95163	3.64829	0.020793	0.137264
1557609_s_at	1557609_s_at	1557609_s_at	TBC1D12	TBC1 domain family, member 12	-0.0855519	-0.0220443	0.000602368	-0.396996	0.0226466	-0.0635076	-0.374952	-0.0861543	-0.397598	0.311444	2.57992	3.64583	0.0208468	0.13748
223112_s_at	223112_s_at	223112_s_at	NDUFB10	NADH dehydrogenase (ubiquinone) 1 beta subcomplex, 10, 22kDa	0.554177	0.0673511	0.123919	0.23463	0.0565679	0.486826	0.167279	0.430258	0.110711	0.319546	4.00693	3.64554	0.0208532	0.13748
204243_at	204243_at	204243_at	RLF	rearranged L-myc fusion	0.183107	0.0512876	0.0280794	0.326637	-0.0232081	0.131819	0.27535	0.155027	0.298558	-0.143531	6.57776	3.64252	0.0209195	0.137828
204295_at	204295_at	204295_at	SURF1	surfeit 1	0.0821386	-0.241554	0.0546696	0.0687695	0.296223	0.323692	0.310323	0.027469	0.0140999	0.0133691	3.04691	3.64035	0.0209671	0.138051
223179_at	223179_at	223179_at	YPEL3	yippee-like 3 (Drosophila)	-0.0911194	-0.372025	0.0947982	0.257652	0.466824	0.280906	0.629677	-0.185918	0.162853	-0.348771	7.31085	3.63883	0.0210006	0.138181
208712_at	208712_at	208712_at	CCND1	cyclin D1	-0.0103525	0.000358094	-0.038737	-0.174682	-0.0390951	-0.0107106	-0.17504	0.0283845	-0.135945	0.164329	2.52747	3.6382	0.0210145	0.138182
207585_s_at	207585_s_at	207585_s_at	RPL36AL	ribosomal protein L36a-like	0.00275873	-0.182412	-0.120112	0.281219	0.0623005	0.185171	0.463631	0.12287	0.401331	-0.27846	10.4606	3.63536	0.0210773	0.138475
208305_at	208305_at	208305_at	PGR	progesterone receptor	0.151468	0.1301	0.147278	0.149062	0.0171775	0.0213673	0.0189617	0.00418987	0.00178422	0.00240565	2.5467	3.63494	0.0210866	0.138475
211672_s_at	211672_s_at	211672_s_at	ARPC4	actin related protein 2/3 complex, subunit 4, 20kDa	-0.423816	-0.263269	0.225851	-0.562697	0.48912	-0.160546	-0.299427	-0.649667	-0.788548	0.138881	5.40926	3.63395	0.0211086	0.138529
230962_at	230962_at	230962_at	DCLK1	doublecortin-like kinase 1	-0.0236518	4.44089e-16	-0.0191419	-0.184518	-0.0191419	-0.0236518	-0.184518	-0.00450989	-0.165376	0.160866	2.52752	3.6319	0.0211541	0.138684
1555470_a_at	1555470_a_at	1555470_a_at	PPM1F	protein phosphatase, Mg2+/Mn2+ dependent, 1F	0.181166	0.0665641	0.133319	-0.150609	0.0667548	0.114602	-0.217173	0.0478471	-0.283927	0.331775	2.74848	3.63164	0.0211599	0.138684
229749_at	229749_at	229749_at	ANO4	anoctamin 4	-0.0385187	-0.31791	-0.0497937	-0.0794403	0.268116	0.279391	0.23847	0.011275	-0.0296466	0.0409216	2.66372	3.62624	0.0212803	0.139383
209586_s_at	209586_s_at	209586_s_at	PRUNE	prune exopolyphosphatase	0.133419	-0.084971	-0.0399582	-0.0973898	0.0450128	0.21839	-0.0124188	0.173377	-0.0574316	0.230809	2.82486	3.62494	0.0213094	0.139482
218475_at	218475_at	218475_at	TRMT2A	tRNA methyltransferase 2 homolog A (S. cerevisiae)	0.508968	-0.00682823	0.352797	0.298429	0.359625	0.515796	0.305257	0.15617	-0.0543684	0.210539	3.32179	3.62421	0.0213259	0.139499
217307_at	217307_at	217307_at	ACO2	aconitase 2, mitochondrial	0.558991	0.243007	0.330234	0.474998	0.0872271	0.315984	0.231991	0.228757	0.144764	0.0839928	4.40577	3.62296	0.021354	0.139592
228260_at	228260_at	228260_at	ELAVL2	ELAV like neuron-specific RNA binding protein 2	1.72897	1.69328	1.74354	1.74224	0.050252	0.0356862	0.0489595	-0.0145658	-0.00129252	-0.0132733	2.86932	3.61981	0.0214247	0.139894
236972_at	236972_at	236972_at	TRIM63	tripartite motif containing 63, E3 ubiquitin protein ligase	0.481086	0.474297	0.522084	0.371032	0.0477872	0.0067896	-0.103265	-0.0409976	-0.151052	0.110055	2.68356	3.61967	0.021428	0.139894
232462_s_at	232462_s_at	232462_s_at	A1BG-AS1	A1BG antisense RNA 1	0.247139	0.0591199	0.157762	0.355429	0.0986418	0.188019	0.296309	0.0893774	0.197668	-0.10829	2.77698	3.61839	0.0214569	0.139992
218466_at	218466_at	218466_at	TBC1D17	TBC1 domain family, member 17	0.409392	-0.0430535	0.0815773	0.44238	0.124631	0.452446	0.485433	0.327815	0.360803	-0.0329875	4.12815	3.61645	0.0215006	0.140183
216031_x_at	216031_x_at	216031_x_at	HN1L	hematological and neurological expressed 1-like	0.0260819	-0.244854	0.0312852	0.0312852	0.276139	0.270936	0.276139	-0.00520338	0	-0.00520338	2.55298	3.61586	0.0215141	0.140183
230977_at	230977_at	230977_at	NPM2	nucleophosmin/nucleoplasmin 2	0.55092	0.0906135	0.345832	0.41081	0.255218	0.460307	0.320197	0.205089	0.0649784	0.14011	3.5735	3.61369	0.0215632	0.140408
201301_s_at	201301_s_at	201301_s_at	ANXA4	annexin A4	-0.10909	-0.0389331	0	-0.380943	0.0389331	-0.0701573	-0.342009	-0.10909	-0.380943	0.271852	2.65547	3.61224	0.0215961	0.140408
205313_at	205313_at	205313_at	HNF1B	HNF1 homeobox B	0.0295567	-0.112319	-0.00253823	0.0273257	0.109781	0.141876	0.139645	0.032095	0.0298639	0.00223104	2.53955	3.61222	0.0215965	0.140408
223570_at	223570_at	223570_at	MCM10	minichromosome maintenance complex component 10	-0.0256227	-0.020304	-0.355994	-0.0340995	-0.33569	-0.00531866	-0.0137955	0.330371	0.321895	0.00847684	2.57726	3.61183	0.0216054	0.140408
224630_at	224630_at	224630_at	ERLEC1	endoplasmic reticulum lectin 1	-0.210418	0.0859109	0.283134	-0.32282	0.197223	-0.296329	-0.408731	-0.493552	-0.605954	0.112402	6.19411	3.61126	0.0216184	0.140408
204095_s_at	204095_s_at	204095_s_at	ELL	elongation factor RNA polymerase II	0.0719987	0.0509436	0.578529	0.152375	0.527586	0.0210551	0.101431	-0.506531	-0.426155	-0.0803758	3.31243	3.61002	0.0216466	0.140466
218032_at	218032_at	218032_at	SNN	stannin	0.150619	-0.306091	-0.0499516	0.0611751	0.256139	0.45671	0.367266	0.20057	0.111127	0.0894435	2.88465	3.60921	0.0216652	0.140466
220464_at	220464_at	220464_at	MCF2L	MCF.2 cell line derived transforming sequence-like	0.142595	-0.234358	0.000602738	0.0572448	0.23496	0.376952	0.291602	0.141992	0.056642	0.0853499	2.95961	3.60903	0.0216693	0.140466
207836_s_at	207836_s_at	207836_s_at	RBPMS	RNA binding protein with multiple splicing	0.631556	0.339303	1.07385	0.819978	0.734548	0.292253	0.480675	-0.442295	-0.253873	-0.188422	4.57344	3.60759	0.0217021	0.140588
235492_at	235492_at	235492_at	RNF217	ring finger protein 217	0.249922	0.159655	0.244118	0.249922	0.0844631	0.0902668	0.0902668	0.00580368	0.00580368	0	2.55993	3.60377	0.0217896	0.141064
227924_at	227924_at	227924_at	INO80D	INO80 complex subunit D	0.286797	-0.0398304	0.206485	0.262891	0.246316	0.326627	0.302722	0.0803116	0.0564063	0.0239054	2.8319	3.60285	0.0218107	0.14111
208206_s_at	208206_s_at	208206_s_at	RASGRP2	RAS guanyl releasing protein 2 (calcium and DAG-regulated)	0.0453351	-0.208184	0.0231392	-0.0321297	0.231323	0.253519	0.176054	0.0221959	-0.0552689	0.0774648	3.29576	3.5999	0.0218786	0.141458
228061_at	228061_at	228061_at	CCDC126	coiled-coil domain containing 126	0.594615	-0.1446	0.669956	0.323856	0.814556	0.739216	0.468457	-0.0753406	-0.3461	0.270759	4.12936	3.59919	0.0218951	0.141464
205613_at	205613_at	205613_at	SYT17	synaptotagmin XVII	0.286941	-0.111258	0.240062	0.209262	0.35132	0.398199	0.32052	0.0468787	-0.0308003	0.077679	3.25024	3.59815	0.0219191	0.141464
209475_at	209475_at	209475_at	USP15	ubiquitin specific peptidase 15	1.00054	0.897554	0.949641	0.660648	0.0520865	0.102986	-0.236906	0.0508996	-0.288992	0.339892	5.31551	3.59803	0.0219217	0.141464
200059_s_at	200059_s_at	200059_s_at	RHOA	ras homolog family member A	-0.0115993	0.00888549	0.438967	0.0142821	0.430082	-0.0204848	0.00539662	-0.450566	-0.424685	-0.0258814	8.224	3.59642	0.0219589	0.141579
239720_at	239720_at	239720_at	ZGLP1	zinc finger, GATA-like protein 1	0.00459204	-0.3448	-0.0277248	-0.0277248	0.317075	0.349392	0.317075	0.0323168	0	0.0323168	2.76779	3.59604	0.0219677	0.141579
201566_x_at	201566_x_at	201566_x_at	ID2	inhibitor of DNA binding 2, dominant negative helix-loop-helix protein	-0.474228	-0.432269	-0.581789	-0.228913	-0.14952	-0.0419589	0.203356	0.107561	0.352876	-0.245315	3.48961	3.59486	0.0219952	0.141666
217234_s_at	217234_s_at	217234_s_at	EZR	ezrin	-0.365771	0.202199	0.0942957	0.281535	-0.107903	-0.56797	0.0793366	-0.460067	0.18724	-0.647307	3.1852	3.59314	0.022035	0.141771
217794_at	217794_at	217794_at	PRR13	proline rich 13	-0.244579	-0.633114	-0.0776593	0.00624409	0.555455	0.388535	0.639358	-0.16692	0.0839034	-0.250823	3.79074	3.59294	0.0220397	0.141771
232486_at	232486_at	232486_at	LRFN1	leucine rich repeat and fibronectin type III domain containing 1	0.0158239	0.0158239	0.00200486	-0.201609	-0.013819	0	-0.217433	0.013819	-0.203614	0.217433	2.54	3.59119	0.0220803	0.141941
222802_at	222802_at	222802_at	EDN1	endothelin 1	-0.0904006	-0.269589	-0.463318	-0.0421921	-0.193729	0.179188	0.227397	0.372918	0.421126	-0.0482085	3.80267	3.58859	0.0221409	0.14224
201064_s_at	201064_s_at	201064_s_at	PABPC4	poly(A) binding protein, cytoplasmic 4 (inducible form)	0.508759	0.498138	0.517446	0.299199	0.0193087	0.0106216	-0.198938	-0.0086871	-0.218247	0.20956	5.24812	3.58459	0.0222346	0.14275
231971_at	231971_at	231971_at	FANCM	Fanconi anemia, complementation group M	-0.00687905	-0.293015	-0.00371084	0.00210216	0.289304	0.286136	0.295117	-0.00316821	0.00581299	-0.0089812	2.57954	3.58251	0.0222835	0.142972
213617_s_at	213617_s_at	213617_s_at	TPGS2	tubulin polyglutamylase complex subunit 2	0.550966	0.45597	0.791129	0.589843	0.335159	0.0949956	0.133872	-0.240163	-0.201287	-0.0388768	3.07533	3.58123	0.0223136	0.143075
212871_at	212871_at	212871_at	MAPKAPK5	mitogen-activated protein kinase-activated protein kinase 5	0.043261	-0.0131768	-0.164654	0.0416702	-0.151478	0.0564378	0.054847	0.207915	0.206325	0.00159076	2.57533	3.57745	0.0224029	0.143555
220183_s_at	220183_s_at	220183_s_at	NUDT6	nudix (nucleoside diphosphate linked moiety X)-type motif 6	0.272328	0.206479	0.288361	0.291171	0.0818829	0.0658491	0.084693	-0.0160338	0.00281003	-0.0188438	2.62545	3.57544	0.0224505	0.143584
210239_at	210239_at	210239_at	IRX5	iroquois homeobox 5	0.12502	0.141759	-0.0291006	-0.782083	-0.170859	-0.0167383	-0.923842	0.154121	-0.752983	0.907104	3.24747	3.575	0.0224609	0.143584
201993_x_at	201993_x_at	201993_x_at	HNRNPDL	heterogeneous nuclear ribonucleoprotein D-like	-0.00441863	-0.00175487	-0.271294	-0.220612	-0.269539	-0.00266375	-0.218857	0.266875	0.0506815	0.216193	8.90988	3.57461	0.0224701	0.143584
213584_s_at	213584_s_at	213584_s_at	CREBZF	CREB/ATF bZIP transcription factor	0.318492	-0.261963	-0.24575	-0.218064	0.0162128	0.580455	0.0438987	0.564242	0.0276859	0.536556	4.93563	3.57421	0.0224796	0.143584
201794_s_at	201794_s_at	201794_s_at	SMG7	SMG7 nonsense mediated mRNA decay factor	0.404574	-0.142163	0.00246336	0.194065	0.144627	0.546738	0.336228	0.402111	0.191601	0.210509	4.76503	3.57372	0.0224912	0.143584
208831_x_at	208831_x_at	208831_x_at	SUPT6H	suppressor of Ty 6 homolog (S. cerevisiae)	0.313375	-0.125567	0.655072	0.307425	0.780639	0.438942	0.432993	-0.341697	-0.347646	0.00594936	4.05823	3.57271	0.0225152	0.143584
227119_at	227119_at	227119_at	CNOT6L	CCR4-NOT transcription complex, subunit 6-like	0.0943356	0.231725	0.411337	0.243147	0.179611	-0.13739	0.0114218	-0.317001	-0.168189	-0.148811	4.99509	3.57253	0.0225196	0.143584
212997_s_at	212997_s_at	212997_s_at	TLK2	tousled-like kinase 2	0.672173	0.356956	0.945621	0.196425	0.588665	0.315217	-0.160531	-0.273448	-0.749196	0.475748	5.79515	3.57244	0.0225217	0.143584
218609_s_at	218609_s_at	218609_s_at	NUDT2	nudix (nucleoside diphosphate linked moiety X)-type motif 2	0.243386	0.0541175	0.25767	0.381668	0.203553	0.189268	0.327551	-0.0142847	0.123998	-0.138282	4.90364	3.57153	0.0225432	0.143631
217264_s_at	217264_s_at	217264_s_at	SCNN1A	sodium channel, non-voltage-gated 1 alpha subunit	0.327917	0.122495	0.402178	0.4648	0.279684	0.205422	0.342306	-0.0742614	0.062622	-0.136883	3.08161	3.57039	0.0225704	0.143713
217150_s_at	217150_s_at	217150_s_at	NF2	neurofibromin 2 (merlin)	0.614771	0.0554369	0.585003	0.533037	0.529566	0.559334	0.4776	0.0297676	-0.0519667	0.0817342	3.29515	3.56923	0.022598	0.143798
223358_s_at	223358_s_at	223358_s_at	PDE7A	phosphodiesterase 7A	0.370319	0.327853	0.34464	0.216993	0.0167874	0.0424662	-0.11086	0.0256788	-0.127647	0.153326	2.92337	3.56759	0.0226373	0.143905
230246_at	230246_at	230246_at	PLAC9	placenta-specific 9	0.105858	-0.232744	0.205397	0.105858	0.438141	0.338602	0.338602	-0.099539	-0.099539	0	3.0574	3.56733	0.0226434	0.143905
209264_s_at	209264_s_at	209264_s_at	TSPAN4	tetraspanin 4	0.51532	-0.041052	0.299768	0.6289	0.34082	0.556372	0.669952	0.215552	0.329132	-0.11358	4.23803	3.56552	0.0226868	0.144089
223035_s_at	223035_s_at	223035_s_at	FARSB	phenylalanyl-tRNA synthetase, beta subunit	0.457007	-0.356683	0.365925	0.383806	0.722609	0.81369	0.740489	0.0910813	0.0178804	0.0732009	5.08166	3.5647	0.0227066	0.144124
214931_s_at	214931_s_at	214931_s_at	SRPK2	SRSF protein kinase 2	0.850493	0.0860729	1.00021	0.428793	0.914134	0.764421	0.34272	-0.149713	-0.571413	0.4217	4.77767	3.56326	0.0227412	0.144252
220525_s_at	220525_s_at	220525_s_at	AUP1	ancient ubiquitous protein 1	-0.0287416	-0.370227	-0.148363	-0.223908	0.221864	0.341485	0.146319	0.119622	-0.0755449	0.195167	7.01154	3.56142	0.0227853	0.144441
211965_at	211965_at	211965_at	ZFP36L1	ZFP36 ring finger protein-like 1	-0.565962	-0.272777	-0.240617	0.593669	0.0321592	-0.293185	0.866446	-0.325344	0.834286	-1.15963	6.768	3.55996	0.0228205	0.144573
1553572_a_at	1553572_a_at	1553572_a_at	CYGB	cytoglobin	0.604493	-0.125768	0.449986	0.416702	0.575754	0.730261	0.54247	0.154508	-0.0332836	0.187791	5.00495	3.55893	0.0228454	0.144616
215945_s_at	215945_s_at	215945_s_at	TRIM2	tripartite motif containing 2	0.15846	0.170052	0.170052	0.168663	0	-0.0115918	-0.00138952	-0.0115918	-0.00138952	-0.0102023	2.53148	3.55849	0.0228561	0.144616
202041_s_at	202041_s_at	202041_s_at	FIBP	fibroblast growth factor (acidic) intracellular binding protein	0.274704	-0.0391109	0.400645	0.124295	0.439756	0.313815	0.163406	-0.12594	-0.27635	0.15041	5.3205	3.55606	0.022915	0.144802
208887_at	208887_at	208887_at	EIF3G	eukaryotic translation initiation factor 3, subunit G	0.103752	-0.15143	-0.0237883	0.400128	0.127642	0.255182	0.551558	0.12754	0.423916	-0.296377	3.95831	3.55464	0.0229492	0.144802
203425_s_at	203425_s_at	203425_s_at	IGFBP5	insulin-like growth factor binding protein 5	-0.0373877	0.333527	-0.0192457	-0.888899	-0.352773	-0.370915	-1.22243	-0.0181421	-0.869653	0.851511	3.35184	3.55448	0.0229532	0.144802
225831_at	225831_at	225831_at	LUZP1	leucine zipper protein 1	0.319589	-0.0337978	0.282141	0.0971462	0.315939	0.353387	0.130944	0.0374477	-0.184995	0.222443	3.14355	3.55436	0.0229562	0.144802
207129_at	207129_at	207129_at	CA5B	carbonic anhydrase VB, mitochondrial	0.0577901	-0.147989	-0.186237	0.417177	-0.0382479	0.205779	0.565166	0.244027	0.603414	-0.359387	3.41125	3.5543	0.0229575	0.144802
236269_at	236269_at	236269_at	ZNF628	zinc finger protein 628	0.209549	-0.161289	0.244644	0.18748	0.405934	0.370838	0.34877	-0.0350957	-0.057164	0.0220684	2.69068	3.55233	0.0230056	0.145014
213948_x_at	213948_x_at	213948_x_at	CADM3	cell adhesion molecule 3	0.831216	0.268864	0.604328	0.909337	0.335464	0.562351	0.640473	0.226888	0.305009	-0.0781217	3.75344	3.55173	0.02302	0.145014
211491_at	211491_at	211491_at	ADRA1A	adrenoceptor alpha 1A	0.0127504	0.0157098	-0.154175	0.043994	-0.169885	-0.00295942	0.0282842	0.166926	0.198169	-0.0312436	2.58279	3.55102	0.0230373	0.145033
212457_at	212457_at	212457_at	TFE3	transcription factor binding to IGHM enhancer 3	-0.294096	-0.258983	0.0434953	-0.120531	0.302478	-0.0351125	0.138452	-0.337591	-0.164026	-0.173565	5.85578	3.54969	0.0230699	0.145147
201283_s_at	201283_s_at	201283_s_at	TRAK1	trafficking protein, kinesin binding 1	0.241317	0.231787	0.246623	0.0987673	0.0148361	0.00952998	-0.13302	-0.00530611	-0.147856	0.14255	2.60569	3.54387	0.0232124	0.145885
203606_at	203606_at	203606_at	NDUFS6	NADH dehydrogenase (ubiquinone) Fe-S protein 6, 13kDa (NADH-coenzyme Q reductase)	0.494891	0.0148458	0.460806	0.189109	0.44596	0.480045	0.174263	0.0340851	-0.271697	0.305782	3.36538	3.54371	0.0232163	0.145885
207714_s_at	207714_s_at	207714_s_at	SERPINH1	serpin peptidase inhibitor, clade H (heat shock protein 47), member 1, (collagen binding protein 1)	-0.128671	-0.0664166	0.0210806	-0.32359	0.0874972	-0.062254	-0.257174	-0.149751	-0.344671	0.19492	2.86608	3.54241	0.0232481	0.145941
222032_s_at	222032_s_at	222032_s_at	USP7	ubiquitin specific peptidase 7 (herpes virus-associated)	0.0338583	-0.183645	0.00239882	-0.0545709	0.186043	0.217503	0.129074	0.0314595	-0.0569697	0.0884292	2.84696	3.54217	0.0232542	0.145941
219952_s_at	219952_s_at	219952_s_at	MCOLN1	mucolipin 1	0.10486	-0.201546	0.135182	0.190795	0.336729	0.306406	0.392341	-0.0303227	0.0556121	-0.0859348	2.83136	3.54154	0.0232695	0.145946
209560_s_at	209560_s_at	209560_s_at	DLK1	delta-like 1 homolog (Drosophila)	0.283057	0.651134	0.813267	0.448885	0.162132	-0.368077	-0.202249	-0.53021	-0.364382	-0.165828	3.2815	3.5382	0.023352	0.146372
202585_s_at	202585_s_at	202585_s_at	NFX1	nuclear transcription factor, X-box binding 1	0.117401	-0.0185691	0.0512668	-0.0106575	0.0698359	0.13597	0.00791165	0.0661345	-0.0619243	0.128059	2.7709	3.53683	0.023386	0.146494
222262_s_at	222262_s_at	222262_s_at	ETNK1	ethanolamine kinase 1	0.0310142	0.0203014	0.0267091	-0.199762	0.00640769	0.0107128	-0.220063	0.00430511	-0.226471	0.230776	2.55024	3.53583	0.0234108	0.146558
223398_at	223398_at	223398_at	C9orf89	chromosome 9 open reading frame 89	0.278923	-0.0519022	0.0597364	0.17189	0.111639	0.330825	0.223793	0.219186	0.112154	0.107032	2.87202	3.53469	0.023439	0.146643
224966_s_at	224966_s_at	224966_s_at	DUS3L	dihydrouridine synthase 3-like (S. cerevisiae)	0.0814549	-0.129413	0.135245	0.0946302	0.264658	0.210868	0.224043	-0.0537903	-0.040615	-0.0131753	2.92004	3.5316	0.0235158	0.147032
200003_s_at	200003_s_at	200003_s_at	RPL28	ribosomal protein L28	-0.217407	-0.460564	-0.0647941	-0.151314	0.395769	0.243157	0.30925	-0.152613	-0.0865198	-0.066093	6.22438	3.52734	0.0236224	0.14755
238423_at	238423_at	238423_at	SYTL3	synaptotagmin-like 3	-0.0345616	-0.209852	-0.0639372	-0.010266	0.145915	0.175291	0.199586	0.0293755	0.0536712	-0.0242957	2.58027	3.52628	0.0236488	0.14755
214433_s_at	214433_s_at	214433_s_at	SELENBP1	selenium binding protein 1	-0.20314	-0.62981	0.121342	-0.0427143	0.751153	0.42667	0.587096	-0.324482	-0.164057	-0.160426	4.3771	3.52611	0.0236531	0.14755
201403_s_at	201403_s_at	201403_s_at	MGST3	microsomal glutathione S-transferase 3	-0.0416828	-0.474503	-0.112888	0.0126078	0.361615	0.43282	0.487111	0.0712052	0.125496	-0.0542906	10.3684	3.52594	0.0236574	0.14755
208799_at	208799_at	208799_at	PSMB5	proteasome (prosome, macropain) subunit, beta type, 5	0.305251	-0.0295724	0.324143	0.143444	0.353715	0.334824	0.173016	-0.0188916	-0.180699	0.161807	4.20563	3.52246	0.0237448	0.147948
201749_at	201749_at	201749_at	ECE1	endothelin converting enzyme 1	0.247665	0.019569	0.360547	0.327083	0.340978	0.228096	0.307514	-0.112882	-0.0334634	-0.0794183	3.26441	3.52223	0.0237506	0.147948
212888_at	212888_at	212888_at	DICER1	dicer 1, ribonuclease type III	0.0599964	-0.0578358	0.0564275	0.0646603	0.114263	0.117832	0.122496	0.00356888	0.00823277	-0.0046639	2.53081	3.52077	0.0237874	0.147971
209096_at	209096_at	209096_at	UBE2V2	ubiquitin-conjugating enzyme E2 variant 2	-0.0686289	-0.015191	0.00761118	-0.276232	0.0228022	-0.0534379	-0.261041	-0.0762401	-0.283843	0.207603	2.56879	3.52067	0.0237899	0.147971
203001_s_at	203001_s_at	203001_s_at	STMN2	stathmin-like 2	1.53342	1.51485	1.5352	1.41285	0.0203514	0.0185635	-0.102001	-0.00178799	-0.122353	0.120565	2.84144	3.51984	0.0238108	0.147971
221660_at	221660_at	221660_at	MYL10	myosin, light chain 10, regulatory	0.522257	-0.097738	0.0515671	0.384273	0.149305	0.619995	0.482011	0.470689	0.332706	0.137984	4.8597	3.51975	0.0238132	0.147971
217871_s_at	217871_s_at	217871_s_at	MIF	macrophage migration inhibitory factor (glycosylation-inhibiting factor)	0.467214	-0.515135	-0.276617	0.336436	0.238518	0.982349	0.851571	0.743831	0.613053	0.130778	7.86917	3.51671	0.0238901	0.148358
225592_at	225592_at	225592_at	NRM	nurim (nuclear envelope membrane protein)	0.397026	0.182935	0.1482	0.265415	-0.0347353	0.21409	0.0824797	0.248826	0.117215	0.131611	3.16668	3.51589	0.023911	0.148396
204369_at	204369_at	204369_at	PIK3CA	phosphatidylinositol-4,5-bisphosphate 3-kinase, catalytic subunit alpha	-0.0871136	0.343467	0.0967331	0.0190711	-0.246734	-0.43058	-0.324395	-0.183847	-0.0776619	-0.106185	4.91743	3.51268	0.0239924	0.1488
233750_s_at	233750_s_at	233750_s_at	TRMT1L	tRNA methyltransferase 1 homolog (S. cerevisiae)-like	0.36781	-0.229962	0.184274	0.0246881	0.414236	0.597772	0.25465	0.183536	-0.159586	0.343122	4.57755	3.51216	0.0240058	0.1488
226868_at	226868_at	226868_at	GXYLT1	glucoside xylosyltransferase 1	0.010982	0.0265338	-0.228683	0.0240974	-0.255217	-0.0155518	-0.00243642	0.239665	0.252781	-0.0131154	2.55466	3.51118	0.0240308	0.148864
202232_s_at	202232_s_at	202232_s_at	EIF3M	eukaryotic translation initiation factor 3, subunit M	-0.413441	-0.0805783	-0.3666	-0.122617	-0.286022	-0.332863	-0.0420385	-0.0468408	0.243983	-0.290824	11.0418	3.50919	0.0240816	0.149086
200860_s_at	200860_s_at	200860_s_at	CNOT1	CCR4-NOT transcription complex, subunit 1	-0.274886	0.0902337	0.236039	-0.177997	0.145806	-0.36512	-0.26823	-0.510926	-0.414036	-0.0968896	6.89481	3.5081	0.0241095	0.1491
244804_at	244804_at	244804_at	SQSTM1	sequestosome 1	0.323789	0.35756	0.313439	0.249724	-0.0441208	-0.033771	-0.107835	0.0103499	-0.0637145	0.0740644	2.62649	3.50793	0.0241137	0.1491
200759_x_at	200759_x_at	200759_x_at	NFE2L1	nuclear factor, erythroid 2-like 1	0.315541	0.161859	0.34212	0.243861	0.180261	0.153682	0.0820023	-0.0265791	-0.0982591	0.07168	2.65589	3.50713	0.0241341	0.1491
214226_at	214226_at	214226_at	PRSS53	protease, serine, 53	0.349563	0.00749554	0.0456321	0.291699	0.0381366	0.342067	0.284203	0.303931	0.246067	0.0578641	3.06188	3.50679	0.024143	0.1491
210149_s_at	210149_s_at	210149_s_at	ATP5H	ATP synthase, H+ transporting, mitochondrial Fo complex, subunit d	0.420058	0.069325	0.329591	0.314326	0.260266	0.350733	0.245001	0.0904673	-0.015265	0.105732	6.01855	3.50528	0.0241818	0.149247
212068_s_at	212068_s_at	212068_s_at	PRRC2B	proline-rich coiled-coil 2B	0.216169	-0.174215	0.223234	0.17715	0.397448	0.390384	0.351364	-0.00706436	-0.046084	0.0390197	3.45789	3.49884	0.0243476	0.150178
223715_at	223715_at	223715_at	BRSK2	BR serine/threonine kinase 2	0.121652	-0.149035	0.224032	0.140072	0.373066	0.270687	0.289107	-0.102379	-0.0839596	-0.0184197	2.72207	3.49682	0.0244	0.150343
211210_x_at	211210_x_at	211210_x_at	SH2D1A	SH2 domain containing 1A	0.0268205	-0.155285	0.0726105	0.0434306	0.227896	0.182106	0.198716	-0.04579	-0.0291799	-0.0166101	3.0357	3.49666	0.0244041	0.150343
231211_s_at	231211_s_at	231211_s_at	YIF1B	Yip1 interacting factor homolog B (S. cerevisiae)	0.12627	-0.264245	0.0993667	0.0612487	0.363612	0.390515	0.325494	0.0269031	-0.038118	0.0650211	2.63526	3.49381	0.0244782	0.150673
218388_at	218388_at	218388_at	PGLS	6-phosphogluconolactonase	0.510225	0.190581	0.356012	0.538359	0.165431	0.319644	0.347779	0.154213	0.182347	-0.0281342	3.808	3.49344	0.0244878	0.150673
221756_at	221756_at	221756_at	PIK3IP1	phosphoinositide-3-kinase interacting protein 1	0.130005	-0.0696087	0.105064	0.141159	0.174672	0.199614	0.210768	0.0249415	0.0360958	-0.0111543	2.8253	3.49024	0.0245713	0.151095
200022_at	200022_at	200022_at	RPL18	ribosomal protein L18	-0.0037801	-0.192236	0.193479	0.112055	0.385716	0.188456	0.304291	-0.19726	-0.0814245	-0.115835	10.4615	3.48921	0.0245982	0.151168
230169_at	230169_at	230169_at	THAP6	THAP domain containing 6	0.122785	-0.218448	0.0680377	0.207796	0.286485	0.341233	0.426244	0.0547478	0.139758	-0.0850106	3.49731	3.48716	0.0246519	0.151404
203727_at	203727_at	203727_at	SKIV2L	superkiller viralicidic activity 2-like (S. cerevisiae)	0.377677	-0.162922	0.542727	0.470834	0.70565	0.5406	0.633757	-0.16505	-0.0718928	-0.093157	3.66609	3.48605	0.024681	0.151404
201156_s_at	201156_s_at	201156_s_at	RAB5C	RAB5C, member RAS oncogene family	-0.854082	-0.660545	-0.49911	-0.861369	0.161434	-0.193537	-0.200824	-0.354972	-0.362259	0.00728714	6.74146	3.48601	0.0246819	0.151404
204447_at	204447_at	204447_at	LZTS3	leucine zipper, putative tumor suppressor family member 3	0.240377	0.0338062	0.00500739	0.338757	-0.0287988	0.206571	0.304951	0.23537	0.333749	-0.0983795	6.28364	3.4845	0.0247218	0.151461
217140_s_at	217140_s_at	217140_s_at	VDAC1	voltage-dependent anion channel 1	0.484469	0.214198	0.502908	0.126462	0.28871	0.270271	-0.0877365	-0.018439	-0.376446	0.358007	6.99907	3.48448	0.0247222	0.151461
226520_at	226520_at	226520_at	LCOR	ligand dependent nuclear receptor corepressor	0.663276	0.587419	0.442048	0.390661	-0.145371	0.0758575	-0.196758	0.221228	-0.0513867	0.272615	6.60072	3.48394	0.0247364	0.151461
218777_at	218777_at	218777_at	REEP4	receptor accessory protein 4	0.00571937	-0.123522	-2.33481e-05	0.00571937	0.123499	0.129242	0.129242	0.00574271	0.00574271	4.44089e-16	2.5182	3.48202	0.0247869	0.151678
223187_s_at	223187_s_at	223187_s_at	ORMDL1	ORM1-like 1 (S. cerevisiae)	0.172977	0.172593	0.256767	0.00433304	0.084174	0.000384139	-0.16826	-0.0837899	-0.252434	0.168644	3.6337	3.48135	0.0248046	0.151694
231948_s_at	231948_s_at	231948_s_at	UBE2F	ubiquitin-conjugating enzyme E2F (putative)	0.164152	-0.229088	-0.00447797	0.137115	0.22461	0.39324	0.366203	0.16863	0.141593	0.0270371	2.87234	3.48021	0.0248347	0.15174
206289_at	206289_at	206289_at	HOXA4	homeobox A4	0.036087	-0.187574	-0.00167839	0.0246739	0.185896	0.223661	0.212248	0.0377654	0.0263522	0.0114132	2.55934	3.47992	0.0248423	0.15174
218327_s_at	218327_s_at	218327_s_at	SNAP29	synaptosomal-associated protein, 29kDa	0.0340206	-0.127154	0.0529985	0.0562904	0.180152	0.161175	0.183444	-0.0189779	0.00329188	-0.0222698	2.56077	3.47876	0.0248732	0.151837
215841_at	215841_at	215841_at	GUCA1B	guanylate cyclase activator 1B (retina)	0.05627	-0.0857373	0.047913	0.061523	0.13365	0.142007	0.14726	0.00835703	0.01361	-0.00525296	2.5816	3.47552	0.0249591	0.152269
1554453_at	1554453_at	1554453_at	HNRNPLL	heterogeneous nuclear ribonucleoprotein L-like	0.550539	-0.130662	0.716632	0.74751	0.847294	0.681201	0.878172	-0.166093	0.0308781	-0.196971	3.48773	3.47276	0.0250325	0.152624
201929_s_at	201929_s_at	201929_s_at	PKP4	plakophilin 4	0.886471	0.335736	0.371287	0.722447	0.0355511	0.550735	0.386711	0.515184	0.35116	0.164024	5.68009	3.47213	0.0250493	0.152634
205434_s_at	205434_s_at	205434_s_at	AAK1	AP2 associated kinase 1	0.076148	0.0364808	-0.10343	0.178724	-0.139911	0.0396672	0.142243	0.179578	0.282154	-0.102576	2.83388	3.47024	0.0250998	0.152849
233164_x_at	233164_x_at	233164_x_at	RHBDD1	rhomboid domain containing 1	-0.0311004	-0.0343097	-0.28953	0.0616589	-0.25522	0.0032093	0.0959686	0.25843	0.351189	-0.0927593	2.73012	3.46717	0.0251819	0.153256
211823_s_at	211823_s_at	211823_s_at	PXN	paxillin	-0.00449446	-0.0929303	0.0826801	-0.0474039	0.17561	0.0884358	0.0455264	-0.0871746	-0.130084	0.0429094	2.79193	3.46566	0.0252224	0.15341
202566_s_at	202566_s_at	202566_s_at	SVIL	supervillin	0.297213	0.289659	0.281454	0.0883771	-0.00820549	0.00755382	-0.201282	0.0157593	-0.193077	0.208836	2.59447	3.46184	0.0253253	0.153943
217828_at	217828_at	217828_at	SLTM	SAFB-like, transcription modulator	0.307278	-0.0213084	-0.16478	0.237357	-0.143471	0.328586	0.258665	0.472057	0.402136	0.0699208	5.93869	3.46076	0.0253545	0.154027
219293_s_at	219293_s_at	219293_s_at	OLA1	Obg-like ATPase 1	0.0593791	-0.158249	-0.0638982	0.21918	0.0943503	0.217628	0.377428	0.123277	0.283078	-0.159801	10.195	3.45975	0.0253818	0.154099
225568_at	225568_at	225568_at	TMEM141	transmembrane protein 141	-0.0118286	-0.186623	-0.000930604	-0.00647288	0.185692	0.174794	0.18015	-0.010898	-0.00554228	-0.00535575	2.63076	3.45865	0.0254115	0.154187
201368_at	201368_at	201368_at	ZFP36L2	ZFP36 ring finger protein-like 2	0.0391671	0.099646	0.479207	0.102702	0.379561	-0.0604789	0.00305593	-0.44004	-0.376505	-0.0635348	3.88818	3.45186	0.025596	0.155213
202646_s_at	202646_s_at	202646_s_at	CSDE1	cold shock domain containing E1, RNA-binding	0.752171	0.277861	0.861783	0.815531	0.583921	0.474309	0.53767	-0.109612	-0.0462512	-0.0633608	7.22876	3.45094	0.0256213	0.155272
226839_at	226839_at	226839_at	NR2C2AP	nuclear receptor 2C2-associated protein	0.040241	-0.207044	0.354781	0.0700408	0.561826	0.247285	0.277085	-0.31454	-0.284741	-0.0297998	3.56929	3.44994	0.0256485	0.155343
226079_at	226079_at	226079_at	FLYWCH2	FLYWCH family member 2	0.033837	-0.183199	0.0719838	0.136116	0.255183	0.217036	0.319315	-0.0381469	0.064132	-0.102279	2.75233	3.44798	0.0257024	0.155576
212007_at	212007_at	212007_at	UBXN4	UBX domain protein 4	-0.0350883	0.00597995	0.00597995	-0.279213	0	-0.0410683	-0.285193	-0.0410683	-0.285193	0.244124	2.8961	3.44724	0.0257227	0.155605
223886_s_at	223886_s_at	223886_s_at	RNF146	ring finger protein 146	0.225324	0.185464	0.353653	0.3418	0.168189	0.0398605	0.156336	-0.128329	-0.0118534	-0.116475	2.82181	3.44261	0.0258501	0.156189
226588_at	226588_at	226588_at	CWC22	CWC22 spliceosome-associated protein homolog (S. cerevisiae)	0.0153801	-0.161043	-0.00551946	-0.251612	0.155523	0.176423	-0.090569	0.0208995	-0.246092	0.266992	2.59788	3.4426	0.0258502	0.156189
224395_s_at	224395_s_at	224395_s_at	RNF7	ring finger protein 7	0.634828	0.282711	0.565631	0.474532	0.28292	0.352117	0.191821	0.069197	-0.0910987	0.160296	6.22399	3.44153	0.0258798	0.156274
227523_s_at	227523_s_at	227523_s_at	PHF20L1	PHD finger protein 20-like 1	0.188222	-0.0991938	-0.224412	0.0217315	-0.125218	0.287416	0.120925	0.412634	0.246143	0.166491	6.21278	3.43993	0.025924	0.156446
217148_x_at	217148_x_at	217148_x_at	IGLC1	immunoglobulin lambda constant 1 (Mcg marker)	0.290771	-0.176149	0.0221297	0.419857	0.198279	0.46692	0.596006	0.268642	0.397727	-0.129085	4.01544	3.43796	0.0259788	0.156683
235713_at	235713_at	235713_at	ALKBH8	alkB, alkylation repair homolog 8 (E. coli)	0.0170637	-0.223553	0.0240094	0.0300371	0.247563	0.240617	0.25359	-0.00694572	0.00602762	-0.0129733	2.62139	3.43382	0.0260937	0.157273
212807_s_at	212807_s_at	212807_s_at	SORT1	sortilin 1	-0.412412	-0.508609	-0.314265	-0.600546	0.194344	0.0961972	-0.0919373	-0.0981467	-0.286281	0.188134	4.1144	3.43331	0.0261078	0.157273
202313_at	202313_at	202313_at	PPP2R2A	protein phosphatase 2, regulatory subunit B, alpha	-0.0159003	-0.21444	0.0947902	-0.0788695	0.309231	0.19854	0.135571	-0.11069	-0.17366	0.0629692	8.16052	3.42966	0.0262099	0.157738
225809_at	225809_at	225809_at	PARM1	prostate androgen-regulated mucin-like protein 1	0.311213	0.323784	0.424695	0.331227	0.100911	-0.0125713	0.00744269	-0.113482	-0.0934679	-0.020014	3.77366	3.42943	0.0262164	0.157738
236026_at	236026_at	236026_at	GPATCH2	G patch domain containing 2	0.321429	0.317661	0.588742	0.488003	0.271081	0.0037675	0.170342	-0.267313	-0.100739	-0.166574	3.37363	3.42742	0.0262727	0.157982
239073_at	239073_at	239073_at	ANKFY1	ankyrin repeat and FYVE domain containing 1	0.336146	0.274811	0.305768	0.376085	0.0309571	0.0613347	0.101273	0.0303776	0.0703164	-0.0399388	2.63178	3.42498	0.0263413	0.158299
212374_at	212374_at	212374_at	FEM1B	fem-1 homolog b (C. elegans)	0.171139	0.27133	0.337883	0.304624	0.0665529	-0.10019	0.0332939	-0.166743	-0.033259	-0.133484	3.23143	3.42322	0.0263909	0.158503
58696_at	58696_at	58696_at	EXOSC4	exosome component 4	0.150205	-0.117684	0.178956	0.095769	0.296641	0.267889	0.213453	-0.0287515	-0.0831874	0.0544359	4.30822	3.42096	0.0264548	0.158729
1558458_at	1558458_at	1558458_at	LOC401320	uncharacterized LOC401320	0.0361946	0.0361946	-0.142032	0.0274718	-0.178226	0	-0.00872279	0.178226	0.169503	0.00872279	2.53397	3.42077	0.0264601	0.158729
226669_at	226669_at	226669_at	USP42	ubiquitin specific peptidase 42	0.215333	0.214449	0.207127	0.215333	-0.00732251	0.000883526	0.000883526	0.00820604	0.00820604	0	2.5346	3.41971	0.0264903	0.158815
204435_at	204435_at	204435_at	NUPL1	nucleoporin like 1	0.0867135	0.0197674	0.420326	0.508841	0.400559	0.0669461	0.489074	-0.333613	0.088515	-0.422128	3.41247	3.41831	0.0265298	0.158924
203956_at	203956_at	203956_at	MORC2	MORC family CW-type zinc finger 2	0.194968	0.144006	0.236264	0.193457	0.0922577	0.050962	0.0494509	-0.0412957	-0.0428068	0.00151115	2.82098	3.41795	0.02654	0.158924
211654_x_at	211654_x_at	211654_x_at	HLA-DQB1	major histocompatibility complex, class II, DQ beta 1	0.20874	-0.0969599	0.251154	0.25718	0.348114	0.3057	0.35414	-0.0424147	0.00602548	-0.0484402	3.59459	3.41686	0.026571	0.159015
230697_at	230697_at	230697_at	BBS5	Bardet-Biedl syndrome 5	0.342759	0.0701692	0.507727	0.56219	0.437558	0.27259	0.492021	-0.164968	0.054463	-0.219431	4.45949	3.41608	0.0265932	0.159053
211864_s_at	211864_s_at	211864_s_at	MYOF	myoferlin	0.132371	-0.03602	0.215919	0.174816	0.251939	0.168391	0.210836	-0.0835477	-0.0411028	-0.042445	3.16661	3.41535	0.0266141	0.159083
40829_at	40829_at	40829_at	WDTC1	WD and tetratricopeptide repeats 1	0.283035	-0.128569	0.183401	0.218262	0.311971	0.411604	0.346831	0.0996338	0.0348604	0.0647735	4.20836	3.41319	0.0266755	0.159328
208217_at	208217_at	208217_at	GABRR2	gamma-aminobutyric acid (GABA) A receptor, rho 2	0.00338035	-0.00647141	0.118759	-0.298163	0.12523	0.00985176	-0.291691	-0.115379	-0.416922	0.301543	2.86383	3.4128	0.0266867	0.159328
210573_s_at	210573_s_at	210573_s_at	POLR3C	polymerase (RNA) III (DNA directed) polypeptide C (62kD)	0.19444	0.0259784	0.271958	0.130697	0.24598	0.168462	0.104718	-0.0775184	-0.141262	0.0637433	3.20265	3.41102	0.0267376	0.159537
210401_at	210401_at	210401_at	P2RX1	purinergic receptor P2X, ligand-gated ion channel, 1	0.0107337	-0.288394	-0.0719774	0.1223	0.216416	0.299127	0.410694	0.0827111	0.194278	-0.111567	2.94583	3.40916	0.0267907	0.159679
203272_s_at	203272_s_at	203272_s_at	TUSC2	tumor suppressor candidate 2	0.0828724	-0.103643	0.458983	0.437776	0.562626	0.186515	0.541419	-0.37611	-0.0212069	-0.354903	3.42448	3.40908	0.0267931	0.159679
207283_at	207283_at	207283_at	RPL23AP32	ribosomal protein L23a pseudogene 32	-0.094823	-0.00977893	0.0193349	4.44089e-16	0.0291138	-0.0850441	0.00977893	-0.114158	-0.0193349	-0.094823	2.65554	3.40723	0.0268463	0.159901
203721_s_at	203721_s_at	203721_s_at	UTP18	UTP18 small subunit (SSU) processome component homolog (yeast)	-0.191598	-0.213155	-0.0640479	-0.136879	0.149107	0.0215568	0.0762766	-0.12755	-0.0728307	-0.0547197	7.34547	3.40563	0.0268923	0.16008
218563_at	218563_at	218563_at	NDUFA3	NADH dehydrogenase (ubiquinone) 1 alpha subcomplex, 3, 9kDa	0.0578943	-0.223508	0.0645787	-0.0352522	0.288087	0.281403	0.188256	-0.00668435	-0.0998309	0.0931465	2.8675	3.40165	0.0270071	0.160584
227373_at	227373_at	227373_at	ATXN1L	ataxin 1-like	0.412105	-0.0487321	0.0473624	0.521443	0.0960945	0.460837	0.570175	0.364743	0.474081	-0.109338	8.49233	3.40159	0.0270089	0.160584
222542_x_at	222542_x_at	222542_x_at	ADCK3	aarF domain containing kinase 3	0.0949865	-0.269212	0.0481798	0.0760395	0.317391	0.364198	0.345251	0.0468067	0.0278596	0.018947	2.79029	3.39683	0.0271468	0.161308
228479_at	228479_at	228479_at	SOAT1	sterol O-acyltransferase 1	-0.00229374	-0.177916	-0.0155608	0.00977655	0.162355	0.175622	0.187693	0.0132671	0.0253374	-0.0120703	2.54912	3.39527	0.0271923	0.161484
218959_at	218959_at	218959_at	HOXC10	homeobox C10	0.057222	-0.22697	0.0122385	-0.196255	0.239208	0.284191	0.0307149	0.0449834	-0.208493	0.253477	2.79544	3.39111	0.0273137	0.162109
227142_at	227142_at	227142_at	PLEKHG5	pleckstrin homology domain containing, family G (with RhoGef domain) member 5	0.0487204	-0.104653	0.168619	0.223649	0.273271	0.153373	0.328301	-0.119898	0.0550302	-0.174928	3.48447	3.39016	0.0273415	0.162151
1560853_x_at	1560853_x_at	1560853_x_at	ZNF826P	zinc finger protein 826, pseudogene	-0.0289387	0.00127423	-0.186879	-0.0231865	-0.188153	-0.0302129	-0.0244607	0.15794	0.163692	-0.00575221	2.53914	3.38976	0.0273531	0.162151
214434_at	214434_at	214434_at	HSPA12A	heat shock 70kDa protein 12A	0.0986274	-0.527412	-0.239515	0.343103	0.287896	0.626039	0.870515	0.338143	0.582619	-0.244476	3.68303	3.38887	0.0273793	0.162211
218030_at	218030_at	218030_at	GIT1	G protein-coupled receptor kinase interacting ArfGAP 1	0.164392	-0.18595	0.186469	0.209494	0.372419	0.350342	0.395444	-0.0220763	0.0230255	-0.0451018	3.10341	3.3866	0.0274459	0.16251
226111_s_at	226111_s_at	226111_s_at	ZNF385A	zinc finger protein 385A	0.279683	-0.155896	0.0579892	0.271992	0.213885	0.435579	0.427888	0.221694	0.214003	0.00769117	3.17229	3.38568	0.0274732	0.162575
1564307_a_at	1564307_a_at	1564307_a_at	A2ML1	alpha-2-macroglobulin-like 1	-0.0412826	-0.208531	-0.0255726	-0.000639433	0.182958	0.167248	0.207892	-0.01571	0.0249332	-0.0406432	2.54538	3.38375	0.0275301	0.162816
204927_at	204927_at	204927_at	RASSF7	Ras association (RalGDS/AF-6) domain family (N-terminal) member 7	-0.0401248	-0.14522	0.0243084	-0.0143431	0.169528	0.105095	0.130877	-0.0644332	-0.0386515	-0.0257817	2.63675	3.38267	0.0275619	0.162909
202323_s_at	202323_s_at	202323_s_at	ACBD3	acyl-CoA binding domain containing 3	-0.286555	0.265452	0.174617	-0.237617	-0.0908345	-0.552007	-0.503069	-0.461173	-0.412234	-0.0489386	3.78338	3.38169	0.0275908	0.162984
225371_at	225371_at	225371_at	GLE1	GLE1 RNA export mediator	0.12368	-0.024621	0.0408394	0.0691662	0.0654603	0.148301	0.0937871	0.0828403	0.0283268	0.0545135	2.63933	3.38092	0.0276138	0.163024
201342_at	201342_at	201342_at	SNRPC	small nuclear ribonucleoprotein polypeptide C	0.0672955	-0.244106	-0.0178648	-0.0448881	0.226241	0.311402	0.199218	0.0851603	-0.0270233	0.112184	4.40342	3.38026	0.0276333	0.163031
226357_at	226357_at	226357_at	USP19	ubiquitin specific peptidase 19	-0.0188304	-0.276719	-0.188026	0.0566229	0.088693	0.257888	0.333342	0.169195	0.244649	-0.0754533	3.83051	3.37978	0.0276475	0.163031
209318_x_at	209318_x_at	209318_x_at	PLAGL1	pleiomorphic adenoma gene-like 1	0.0186215	0.190295	0.156337	-0.0959938	-0.0339579	-0.171674	-0.286289	-0.137716	-0.252331	0.114615	2.8276	3.37782	0.0277058	0.163211
204648_at	204648_at	204648_at	NPR1	natriuretic peptide receptor 1	0.20979	-0.164264	0.214895	0.101641	0.379159	0.374054	0.265905	-0.00510518	-0.113254	0.108149	3.47515	3.37766	0.0277105	0.163211
210202_s_at	210202_s_at	210202_s_at	BIN1	bridging integrator 1	0.0532628	-0.117151	-0.18286	-1.34257	-0.0657091	0.170414	-1.22542	0.236123	-1.15971	1.39583	2.96992	3.37665	0.0277404	0.163292
229353_s_at	229353_s_at	229353_s_at	NUCKS1	nuclear casein kinase and cyclin-dependent kinase substrate 1	-0.311282	0.137245	-0.00926303	-0.120945	-0.146508	-0.448527	-0.25819	-0.302019	-0.111682	-0.190337	4.34892	3.37484	0.0277943	0.163513
228674_s_at	228674_s_at	228674_s_at	EML4	echinoderm microtubule associated protein like 4	-0.283845	-0.13989	0.105896	-0.0249205	0.245786	-0.143955	0.11497	-0.389741	-0.130816	-0.258924	3.71624	3.37414	0.0278153	0.163541
223933_at	223933_at	223933_at	KIF5A	kinesin family member 5A	0.0286713	-0.173516	-0.0263927	0.0380663	0.147123	0.202187	0.211582	0.055064	0.064459	-0.00939502	2.56234	3.37061	0.0279209	0.164031
209107_x_at	209107_x_at	209107_x_at	NCOA1	nuclear receptor coactivator 1	0.307118	0.0150171	0.18638	0.443472	0.171363	0.292101	0.428455	0.120738	0.257091	-0.136354	6.24993	3.37	0.0279394	0.164031
201043_s_at	201043_s_at	201043_s_at	ANP32A	acidic (leucine-rich) nuclear phosphoprotein 32 family, member A	-0.274059	-0.109164	-0.0874172	-0.323875	0.0217463	-0.164895	-0.214711	-0.186642	-0.236457	0.0498157	4.42427	3.36972	0.0279476	0.164031
209116_x_at	209116_x_at	209116_x_at	HBB	hemoglobin, beta	1.21847	0.32365	1.22832	0.973241	0.904666	0.894816	0.649591	-0.00984992	-0.255075	0.245225	4.23704	3.36805	0.0279977	0.164229
209171_at	209171_at	209171_at	ITPA	inosine triphosphatase (nucleoside triphosphate pyrophosphatase)	0.525288	-0.149336	0.425746	-0.0298724	0.575082	0.674624	0.119463	0.0995417	-0.455619	0.555161	3.85663	3.36544	0.0280764	0.164564
231209_at	231209_at	231209_at	EXOC3L4	exocyst complex component 3-like 4	-0.000817058	-0.147658	0.00143066	-0.0474965	0.149089	0.146841	0.100161	-0.00224772	-0.0489272	0.0466794	2.53753	3.36507	0.0280875	0.164564
219878_s_at	219878_s_at	219878_s_at	KLF13	Kruppel-like factor 13	0.412135	-0.341464	-0.0121308	-0.383066	0.329333	0.753599	-0.0416018	0.424266	-0.370935	0.795201	6.45793	3.36303	0.0281491	0.164829
200601_at	200601_at	200601_at	ACTN4	actinin, alpha 4	-0.072414	-0.082941	0.0242316	0.24692	0.107173	0.010527	0.329861	-0.0966456	0.222688	-0.319334	3.23828	3.36033	0.0282309	0.165211
222707_s_at	222707_s_at	222707_s_at	ACTR8	ARP8 actin-related protein 8 homolog (yeast)	0.659743	-0.00461337	0.306284	0.140936	0.310897	0.664356	0.145549	0.353459	-0.165348	0.518807	4.40368	3.35801	0.0283012	0.165523
214444_s_at	214444_s_at	214444_s_at	PVR	poliovirus receptor	0.156558	0.114219	0.207944	0.231384	0.0937255	0.0423392	0.117165	-0.0513863	0.02344	-0.0748263	2.77004	3.3575	0.028317	0.165523
203526_s_at	203526_s_at	203526_s_at	APC	adenomatous polyposis coli	-0.0058259	-0.00187261	-0.190349	-0.000208326	-0.188477	-0.0039533	0.00166428	0.184523	0.190141	-0.00561758	2.52998	3.35654	0.0283462	0.165597
232792_at	232792_at	232792_at	TRIM69	tripartite motif containing 69	-0.0196408	-0.245692	-0.00269416	-0.00198538	0.242997	0.226051	0.243706	-0.0169466	0.000708783	-0.0176554	2.55266	3.35277	0.0284613	0.166173
200614_at	200614_at	200614_at	CLTC	clathrin, heavy chain (Hc)	-0.341755	-0.210697	-0.118612	-0.129204	0.0920842	-0.131059	0.0814921	-0.223143	-0.0105922	-0.212551	10.7789	3.34836	0.0285964	0.166865
219348_at	219348_at	219348_at	USE1	unconventional SNARE in the ER 1 homolog (S. cerevisiae)	0.360277	0.0566703	0.234743	0.577774	0.178073	0.303607	0.521104	0.125534	0.343032	-0.217497	4.08358	3.34591	0.028672	0.167209
205382_s_at	205382_s_at	205382_s_at	CFD	complement factor D (adipsin)	0.281808	-0.064107	0.451472	0.300782	0.515579	0.345915	0.364889	-0.169664	-0.15069	-0.0189742	3.37651	3.34248	0.0287779	0.167729
203505_at	203505_at	203505_at	ABCA1	ATP-binding cassette, sub-family A (ABC1), member 1	-0.199351	-0.236922	-0.178801	-0.173663	0.0581216	0.0375716	0.0632591	-0.02055	0.00513749	-0.0256875	4.20486	3.34128	0.028815	0.167848
228882_at	228882_at	228882_at	TUB	tubby bipartite transcription factor	0.0382054	-0.28024	-0.0546699	0.0366809	0.22557	0.318446	0.316921	0.0928752	0.0913508	0.00152445	2.71222	3.33861	0.0288981	0.168235
208094_s_at	208094_s_at	208094_s_at	CCDC130	coiled-coil domain containing 130	0.00461559	-0.174432	-0.0336728	0.00278495	0.14076	0.179048	0.177217	0.0382883	0.0364577	0.00183064	2.59033	3.33746	0.0289338	0.168311
204520_x_at	204520_x_at	204520_x_at	BRD1	bromodomain containing 1	0.0980342	0.0867778	0.0921708	0.0965684	0.00539307	0.0112565	0.00979063	0.0058634	0.00439755	0.00146585	2.51795	3.33711	0.0289446	0.168311
1554894_a_at	1554894_a_at	1554894_a_at	PCBD2	pterin-4 alpha-carbinolamine dehydratase/dimerization cofactor of hepatocyte nuclear factor 1 alpha (TCF1) 2	-0.0250642	-0.05321	-0.0692681	-0.296596	-0.0160581	0.0281458	-0.243386	0.0442038	-0.227328	0.271532	4.95772	3.33541	0.0289978	0.168498
225723_at	225723_at	225723_at	CCDC167	coiled-coil domain containing 167	0.106285	-0.101862	0.11945	0.125298	0.221312	0.208147	0.227161	-0.0131656	0.00584834	-0.0190139	3.39014	3.335	0.0290103	0.168498
208626_s_at	208626_s_at	208626_s_at	VAT1	vesicle amine transport 1	-0.207146	-0.213125	0.0751914	0.254041	0.288316	0.00597825	0.467166	-0.282338	0.17885	-0.461187	3.26857	3.33306	0.0290713	0.168624
241935_at	241935_at	241935_at	SHROOM1	shroom family member 1	0.104239	0.056556	-0.31553	0.098972	-0.372086	0.0476829	0.0424161	0.419769	0.414502	0.00526683	2.61329	3.33296	0.0290743	0.168624
202187_s_at	202187_s_at	202187_s_at	PPP2R5A	protein phosphatase 2, regulatory subunit B', alpha	0.0267833	-0.288784	-0.166564	0.202167	0.12222	0.315567	0.490951	0.193347	0.368731	-0.175384	6.16802	3.3327	0.0290823	0.168624
1553359_at	1553359_at	1553359_at	FBXL18	F-box and leucine-rich repeat protein 18	0.112682	-0.338035	0.14327	0.0307714	0.481305	0.450717	0.368806	-0.0305881	-0.112499	0.0819106	2.97185	3.33071	0.0291448	0.168881
212333_at	212333_at	212333_at	FAM98A	family with sequence similarity 98, member A	-0.179935	0.0783037	0.0620602	-0.285687	-0.0162435	-0.258239	-0.363991	-0.241996	-0.347747	0.105751	8.67254	3.33022	0.0291602	0.168881
218198_at	218198_at	218198_at	DHX32	DEAH (Asp-Glu-Ala-His) box polypeptide 32	0.194927	-0.174418	-0.0413961	0.316195	0.133022	0.369345	0.490613	0.236323	0.357591	-0.121268	4.63748	3.32778	0.0292368	0.169227
205201_at	205201_at	205201_at	GLI3	GLI family zinc finger 3	0.393583	0.0813846	0.540824	0.41679	0.459439	0.312199	0.335405	-0.14724	-0.124034	-0.0232067	3.26756	3.32558	0.0293064	0.16944
222718_at	222718_at	222718_at	TMEM8A	transmembrane protein 8A	-0.0172659	-0.202514	-0.0207614	-0.0356198	0.181753	0.185248	0.166894	0.00349543	-0.0148584	0.0183539	2.9774	3.32555	0.0293073	0.16944
209440_at	209440_at	209440_at	PRPS1	phosphoribosyl pyrophosphate synthetase 1	0.36051	0.217531	0.359055	0.102584	0.141524	0.142979	-0.114947	0.00145471	-0.256471	0.257925	3.92507	3.32445	0.0293419	0.169542
207957_s_at	207957_s_at	207957_s_at	PRKCB	protein kinase C, beta	-0.0238175	-0.0699223	0.141022	-0.406999	0.210945	0.0461048	-0.337077	-0.16484	-0.548022	0.383182	3.30178	3.32077	0.0294587	0.170051
218111_s_at	218111_s_at	218111_s_at	CMAS	cytidine monophosphate N-acetylneuraminic acid synthetase	-0.297894	-0.0136071	0.0673441	-0.669958	0.0809512	-0.284287	-0.65635	-0.365238	-0.737302	0.372063	4.39481	3.32061	0.0294638	0.170051
201944_at	201944_at	201944_at	HEXB	hexosaminidase B (beta polypeptide)	-0.201332	-0.0619068	0.0575244	-0.0575244	0.119431	-0.139425	0.00438238	-0.258856	-0.115049	-0.143807	2.77039	3.31942	0.0295016	0.170139
205775_at	205775_at	205775_at	FAM50B	family with sequence similarity 50, member B	0.0197276	-0.105618	0.0139735	0.0177065	0.119591	0.125345	0.123324	0.00575415	0.00373305	0.0020211	2.54708	3.3188	0.0295212	0.170139
205321_at	205321_at	205321_at	EIF2S3	eukaryotic translation initiation factor 2, subunit 3 gamma, 52kDa	0.414005	0.100679	0.0981562	0.436964	-0.00252263	0.313326	0.336286	0.315848	0.338808	-0.0229599	7.15121	3.31853	0.0295298	0.170139
212348_s_at	212348_s_at	212348_s_at	KDM1A	lysine (K)-specific demethylase 1A	0.448306	0.0312569	0.423714	0.306539	0.392457	0.417049	0.275282	0.0245924	-0.117175	0.141767	4.08914	3.31781	0.0295527	0.170173
212483_at	212483_at	212483_at	NIPBL	Nipped-B homolog (Drosophila)	0.119886	0.34034	0.759413	0.589535	0.419073	-0.220454	0.249195	-0.639527	-0.169878	-0.469649	6.25487	3.31708	0.0295759	0.17021
215884_s_at	215884_s_at	215884_s_at	UBQLN2	ubiquilin 2	0.0587842	0.208221	0.282378	-0.0119863	0.074157	-0.149437	-0.220207	-0.223594	-0.294364	0.0707705	6.23333	3.31619	0.0296043	0.170275
202798_at	202798_at	202798_at	SEC24B	SEC24 family member B	-0.366078	-0.383793	-0.065231	-0.116323	0.318562	0.0177153	0.26747	-0.300847	-0.0510921	-0.249755	3.66721	3.3146	0.0296552	0.170471
213300_at	213300_at	213300_at	ATG2A	autophagy related 2A	0.0724959	-0.237539	0.0893183	0.124756	0.326857	0.310035	0.362295	-0.0168224	0.0354374	-0.0522598	2.84676	3.31281	0.0297125	0.170703
218751_s_at	218751_s_at	218751_s_at	FBXW7	F-box and WD repeat domain containing 7, E3 ubiquitin protein ligase	1.08241	0.468609	0.55685	0.146835	0.0882415	0.613801	-0.321774	0.525559	-0.410016	0.935575	4.47532	3.31097	0.0297714	0.170808
200722_s_at	200722_s_at	200722_s_at	CAPRIN1	cell cycle associated protein 1	0.220199	-0.316638	-0.17855	-0.210334	0.138087	0.536837	0.106304	0.398749	-0.0317834	0.430533	6.05333	3.31089	0.029774	0.170808
233525_s_at	233525_s_at	233525_s_at	LINC00475	long intergenic non-protein coding RNA 475	0.186149	0.0559306	0.186627	0.190462	0.130696	0.130219	0.134531	-0.000477331	0.00383514	-0.00431247	2.57019	3.31022	0.0297956	0.170808
201420_s_at	201420_s_at	201420_s_at	WDR77	WD repeat domain 77	0.332734	0.0238546	0.118875	0.129043	0.0950204	0.308879	0.105188	0.213859	0.0101674	0.203691	3.31883	3.31012	0.0297988	0.170808
202025_x_at	202025_x_at	202025_x_at	ACAA1	acetyl-CoA acyltransferase 1	0.0788699	-0.121627	0.0457834	0.168363	0.16741	0.200497	0.28999	0.0330865	0.122579	-0.0894926	2.80334	3.30403	0.0299952	0.171764
219025_at	219025_at	219025_at	CD248	CD248 molecule, endosialin	-0.30736	-0.213688	0.1138	-0.261967	0.327489	-0.0936719	-0.0482785	-0.42116	-0.375767	-0.0453933	4.14821	3.30389	0.0299997	0.171764
217597_x_at	217597_x_at	217597_x_at	RAB40B	RAB40B, member RAS oncogene family	0.525888	0.38885	0.451036	0.42155	0.0621863	0.137039	0.0327008	0.0748523	-0.0294854	0.104338	3.97223	3.30241	0.0300479	0.171942
236496_at	236496_at	236496_at	DEGS2	delta(4)-desaturase, sphingolipid 2	-0.00646257	-0.297562	-0.0632199	0.00380419	0.234343	0.2911	0.301367	0.0567573	0.0670241	-0.0102668	2.57603	3.29905	0.0301569	0.172382
203430_at	203430_at	203430_at	HEBP2	heme binding protein 2	-0.164558	-0.554794	-0.44719	-0.127667	0.107604	0.390235	0.427127	0.282632	0.319524	-0.0368919	4.79375	3.29898	0.0301591	0.172382
1555565_s_at	1555565_s_at	1555565_s_at	TAPBP	TAP binding protein (tapasin)	0.222459	-0.117295	0.169537	0.137861	0.286832	0.339754	0.255156	0.052922	-0.0316765	0.0845985	2.82157	3.29819	0.0301851	0.172432
221472_at	221472_at	221472_at	SERINC3	serine incorporator 3	0.0181196	-0.350709	-0.126891	0.022451	0.223818	0.368829	0.37316	0.14501	0.149342	-0.00433139	2.63648	3.29724	0.0302158	0.17249
1553993_s_at	1553993_s_at	1553993_s_at	MED25	mediator complex subunit 25	0.198339	-0.336828	0.319457	0.0970551	0.656285	0.535167	0.433883	-0.121118	-0.222402	0.101284	3.76632	3.29682	0.0302296	0.17249
208992_s_at	208992_s_at	208992_s_at	STAT3	signal transducer and activator of transcription 3 (acute-phase response factor)	0.297363	-0.110259	0.300901	-0.057258	0.411159	0.407621	0.0530007	-0.00353795	-0.358159	0.354621	4.67645	3.29221	0.0303805	0.173253
236050_at	236050_at	236050_at	C11orf35	chromosome 11 open reading frame 35	-0.202456	-0.389379	0.0446985	-0.209498	0.434077	0.186923	0.179881	-0.247154	-0.254196	0.00704208	2.94979	3.29129	0.0304108	0.173308
211974_x_at	211974_x_at	211974_x_at	RBPJ	recombination signal binding protein for immunoglobulin kappa J region	-0.587914	-0.251001	-0.118325	-0.174635	0.132676	-0.336913	0.0763658	-0.469589	-0.0563106	-0.413279	7.84387	3.29087	0.0304245	0.173308
1560058_at	1560058_at	1560058_at	LOC399900	uncharacterized LOC399900	-0.183687	0.00161784	0.00472459	0.00439625	0.00310675	-0.185304	0.00277841	-0.188411	-0.000328338	-0.188083	2.52961	3.289	0.0304861	0.173553
243812_at	243812_at	243812_at	IFT27	intraflagellar transport 27 homolog (Chlamydomonas)	0.00796618	-0.136145	-0.0064855	0.00813529	0.12966	0.144112	0.144281	0.0144517	0.0146208	-0.000169111	2.52836	3.28852	0.030502	0.173553
214738_s_at	214738_s_at	214738_s_at	NEK9	NIMA-related kinase 9	0.142187	-0.0559072	0.0810819	0.15667	0.136989	0.198094	0.212577	0.0611052	0.075588	-0.0144828	2.67199	3.28682	0.0305579	0.173772
235510_at	235510_at	235510_at	USHBP1	Usher syndrome 1C binding protein 1	0.23806	0.0335075	0.323812	0.198499	0.290305	0.204552	0.164992	-0.0857525	-0.125313	0.0395605	2.82239	3.28595	0.0305869	0.173839
213793_s_at	213793_s_at	213793_s_at	HOMER1	homer homolog 1 (Drosophila)	0.273503	0.397224	0.415295	-0.506919	0.0180705	-0.123721	-0.904144	-0.141792	-0.922214	0.780422	2.91989	3.28385	0.0306562	0.174028
225664_at	225664_at	225664_at	COL12A1	collagen, type XII, alpha 1	-0.0043555	-0.106558	-0.0635451	-0.427497	0.0430124	0.102202	-0.32094	0.0591896	-0.363952	0.423142	2.61563	3.28278	0.0306918	0.174028
209078_s_at	209078_s_at	209078_s_at	TXN2	thioredoxin 2	0.185621	-0.532233	0.0361871	-0.203496	0.56842	0.717854	0.328737	0.149434	-0.239684	0.389117	7.01693	3.2824	0.0307044	0.174028
201081_s_at	201081_s_at	201081_s_at	PIP4K2B	phosphatidylinositol-5-phosphate 4-kinase, type II, beta	0.118843	-0.127757	0.120736	0.14838	0.248493	0.2466	0.276137	-0.0018928	0.0276443	-0.0295371	2.66279	3.28234	0.0307064	0.174028
222952_s_at	222952_s_at	222952_s_at	TLR7	toll-like receptor 7	0.0199935	-0.0163456	-0.199601	-0.00241452	-0.183256	0.0363392	0.0139311	0.219595	0.197187	0.0224081	2.6387	3.28232	0.0307068	0.174028
205142_x_at	205142_x_at	205142_x_at	ABCD1	ATP-binding cassette, sub-family D (ALD), member 1	0.00546712	-0.106469	-0.138341	0.0336865	-0.0318712	0.111937	0.140156	0.143808	0.172027	-0.0282194	2.65529	3.28066	0.0307621	0.174146
235665_at	235665_at	235665_at	PTOV1	prostate tumor overexpressed 1	0.256303	-0.181016	0.231076	0.255723	0.412091	0.437319	0.436738	0.0252276	0.0246469	0.000580726	2.71066	3.28066	0.0307623	0.174146
235002_at	235002_at	235002_at	NUDT16	nudix (nucleoside diphosphate linked moiety X)-type motif 16	0.308729	0.313198	0.313198	0.127804	0	-0.00446912	-0.185394	-0.00446912	-0.185394	0.180924	2.58493	3.27843	0.0308364	0.174468
205553_s_at	205553_s_at	205553_s_at	CSRP3	cysteine and glycine-rich protein 3 (cardiac LIM protein)	0.36635	0.366222	0.317345	0.255512	-0.0488764	0.000128075	-0.11071	0.0490045	-0.0618336	0.110838	2.61532	3.27306	0.0310162	0.175295
221479_s_at	221479_s_at	221479_s_at	BNIP3L	BCL2/adenovirus E1B 19kDa interacting protein 3-like	-0.14562	-0.482938	-0.455867	-0.15752	0.0270718	0.337319	0.325419	0.310247	0.298347	0.0119002	3.70329	3.2728	0.0310247	0.175295
201281_at	201281_at	201281_at	ADRM1	adhesion regulating molecule 1	0.463612	-0.0363763	0.160918	0.280794	0.197294	0.499988	0.31717	0.302694	0.119876	0.182818	3.50097	3.27203	0.0310506	0.175295
204589_at	204589_at	204589_at	NUAK1	NUAK family, SNF1-like kinase, 1	-0.0743675	0.0884279	0.169033	0.0614065	0.0806055	-0.162795	-0.0270214	-0.243401	-0.107627	-0.135774	3.57782	3.27198	0.0310524	0.175295
202954_at	202954_at	202954_at	UBE2C	ubiquitin-conjugating enzyme E2C	0.442823	0.38794	0.474633	0.123877	0.0866924	0.0548829	-0.264063	-0.0318095	-0.350755	0.318946	2.79711	3.27133	0.031074	0.175319
209510_at	209510_at	209510_at	RNF139	ring finger protein 139	0.020803	0.234493	0.225885	-0.122448	-0.00860837	-0.21369	-0.356941	-0.205082	-0.348332	0.143251	8.62169	3.26908	0.0311497	0.175647
211872_s_at	211872_s_at	211872_s_at	RGS11	regulator of G-protein signaling 11	-0.0828792	-0.167525	0.0134898	0.0068443	0.181015	0.0846455	0.174369	-0.096369	-0.00664551	-0.0897235	2.60202	3.26838	0.0311736	0.175683
225217_s_at	225217_s_at	225217_s_at	BRPF3	bromodomain and PHD finger containing, 3	0.0552076	0.0552327	0.264474	0.142402	0.209241	-2.51195e-05	0.0871692	-0.209266	-0.122072	-0.0871943	2.78999	3.2648	0.0312945	0.176266
202293_at	202293_at	202293_at	STAG1	stromal antigen 1	0.0689335	0.433937	0.338282	0.173446	-0.0956555	-0.365004	-0.260492	-0.269348	-0.164836	-0.104512	4.72702	3.26386	0.0313263	0.176268
213059_at	213059_at	213059_at	CREB3L1	cAMP responsive element binding protein 3-like 1	0.062609	-0.0309688	0.423171	-0.156498	0.45414	0.0935779	-0.125529	-0.360562	-0.579669	0.219107	6.72344	3.26376	0.0313299	0.176268
202469_s_at	202469_s_at	202469_s_at	CPSF6	cleavage and polyadenylation specific factor 6, 68kDa	-0.0686446	0.474273	0.075597	0.110404	-0.398676	-0.542917	-0.363869	-0.144242	0.0348067	-0.179048	5.5295	3.26163	0.0314023	0.176576
230837_at	230837_at	230837_at	RP6-206I17.2	phosphodiesterase 4D interacting protein pseudogene	0.0457036	-0.124093	0.106968	0.184553	0.231061	0.169796	0.308646	-0.0612645	0.0775852	-0.13885	2.81561	3.25965	0.0314695	0.176855
205548_s_at	205548_s_at	205548_s_at	BTG3	BTG family, member 3	0.383562	0.0648504	0.125175	0.484597	0.0603246	0.318712	0.419746	0.258387	0.359422	-0.101035	6.26603	3.2582	0.0315189	0.177034
216105_x_at	216105_x_at	216105_x_at	PPP2R4	protein phosphatase 2A activator, regulatory subunit 4	0.271446	0.13297	0.231025	0.139972	0.0980558	0.138477	0.00700276	0.040421	-0.091053	0.131474	2.77164	3.25641	0.03158	0.177172
214300_s_at	214300_s_at	214300_s_at	TOP3A	topoisomerase (DNA) III alpha	-0.0608156	-0.245322	-0.325694	0.0142659	-0.0803725	0.184506	0.259588	0.264879	0.33996	-0.0750815	2.68779	3.25632	0.0315834	0.177172
226958_s_at	226958_s_at	226958_s_at	MED11	mediator complex subunit 11	0.0694569	0.0182864	-0.0340863	-0.297611	-0.0523726	0.0511705	-0.315897	0.103543	-0.263524	0.367068	2.71173	3.25594	0.0315963	0.177172
200846_s_at	200846_s_at	200846_s_at	PPP1CA	protein phosphatase 1, catalytic subunit, alpha isozyme	0.247021	0.244406	0.297029	0.0130362	0.0526233	0.00261524	-0.231369	-0.0500081	-0.283993	0.233985	6.60793	3.25541	0.0316143	0.177174
209021_x_at	209021_x_at	209021_x_at	ATG13	autophagy related 13	-0.0577862	-0.222063	-0.0742817	-0.00273972	0.147781	0.164277	0.219324	0.0164956	0.071542	-0.0550464	2.58285	3.25293	0.0316995	0.177364
214094_at	214094_at	214094_at	FUBP1	far upstream element (FUSE) binding protein 1	0.503499	0.149193	0.23792	0.340328	0.0887271	0.354306	0.191135	0.265579	0.102408	0.163171	2.85425	3.25251	0.0317138	0.177364
211204_at	211204_at	211204_at	ME1	malic enzyme 1, NADP(+)-dependent, cytosolic	0.0705929	0.075305	0.044779	-0.27669	-0.030526	-0.00471205	-0.351995	0.025814	-0.321469	0.347283	2.58345	3.25192	0.0317341	0.177364
204031_s_at	204031_s_at	204031_s_at	PCBP2	poly(rC) binding protein 2	0.122103	-0.21474	0.0580459	0.142403	0.272786	0.336843	0.357143	0.0640567	0.0843572	-0.0203005	11.3104	3.25186	0.0317362	0.177364
233896_s_at	233896_s_at	233896_s_at	PAPLN	papilin, proteoglycan-like sulfated glycoprotein	0.24455	0.25776	0.312741	0.264289	0.054981	-0.0132099	0.00652929	-0.0681909	-0.0484517	-0.0197392	2.62714	3.25186	0.0317364	0.177364
1553686_at	1553686_at	1553686_at	C18orf25	chromosome 18 open reading frame 25	0.511636	-0.0197052	0.284654	0.014109	0.304359	0.531342	0.0338142	0.226982	-0.270545	0.497527	3.21535	3.25088	0.0317699	0.177452
204630_s_at	204630_s_at	204630_s_at	GOSR1	golgi SNAP receptor complex member 1	0.006054	-0.355072	-0.479307	0.032732	-0.124235	0.361126	0.387804	0.485361	0.512039	-0.026678	3.02782	3.24943	0.0318199	0.177633
225838_at	225838_at	225838_at	EPC2	enhancer of polycomb homolog 2 (Drosophila)	0.352343	0.554155	0.639363	0.468953	0.0852082	-0.201812	-0.0852024	-0.28702	-0.170411	-0.11661	7.46872	3.24678	0.0319114	0.178045
203875_at	203875_at	203875_at	SMARCA1	SWI/SNF related, matrix associated, actin dependent regulator of chromatin, subfamily a, member 1	-0.253632	0.274713	0.621615	0.170466	0.346901	-0.528346	-0.104247	-0.875247	-0.451149	-0.424098	6.89885	3.24497	0.0319742	0.178254
212638_s_at	212638_s_at	212638_s_at	WWP1	WW domain containing E3 ubiquitin protein ligase 1	0.118063	0.472979	0.369726	-0.62242	-0.103254	-0.354916	-1.0954	-0.251662	-0.992146	0.740483	6.40857	3.24468	0.0319843	0.178254
223040_at	223040_at	223040_at	NAA20	N(alpha)-acetyltransferase 20, NatB catalytic subunit	0.329001	0.0493564	0.314149	0.378516	0.264793	0.279645	0.32916	0.0148517	0.0643669	-0.0495152	5.39362	3.24335	0.0320304	0.178317
203179_at	203179_at	203179_at	GALT	galactose-1-phosphate uridylyltransferase	0.184064	-0.0022353	0.149462	0.150469	0.151697	0.186299	0.152704	0.0346018	0.00100678	0.0335951	2.67052	3.2425	0.03206	0.178317
201615_x_at	201615_x_at	201615_x_at	CALD1	caldesmon 1	-0.379265	-0.0227777	-0.221413	-0.126208	-0.198635	-0.356488	-0.10343	-0.157853	0.0952051	-0.253058	2.80537	3.24235	0.0320652	0.178317
211465_x_at	211465_x_at	211465_x_at	FUT6	fucosyltransferase 6 (alpha (1,3) fucosyltransferase)	0.110484	-0.172626	0.0801465	0.0623135	0.252773	0.28311	0.23494	0.0303373	-0.017833	0.0481703	2.65387	3.24231	0.0320665	0.178317
1554450_s_at	1554450_s_at	1554450_s_at	MIER3	mesoderm induction early response 1, family member 3	0.870087	0.104448	0.36042	0.301936	0.255972	0.765639	0.197489	0.509667	-0.0584832	0.56815	4.50671	3.2414	0.0320982	0.178395
233080_s_at	233080_s_at	233080_s_at	PRPF40A	PRP40 pre-mRNA processing factor 40 homolog A (S. cerevisiae)	-0.16246	0.245336	0.0309973	-0.0378062	-0.214339	-0.407797	-0.283143	-0.193457	-0.0688035	-0.124654	5.71553	3.24074	0.0321211	0.178423
214722_at	214722_at	214722_at	NOTCH2NL	notch 2 N-terminal like	-0.30639	-0.00938747	0.031096	0.031096	0.0404835	-0.297002	0.0404835	-0.337486	-4.44089e-16	-0.337486	2.60947	3.23975	0.0321557	0.178517
202467_s_at	202467_s_at	202467_s_at	COPS2	COP9 signalosome subunit 2	-0.142213	0.0794127	-0.142878	-0.11731	-0.222291	-0.221626	-0.196723	0.000665028	0.0255686	-0.0249035	9.53434	3.23723	0.0322437	0.178906
200066_at	200066_at	200066_at	IK	IK cytokine, down-regulator of HLA II	0.200969	-0.0660486	0.225149	0.21193	0.291198	0.267017	0.277979	-0.0241807	-0.013219	-0.0109617	4.19568	3.23591	0.0322901	0.17905
209561_at	209561_at	209561_at	THBS3	thrombospondin 3	-0.305392	0.283981	0.148007	-0.320123	-0.135973	-0.589372	-0.604103	-0.453399	-0.46813	0.0147308	6.28669	3.23548	0.0323051	0.17905
223205_s_at	223205_s_at	223205_s_at	L3MBTL2	l(3)mbt-like 2 (Drosophila)	0.0342409	-0.0768978	-0.179477	0.295349	-0.10258	0.111139	0.372247	0.213718	0.474827	-0.261108	4.05851	3.23413	0.0323523	0.179142
228089_x_at	228089_x_at	228089_x_at	TMEM179B	transmembrane protein 179B	0.0170992	-0.19019	-0.0437175	0.0170026	0.146472	0.207289	0.207192	0.0608168	0.0607202	9.66172e-05	5.76199	3.23399	0.0323574	0.179142
222867_s_at	222867_s_at	222867_s_at	MED31	mediator complex subunit 31	0.10686	-0.0854556	0.112828	0.0840411	0.198284	0.192315	0.169497	-0.00596873	-0.0287873	0.0228186	2.56153	3.23294	0.0323941	0.179246
214220_s_at	214220_s_at	214220_s_at	ALMS1	Alstrom syndrome 1	0.193689	0.172983	0.193015	0.19383	0.0200325	0.0207059	0.0208471	0.000673355	0.000814532	-0.000141176	2.53362	3.23224	0.0324187	0.179284
208328_s_at	208328_s_at	208328_s_at	MEF2A	myocyte enhancer factor 2A	0.568725	0.493888	0.417382	0.584512	-0.0765064	0.0748365	0.0906235	0.151343	0.16713	-0.0157869	4.178	3.23122	0.0324546	0.179294
230074_s_at	230074_s_at	230074_s_at	C16orf58	chromosome 16 open reading frame 58	-0.0290486	-0.264027	0.0774671	0.0126472	0.341494	0.234978	0.276674	-0.106516	-0.0648199	-0.0416958	2.66558	3.23118	0.0324562	0.179294
202487_s_at	202487_s_at	202487_s_at	H2AFV	H2A histone family, member V	0.0655538	0.236883	0.530594	0.150052	0.29371	-0.17133	-0.0868313	-0.46504	-0.380542	-0.0844983	5.29135	3.2303	0.0324872	0.179363
244136_at	244136_at	244136_at	MIR670HG	MIR670 host gene (non-protein coding)	0.0536608	-0.0856901	0.0536653	0.0536608	0.139355	0.139351	0.139351	-4.52596e-06	-4.52596e-06	4.44089e-16	2.52807	3.22943	0.0325178	0.179363
218000_s_at	218000_s_at	218000_s_at	PHLDA1	pleckstrin homology-like domain, family A, member 1	0.258154	-0.195766	0.452988	0.0687921	0.648753	0.45392	0.264558	-0.194833	-0.384196	0.189362	3.59482	3.22924	0.0325246	0.179363
230382_at	230382_at	230382_at	SLC11A1	solute carrier family 11 (proton-coupled divalent metal ion transporter), member 1	0.0939202	-0.482505	0.00277017	0.228275	0.485276	0.576426	0.71078	0.0911501	0.225505	-0.134355	3.45338	3.2288	0.03254	0.179363
218281_at	218281_at	218281_at	MRPL48	mitochondrial ribosomal protein L48	0.0760613	-0.0751655	0.103353	0.122162	0.178518	0.151227	0.197328	-0.0272916	0.0188092	-0.0461008	3.15033	3.22796	0.0325698	0.179429
217846_at	217846_at	217846_at	QARS	glutaminyl-tRNA synthetase	-0.0174252	-0.0180714	0.0237694	-0.296398	0.0418407	0.000646153	-0.278326	-0.0411946	-0.320167	0.278973	3.71474	3.22741	0.0325893	0.179438
205062_x_at	205062_x_at	205062_x_at	ARID4A	AT rich interactive domain 4A (RBP1-like)	-0.522041	-0.381304	-0.328792	-0.300347	0.0525114	-0.140737	0.0809568	-0.193248	0.0284454	-0.221694	5.52444	3.22658	0.0326186	0.179439
204488_at	204488_at	204488_at	DOLK	dolichol kinase	-0.382019	-0.367	-0.0326772	-0.301811	0.334323	-0.0150192	0.0651894	-0.349342	-0.269134	-0.0802086	3.29893	3.22614	0.0326342	0.179439
202607_at	202607_at	202607_at	NDST1	N-deacetylase/N-sulfotransferase (heparan glucosaminyl) 1	0.113446	-0.261627	0.00129178	-0.00787813	0.262919	0.375074	0.253749	0.112154	-0.0091699	0.121324	3.14054	3.22589	0.0326431	0.179439
216450_x_at	216450_x_at	216450_x_at	HSP90B1	heat shock protein 90kDa beta (Grp94), member 1	0.132309	-0.0441961	0.167566	0.176665	0.211762	0.176506	0.220862	-0.0352567	0.00909928	-0.044356	2.65429	3.22503	0.0326735	0.179508
238259_at	238259_at	238259_at	ADSSL1	adenylosuccinate synthase like 1	0.31032	0.028462	0.238988	0.171371	0.210526	0.281858	0.142909	0.0713313	-0.0676171	0.138948	2.89094	3.22309	0.0327426	0.179789
209098_s_at	209098_s_at	209098_s_at	JAG1	jagged 1	-0.483712	-0.330039	-0.438935	-0.228238	-0.108896	-0.153673	0.1018	-0.0447774	0.210696	-0.255474	5.00073	3.22124	0.0328082	0.180051
201460_at	201460_at	201460_at	MAPKAPK2	mitogen-activated protein kinase-activated protein kinase 2	0.0587815	-0.196707	0.166794	0.13049	0.363501	0.255489	0.327197	-0.108012	-0.0363037	-0.0717087	2.81291	3.21916	0.0328825	0.18036
213154_s_at	213154_s_at	213154_s_at	BICD2	bicaudal D homolog 2 (Drosophila)	0.000448018	0.00067631	0.00224552	-0.147216	0.00156921	-0.000228292	-0.147893	-0.00179751	-0.149462	0.147664	2.52291	3.21596	0.0329972	0.180809
222666_s_at	222666_s_at	222666_s_at	RCL1	RNA terminal phosphate cyclase-like 1	-0.348532	-0.735842	-0.463054	-0.302529	0.272787	0.38731	0.433312	0.114522	0.160525	-0.0460028	4.18358	3.21588	0.0330002	0.180809
218435_at	218435_at	218435_at	DNAJC15	DnaJ (Hsp40) homolog, subfamily C, member 15	0.00626494	-0.133578	0.010416	0.0712367	0.143994	0.139843	0.204815	-0.00415106	0.0608207	-0.0649717	2.57564	3.21494	0.0330339	0.180895
208756_at	208756_at	208756_at	EIF3I	eukaryotic translation initiation factor 3, subunit I	-0.318423	-0.416115	-0.190969	-0.312793	0.225146	0.097692	0.103322	-0.127454	-0.121824	-0.00562972	8.13026	3.21345	0.0330874	0.181089
207450_s_at	207450_s_at	207450_s_at	POU6F2	POU class 6 homeobox 2	0.0151584	-0.300116	-0.222972	-0.0023293	0.077144	0.315274	0.297787	0.23813	0.220643	0.0174877	2.69092	3.21242	0.0331243	0.181193
214765_s_at	214765_s_at	214765_s_at	NAAA	N-acylethanolamine acid amidase	0.168539	-0.136446	0.37702	0.279547	0.513466	0.304985	0.415993	-0.208481	-0.0974731	-0.111008	4.1682	3.20883	0.0332538	0.181802
204916_at	204916_at	204916_at	RAMP1	receptor (G protein-coupled) activity modifying protein 1	0.0948397	-0.133153	0.0595069	0.124984	0.19266	0.227993	0.258138	0.0353328	0.0654773	-0.0301445	2.62525	3.20771	0.0332943	0.181851
212645_x_at	212645_x_at	212645_x_at	BRE	brain and reproductive organ-expressed (TNFRSF1A modulator)	0.372766	-0.198098	0.223261	0.167759	0.421359	0.570863	0.365857	0.149504	-0.0555021	0.205006	4.66278	3.20758	0.033299	0.181851
221837_at	221837_at	221837_at	KLHL22	kelch-like family member 22	0.163519	0.242677	0.153232	0.177168	-0.0894447	-0.0791581	-0.0655091	0.0102866	0.0239355	-0.013649	2.82003	3.20701	0.0333199	0.181867
208979_at	208979_at	208979_at	NCOA6	nuclear receptor coactivator 6	0.109171	0.0113865	0.330525	-0.0616327	0.319139	0.097785	-0.0730191	-0.221354	-0.392158	0.170804	6.46717	3.20623	0.0333481	0.181922
203857_s_at	203857_s_at	203857_s_at	PDIA5	protein disulfide isomerase family A, member 5	0.202908	0.143346	0.25317	0.232155	0.109823	0.0595615	0.0888087	-0.0502618	-0.0210146	-0.0292472	2.70608	3.20573	0.0333664	0.181923
212498_at	212498_at	212498_at	2006-03-01	membrane-associated ring finger (C3HC4) 6, E3 ubiquitin protein ligase	-0.0242975	0.0153178	0.111819	0.0779257	0.0965009	-0.0396153	0.0626079	-0.136116	-0.033893	-0.102223	2.65535	3.20304	0.0334641	0.182357
232438_at	232438_at	232438_at	EPS15L1	epidermal growth factor receptor pathway substrate 15-like 1	0.213982	0.0702627	0.151772	0.401327	0.0815092	0.14372	0.331064	0.0622103	0.249555	-0.187345	3.13629	3.20148	0.0335208	0.182516
226017_at	226017_at	226017_at	CMTM7	CKLF-like MARVEL transmembrane domain containing 7	-0.0169817	-0.167516	-0.0447549	4.44089e-16	0.122761	0.150534	0.167516	0.0277732	0.0447549	-0.0169817	2.97707	3.2001	0.0335713	0.182516
204893_s_at	204893_s_at	204893_s_at	ZFYVE9	zinc finger, FYVE domain containing 9	0.0833517	-0.220893	0.153336	0.169479	0.374229	0.304245	0.390372	-0.0699838	0.0161436	-0.0861274	4.32223	3.19976	0.0335837	0.182516
202888_s_at	202888_s_at	202888_s_at	ANPEP	alanyl (membrane) aminopeptidase	0.180625	0.16779	0.154071	0.127447	-0.0137195	0.0128353	-0.0403431	0.0265548	-0.0266235	0.0531783	2.54255	3.19957	0.0335906	0.182516
211825_s_at	211825_s_at	211825_s_at	FLI1	Fli-1 proto-oncogene, ETS transcription factor	-0.132429	-0.180943	-0.0198172	0.503077	0.161125	0.048514	0.684019	-0.112611	0.522894	-0.635505	4.32416	3.19907	0.033609	0.182516
210301_at	210301_at	210301_at	XDH	xanthine dehydrogenase	-0.0770146	-0.199718	0.118847	0.264337	0.318565	0.122703	0.464055	-0.195862	0.145489	-0.341351	2.88303	3.19809	0.0336449	0.182516
221763_at	221763_at	221763_at	JMJD1C	jumonji domain containing 1C	-0.0949912	-0.291717	-0.528259	-0.233355	-0.236542	0.196726	0.0583627	0.433268	0.294905	0.138363	7.89026	3.19769	0.0336595	0.182516
201699_at	201699_at	201699_at	PSMC6	proteasome (prosome, macropain) 26S subunit, ATPase, 6	-0.0716385	0.120471	-0.181141	-0.314253	-0.301612	-0.19211	-0.434725	0.109502	-0.133113	0.242615	8.70844	3.19731	0.0336732	0.182516
229043_at	229043_at	229043_at	PAPD5	PAP associated domain containing 5	0.0947121	-0.141743	0.0998791	0.286436	0.241623	0.236456	0.428179	-0.00516694	0.186557	-0.191724	5.86859	3.19712	0.0336801	0.182516
200718_s_at	200718_s_at	200718_s_at	SKP1	S-phase kinase-associated protein 1	-0.364319	0.00155591	-0.0412529	-0.25261	-0.0428088	-0.365874	-0.254166	-0.323066	-0.211357	-0.111708	8.24744	3.19663	0.0336984	0.182516
216988_s_at	216988_s_at	216988_s_at	PTP4A2	protein tyrosine phosphatase type IVA, member 2	-0.119007	-0.492456	-0.733818	-0.311542	-0.241362	0.373448	0.180913	0.61481	0.422275	0.192535	9.37198	3.19649	0.0337035	0.182516
224928_at	224928_at	224928_at	SETD7	SET domain containing (lysine methyltransferase) 7	0.0685616	0.00474091	0.0128485	0.218508	0.00810756	0.0638207	0.213768	0.0557132	0.20566	-0.149947	3.78303	3.19628	0.0337112	0.182516
219041_s_at	219041_s_at	219041_s_at	REPIN1	replication initiator 1	-0.0337095	-0.00460907	0.025201	-0.203907	0.0298101	-0.0291004	-0.199297	-0.0589105	-0.229108	0.170197	2.64927	3.19321	0.0338239	0.182941
222026_at	222026_at	222026_at	RBM3	RNA binding motif (RNP1, RRM) protein 3	0.0230858	0.0369403	0.0415274	-0.257913	0.0045871	-0.0138546	-0.294853	-0.0184417	-0.29944	0.280999	2.55762	3.19267	0.0338439	0.182941
210855_at	210855_at	210855_at	GREB1	growth regulation by estrogen in breast cancer 1	0.000487644	-0.0917216	0.175241	0.00519648	0.266963	0.0922093	0.0969181	-0.174754	-0.170045	-0.00470883	2.75345	3.19252	0.0338492	0.182941
217760_at	217760_at	217760_at	TRIM44	tripartite motif containing 44	0.160671	0.219684	0.243132	0.226024	0.0234478	-0.0590131	0.00633968	-0.0824609	-0.0171081	-0.0653527	2.71992	3.19216	0.0338625	0.182941
209626_s_at	209626_s_at	209626_s_at	OSBPL3	oxysterol binding protein-like 3	0.316962	0.180136	0.26151	0.319146	0.0813739	0.136826	0.13901	0.0554523	0.0576366	-0.00218422	2.59672	3.18586	0.0340959	0.184103
209464_at	209464_at	209464_at	AURKB	aurora kinase B	0.215586	0.125352	0.126203	0.126203	0.000851058	0.0902333	0.000851058	0.0893822	-4.44089e-16	0.0893822	2.72148	3.1851	0.0341241	0.184156
212351_at	212351_at	212351_at	EIF2B5	eukaryotic translation initiation factor 2B, subunit 5 epsilon, 82kDa	0.151948	-0.536649	0.143223	-0.0291577	0.679872	0.688597	0.507492	0.00872523	-0.17238	0.181105	5.80797	3.18327	0.0341923	0.184425
224745_x_at	224745_x_at	224745_x_at	OTUD5	OTU deubiquitinase 5	0.328406	-0.132224	0.255768	0.237817	0.387992	0.460629	0.37004	0.0726374	-0.0179515	0.0905888	4.63023	3.18209	0.034236	0.184563
216295_s_at	216295_s_at	216295_s_at	CLTA	clathrin, light chain A	-0.278257	-0.294265	-0.281681	-0.138698	0.012584	0.0160073	0.155567	0.00342339	0.142983	-0.13956	7.48224	3.17936	0.034338	0.185013
208911_s_at	208911_s_at	208911_s_at	PDHB	pyruvate dehydrogenase (lipoamide) beta	0.60601	-0.0994787	0.071114	0.1756	0.170593	0.705489	0.275079	0.534896	0.104486	0.43041	6.95115	3.17849	0.0343708	0.18509
235372_at	235372_at	235372_at	FCRLA	Fc receptor-like A	-0.052014	-0.244299	-0.0789008	0.0990626	0.165398	0.192285	0.343362	0.0268867	0.177963	-0.151077	2.91668	3.17514	0.0344966	0.185669
204945_at	204945_at	204945_at	PTPRN	protein tyrosine phosphatase, receptor type, N	0.0971624	0.0322407	-0.0854188	0.0404647	-0.11766	0.0649217	0.00822402	0.182581	0.125884	0.0566977	2.73313	3.17337	0.0345633	0.185928
1569873_at	1569873_at	1569873_at	LIPJ	lipase, family member J	-0.192724	-0.0110532	-0.512606	-0.16273	-0.501553	-0.181671	-0.151676	0.319882	0.349876	-0.0299947	2.66422	3.17217	0.0346083	0.18607
1563830_a_at	1563830_a_at	1563830_a_at	FHAD1	forkhead-associated (FHA) phosphopeptide binding domain 1	0.0059729	-0.226354	0.0567054	0.00725328	0.283059	0.232327	0.233607	-0.0507325	-0.0494522	-0.00128038	2.77525	3.17089	0.0346569	0.186232
208186_s_at	208186_s_at	208186_s_at	LIPE	lipase, hormone-sensitive	0.100899	-0.319707	0.0527414	0.0664699	0.372449	0.420606	0.386177	0.0481575	0.0137284	0.0344291	2.87649	3.16973	0.0347008	0.186309
219816_s_at	219816_s_at	219816_s_at	RBM23	RNA binding motif protein 23	0.0288693	0.0233911	-0.024626	-0.127551	-0.0480171	0.00547816	-0.150942	0.0534953	-0.102925	0.15642	2.57546	3.16916	0.0347221	0.186309
225009_at	225009_at	225009_at	CMTM4	CKLF-like MARVEL transmembrane domain containing 4	-0.345848	-0.0344502	0.00760104	-0.23527	0.0420512	-0.311398	-0.20082	-0.353449	-0.242871	-0.110578	2.61231	3.16904	0.0347267	0.186309
220143_x_at	220143_x_at	220143_x_at	LUC7L	LUC7-like (S. cerevisiae)	0.233308	0.025334	0.376005	0.210846	0.350671	0.207974	0.185512	-0.142697	-0.165159	0.0224614	3.22493	3.16798	0.0347669	0.186342
203588_s_at	203588_s_at	203588_s_at	TFDP2	transcription factor Dp-2 (E2F dimerization partner 2)	0.108876	-0.225918	-0.0514944	0.0849071	0.174423	0.334794	0.310825	0.160371	0.136401	0.0239693	3.3699	3.1679	0.03477	0.186342
214143_x_at	214143_x_at	214143_x_at	RPL24	ribosomal protein L24	-0.0640629	-0.400983	-0.434568	-0.145321	-0.0335846	0.33692	0.255662	0.370505	0.289247	0.0812581	6.86615	3.16652	0.0348222	0.186522
238474_at	238474_at	238474_at	NUP43	nucleoporin 43kDa	0.0805064	0.0796604	-0.279132	-0.0659392	-0.358793	0.000845911	-0.1456	0.359639	0.213193	0.146446	2.63438	3.16186	0.0350001	0.187283
222425_s_at	222425_s_at	222425_s_at	POLDIP2	polymerase (DNA-directed), delta interacting protein 2	0.035357	-0.169234	0.0340145	0.0381497	0.203248	0.204591	0.207384	0.00134252	0.00413516	-0.00279264	2.54436	3.16165	0.0350079	0.187283
236144_at	236144_at	236144_at	CPXM2	carboxypeptidase X (M14 family), member 2	4.44089e-16	-0.0997652	-0.0105628	4.44089e-16	0.0892024	0.0997652	0.0997652	0.0105628	0.0105628	0	2.51083	3.16133	0.0350201	0.187283
223152_at	223152_at	223152_at	PPP1R12C	protein phosphatase 1, regulatory subunit 12C	0.3888	-0.0234725	0.546174	0.332588	0.569647	0.412272	0.356061	-0.157374	-0.213586	0.0562118	3.64112	3.15993	0.0350736	0.18747
217909_s_at	217909_s_at	217909_s_at	MLX	MLX, MAX dimerization protein	0.0328523	-0.161174	0.02284	-0.0182216	0.184014	0.194026	0.142952	0.0100123	-0.0410616	0.0510739	4.34996	3.15467	0.0352758	0.188395
218482_at	218482_at	218482_at	ENY2	enhancer of yellow 2 homolog (Drosophila)	0.480918	0.0284101	0.446679	0.191845	0.418269	0.452508	0.163435	0.0342391	-0.254834	0.289073	9.11175	3.15445	0.0352842	0.188395
241715_x_at	241715_x_at	241715_x_at	ACPT	acid phosphatase, testicular	0.134326	-0.265419	0.396978	0.0279607	0.662397	0.399745	0.29338	-0.262652	-0.369017	0.106365	3.82119	3.15357	0.0353182	0.188476
200850_s_at	200850_s_at	200850_s_at	AHCYL1	adenosylhomocysteinase-like 1	0.0338356	-0.415783	-0.326949	0.141981	0.0888337	0.449618	0.557764	0.360785	0.46893	-0.108145	4.92459	3.15233	0.035366	0.18862
217898_at	217898_at	217898_at	EMC7	ER membrane protein complex subunit 7	0.0725265	-0.287483	-0.130411	0.0545237	0.157071	0.360009	0.342007	0.202938	0.184935	0.0180028	5.71793	3.1519	0.0353826	0.18862
202505_at	202505_at	202505_at	SNRPB2	small nuclear ribonucleoprotein polypeptide B	-0.16961	0.0510876	-0.00338408	0.0364161	-0.0544716	-0.220697	-0.0146715	-0.166226	0.0398002	-0.206026	2.78533	3.1501	0.0354523	0.188891
213106_at	213106_at	213106_at	ATP8A1	ATPase, aminophospholipid transporter (APLT), class I, type 8A, member 1	0.255613	0.269174	0.276062	0.205101	0.0068883	-0.0135612	-0.0640729	-0.0204495	-0.0709612	0.0505117	2.56288	3.14934	0.0354818	0.188948
207005_s_at	207005_s_at	207005_s_at	BCL2	B-cell CLL/lymphoma 2	0.0318132	-0.591923	-0.513724	-0.0456274	0.0781984	0.623736	0.546295	0.545537	0.468097	0.0774407	3.13358	3.14752	0.0355523	0.189058
202028_s_at	202028_s_at	202028_s_at	RPL38	ribosomal protein L38	0.299804	0.117225	0.0123918	0.405649	-0.104834	0.182578	0.288423	0.287412	0.393257	-0.105845	5.25885	3.14739	0.0355575	0.189058
222657_s_at	222657_s_at	222657_s_at	UBE2W	ubiquitin-conjugating enzyme E2W (putative)	0.0331434	-0.143663	-0.0786459	-0.361445	0.0650169	0.176806	-0.217782	0.111789	-0.282799	0.394588	4.77202	3.14716	0.0355662	0.189058
1564207_at	1564207_at	1564207_at	LINC00957	long intergenic non-protein coding RNA 957	0.0181444	-0.0752279	0.0428757	0.156457	0.118104	0.0933723	0.231685	-0.0247313	0.113582	-0.138313	6.50105	3.14687	0.0355777	0.189058
1559501_at	1559501_at	1559501_at	CBR3-AS1	CBR3 antisense RNA 1	0.417658	-0.199522	0.21986	0.345822	0.419382	0.61718	0.545344	0.197797	0.125962	0.0718356	3.0845	3.14326	0.0357181	0.189673
215735_s_at	215735_s_at	215735_s_at	TSC2	tuberous sclerosis 2	0.254292	-0.0287137	0.139331	0.0932092	0.168045	0.283006	0.121923	0.114961	-0.0461221	0.161083	3.41159	3.14293	0.0357311	0.189673
242226_at	242226_at	242226_at	GS1-279B7.1	microtubule-associated protein 1 light chain 3 beta pseudogene	-0.0896991	-0.151627	-0.000239846	0.00256039	0.151387	0.061928	0.154188	-0.0894593	0.00280024	-0.0922595	2.5448	3.14114	0.0358011	0.189944
210073_at	210073_at	210073_at	ST8SIA1	ST8 alpha-N-acetyl-neuraminide alpha-2,8-sialyltransferase 1	-0.335517	0.0514622	0.0213194	0.0450631	-0.0301428	-0.386979	-0.00639909	-0.356836	0.0237437	-0.38058	2.60988	3.14053	0.0358251	0.189971
222060_at	222060_at	222060_at	KRT8P12	keratin 8 pseudogene 12	0.0648216	0.0461847	0.123951	0.245729	0.0777658	0.018637	0.199544	-0.0591289	0.121779	-0.180907	2.97974	3.13927	0.0358743	0.190132
205070_at	205070_at	205070_at	ING3	inhibitor of growth family, member 3	0.210436	0.0791937	0.217144	0.140685	0.137951	0.131242	0.0614917	-0.00670837	-0.0764591	0.0697507	3.20472	3.13785	0.03593	0.190327
1555764_s_at	1555764_s_at	1555764_s_at	TIMM10	translocase of inner mitochondrial membrane 10 homolog (yeast)	0.344047	-0.106219	0.205816	-0.0285618	0.312036	0.450266	0.0776573	0.138231	-0.234378	0.372609	7.67023	3.13736	0.0359495	0.19033
206412_at	206412_at	206412_at	FER	fer (fps/fes related) tyrosine kinase	0.286242	0.133844	0.183948	0.243807	0.0501036	0.152398	0.109963	0.102294	0.0598593	0.0424348	3.39431	3.13166	0.0361741	0.191418
1561820_at	1561820_at	1561820_at	SCN8A	sodium channel, voltage gated, type VIII, alpha subunit	-0.00188906	-0.0270796	-0.0183806	-0.304423	0.00869901	0.0251905	-0.277343	0.0164915	-0.286042	0.302534	2.54845	3.12789	0.0363237	0.191929
220511_s_at	220511_s_at	220511_s_at	DLC1	deleted in liver cancer 1	0.0770182	-0.200101	-0.105452	0.0679837	0.0946489	0.277119	0.268084	0.18247	0.173436	0.00903447	2.93762	3.12773	0.03633	0.191929
[truncated: 8,152 more rows]
