# Supplementary material for: Transcriptional analysis of adipose tissue during development reveals depot-specific responsiveness to maternal dietary supplementation
Source: Sci Rep. 2018 Jun 25;8:9628. doi: 10.1038/s41598-018-27376-3 (PMC6018169; doi:10.1038/s41598-018-27376-3)
Supplement: Supplementary file 3 — Dataset 2 [file 41598_2018_27376_MOESM3_ESM.xlsx]

## Sheet: Supplemental Table 2
	ID	affy_probe_list	symbol_A	name_A	EpC4W...OM4W	EpC4W...PrR4W	EpC4W...St4W	EpC4W...Su4W	PrR4W...St4W	PrR4W...OM4W	PrR4W...Su4W	St4W...OM4W	St4W...Su4W	Su4W...OM4W	AveExpr	F	P.Value	adj.P.Val
204931_at	204931_at	204931_at	TCF21	transcription factor 21	1.45902	2.19589	5.05483	4.44538	2.85895	-0.736862	2.24949	-3.59581	-0.609455	-2.98635	5.2893	279.932	1.17819e-18	1.18455e-14
206858_s_at	206858_s_at	206858_s_at	HOXC6	homeobox C6	-3.15757	-4.41958	-3.13792	-3.71868	1.28167	1.26202	0.700905	-0.0196481	-0.580761	0.561112	5.38786	231.585	9.21726e-18	4.63352e-14
213844_at	213844_at	213844_at	HOXA5	homeobox A5	-1.91234	-2.37314	-0.466887	-0.397489	1.90626	0.460805	1.97565	-1.44545	0.0693978	-1.51485	5.77915	66.9295	4.56862e-12	1.5311e-08
207480_s_at	207480_s_at	207480_s_at	MEIS2	Meis homeobox 2	-0.167005	1.0919	1.79376	1.20076	0.701864	-1.2589	0.108861	-1.96077	-0.593003	-1.36776	7.61227	64.3195	6.84628e-12	1.69758e-08
228904_at	228904_at	228904_at	HOXB3	homeobox B3	-1.06689	-1.23846	-0.136048	0.0248628	1.10241	0.17157	1.26332	-0.93084	0.160911	-1.09175	3.57349	62.7455	8.80177e-12	1.69758e-08
205366_s_at	205366_s_at	205366_s_at	HOXB6	homeobox B6	-3.99527	-3.9949	-1.8902	-1.37212	2.1047	-0.000372145	2.62278	-2.10508	0.518078	-2.62316	4.92735	61.8799	1.01308e-11	1.69758e-08
1553709_a_at	1553709_a_at	1553709_a_at	PRPF38A	pre-mRNA processing factor 38A	-0.0426603	0.069404	1.30842	0.160649	1.23902	-0.112064	0.0912453	-1.35108	-1.14777	-0.20331	3.91173	57.2851	2.20519e-11	3.16728e-08
200082_s_at	200082_s_at	200082_s_at	RPS7	ribosomal protein S7	-0.159034	-0.107715	0.616591	-0.12797	0.724305	-0.0513192	-0.0202554	-0.775624	-0.74456	-0.0310638	10.5164	53.0256	4.77779e-11	6.00449e-08
233801_s_at	233801_s_at	233801_s_at	SEMA6D	sema domain, transmembrane domain (TM), and cytoplasmic domain, (semaphorin) 6D	1.34116	0.912553	1.5706	1.20447	0.658042	0.428604	0.29192	-0.229438	-0.366123	0.136684	3.67259	51.3962	6.5181e-11	7.28144e-08
203228_at	203228_at	203228_at	PAFAH1B3	platelet-activating factor acetylhydrolase 1b, catalytic subunit 3 (29kDa)	-0.451427	0.362579	1.46877	-0.0909771	1.10619	-0.814007	-0.453556	-1.9202	-1.55975	-0.36045	5.21554	49.8493	8.82582e-11	8.87348e-08
214343_s_at	214343_s_at	214343_s_at	ATXN7L1	ataxin 7-like 1	-0.367042	-0.0250447	1.60931	0.242846	1.63435	-0.341997	0.26789	-1.97635	-1.36646	-0.609887	4.36227	48.9915	1.04794e-10	9.57815e-08
241700_at	241700_at	241700_at	ZFHX4	zinc finger homeobox 4	-0.929872	-0.390508	-0.416	-2.61607	-0.0254925	-0.539365	-2.22556	-0.513872	-2.20007	1.6862	4.51073	46.6424	1.70085e-10	1.37132e-07
204069_at	204069_at	204069_at	MEIS1	Meis homeobox 1	-2.07069	-0.917031	0.968327	-0.0141323	1.88536	-1.15366	0.902899	-3.03901	-0.982459	-2.05656	7.46258	46.4452	1.77314e-10	1.37132e-07
1552611_a_at	1552611_a_at	1552611_a_at	JAK1	Janus kinase 1	0.688907	-0.591527	-0.129621	-0.73222	0.461905	1.28043	-0.140693	0.818529	-0.602598	1.42113	4.69021	45.451	2.19251e-10	1.57453e-07
204778_x_at	204778_x_at	204778_x_at	HOXB7	homeobox B7	-1.19835	-1.2014	0.481816	-0.269208	1.68322	0.00304687	0.93219	-1.68017	-0.751025	-0.929143	3.88063	42.5586	4.16525e-10	2.79183e-07
243278_at	243278_at	243278_at	FOXP2	forkhead box P2	1.31863	1.22723	1.28673	-0.640097	0.0595064	0.091404	-1.86732	0.0318976	-1.92683	1.95873	3.38155	42.2312	4.48978e-10	2.82127e-07
223557_s_at	223557_s_at	223557_s_at	TMEFF2	transmembrane protein with EGF-like and two follistatin-like domains 2	-0.448131	3.82216	1.82321	-1.25985	-1.99894	-4.27029	-5.08201	-2.27135	-3.08307	0.811721	6.02476	40.9304	6.07995e-10	3.59575e-07
233191_at	233191_at	233191_at	RUFY2	RUN and FYVE domain containing 2	-0.097161	-0.621269	0.0228367	-0.0327689	0.644106	0.524108	0.5885	-0.119998	-0.0556056	-0.0643921	2.67522	40.5469	6.6591e-10	3.71948e-07
224431_s_at	224431_s_at	224431_s_at	SUV420H2	suppressor of variegation 4-20 homolog 2 (Drosophila)	0.180637	0.411565	1.21106	0.120381	0.799493	-0.230928	-0.291184	-1.03042	-1.09068	0.0602566	3.71405	39.4118	8.75599e-10	4.6333e-07
221766_s_at	221766_s_at	221766_s_at	FAM46A	family with sequence similarity 46, member A	-0.604773	0.240797	-0.41025	-1.84781	-0.651048	-0.84557	-2.08861	-0.194522	-1.43756	1.24304	7.83663	38.9074	9.91037e-10	4.98194e-07
227318_at	227318_at	227318_at	TMEM178B	transmembrane protein 178B	1.70767	0.915803	1.58223	1.6431	0.66643	0.791868	0.727292	0.125439	0.0608627	0.0645759	3.51874	38.5564	1.08112e-09	5.17601e-07
212782_x_at	212782_x_at	212782_x_at	POLR2J	polymerase (RNA) II (DNA directed) polypeptide J, 13.3kDa	-0.241335	-0.121252	1.25572	-0.0198505	1.37697	-0.120084	0.101401	-1.49706	-1.27557	-0.221485	4.98924	38.1256	1.2041e-09	5.41124e-07
1553536_at	1553536_at	1553536_at	MBNL2	muscleblind-like splicing regulator 2	0.147392	-1.34237	1.22681	-1.51077	2.56918	1.48976	-0.168402	-1.07941	-2.73758	1.65816	5.41893	38.0155	1.2379e-09	5.41124e-07
216953_s_at	216953_s_at	216953_s_at	WT1	Wilms tumor 1	-0.592914	1.78225	2.71154	2.4861	0.929282	-2.37517	0.70384	-3.30445	-0.225441	-3.07901	4.17571	37.5741	1.38425e-09	5.79887e-07
205110_s_at	205110_s_at	205110_s_at	FGF13	fibroblast growth factor 13	2.3861	1.8034	2.4664	2.3773	0.662998	0.582695	0.573897	-0.0803035	-0.0891012	0.00879769	4.84999	36.9416	1.62785e-09	6.54655e-07
212007_at	212007_at	212007_at	UBXN4	UBX domain protein 4	-0.0396587	0.00643472	0.00584148	-0.469767	-0.000593234	-0.0460934	-0.476201	-0.0455001	-0.475608	0.430108	2.94463	36.6281	1.7656e-09	6.82745e-07
225639_at	225639_at	225639_at	SKAP2	src kinase associated phosphoprotein 2	-1.74631	-1.43406	-0.988471	-0.714931	0.445586	-0.312256	0.719126	-0.757842	0.27354	-1.03138	8.0621	34.7157	2.93666e-09	1.09352e-06
203996_s_at	203996_s_at	203996_s_at	C21orf2	chromosome 21 open reading frame 2	-0.109416	-0.0834328	0.812842	-0.0314237	0.896275	-0.0259832	0.0520092	-0.922258	-0.844266	-0.0779924	3.9157	33.9747	3.5997e-09	1.29255e-06
219507_at	219507_at	219507_at	RSRC1	arginine/serine-rich coiled-coil 1	0.39064	0.031703	0.147339	-0.761272	0.115636	0.358937	-0.792975	0.2433	-0.908611	1.15191	6.58131	32.8141	4.98955e-09	1.68154e-06
209497_s_at	209497_s_at	209497_s_at	RBM4B	RNA binding motif protein 4B	-0.0327124	-0.367638	1.16069	0.416909	1.52833	0.334926	0.784548	-1.1934	-0.743779	-0.449622	3.81718	32.7945	5.01751e-09	1.68154e-06
228662_at	228662_at	228662_at	SOCS7	suppressor of cytokine signaling 7	-0.234467	-0.24496	1.05605	-0.00458655	1.30101	0.0104933	0.240374	-1.29052	-1.06064	-0.229881	4.03668	31.0254	8.41574e-09	2.65919e-06
211564_s_at	211564_s_at	211564_s_at	PDLIM4	PDZ and LIM domain 4	-0.79018	0.60057	0.520625	-0.84029	-0.0799451	-1.39075	-1.44086	-1.31081	-1.36091	0.0501096	4.3063	30.8944	8.75275e-09	2.65919e-06
222567_s_at	222567_s_at	222567_s_at	MEX3C	mex-3 RNA binding family member C	-0.322715	0.723503	1.15823	0.283537	0.43473	-1.04622	-0.439966	-1.48095	-0.874696	-0.606253	3.7575	30.837	8.90496e-09	2.65919e-06
204938_s_at	204938_s_at	204938_s_at	PLN	phospholamban	0.781178	0.781752	0.670149	0.778604	-0.111603	-0.000573981	-0.00314818	0.111029	0.108455	0.0025742	2.66734	30.8044	8.99269e-09	2.65919e-06
209822_s_at	209822_s_at	209822_s_at	VLDLR	very low density lipoprotein receptor	1.33491	0.851731	1.0648	2.11365	0.213065	0.483176	1.26192	0.270111	1.04885	-0.77874	5.17505	30.3975	1.01712e-08	2.92174e-06
206140_at	206140_at	206140_at	LHX2	LIM homeobox 2	1.80577	1.49083	1.84503	1.86207	0.354201	0.314942	0.371242	-0.0392587	0.0170413	-0.0563001	2.96136	30.1163	1.10838e-08	3.09545e-06
216274_s_at	216274_s_at	216274_s_at	SEC11A	SEC11 homolog A (S. cerevisiae)	-0.582347	-0.0197993	0.239412	-0.459843	0.259212	-0.562548	-0.440043	-0.821759	-0.699255	-0.122504	7.38743	29.7831	1.22823e-08	3.33747e-06
236126_at	236126_at	236126_at	ACVR2B	activin A receptor, type IIB	0.915837	0.740184	2.02011	1.30337	1.27992	0.175654	0.563184	-1.10427	-0.716739	-0.387531	5.27675	28.9017	1.61897e-08	4.28344e-06
216685_s_at	216685_s_at	216685_s_at	MTAP	methylthioadenosine phosphorylase	-0.0646371	-0.0696352	0.834749	-0.18493	0.904384	0.00499815	-0.115295	-0.899386	-1.01968	0.120293	5.61074	28.6354	1.7623e-08	4.54311e-06
202840_at	202840_at	202840_at	TAF15	TAF15 RNA polymerase II, TATA box binding protein (TBP)-associated factor, 68kDa	0.357029	-0.289092	1.06934	0.337855	1.35843	0.646121	0.626948	-0.712309	-0.731483	0.0191737	4.46428	28.2849	1.97241e-08	4.84163e-06
209927_s_at	209927_s_at	209927_s_at	CHTOP	chromatin target of PRMT1	-0.224096	0.119526	1.51032	-0.0338097	1.3908	-0.343622	-0.153335	-1.73442	-1.54413	-0.190286	4.90693	28.2806	1.97516e-08	4.84163e-06
212351_at	212351_at	212351_at	EIF2B5	eukaryotic translation initiation factor 2B, subunit 5 epsilon, 82kDa	0.0551672	0.0175538	0.601579	0.121427	0.584025	0.0376134	0.103874	-0.546411	-0.480151	-0.0662602	6.0097	28.2052	2.02393e-08	4.84163e-06
234969_s_at	234969_s_at	234969_s_at	EPC1	enhancer of polycomb homolog 1 (Drosophila)	0.573623	0.27127	1.3884	0.260679	1.11713	0.302353	-0.0105911	-0.814775	-1.12772	0.312944	9.02862	28.1346	2.07072e-08	4.84163e-06
206385_s_at	206385_s_at	206385_s_at	ANK3	ankyrin 3, node of Ranvier (ankyrin G)	3.72626	3.0153	2.90463	3.92105	-0.110671	0.710957	0.90575	0.821628	1.01642	-0.194793	6.62629	27.947	2.20103e-08	5.00653e-06
226822_at	226822_at	226822_at	STOX2	storkhead box 2	1.44781	0.639078	1.79899	1.53976	1.15991	0.808736	0.900684	-0.351178	-0.25923	-0.0919481	5.00706	27.8921	2.24084e-08	5.00653e-06
202251_at	202251_at	202251_at	PRPF3	pre-mRNA processing factor 3	0.079625	0.090143	1.38097	0.603354	1.29083	-0.0105179	0.513211	-1.30135	-0.77762	-0.523729	5.04645	27.2355	2.78286e-08	6.08236e-06
214094_at	214094_at	214094_at	FUBP1	far upstream element (FUSE) binding protein 1	0.158272	0.991785	1.88221	1.42893	0.890428	-0.833513	0.437147	-1.72394	-0.453281	-1.27066	3.53831	27.0603	2.95058e-08	6.31173e-06
216671_x_at	216671_x_at	216671_x_at	MUC8	mucin 8	-0.369568	0.0314195	1.07418	-0.0350565	1.04276	-0.400987	-0.0664759	-1.44375	-1.10924	-0.334511	4.25009	26.7359	3.29093e-08	6.89312e-06
218920_at	218920_at	218920_at	FAM193B	family with sequence similarity 193, member B	0.0780122	0.314317	1.10509	0.579509	0.790774	-0.236305	0.265192	-1.02708	-0.525582	-0.501497	4.56935	25.9406	4.32071e-08	8.86539e-06
208987_s_at	208987_s_at	208987_s_at	KDM2A	lysine (K)-specific demethylase 2A	-0.144683	-0.387788	1.02959	0.065489	1.41738	0.243105	0.453277	-1.17428	-0.964104	-0.210172	4.26465	25.2713	5.46188e-08	1.07791e-05
206194_at	206194_at	206194_at	HOXC4	homeobox C4	-1.85739	-1.57442	-1.51103	-0.777938	0.0633934	-0.282968	0.796484	-0.346362	0.733091	-1.07945	6.76713	25.2682	5.46781e-08	1.07791e-05
224972_at	224972_at	224972_at	ROMO1	reactive oxygen species modulator 1	0.0369949	0.168619	0.920071	0.080066	0.751452	-0.131624	-0.0885525	-0.883076	-0.840005	-0.0430711	5.12666	25.1745	5.65249e-08	1.09289e-05
203226_s_at	203226_s_at	203226_s_at	TSPAN31	tetraspanin 31	-0.248501	-0.0569666	1.2585	0.179803	1.31546	-0.191534	0.23677	-1.507	-1.07869	-0.428304	4.97001	24.5611	7.04267e-08	1.33598e-05
203395_s_at	203395_s_at	203395_s_at	HES1	hes family bHLH transcription factor 1	0.151908	-0.58098	0.2061	0.151164	0.78708	0.732888	0.732144	-0.054192	-0.0549359	0.00074383	4.08981	24.1842	8.0794e-08	1.50427e-05
202306_at	202306_at	202306_at	POLR2G	polymerase (RNA) II (DNA directed) polypeptide G	-0.360774	0.0360883	0.646907	-0.481968	0.610818	-0.396863	-0.518056	-1.00768	-1.12887	0.121193	6.32864	24.1329	8.23261e-08	1.50492e-05
208705_s_at	208705_s_at	208705_s_at	EIF5	eukaryotic translation initiation factor 5	0.140345	-0.362985	-0.065885	-0.666684	0.2971	0.50333	-0.303698	0.20623	-0.600799	0.807028	11.2258	23.9815	8.70442e-08	1.56276e-05
208557_at	208557_at	208557_at	HOXA6	homeobox A6	-0.907509	-1.21836	0.191333	-0.536366	1.4097	0.310855	0.681998	-1.09884	-0.727699	-0.371143	3.98735	23.8444	9.15736e-08	1.61523e-05
200052_s_at	200052_s_at	200052_s_at	ILF2	interleukin enhancer binding factor 2	-0.106588	0.268166	0.839666	-0.0626299	0.571499	-0.374754	-0.330796	-0.946253	-0.902295	-0.0439577	3.78743	23.7837	9.36602e-08	1.62338e-05
243259_at	243259_at	243259_at	ATXN7	ataxin 7	-0.00101083	-0.0846657	0.875201	0.10686	0.959867	0.0836549	0.191526	-0.876212	-0.768341	-0.107871	5.24991	23.738	9.52653e-08	1.62338e-05
201043_s_at	201043_s_at	201043_s_at	ANP32A	acidic (leucine-rich) nuclear phosphoprotein 32 family, member A	-0.34959	-0.756669	0.465062	0.07893	1.22173	0.407078	0.835599	-0.814653	-0.386132	-0.42852	4.9002	23.6247	9.9373e-08	1.66516e-05
206127_at	206127_at	206127_at	ELK3	ELK3, ETS-domain protein (SRF accessory protein 2)	0.096797	0.549032	0.952319	0.827404	0.403288	-0.452235	0.278372	-0.855522	-0.124915	-0.730607	3.51983	23.5602	1.01798e-07	1.67783e-05
221912_s_at	221912_s_at	221912_s_at	CCDC28B	coiled-coil domain containing 28B	-0.240456	0.0637318	1.44251	0.144709	1.37878	-0.304188	0.0809777	-1.68297	-1.2978	-0.385166	4.17787	23.4543	1.05921e-07	1.71762e-05
214268_s_at	214268_s_at	214268_s_at	MTMR4	myotubularin related protein 4	-0.0494091	0.176004	1.34454	0.489555	1.16854	-0.225413	0.313551	-1.39395	-0.854986	-0.538964	3.70015	23.3629	1.09625e-07	1.74948e-05
209031_at	209031_at	209031_at	CADM1	cell adhesion molecule 1	0.833844	0.577105	1.67195	1.37188	1.09485	0.256739	0.794772	-0.838109	-0.300076	-0.538033	5.77819	23.2399	1.14834e-07	1.80397e-05
217939_s_at	217939_s_at	217939_s_at	AFTPH	aftiphilin	0.145643	-0.0588737	0.918459	-0.0887188	0.977333	0.204516	-0.0298452	-0.772817	-1.00718	0.234361	5.2109	23.0197	1.24851e-07	1.91778e-05
229687_s_at	229687_s_at	229687_s_at	PRDM11	PR domain containing 11	0.338376	0.420833	1.31545	1.09587	0.894615	-0.0824567	0.675039	-0.977072	-0.219576	-0.757496	4.02567	22.9978	1.25894e-07	1.91778e-05
208775_at	208775_at	208775_at	XPO1	exportin 1	-0.0783246	-0.104805	0.676708	0.138423	0.781514	0.0264808	0.243229	-0.755033	-0.538285	-0.216748	9.31192	22.6097	1.46128e-07	2.16857e-05
41577_at	41577_at	41577_at	PPP1R16B	protein phosphatase 1, regulatory subunit 16B	0.64293	0.407679	1.00427	0.771181	0.596592	0.235251	0.363502	-0.361341	-0.233089	-0.128251	3.69561	22.6001	1.46671e-07	2.16857e-05
214500_at	214500_at	214500_at	H2AFY	H2A histone family, member Y	0.503893	-0.20204	0.424908	-1.15776	0.626948	0.705933	-0.955724	0.0789841	-1.58267	1.66166	5.11701	22.436	1.56307e-07	2.27756e-05
208863_s_at	208863_s_at	208863_s_at	SRSF1	serine/arginine-rich splicing factor 1	0.0105518	-0.103614	0.914346	0.375038	1.01796	0.114165	0.478652	-0.903795	-0.539308	-0.364486	9.02123	22.3958	1.5877e-07	2.28039e-05
212681_at	212681_at	212681_at	EPB41L3	erythrocyte membrane protein band 4.1-like 3	0.89181	0.95037	0.81158	0.931274	-0.13879	-0.05856	-0.0190957	0.0802303	0.119695	-0.0394643	2.88121	22.3557	1.61272e-07	2.28371e-05
205842_s_at	205842_s_at	205842_s_at	JAK2	Janus kinase 2	-0.67839	0.0298557	0.736539	-0.427183	0.706683	-0.708246	-0.457039	-1.41493	-1.16372	-0.251207	3.95373	22.2803	1.6609e-07	2.31926e-05
203167_at	203167_at	203167_at	TIMP2	TIMP metallopeptidase inhibitor 2	-1.21451	0.463027	-0.450046	-1.74943	-0.913073	-1.67754	-2.21246	-0.764468	-1.29938	0.534916	8.49878	22.1919	1.71939e-07	2.36805e-05
201841_s_at	201841_s_at	201841_s_at	HSPB1	heat shock 27kDa protein 1	-0.00624265	-0.460039	-0.623763	0.33283	-0.163724	0.453796	0.792869	0.61752	0.956593	-0.339073	8.0211	22.0928	1.78763e-07	2.42876e-05
209561_at	209561_at	209561_at	THBS3	thrombospondin 3	-0.243755	0.565899	-0.272944	-0.724238	-0.838843	-0.809654	-1.29014	0.0291891	-0.451294	0.480483	6.69742	21.9328	1.90417e-07	2.52018e-05
212794_s_at	212794_s_at	212794_s_at	KIAA1033	KIAA1033	-0.123188	-0.172994	0.714798	-0.568568	0.887792	0.0498061	-0.395574	-0.837986	-1.28337	0.44538	3.76019	21.9317	1.90505e-07	2.52018e-05
217707_x_at	217707_x_at	217707_x_at	SMARCA2	SWI/SNF related, matrix associated, actin dependent regulator of chromatin, subfamily a, member 2	0.0403837	-0.337045	1.28602	0.207033	1.62306	0.377429	0.544078	-1.24563	-1.07898	-0.166649	5.08736	21.5222	2.24287e-07	2.92854e-05
207977_s_at	207977_s_at	207977_s_at	DPT	dermatopontin	-0.554812	1.38256	0.121821	1.75359	-1.26074	-1.93737	0.371029	-0.676634	1.63177	-2.3084	7.23003	21.4434	2.31512e-07	2.97244e-05
203440_at	203440_at	203440_at	CDH2	cadherin 2, type 1, N-cadherin (neuronal)	3.44735	3.11341	3.89466	3.73381	0.781251	0.333935	0.620399	-0.447316	-0.160853	-0.286463	4.17133	21.3949	2.36088e-07	2.97244e-05
228635_at	228635_at	228635_at	PCDH10	protocadherin 10	-1.0813	-0.104475	0.11266	-0.24433	0.217135	-0.976829	-0.139856	-1.19396	-0.35699	-0.836973	2.94076	21.3648	2.38969e-07	2.97244e-05
217865_at	217865_at	217865_at	RNF130	ring finger protein 130	-0.399645	-0.0509413	0.145334	-0.571436	0.196276	-0.348704	-0.520495	-0.544979	-0.71677	0.171791	5.13708	21.3596	2.39474e-07	2.97244e-05
224301_x_at	224301_x_at	224301_x_at	H2AFJ	H2A histone family, member J	-0.129781	-0.00197043	1.28164	-0.236462	1.28361	-0.127811	-0.234492	-1.41142	-1.5181	0.106681	4.54613	21.1842	2.57117e-07	3.1348e-05
225271_at	225271_at	225271_at	TMEM63B	transmembrane protein 63B	0.277145	0.151576	1.04557	0.0356182	0.893989	0.125569	-0.115958	-0.76842	-1.00995	0.241527	4.40199	21.1621	2.59438e-07	3.1348e-05
223035_s_at	223035_s_at	223035_s_at	FARSB	phenylalanyl-tRNA synthetase, beta subunit	-0.312333	-0.17924	0.91059	-0.165024	1.08983	-0.133092	0.0142163	-1.22292	-1.07561	-0.147309	5.50466	21.1243	2.63459e-07	3.1348e-05
218318_s_at	218318_s_at	218318_s_at	NLK	nemo-like kinase	0.855209	0.672286	2.36996	0.895069	1.69768	0.182923	0.222783	-1.51475	-1.47489	-0.0398598	5.06033	21.1098	2.65027e-07	3.1348e-05
38892_at	38892_at	38892_at	GLTSCR1L	GLTSCR1-like	0.337908	-0.114958	0.886447	0.331449	1.00141	0.452866	0.446407	-0.548539	-0.554998	0.00645937	4.761	21.0338	2.7338e-07	3.196e-05
202310_s_at	202310_s_at	202310_s_at	COL1A1	collagen, type I, alpha 1	-0.374628	1.71946	-2.23416	-1.98824	-3.95361	-2.09408	-3.7077	1.85953	0.245913	1.61362	9.95485	20.9386	2.84241e-07	3.25335e-05
211896_s_at	211896_s_at	211896_s_at	DCN	decorin	-0.692916	0.351892	-0.0634037	-1.00297	-0.415296	-1.04481	-1.35486	-0.629512	-0.939568	0.310057	6.61508	20.9342	2.84757e-07	3.25335e-05
32069_at	32069_at	32069_at	N4BP1	NEDD4 binding protein 1	0.915071	-0.782612	-0.116048	-0.231175	0.666564	1.69768	0.551436	1.03112	-0.115128	1.14625	6.33824	20.6573	3.1921e-07	3.606e-05
233461_x_at	233461_x_at	233461_x_at	ZNF226	zinc finger protein 226	0.238495	0.105804	1.32997	0.471304	1.22417	0.132692	0.3655	-1.09148	-0.85867	-0.232808	3.76604	20.6125	3.25199e-07	3.63284e-05
209297_at	209297_at	209297_at	ITSN1	intersectin 1 (SH3 domain protein)	-0.579867	-0.546155	0.25355	-0.0359204	0.799705	-0.0337124	0.510234	-0.833417	-0.28947	-0.543947	3.73113	20.5537	3.33246e-07	3.68182e-05
201055_s_at	201055_s_at	201055_s_at	HNRNPA0	heterogeneous nuclear ribonucleoprotein A0	-0.0975207	0.224498	1.29528	-0.119648	1.07078	-0.322018	-0.344145	-1.3928	-1.41493	0.0221269	5.73181	20.489	3.42353e-07	3.74132e-05
203300_x_at	203300_x_at	203300_x_at	AP1S2	adaptor-related protein complex 1, sigma 2 subunit	0.0336407	1.16529	1.15147	0.952237	-0.0138208	-1.13165	-0.213053	-1.11783	-0.199232	-0.918597	5.91132	20.3061	3.6959e-07	3.99554e-05
221234_s_at	221234_s_at	221234_s_at	BACH2	BTB and CNC homology 1, basic leucine zipper transcription factor 2	0.384989	0.614069	1.19782	0.327918	0.583755	-0.22908	-0.28615	-0.812835	-0.869905	0.0570705	5.32407	20.1999	3.86485e-07	4.13086e-05
201527_at	201527_at	201527_at	ATP6V1F	ATPase, H+ transporting, lysosomal 14kDa, V1 subunit F	-0.213438	0.0938788	0.917809	-0.21712	0.82393	-0.307317	-0.310998	-1.13125	-1.13493	0.0036812	6.6329	20.1765	3.90324e-07	4.13086e-05
211828_s_at	211828_s_at	211828_s_at	TNIK	TRAF2 and NCK interacting kinase	1.21881	1.08371	2.16429	1.39941	1.08058	0.135094	0.315692	-0.945482	-0.764885	-0.180598	5.06386	20.0295	4.1538e-07	4.35024e-05
204178_s_at	204178_s_at	204178_s_at	RBM14	RNA binding motif protein 14	-0.116849	-0.0838182	0.880517	0.220548	0.964335	-0.0330313	0.304366	-0.997367	-0.659969	-0.337398	4.78821	19.9394	4.31601e-07	4.47353e-05
1559883_s_at	1559883_s_at	1559883_s_at	SAMHD1	SAM domain and HD domain 1	-0.45307	-0.00167513	0.00589708	-0.175103	0.00757221	-0.451395	-0.173428	-0.458967	-0.181	-0.277967	2.62735	19.8851	4.41706e-07	4.49876e-05
1555831_s_at	1555831_s_at	1555831_s_at	LRRC41	leucine rich repeat containing 41	-0.808211	-0.116746	0.805288	-0.494752	0.922034	-0.691465	-0.378006	-1.6135	-1.30004	-0.313459	5.21153	19.8664	4.45248e-07	4.49876e-05
202329_at	202329_at	202329_at	CSK	c-src tyrosine kinase	-0.12061	-0.513512	0.665022	-0.292512	1.17853	0.392902	0.221	-0.785631	-0.957533	0.171902	3.6495	19.8534	4.47713e-07	4.49876e-05
201696_at	201696_at	201696_at	SRSF4	serine/arginine-rich splicing factor 4	0.202315	-0.0751841	0.902916	0.446105	0.9781	0.277499	0.521289	-0.700601	-0.456811	-0.24379	5.57806	19.8315	4.51934e-07	4.49876e-05
218751_s_at	218751_s_at	218751_s_at	FBXW7	F-box and WD repeat domain containing 7, E3 ubiquitin protein ligase	0.65527	0.464915	1.45276	0.0518711	0.987849	0.190355	-0.413044	-0.797495	-1.40089	0.603399	4.97099	19.7963	4.58795e-07	4.52228e-05
224637_at	224637_at	224637_at	OST4	oligosaccharyltransferase 4 homolog (S. cerevisiae)	-0.340151	0.0266459	0.350683	-0.485011	0.324037	-0.366797	-0.511657	-0.690834	-0.835694	0.14486	10.7272	19.7159	4.74894e-07	4.63552e-05
211077_s_at	211077_s_at	211077_s_at	TLK1	tousled-like kinase 1	-0.203581	0.118183	1.08046	-0.0759957	0.962276	-0.321764	-0.194179	-1.28404	-1.15645	-0.127586	4.55993	19.6374	4.91187e-07	4.74846e-05
202403_s_at	202403_s_at	202403_s_at	COL1A2	collagen, type I, alpha 2	-0.496711	0.748002	-0.842695	-1.01136	-1.5907	-1.24471	-1.75936	0.345984	-0.168664	0.514648	10.9474	19.5814	5.03207e-07	4.81832e-05
200929_at	200929_at	200929_at	TMED10	transmembrane emp24-like trafficking protein 10 (yeast)	-0.158896	-0.149545	0.488466	0.130718	0.638011	-0.0093512	0.280263	-0.647362	-0.357747	-0.289614	3.85636	19.5424	5.1176e-07	4.83264e-05
222575_at	222575_at	222575_at	SETD5	SET domain containing 5	0.00340039	0.0960494	1.30844	0.508999	1.21239	-0.092649	0.412949	-1.30504	-0.799446	-0.505598	6.13731	19.5253	5.15545e-07	4.83264e-05
225508_at	225508_at	225508_at	KIAA1468	KIAA1468	-0.0555948	0.44773	0.661266	0.548341	0.213536	-0.503325	0.100611	-0.71686	-0.112925	-0.603935	4.03194	19.4919	5.23064e-07	4.83264e-05
212503_s_at	212503_s_at	212503_s_at	DIP2C	DIP2 disco-interacting protein 2 homolog C (Drosophila)	0.0799454	-0.351237	0.146565	0.137358	0.497802	0.431182	0.488595	-0.0666195	-0.0092067	-0.0574128	2.7016	19.4881	5.23929e-07	4.83264e-05
216711_s_at	216711_s_at	216711_s_at	TAF1	TAF1 RNA polymerase II, TATA box binding protein (TBP)-associated factor, 250kDa	-0.242327	0.338647	1.32759	0.105219	0.988938	-0.580974	-0.233428	-1.56991	-1.22237	-0.347546	4.05422	19.2709	5.75875e-07	5.19403e-05
223416_at	223416_at	223416_at	SF3B6	splicing factor 3b, subunit 6, 14kDa	-0.0698537	0.0796356	0.509712	-0.241458	0.430076	-0.149489	-0.321094	-0.579566	-0.75117	0.171604	8.04209	19.2675	5.76721e-07	5.19403e-05
222440_s_at	222440_s_at	222440_s_at	THRAP3	thyroid hormone receptor associated protein 3	0.103838	-0.107114	0.777708	0.294768	0.884822	0.210952	0.401882	-0.673871	-0.48294	-0.190931	5.53716	19.26	5.78607e-07	5.19403e-05
226312_at	226312_at	226312_at	RICTOR	RPTOR independent companion of MTOR, complex 2	0.446459	0.113994	1.00399	0.595942	0.889997	0.332465	0.481948	-0.557532	-0.408049	-0.149483	7.16551	19.2239	5.87826e-07	5.23009e-05
221141_x_at	221141_x_at	221141_x_at	EPN1	epsin 1	-0.0506314	0.11556	0.999997	-0.0115605	0.884437	-0.166191	-0.12712	-1.05063	-1.01156	-0.0390709	3.39559	19.1713	6.01547e-07	5.30522e-05
224825_at	224825_at	224825_at	DNTTIP1	deoxynucleotidyltransferase, terminal, interacting protein 1	-0.0175434	0.105238	1.10821	0.114742	1.00298	-0.122781	0.00950368	-1.12576	-0.993472	-0.132285	4.86547	19.101	6.20416e-07	5.42406e-05
213943_at	213943_at	213943_at	TWIST1	twist family bHLH transcription factor 1	-0.156166	-0.344537	-0.226135	-1.2732	0.118402	0.188371	-0.928659	0.0699686	-1.04706	1.11703	3.09351	19.0441	6.36158e-07	5.50971e-05
226481_at	226481_at	226481_at	VPRBP	Vpr (HIV-1) binding protein	0.131004	-0.0402727	1.14626	0.0476847	1.18653	0.171277	0.0879574	-1.01526	-1.09858	0.0833191	5.08157	19.009	6.46063e-07	5.50971e-05
202011_at	202011_at	202011_at	TJP1	tight junction protein 1	0.470395	-0.300936	0.425795	0.619913	0.726731	0.771331	0.920849	0.0446	0.194118	-0.149518	9.29983	19.007	6.46654e-07	5.50971e-05
1557050_at	1557050_at	1557050_at	HOTAIRM1	HOXA transcript antisense RNA, myeloid-specific 1	-0.793058	-0.440364	0.269819	0.0783732	0.710182	-0.352695	0.518737	-1.06288	-0.191446	-0.871432	3.33487	18.9647	6.58857e-07	5.56651e-05
208821_at	208821_at	208821_at	SNRPB	small nuclear ribonucleoprotein polypeptides B and B1	-0.350491	-0.151195	0.85331	-0.0708707	1.00451	-0.199296	0.0803243	-1.2038	-0.924181	-0.27962	5.32845	18.9024	6.77276e-07	5.67444e-05
224434_s_at	224434_s_at	224434_s_at	WDR83	WD repeat domain 83	-0.548284	-0.121421	0.340684	-0.719299	0.462105	-0.426863	-0.597878	-0.888968	-1.05998	0.171015	4.00842	18.8412	6.95938e-07	5.78261e-05
210993_s_at	210993_s_at	210993_s_at	SMAD1	SMAD family member 1	0.0818073	0.309619	1.34762	0.818684	1.038	-0.227812	0.509065	-1.26582	-0.528939	-0.736877	4.37571	18.7819	7.14546e-07	5.85246e-05
222200_s_at	222200_s_at	222200_s_at	BSDC1	BSD domain containing 1	0.315546	-0.0368312	1.36297	0.355399	1.3998	0.352377	0.39223	-1.04742	-1.00757	-0.0398533	5.64429	18.7774	7.15986e-07	5.85246e-05
212026_s_at	212026_s_at	212026_s_at	EXOC7	exocyst complex component 7	0.176332	0.0877962	0.780413	0.235497	0.692617	0.0885359	0.147701	-0.604081	-0.544916	-0.0591646	4.87354	18.7162	7.3581e-07	5.9531e-05
221781_s_at	221781_s_at	221781_s_at	DNAJC10	DnaJ (Hsp40) homolog, subfamily C, member 10	-0.0354734	0.242608	0.993158	-0.146046	0.75055	-0.278081	-0.388654	-1.02863	-1.1392	0.110573	6.73156	18.703	7.40141e-07	5.9531e-05
203076_s_at	203076_s_at	203076_s_at	SMAD2	SMAD family member 2	-0.490442	-0.130118	0.431591	-0.474859	0.561709	-0.360324	-0.344741	-0.922033	-0.90645	-0.015583	7.31827	18.5071	8.08166e-07	6.44736e-05
202475_at	202475_at	202475_at	TMEM147	transmembrane protein 147	-0.25877	-0.241586	0.792811	-0.230825	1.0344	-0.017184	0.0107605	-1.05158	-1.02364	-0.0279445	6.78207	18.49	8.14417e-07	6.44736e-05
212275_s_at	212275_s_at	212275_s_at	SRCAP	Snf2-related CREBBP activator protein	0.164351	-0.0603657	1.20003	0.12409	1.26039	0.224717	0.184455	-1.03568	-1.07594	0.0402619	4.31852	18.2873	8.92669e-07	7.01164e-05
223009_at	223009_at	223009_at	LAMTOR1	late endosomal/lysosomal adaptor, MAPK and MTOR activator 1	-0.244039	-0.295576	1.04239	-0.305165	1.33797	0.0515367	-0.00958925	-1.28643	-1.34756	0.0611259	4.44529	18.2435	9.10616e-07	7.02614e-05
218829_s_at	218829_s_at	218829_s_at	CHD7	chromodomain helicase DNA binding protein 7	0.61013	-0.0865776	0.915239	0.959325	1.00182	0.696708	1.0459	-0.305109	0.0440855	-0.349194	5.2665	18.239	9.12497e-07	7.02614e-05
218941_at	218941_at	218941_at	FBXW2	F-box and WD repeat domain containing 2	0.102213	-0.106438	0.992448	-0.0959353	1.09889	0.20865	0.0105023	-0.890235	-1.08838	0.198148	4.77873	18.2247	9.18438e-07	7.02614e-05
201401_s_at	201401_s_at	201401_s_at	ADRBK1	adrenergic, beta, receptor kinase 1	-0.239277	-0.1487	0.518564	-0.218032	0.667264	-0.0905771	-0.0693321	-0.757841	-0.736596	-0.0212449	4.01013	18.2151	9.22469e-07	7.02614e-05
1554417_s_at	1554417_s_at	1554417_s_at	APH1A	APH1A gamma secretase subunit	-0.652661	0.0743022	0.848906	-0.285235	0.774604	-0.726963	-0.359537	-1.50157	-1.13414	-0.367425	6.26665	18.188	9.33936e-07	7.05407e-05
210239_at	210239_at	210239_at	IRX5	iroquois homeobox 5	0.478913	0.475268	0.469517	-1.2072	-0.00575073	0.0036445	-1.68246	0.00939524	-1.67671	1.68611	3.47838	18.1735	9.40169e-07	7.05407e-05
211375_s_at	211375_s_at	211375_s_at	ILF3	interleukin enhancer binding factor 3, 90kDa	-0.336571	-0.287678	0.606295	0.00478729	0.893974	-0.0488928	0.292466	-0.942866	-0.601508	-0.341359	4.78615	18.126	9.60765e-07	7.15521e-05
212626_x_at	212626_x_at	212626_x_at	HNRNPC	heterogeneous nuclear ribonucleoprotein C (C1/C2)	-0.203808	-0.091391	0.617997	-0.238498	0.709388	-0.112417	-0.147107	-0.821805	-0.856495	0.0346904	5.54555	18.0588	9.90827e-07	7.31305e-05
1555797_a_at	1555797_a_at	1555797_a_at	ARPC5	actin related protein 2/3 complex, subunit 5, 16kDa	-0.755673	-0.0708289	0.626561	-0.41548	0.69739	-0.684844	-0.344651	-1.38223	-1.04204	-0.340193	3.56481	18.0463	9.96507e-07	7.31305e-05
1554453_at	1554453_at	1554453_at	HNRNPLL	heterogeneous nuclear ribonucleoprotein L-like	-0.0056151	0.654732	1.34505	0.569993	0.690319	-0.660347	-0.0847386	-1.35067	-0.775058	-0.575608	3.72391	17.9692	1.03245e-06	7.52193e-05
203089_s_at	203089_s_at	203089_s_at	HTRA2	HtrA serine peptidase 2	-0.0385481	0.232522	1.40202	0.22243	1.1695	-0.27107	-0.0100916	-1.44057	-1.17959	-0.260978	5.05736	17.9442	1.04442e-06	7.55438e-05
208777_s_at	208777_s_at	208777_s_at	PSMD11	proteasome (prosome, macropain) 26S subunit, non-ATPase, 11	-0.0185477	-0.172067	0.486883	-0.233648	0.65895	0.153519	-0.0615812	-0.505431	-0.720532	0.2151	6.12514	17.902	1.06495e-06	7.64789e-05
204082_at	204082_at	204082_at	PBX3	pre-B-cell leukemia homeobox 3	-0.481342	0.0291947	0.357877	-0.389396	0.328682	-0.510537	-0.418591	-0.839219	-0.747273	-0.0919458	4.88789	17.8461	1.09283e-06	7.7924e-05
212501_at	212501_at	212501_at	CEBPB	CCAAT/enhancer binding protein (C/EBP), beta	-0.415673	-1.26831	-0.13	-0.597197	1.13831	0.852638	0.671114	-0.285673	-0.467197	0.181524	10.2497	17.7659	1.1342e-06	8.03046e-05
203297_s_at	203297_s_at	203297_s_at	JARID2	jumonji, AT rich interactive domain 2	0.714068	-0.0846321	0.914287	0.453579	0.998919	0.7987	0.538211	-0.200219	-0.460708	0.260489	5.46333	17.7351	1.15056e-06	8.08934e-05
232432_s_at	232432_s_at	232432_s_at	SLC30A5	solute carrier family 30 (zinc transporter), member 5	-0.504572	0.0792849	0.126634	0.00918203	0.0473486	-0.583857	-0.0701029	-0.631205	-0.117452	-0.513754	4.9312	17.7091	1.16458e-06	8.10212e-05
219195_at	219195_at	219195_at	PPARGC1A	peroxisome proliferator-activated receptor gamma, coactivator 1 alpha	2.41643	1.39601	2.25087	2.31509	0.854858	1.02042	0.919082	0.165559	0.0642241	0.101335	3.80583	17.6971	1.17111e-06	8.10212e-05
212595_s_at	212595_s_at	212595_s_at	DAZAP2	DAZ associated protein 2	-0.232093	0.19662	0.62014	0.193086	0.42352	-0.428713	-0.00353445	-0.852233	-0.427054	-0.425179	6.58726	17.6871	1.17656e-06	8.10212e-05
229394_s_at	229394_s_at	229394_s_at	ARHGAP35	Rho GTPase activating protein 35	0.128736	0.510895	1.17651	0.273355	0.665612	-0.38216	-0.23754	-1.04777	-0.903152	-0.14462	5.9516	17.5945	1.22851e-06	8.40237e-05
209107_x_at	209107_x_at	209107_x_at	NCOA1	nuclear receptor coactivator 1	0.380821	0.205777	1.04399	0.0731892	0.83821	0.175043	-0.132588	-0.663166	-0.970798	0.307632	6.5753	17.5056	1.28076e-06	8.70051e-05
200971_s_at	200971_s_at	200971_s_at	SERP1	stress-associated endoplasmic reticulum protein 1	-0.571529	-0.234757	0.228958	-0.735445	0.463716	-0.336772	-0.500687	-0.800488	-0.964403	0.163915	7.61	17.3499	1.37823e-06	9.25904e-05
211537_x_at	211537_x_at	211537_x_at	MAP3K7	mitogen-activated protein kinase kinase kinase 7	-0.425418	0.524447	0.651657	0.192586	0.12721	-0.949864	-0.331861	-1.07707	-0.459071	-0.618004	3.438	17.345	1.3814e-06	9.25904e-05
215017_s_at	215017_s_at	215017_s_at	FNBP1L	formin binding protein 1-like	0.209491	-0.280502	0.620252	0.463407	0.900755	0.489993	0.74391	-0.410762	-0.156845	-0.253917	5.73368	17.3074	1.40622e-06	9.36298e-05
208675_s_at	208675_s_at	208675_s_at	DDOST	dolichyl-diphosphooligosaccharide--protein glycosyltransferase subunit (non-catalytic)	-0.643941	-0.194036	0.123387	-0.539961	0.317422	-0.449905	-0.345925	-0.767328	-0.663347	-0.103981	7.18178	17.2309	1.45813e-06	9.64475e-05
210202_s_at	210202_s_at	210202_s_at	BIN1	bridging integrator 1	-0.792329	0.0651656	-0.021037	-1.05991	-0.0862026	-0.857495	-1.12508	-0.771292	-1.03888	0.267585	3.28493	17.2121	1.47119e-06	9.66755e-05
204031_s_at	204031_s_at	204031_s_at	PCBP2	poly(rC) binding protein 2	-0.217198	-0.0379609	0.376443	-0.287513	0.414404	-0.179237	-0.249552	-0.59364	-0.663956	0.0703156	11.3758	17.1355	1.52583e-06	9.96147e-05
205742_at	205742_at	205742_at	TNNI3	troponin I type 3 (cardiac)	6.02432	6.12212	5.94347	6.1189	-0.178658	-0.0978056	-0.00322808	0.0808526	0.17543	-0.0945775	3.78993	17.082	1.5653e-06	0.000101533
205168_at	205168_at	205168_at	DDR2	discoidin domain receptor tyrosine kinase 2	-0.205931	-0.15892	-0.325804	-1.52206	-0.166884	-0.0470111	-1.36314	0.119873	-1.19626	1.31613	3.89543	17.0445	1.59362e-06	0.000102707
201294_s_at	201294_s_at	201294_s_at	WSB1	WD repeat and SOCS box containing 1	-0.100673	0.722716	2.65537	1.5729	1.93265	-0.823389	0.850182	-2.75604	-1.08247	-1.67357	6.57077	17.0115	1.61901e-06	0.000103439
225675_at	225675_at	225675_at	TMEM260	transmembrane protein 260	-0.468161	-0.209377	0.884343	-0.224417	1.09372	-0.258784	-0.0150404	-1.3525	-1.10876	-0.243743	7.22567	17.0031	1.62556e-06	0.000103439
205259_at	205259_at	205259_at	NR3C2	nuclear receptor subfamily 3, group C, member 2	0.966925	0.592517	1.1247	0.820598	0.532186	0.374408	0.228081	-0.157778	-0.304105	0.146327	4.04029	16.9849	1.63976e-06	0.000103465
216877_at	216877_at	216877_at	LOC100505498	uncharacterized LOC100505498	0.704953	0.181171	0.817392	0.859802	0.636222	0.523782	0.678631	-0.112439	0.0424099	-0.154849	2.88974	16.9763	1.64655e-06	0.000103465
204466_s_at	204466_s_at	204466_s_at	SNCA	synuclein, alpha (non A4 component of amyloid precursor)	2.09072	1.7904	2.09214	1.4795	0.301742	0.300315	-0.3109	-0.00142703	-0.612642	0.611214	3.19327	16.8553	1.74527e-06	0.000108651
224759_s_at	224759_s_at	224759_s_at	C12orf23	chromosome 12 open reading frame 23	-0.260277	0.0326808	0.0361573	-0.27427	0.00347653	-0.292958	-0.306951	-0.296435	-0.310427	0.0139927	2.62493	16.8489	1.7507e-06	0.000108651
222783_s_at	222783_s_at	222783_s_at	SMOC1	SPARC related modular calcium binding 1	-0.721197	-0.746588	0.238045	0.317531	0.984633	0.0253918	1.06412	-0.959242	0.0794859	-1.03873	5.94572	16.8018	1.79099e-06	0.00011047
201523_x_at	201523_x_at	201523_x_at	UBE2N	ubiquitin-conjugating enzyme E2N	-0.772372	0.0897266	0.266854	-0.418612	0.177128	-0.862098	-0.508339	-1.03923	-0.685467	-0.353759	8.30821	16.7633	1.82473e-06	0.000111637
208709_s_at	208709_s_at	208709_s_at	NRD1	nardilysin (N-arginine dibasic convertase)	-0.05428	-0.102109	0.411996	-0.254582	0.514105	0.0478287	-0.152474	-0.466276	-0.666578	0.200302	4.43011	16.75	1.83651e-06	0.000111637
205225_at	205225_at	205225_at	ESR1	estrogen receptor 1	-0.311021	-1.31439	-0.237744	-0.212629	1.07664	1.00337	1.10176	-0.0732765	0.025115	-0.0983915	3.08667	16.7389	1.8464e-06	0.000111637
217877_s_at	217877_s_at	217877_s_at	GPBP1L1	GC-rich promoter binding protein 1-like 1	0.0297295	-0.026056	1.02864	-0.0173457	1.05469	0.0557855	0.00871028	-0.998909	-1.04598	0.0470752	6.59352	16.7285	1.85577e-06	0.000111637
211571_s_at	211571_s_at	211571_s_at	VCAN	versican	-0.493661	0.759639	0.372052	-0.684029	-0.387587	-1.2533	-1.44367	-0.865713	-1.05608	0.190368	4.04891	16.7178	1.86542e-06	0.000111637
224704_at	224704_at	224704_at	TNRC6A	trinucleotide repeat containing 6A	0.472771	0.282346	1.04767	0.711114	0.765321	0.190425	0.428768	-0.574896	-0.336553	-0.238343	4.31908	16.6747	1.90486e-06	0.000113322
213376_at	213376_at	213376_at	ZBTB1	zinc finger and BTB domain containing 1	-0.484367	-0.0719778	0.954743	-0.149141	1.02672	-0.412389	-0.0771634	-1.43911	-1.10388	-0.335226	6.52139	16.5991	1.97628e-06	0.00011688
218510_x_at	218510_x_at	218510_x_at	FAM134B	family with sequence similarity 134, member B	0.730051	1.0041	1.02651	0.767727	0.0224195	-0.274045	-0.236368	-0.296464	-0.258787	-0.0376768	3.45575	16.5791	1.99572e-06	0.000117339
203487_s_at	203487_s_at	203487_s_at	ARMC8	armadillo repeat containing 8	-0.0139336	-0.231476	0.803187	0.325348	1.03466	0.217542	0.556824	-0.817121	-0.477839	-0.339282	5.22671	16.5292	2.04501e-06	0.000119538
203920_at	203920_at	203920_at	NR1H3	nuclear receptor subfamily 1, group H, member 3	-0.189642	-0.348748	0.624601	-0.206194	0.973348	0.159106	0.142553	-0.814243	-0.830795	0.0165523	6.31427	16.4972	2.07733e-06	0.000120656
232774_x_at	232774_x_at	232774_x_at	ZIK1	zinc finger protein interacting with K protein 1	-0.337772	-0.147101	0.0876287	0.0279809	0.23473	-0.190671	0.175082	-0.425401	-0.0596478	-0.365753	2.70748	16.4866	2.08814e-06	0.000120656
209098_s_at	209098_s_at	209098_s_at	JAG1	jagged 1	-0.702491	-0.342844	0.32632	-0.181883	0.669164	-0.359647	0.160961	-1.02881	-0.508203	-0.520607	5.54444	16.3675	2.21397e-06	0.000127196
203050_at	203050_at	203050_at	TP53BP1	tumor protein p53 binding protein 1	0.436245	0.446453	1.54064	0.620104	1.09419	-0.0102086	0.173651	-1.1044	-0.920538	-0.18386	4.51556	16.3047	2.28368e-06	0.000130455
218075_at	218075_at	218075_at	AAAS	achalasia, adrenocortical insufficiency, alacrimia	-0.040348	0.00242543	0.729561	-0.0483975	0.727136	-0.0427735	-0.0508229	-0.769909	-0.777959	0.00804947	3.40837	16.229	2.37098e-06	0.000134677
214212_x_at	214212_x_at	214212_x_at	FERMT2	fermitin family member 2	-0.165668	-0.47962	-0.273186	-0.76931	0.206434	0.313952	-0.28969	0.107518	-0.496124	0.603642	7.39359	16.1664	2.44573e-06	0.000138143
200085_s_at	200085_s_at	200085_s_at	TCEB2	transcription elongation factor B (SIII), polypeptide 2 (18kDa, elongin B)	0.109718	0.171743	0.735239	0.0253155	0.563495	-0.0620247	-0.146428	-0.62552	-0.709923	0.084403	5.77016	16.132	2.48796e-06	0.000139743
228494_at	228494_at	228494_at	PPP1R9A	protein phosphatase 1, regulatory subunit 9A	0.896186	0.745688	1.04453	0.981723	0.29884	0.150498	0.236036	-0.148341	-0.0628041	-0.0855374	2.85005	16.1121	2.51279e-06	0.000140353
227523_s_at	227523_s_at	227523_s_at	PHF20L1	PHD finger protein 20-like 1	0.281095	-0.160888	0.717386	-0.285815	0.878274	0.441983	-0.124927	-0.43629	-1.0032	0.56691	6.40108	16.0786	2.55512e-06	0.000141295
229666_s_at	229666_s_at	229666_s_at	CSTF3	cleavage stimulation factor, 3' pre-RNA, subunit 3, 77kDa	-0.189027	0.83334	1.88931	0.511806	1.05597	-1.02237	-0.321534	-2.07833	-1.3775	-0.700833	6.24387	16.0765	2.55777e-06	0.000141295
230593_at	230593_at	230593_at	GRIK3	glutamate receptor, ionotropic, kainate 3	1.2731	0.790011	1.15683	1.34792	0.366822	0.483093	0.557908	0.11627	0.191086	-0.0748157	3.50006	16.0362	2.60985e-06	0.000143385
218456_at	218456_at	218456_at	CAPRIN2	caprin family member 2	0.670922	0.701787	1.33684	0.867073	0.63505	-0.0308653	0.165286	-0.665916	-0.469764	-0.196151	4.22127	15.9779	2.68719e-06	0.000146831
218571_s_at	218571_s_at	218571_s_at	CHMP4A	charged multivesicular body protein 4A	-0.279813	-0.389875	0.333144	-0.58503	0.723019	0.110062	-0.195155	-0.612957	-0.918174	0.305217	4.38728	15.9299	2.75277e-06	0.000149602
220545_s_at	220545_s_at	220545_s_at	TSKS	testis-specific serine kinase substrate	-1.49407	0.211573	0.553322	-0.80397	0.34175	-1.70564	-1.01554	-2.04739	-1.35729	-0.690098	3.69347	15.8893	2.80946e-06	0.000151862
203423_at	203423_at	203423_at	RBP1	retinol binding protein 1, cellular	0.40865	1.27484	1.50537	0.926432	0.230527	-0.866189	-0.348407	-1.09672	-0.578934	-0.517782	5.32299	15.8684	2.83918e-06	0.000152648
202134_s_at	202134_s_at	202134_s_at	WWTR1	WW domain containing transcription regulator 1	-0.630876	0.157227	0.246079	0.221862	0.0888514	-0.788103	0.0646353	-0.876954	-0.0242161	-0.852738	2.82419	15.8246	2.90263e-06	0.000155229
201220_x_at	201220_x_at	201220_x_at	CTBP2	C-terminal binding protein 2	-0.118499	-0.215282	0.660052	0.174145	0.875334	0.0967833	0.389428	-0.778551	-0.485907	-0.292644	3.45247	15.7945	2.94713e-06	0.000155992
210512_s_at	210512_s_at	210512_s_at	VEGFA	vascular endothelial growth factor A	0.00161268	-0.651601	0.408953	0.885824	1.06055	0.653214	1.53742	-0.40734	0.476871	-0.884211	9.55248	15.794	2.94793e-06	0.000155992
209291_at	209291_at	209291_at	ID4	inhibitor of DNA binding 4, dominant negative helix-loop-helix protein	-1.34642	0.450471	0.463062	-0.398828	0.0125909	-1.79689	-0.8493	-1.80948	-0.86189	-0.94759	5.0394	15.7364	3.03515e-06	0.000159766
221288_at	221288_at	221288_at	GPR22	G protein-coupled receptor 22	3.66204	3.55135	3.6725	3.65447	0.121148	0.11069	0.103124	-0.010458	-0.0180236	0.00756567	3.2788	15.6928	3.10297e-06	0.000162038
224670_at	224670_at	224670_at	SYS1	SYS1 Golgi-localized integral membrane protein homolog (S. cerevisiae)	0.0208504	-0.255691	0.496968	-0.319499	0.752659	0.276541	-0.0638083	-0.476118	-0.816468	0.34035	4.95739	15.688	3.11053e-06	0.000162038
233380_s_at	233380_s_at	233380_s_at	RUFY1	RUN and FYVE domain containing 1	-0.263394	-0.0114072	0.790358	-0.00502523	0.801765	-0.251987	0.00638197	-1.05375	-0.795383	-0.258369	4.727	15.6464	3.17707e-06	0.000163927
209572_s_at	209572_s_at	209572_s_at	EED	embryonic ectoderm development	0.244708	0.239107	0.775224	0.552919	0.536116	0.00560082	0.313811	-0.530516	-0.222305	-0.308211	5.46289	15.645	3.17941e-06	0.000163927
1552617_a_at	1552617_a_at	1552617_a_at	RFWD2	ring finger and WD repeat domain 2, E3 ubiquitin protein ligase	-0.5987	-0.354699	0.427281	-0.481956	0.78198	-0.244001	-0.127257	-1.02598	-0.909237	-0.116744	4.88486	15.569	3.30506e-06	0.000169536
206204_at	206204_at	206204_at	GRB14	growth factor receptor-bound protein 14	0.599914	0.553757	0.514892	0.593965	-0.0388651	0.0461569	0.0402083	0.0850221	0.0790735	0.00594858	2.65905	15.5001	3.4236e-06	0.000174099
220072_at	220072_at	220072_at	CSPP1	centrosome and spindle pole associated protein 1	1.09218	0.570884	0.997055	0.515376	0.426171	0.521298	-0.0555086	0.0951272	-0.48168	0.576807	5.05226	15.4972	3.42864e-06	0.000174099
225248_at	225248_at	225248_at	SPPL2B	signal peptide peptidase like 2B	-0.338351	0.0105479	0.0375423	-0.0740911	0.0269943	-0.348898	-0.084639	-0.375893	-0.111633	-0.264259	2.61352	15.4871	3.44651e-06	0.000174107
212211_at	212211_at	212211_at	ANKRD17	ankyrin repeat domain 17	-0.0402101	0.0625712	0.58001	0.351621	0.517439	-0.102781	0.289049	-0.62022	-0.228389	-0.391831	7.82426	15.4691	3.47845e-06	0.000174107
203205_at	203205_at	203205_at	KDM4A	lysine (K)-specific demethylase 4A	-0.00451398	0.0922233	0.723902	-0.0977771	0.631679	-0.0967373	-0.19	-0.728416	-0.82168	0.0932632	3.81712	15.4678	3.48076e-06	0.000174107
212036_s_at	212036_s_at	212036_s_at	PNN	pinin, desmosome associated protein	0.154433	-0.00868528	1.34363	1.14632	1.35232	0.163118	1.155	-1.1892	-0.197315	-0.991886	5.40929	15.3951	3.61325e-06	0.000178995
217963_s_at	217963_s_at	217963_s_at	NGFRAP1	nerve growth factor receptor (TNFRSF16) associated protein 1	-0.384683	0.0270817	0.232837	-0.0587508	0.205756	-0.411765	-0.0858325	-0.61752	-0.291588	-0.325932	5.10027	15.3947	3.61409e-06	0.000178995
211000_s_at	211000_s_at	211000_s_at	IL6ST	interleukin 6 signal transducer (gp130, oncostatin M receptor)	-0.933295	0.099641	-0.0987488	-0.533633	-0.19839	-1.03294	-0.633274	-0.834546	-0.434885	-0.399662	3.55864	15.3647	3.67028e-06	0.000180447
226946_at	226946_at	226946_at	NADK2	NAD kinase 2, mitochondrial	-0.259722	0.110126	0.399562	0.200048	0.289437	-0.369847	0.0899224	-0.659284	-0.199514	-0.45977	3.76184	15.3533	3.692e-06	0.000180447
200593_s_at	200593_s_at	200593_s_at	HNRNPU	heterogeneous nuclear ribonucleoprotein U (scaffold attachment factor A)	0.0194885	0.0697356	0.239378	0.370048	0.169642	-0.0502471	0.300312	-0.219889	0.13067	-0.350559	8.71258	15.3505	3.69724e-06	0.000180447
226837_at	226837_at	226837_at	SPRED1	sprouty-related, EVH1 domain containing 1	-0.484193	0.0182476	0.13823	-0.323401	0.119983	-0.50244	-0.341648	-0.622423	-0.461631	-0.160792	4.20826	15.3228	3.75053e-06	0.000182164
226077_at	226077_at	226077_at	RNF145	ring finger protein 145	-0.477717	0.0112213	0.33383	-0.185704	0.322609	-0.488939	-0.196926	-0.811547	-0.519534	-0.292013	4.11452	15.3114	3.77269e-06	0.000182359
219492_at	219492_at	219492_at	CHIC2	cysteine-rich hydrophobic domain 2	-0.30557	0.199746	0.258596	-0.579136	0.0588501	-0.505316	-0.778882	-0.564166	-0.837732	0.273566	7.7591	15.2716	3.85112e-06	0.000185259
218329_at	218329_at	218329_at	PRDM4	PR domain containing 4	0.270167	0.217217	0.688028	0.579054	0.470811	0.0529497	0.361837	-0.417861	-0.108974	-0.308887	3.80001	15.2616	3.87118e-06	0.000185284
202406_s_at	202406_s_at	202406_s_at	TIAL1	TIA1 cytotoxic granule-associated RNA binding protein-like 1	0.277648	0.115222	0.785184	0.445665	0.669961	0.162426	0.330443	-0.507535	-0.339519	-0.168017	6.41917	15.253	3.8885e-06	0.000185284
228716_at	228716_at	228716_at	THRB	thyroid hormone receptor, beta	-0.174259	-0.765303	0.213907	-0.457679	0.979209	0.591044	0.307624	-0.388166	-0.671585	0.28342	6.0281	15.2438	3.90696e-06	0.000185286
215338_s_at	215338_s_at	215338_s_at	NKTR	natural killer cell triggering receptor	0.758259	0.155773	1.49152	0.242052	1.33575	0.602486	0.0862788	-0.733264	-1.24947	0.516207	5.65455	15.2275	3.9401e-06	0.00018598
202433_at	202433_at	202433_at	SLC35B1	solute carrier family 35, member B1	-0.209516	-0.0566685	1.2693	-0.154355	1.32597	-0.152847	-0.0976865	-1.47882	-1.42366	-0.0551609	5.09142	15.2048	3.98691e-06	0.000186567
225585_at	225585_at	225585_at	RAP2A	RAP2A, member of RAS oncogene family	-0.122954	-0.0143047	0.0176669	-0.456091	0.0319716	-0.10865	-0.441786	-0.140621	-0.473758	0.333136	3.10863	15.2035	3.98966e-06	0.000186567
208510_s_at	208510_s_at	208510_s_at	PPARG	peroxisome proliferator-activated receptor gamma	-0.407855	-0.596491	0.0798087	-0.167881	0.6763	0.188637	0.42861	-0.487664	-0.24769	-0.239974	3.02613	15.1685	4.06277e-06	0.000189107
212464_s_at	212464_s_at	212464_s_at	FN1	fibronectin 1	-0.0808143	2.1648	0.420505	0.163454	-1.7443	-2.24562	-2.00135	-0.501319	-0.25705	-0.244268	5.37207	15.1355	4.13335e-06	0.000191505
203391_at	203391_at	203391_at	FKBP2	FK506 binding protein 2, 13kDa	-0.324811	-0.332876	0.591174	-0.230117	0.924051	0.00806557	0.102759	-0.915985	-0.821291	-0.0946938	4.77605	15.118	4.17103e-06	0.000191629
218012_at	218012_at	218012_at	TSPYL2	TSPY-like 2	-0.163946	-0.116731	0.478582	0.225627	0.595313	-0.047215	0.342358	-0.642528	-0.252954	-0.389573	4.33979	15.1094	4.18984e-06	0.000191629
218107_at	218107_at	218107_at	WDR26	WD repeat domain 26	-0.263287	-0.144281	0.55563	-0.307995	0.699911	-0.119006	-0.163714	-0.818917	-0.863625	0.044708	8.94919	15.1079	4.1932e-06	0.000191629
226420_at	226420_at	226420_at	MECOM	MDS1 and EVI1 complex locus	0.587192	-0.0531203	1.26504	0.938113	1.31816	0.640313	0.991233	-0.677843	-0.326923	-0.350921	5.83134	15.094	4.22373e-06	0.000192151
220948_s_at	220948_s_at	220948_s_at	ATP1A1	ATPase, Na+/K+ transporting, alpha 1 polypeptide	0.480629	0.728333	2.00848	0.782675	1.28015	-0.247703	0.054342	-1.52785	-1.22581	-0.302045	5.10145	15.0551	4.31045e-06	0.000195213
204426_at	204426_at	204426_at	TMED2	transmembrane emp24 domain trafficking protein 2	-0.560841	0.127687	0.0673475	0.0128885	-0.0603398	-0.688528	-0.114799	-0.628189	-0.054459	-0.57373	4.1646	15.046	4.3309e-06	0.000195259
1554577_a_at	1554577_a_at	1554577_a_at	PSMD10	proteasome (prosome, macropain) 26S subunit, non-ATPase, 10	-0.442317	0.115706	0.341622	-0.537847	0.225916	-0.558023	-0.653553	-0.783939	-0.879469	0.0955297	6.46129	15.0187	4.39337e-06	0.00019687
219062_s_at	219062_s_at	219062_s_at	ZCCHC2	zinc finger, CCHC domain containing 2	-0.112578	-0.592392	0.5458	0.0733461	1.13819	0.479813	0.665738	-0.658379	-0.472454	-0.185925	3.46236	15.007	4.42025e-06	0.00019687
243617_at	243617_at	243617_at	ZNF827	zinc finger protein 827	0.177653	0.175094	1.11041	0.292445	0.935317	0.002559	0.117351	-0.932758	-0.817966	-0.114792	3.47442	15.0048	4.42536e-06	0.00019687
221518_s_at	221518_s_at	221518_s_at	USP47	ubiquitin specific peptidase 47	0.0299655	-0.23865	1.38217	0.122482	1.62082	0.268616	0.361132	-1.3522	-1.25969	-0.0925161	6.27051	14.9664	4.51555e-06	0.000199997
222422_s_at	222422_s_at	222422_s_at	NDFIP1	Nedd4 family interacting protein 1	-0.424563	0.0730075	0.514789	-0.209613	0.441782	-0.497571	-0.282621	-0.939352	-0.724403	-0.21495	6.09498	14.9468	4.56238e-06	0.000201185
212207_at	212207_at	212207_at	MED13L	mediator complex subunit 13-like	0.469766	-0.150669	0.878822	0.257092	1.02949	0.620435	0.407761	-0.409056	-0.62173	0.212674	7.10532	14.9371	4.58554e-06	0.000201323
212075_s_at	212075_s_at	212075_s_at	CSNK2A1	casein kinase 2, alpha 1 polypeptide	-0.35426	-1.13579	0.126822	-0.402875	1.26261	0.781529	0.732914	-0.481083	-0.529698	0.0486149	6.99056	14.9138	4.64217e-06	0.000202924
213182_x_at	213182_x_at	213182_x_at	CDKN1C	cyclin-dependent kinase inhibitor 1C (p57, Kip2)	-0.15247	-0.345377	0.47691	-0.0924796	0.822287	0.192907	0.252897	-0.62938	-0.56939	-0.0599905	3.13783	14.8879	4.70599e-06	0.000204795
220477_s_at	220477_s_at	220477_s_at	TMEM230	transmembrane protein 230	-0.535099	-0.0254833	0.0420666	-0.11393	0.0675499	-0.509616	-0.0884463	-0.577166	-0.155996	-0.421169	2.97652	14.8799	4.72572e-06	0.000204795
219878_s_at	219878_s_at	219878_s_at	KLF13	Kruppel-like factor 13	0.618744	-0.156922	0.365052	-0.217394	0.521974	0.775666	-0.0604721	0.253692	-0.582446	0.836138	7.35923	14.8706	4.74897e-06	0.000204919
211578_s_at	211578_s_at	211578_s_at	RPS6KB1	ribosomal protein S6 kinase, 70kDa, polypeptide 1	-0.129401	0.131738	0.761492	-0.0559679	0.629753	-0.26114	-0.187706	-0.890893	-0.81746	-0.0734334	3.82687	14.8313	4.84866e-06	0.000208327
222660_s_at	222660_s_at	222660_s_at	RNF38	ring finger protein 38	-0.0497992	0.544552	1.4647	1.18834	0.920149	-0.594351	0.64379	-1.5145	-0.276359	-1.23814	3.86298	14.7994	4.93128e-06	0.000210975
228850_s_at	228850_s_at	228850_s_at	SLIT2	slit homolog 2 (Drosophila)	-0.448165	0.147445	0.163618	0.154899	0.0161731	-0.595609	0.00745393	-0.611782	-0.00871915	-0.603063	2.64791	14.7767	4.99085e-06	0.000212205
201546_at	201546_at	201546_at	TRIP12	thyroid hormone receptor interactor 12	-0.00180508	-0.26745	0.54376	-0.0270803	0.81121	0.265645	0.24037	-0.545565	-0.57084	0.0252752	8.08748	14.7724	5.00226e-06	0.000212205
208744_x_at	208744_x_at	208744_x_at	HSPH1	heat shock 105kDa/110kDa protein 1	-0.536629	0.0546755	0.106918	-0.13003	0.0522423	-0.591304	-0.184706	-0.643547	-0.236948	-0.406599	2.99817	14.7634	5.02601e-06	0.000212317
209758_s_at	209758_s_at	209758_s_at	MFAP5	microfibrillar associated protein 5	-0.79513	0.921452	-0.317496	-0.603779	-1.23895	-1.71658	-1.52523	-0.477634	-0.286283	-0.191352	7.0488	14.7198	5.14381e-06	0.000216384
203136_at	203136_at	203136_at	RABAC1	Rab acceptor 1 (prenylated)	-0.305187	-0.0824188	0.0256705	-0.619681	0.108089	-0.222768	-0.537262	-0.330857	-0.645351	0.314494	8.70014	14.7042	5.18656e-06	0.000217274
209188_x_at	209188_x_at	209188_x_at	DR1	down-regulator of transcription 1, TBP-binding (negative cofactor 2)	-0.281701	0.308663	0.968687	0.0601052	0.660024	-0.590364	-0.248558	-1.25039	-0.908582	-0.341806	4.34844	14.6237	5.41395e-06	0.000225859
224512_s_at	224512_s_at	224512_s_at	NAA38	N(alpha)-acetyltransferase 38, NatC auxiliary subunit	0.0718523	0.183174	1.33421	-0.118556	1.15104	-0.111322	-0.30173	-1.26236	-1.45277	0.190408	5.22374	14.602	5.47689e-06	0.00022754
215222_x_at	215222_x_at	215222_x_at	MACF1	microtubule-actin crosslinking factor 1	0.455985	0.0566702	0.853309	0.552084	0.796639	0.399314	0.495414	-0.397325	-0.301225	-0.0960993	6.12151	14.5865	5.52242e-06	0.000228487
226820_at	226820_at	226820_at	ZNF362	zinc finger protein 362	0.29035	0.209397	1.23192	0.229045	1.02252	0.0809531	0.0196477	-0.941571	-1.00288	0.0613054	4.43156	14.5201	5.72229e-06	0.000235786
204372_s_at	204372_s_at	204372_s_at	KHSRP	KH-type splicing regulatory protein	0.412877	-0.000376698	0.414058	0.415464	0.414435	0.413254	0.41584	-0.00118106	0.00140529	-0.00258635	4.0218	14.5046	5.77031e-06	0.000236795
213826_s_at	213826_s_at	213826_s_at	H3F3A	H3 histone, family 3A	-0.00994957	-0.761059	0.142834	-0.860315	0.903893	0.75111	-0.0992556	-0.152784	-1.00315	0.850365	3.51482	14.4713	5.87425e-06	0.00024008
201846_s_at	201846_s_at	201846_s_at	RYBP	RING1 and YY1 binding protein	0.152963	-0.247341	0.474654	-0.651322	0.721995	0.400304	-0.403981	-0.321691	-1.12598	0.804285	7.5164	14.4572	5.91917e-06	0.000240336
209020_at	209020_at	209020_at	OSER1	oxidative stress responsive serine-rich 1	-0.111583	0.0747511	0.867588	-0.083974	0.792837	-0.186334	-0.158725	-0.97917	-0.951562	-0.0276087	4.60046	14.4543	5.92832e-06	0.000240336
204560_at	204560_at	204560_at	FKBP5	FK506 binding protein 5	-1.00047	-0.284897	0.0577582	-0.143803	0.342655	-0.715575	0.141094	-1.05823	-0.201561	-0.856669	2.93932	14.4274	6.01472e-06	0.000242859
211114_x_at	211114_x_at	211114_x_at	GEMIN2	gem (nuclear organelle) associated protein 2	-0.047442	0.315058	0.5466	0.0675918	0.231542	-0.3625	-0.247466	-0.594042	-0.479008	-0.115034	4.72281	14.3905	6.13562e-06	0.000246573
222540_s_at	222540_s_at	222540_s_at	RSF1	remodeling and spacing factor 1	0.799921	-0.475865	1.0913	-0.232185	1.56717	1.27579	0.24368	-0.291384	-1.32349	1.03211	5.22727	14.3844	6.15575e-06	0.000246573
204247_s_at	204247_s_at	204247_s_at	CDK5	cyclin-dependent kinase 5	-0.520674	-0.166893	0.35665	-0.638353	0.523543	-0.353781	-0.47146	-0.877324	-0.995003	0.117679	4.14909	14.367	6.21399e-06	0.000247139
218330_s_at	218330_s_at	218330_s_at	NAV2	neuron navigator 2	0.644799	0.0496133	0.85565	1.01573	0.806036	0.595186	0.96612	-0.210851	0.160084	-0.370935	7.70333	14.3655	6.21903e-06	0.000247139
238409_x_at	238409_x_at	238409_x_at	OXR1	oxidation resistance 1	-0.0656834	0.293463	0.897537	0.10228	0.604074	-0.359146	-0.191183	-0.96322	-0.795257	-0.167963	3.66896	14.3499	6.27174e-06	0.000247783
212086_x_at	212086_x_at	212086_x_at	LMNA	lamin A/C	-0.218003	0.0195589	0.765271	-0.500144	0.745712	-0.237562	-0.519703	-0.983274	-1.26542	0.282141	4.4313	14.3461	6.28453e-06	0.000247783
202478_at	202478_at	202478_at	TRIB2	tribbles pseudokinase 2	0.0308715	0.127712	0.744865	0.0149693	0.617154	-0.0968401	-0.112742	-0.713994	-0.729896	0.0159022	3.46866	14.3271	6.34957e-06	0.000248885
209216_at	209216_at	209216_at	WDR45	WD repeat domain 45	0.442164	0.351232	0.882418	0.322788	0.531186	0.0909313	-0.0284447	-0.440254	-0.55963	0.119376	6.36568	14.3198	6.37472e-06	0.000248885
204688_at	204688_at	204688_at	SGCE	sarcoglycan, epsilon	-0.359383	0.471491	-0.361879	-0.646582	-0.83337	-0.830874	-1.11807	0.00249596	-0.284704	0.2872	6.6167	14.3163	6.38675e-06	0.000248885
214931_s_at	214931_s_at	214931_s_at	SRPK2	SRSF protein kinase 2	-0.23244	0.252554	1.46035	0.324837	1.2078	-0.484994	0.0722824	-1.69279	-1.13552	-0.557276	5.51127	14.2866	6.4905e-06	0.000251749
227521_at	227521_at	227521_at	FBXO33	F-box protein 33	-0.143959	-0.0315025	0.575495	-0.43669	0.606997	-0.112457	-0.405187	-0.719454	-1.01218	0.29273	6.61306	14.281	6.51031e-06	0.000251749
205012_s_at	205012_s_at	205012_s_at	HAGH	hydroxyacylglutathione hydrolase	-0.115821	-0.17744	0.586398	-0.105017	0.763837	0.0616191	0.0724224	-0.702218	-0.691415	-0.0108033	4.09158	14.2529	6.61031e-06	0.000253978
202766_s_at	202766_s_at	202766_s_at	FBN1	fibrillin 1	-0.581642	0.0436287	-0.531978	-0.764585	-0.575607	-0.625271	-0.808214	-0.0496642	-0.232607	0.182943	8.61861	14.2506	6.61849e-06	0.000253978
207186_s_at	207186_s_at	207186_s_at	BPTF	bromodomain PHD finger transcription factor	0.316452	-0.127625	0.675089	-0.00946086	0.802714	0.444076	0.118164	-0.358638	-0.68455	0.325912	7.92575	14.2401	6.6563e-06	0.000254218
205132_at	205132_at	205132_at	ACTC1	actin, alpha, cardiac muscle 1	5.06176	5.29474	4.23427	5.28859	-1.06047	-0.232983	-0.00615145	0.82749	1.05432	-0.226832	4.77887	14.2349	6.6753e-06	0.000254218
208959_s_at	208959_s_at	208959_s_at	ERP44	endoplasmic reticulum protein 44	-0.283839	-0.0169813	0.384956	-0.323909	0.401937	-0.266858	-0.306928	-0.668795	-0.708865	0.04007	5.56077	14.2163	6.74302e-06	0.000255827
214468_at	214468_at	214468_at	MYH6	myosin, heavy chain 6, cardiac muscle, alpha	4.65933	4.65404	4.21423	4.65983	-0.439817	0.00528407	0.005791	0.445101	0.445608	-0.000506927	3.53336	14.1461	7.00609e-06	0.000264138
219329_s_at	219329_s_at	219329_s_at	ATRAID	all-trans retinoic acid-induced differentiation factor	-0.271955	-0.119845	0.535667	-0.1011	0.655513	-0.15211	0.0187451	-0.807623	-0.636767	-0.170855	5.0578	14.1439	7.01461e-06	0.000264138
208595_s_at	208595_s_at	208595_s_at	MBD1	methyl-CpG binding domain protein 1	-0.389742	0.211175	0.989402	0.196339	0.778227	-0.600917	-0.0148355	-1.37914	-0.793063	-0.586081	3.57957	14.1023	7.17592e-06	0.000269204
212387_at	212387_at	212387_at	TCF4	transcription factor 4	0.680308	-0.0252592	1.01118	0.585046	1.03644	0.705568	0.610305	-0.330874	-0.426137	0.0952622	8.16664	14.0629	7.33259e-06	0.000274059
208645_s_at	208645_s_at	208645_s_at	RPS14	ribosomal protein S14	-0.198461	-0.0746398	0.186228	-0.132053	0.260868	-0.123821	-0.0574131	-0.384688	-0.318281	-0.0664077	10.7434	14.0501	7.38432e-06	0.00027497
225641_at	225641_at	225641_at	MEF2D	myocyte enhancer factor 2D	0.455763	0.309562	0.989835	0.527586	0.680273	0.146202	0.218025	-0.534071	-0.462248	-0.071823	5.60325	14.0339	7.45008e-06	0.000276395
1556722_a_at	1556722_a_at	1556722_a_at	C20orf203	chromosome 20 open reading frame 203	0.084488	-0.324457	0.160888	0.0361018	0.485345	0.408945	0.360559	-0.0764	-0.124786	0.0483862	2.98217	13.9162	7.94889e-06	0.000292372
233555_s_at	233555_s_at	233555_s_at	SULF2	sulfatase 2	-0.635257	0.184966	0.166246	-0.0398234	-0.0187198	-0.820223	-0.224789	-0.801503	-0.206069	-0.595434	2.99777	13.9141	7.95833e-06	0.000292372
201852_x_at	201852_x_at	201852_x_at	COL3A1	collagen, type III, alpha 1	-0.515786	0.523368	-0.547154	-0.837987	-1.07052	-1.03915	-1.36135	0.031368	-0.290833	0.322201	9.83842	13.9119	7.96796e-06	0.000292372
211724_x_at	211724_x_at	211724_x_at	MIOS	missing oocyte, meiosis regulator, homolog (Drosophila)	0.0250646	0.0867063	0.537173	-0.142237	0.450467	-0.0616417	-0.228944	-0.512109	-0.679411	0.167302	3.25601	13.8947	8.04395e-06	0.000294087
208986_at	208986_at	208986_at	TCF12	transcription factor 12	-0.517648	-0.263621	0.0102688	-0.658479	0.27389	-0.254028	-0.394858	-0.527917	-0.668748	0.140831	9.52496	13.8705	8.15232e-06	0.000295529
217815_at	217815_at	217815_at	SUPT16H	suppressor of Ty 16 homolog (S. cerevisiae)	-0.0911657	-0.325553	0.426264	-0.358103	0.751817	0.234387	-0.0325498	-0.517429	-0.784367	0.266937	4.02599	13.867	8.16833e-06	0.000295529
210256_s_at	210256_s_at	210256_s_at	PIP5K1A	phosphatidylinositol-4-phosphate 5-kinase, type I, alpha	-0.723431	0.195447	0.35784	0.151961	0.162394	-0.918878	-0.0434861	-1.08127	-0.20588	-0.875392	2.854	13.8663	8.17159e-06	0.000295529
205262_at	205262_at	205262_at	KCNH2	potassium voltage-gated channel, subfamily H (eag-related), member 2	0.75762	1.1003	1.22651	0.777847	0.126218	-0.342675	-0.322448	-0.468893	-0.448666	-0.0202267	3.79437	13.8347	8.31584e-06	0.000299668
212481_s_at	212481_s_at	212481_s_at	TPM4	tropomyosin 4	-0.321436	0.43839	0.493382	0.346879	0.0549921	-0.759826	-0.0915111	-0.814818	-0.146503	-0.668315	5.17119	13.7702	8.61902e-06	0.000309484
213948_x_at	213948_x_at	213948_x_at	CADM3	cell adhesion molecule 3	1.25674	1.40473	1.49617	1.33643	0.0914441	-0.147987	-0.068297	-0.239431	-0.159741	-0.0796904	4.39517	13.7368	8.78093e-06	0.000314176
202113_s_at	202113_s_at	202113_s_at	SNX2	sorting nexin 2	-0.661045	-0.024842	0.448857	-0.311394	0.473699	-0.636203	-0.286552	-1.1099	-0.76025	-0.349651	6.45209	13.724	8.84356e-06	0.000315295
200641_s_at	200641_s_at	200641_s_at	YWHAZ	tyrosine 3-monooxygenase/tryptophan 5-monooxygenase activation protein, zeta	-0.434343	0.538643	0.162265	0.166897	-0.376378	-0.972986	-0.371746	-0.596609	0.0046313	-0.60124	7.8995	13.6872	9.02737e-06	0.000319659
200769_s_at	200769_s_at	200769_s_at	MAT2A	methionine adenosyltransferase II, alpha	-0.214882	0.491308	0.998727	0.528223	0.507419	-0.70619	0.0369151	-1.21361	-0.470504	-0.743105	4.38902	13.6867	9.02956e-06	0.000319659
203097_s_at	203097_s_at	203097_s_at	RAPGEF2	Rap guanine nucleotide exchange factor (GEF) 2	0.317758	-0.214205	0.592726	0.509657	0.80693	0.531963	0.723861	-0.274968	-0.083069	-0.191899	10.0006	13.6623	9.15363e-06	0.000322914
203557_s_at	203557_s_at	203557_s_at	PCBD1	pterin-4 alpha-carbinolamine dehydratase/dimerization cofactor of hepatocyte nuclear factor 1 alpha	-0.647086	-0.386371	0.465242	-0.220278	0.851613	-0.260714	0.166094	-1.11233	-0.68552	-0.426808	3.89799	13.6161	9.39377e-06	0.000329677
208727_s_at	208727_s_at	208727_s_at	CDC42	cell division cycle 42	-0.665412	-0.0838308	0.148554	-0.197236	0.232385	-0.581581	-0.113405	-0.813966	-0.34579	-0.468176	10.4824	13.6122	9.41434e-06	0.000329677
239197_s_at	239197_s_at	239197_s_at	EZH1	enhancer of zeste homolog 1 (Drosophila)	0.177084	0.0347331	0.512476	-0.0311	0.477743	0.142351	-0.0658331	-0.335392	-0.543576	0.208184	3.37396	13.6016	9.47025e-06	0.000329677
211809_x_at	211809_x_at	211809_x_at	COL13A1	collagen, type XIII, alpha 1	-0.476657	-0.294999	0.454544	0.134148	0.749543	-0.181658	0.429147	-0.931201	-0.320396	-0.610805	3.44216	13.5948	9.50634e-06	0.000329677
212106_at	212106_at	212106_at	FAF2	Fas associated factor family member 2	0.0539093	-0.0166399	0.134428	-0.266462	0.151068	0.0705492	-0.249822	-0.080519	-0.40089	0.320371	6.48713	13.5943	9.50928e-06	0.000329677
200989_at	200989_at	200989_at	HIF1A	hypoxia inducible factor 1, alpha subunit (basic helix-loop-helix transcription factor)	-0.998306	-0.718514	-0.288469	-0.882491	0.430045	-0.279792	-0.163977	-0.709837	-0.594023	-0.115814	8.94133	13.5851	9.55814e-06	0.000330232
201179_s_at	201179_s_at	201179_s_at	GNAI3	guanine nucleotide binding protein (G protein), alpha inhibiting activity polypeptide 3	-0.476656	-0.0211291	0.142472	-0.0947631	0.163601	-0.455527	-0.073634	-0.619128	-0.237235	-0.381893	3.16308	13.5587	9.70132e-06	0.000334031
209432_s_at	209432_s_at	209432_s_at	CREB3	cAMP responsive element binding protein 3	-0.602205	-0.105265	0.356514	0.0748117	0.461779	-0.49694	0.180077	-0.95872	-0.281703	-0.677017	3.3867	13.512	9.95966e-06	0.00034082
224640_at	224640_at	224640_at	SPPL3	signal peptide peptidase like 3	-0.204957	-0.267486	0.436557	-0.219258	0.704043	0.062529	0.0482276	-0.641514	-0.655815	0.0143014	4.91355	13.5108	9.96628e-06	0.00034082
208620_at	208620_at	208620_at	PCBP1	poly(rC) binding protein 1	-0.36441	-0.362465	0.0576537	-0.341944	0.420119	-0.00194459	0.0205212	-0.422064	-0.399598	-0.0224658	9.96273	13.4658	1.02223e-05	0.00034839
228347_at	228347_at	228347_at	SIX1	SIX homeobox 1	0.0122052	-0.818943	-0.175426	-0.521522	0.643517	0.831148	0.297421	0.187631	-0.346096	0.533728	2.86676	13.4243	1.04652e-05	0.000355462
212845_at	212845_at	212845_at	SAMD4A	sterile alpha motif domain containing 4A	0.890161	1.73809	0.608055	0.359828	-1.13004	-0.847933	-1.37827	0.282105	-0.248227	0.530332	8.06759	13.4059	1.05745e-05	0.000357966
217747_s_at	217747_s_at	217747_s_at	RPS9	ribosomal protein S9	-0.254442	-0.138388	0.349579	-0.371065	0.487967	-0.116055	-0.232677	-0.604022	-0.720644	0.116622	9.64383	13.387	1.06885e-05	0.000359365
203286_at	203286_at	203286_at	RNF44	ring finger protein 44	0.0137743	-0.130615	0.857521	0.26622	0.988136	0.144389	0.396835	-0.843747	-0.591301	-0.252446	4.68129	13.386	1.06946e-05	0.000359365
209763_at	209763_at	209763_at	CHRDL1	chordin-like 1	-0.518278	-0.89188	0.260807	-0.315181	1.15269	0.373602	0.576699	-0.779086	-0.575988	-0.203097	4.66957	13.3813	1.0723e-05	0.000359365
200748_s_at	200748_s_at	200748_s_at	FTH1	ferritin, heavy polypeptide 1	-0.373291	-0.91184	0.101376	-0.241875	1.01322	0.538549	0.669965	-0.474667	-0.343251	-0.131416	6.83229	13.3728	1.07752e-05	0.000359914
221100_at	221100_at	221100_at	C6orf15	chromosome 6 open reading frame 15	0.405936	-0.0499698	0.790489	0.0802891	0.840458	0.455906	0.130259	-0.384553	-0.710199	0.325647	3.30268	13.3051	1.11979e-05	0.000372792
239147_at	239147_at	239147_at	ARSK	arylsulfatase family, member K	-0.360693	-0.0513617	0.574331	0.000911655	0.625692	-0.309331	0.0522734	-0.935024	-0.573419	-0.361605	4.07911	13.2681	1.14363e-05	0.000379473
201878_at	201878_at	201878_at	ARIH1	ariadne RBR E3 ubiquitin protein ligase 1	0.358091	-0.599845	0.150743	-0.508672	0.750588	0.957936	0.0911734	0.207348	-0.659415	0.866763	7.99732	13.2413	1.16129e-05	0.000384065
200625_s_at	200625_s_at	200625_s_at	CAP1	CAP, adenylate cyclase-associated protein 1 (yeast)	-0.373838	-0.430925	0.0502447	-0.344362	0.48117	0.0570871	0.0865631	-0.424083	-0.394607	-0.029476	4.07742	13.2178	1.17694e-05	0.000387964
200756_x_at	200756_x_at	200756_x_at	CALU	calumenin	-0.227071	0.664346	1.09499	0.497232	0.430644	-0.891417	-0.167115	-1.32206	-0.597758	-0.724302	5.0381	13.1953	1.19219e-05	0.000391708
200620_at	200620_at	200620_at	TMEM59	transmembrane protein 59	-0.0940562	-0.129453	0.352077	-0.357161	0.48153	0.0353966	-0.227708	-0.446134	-0.709238	0.263104	4.99568	13.1167	1.24717e-05	0.000408335
225816_at	225816_at	225816_at	JADE1	jade family PHD finger 1	-0.203565	-0.589233	0.391802	0.15486	0.981035	0.385668	0.744093	-0.595367	-0.236942	-0.358425	5.57594	13.1115	1.25092e-05	0.000408335
208835_s_at	208835_s_at	208835_s_at	LUC7L3	LUC7-like 3 (S. cerevisiae)	1.04013	0.321056	1.24725	0.936819	0.926198	0.719076	0.615762	-0.207122	-0.310436	0.103314	4.73073	13.0666	1.28369e-05	0.000417624
219373_at	219373_at	219373_at	DPM3	dolichyl-phosphate mannosyltransferase polypeptide 3	-0.0912776	-0.14242	0.505658	-0.234026	0.648078	0.0511419	-0.0916069	-0.596936	-0.739685	0.142749	3.58961	13.0612	1.28768e-05	0.000417624
235966_at	235966_at	235966_at	DAB2IP	DAB2 interacting protein	0.0944634	0.0211719	1.19183	0.0862652	1.17065	0.0732915	0.0650933	-1.09736	-1.10556	0.00819815	4.19425	13.0203	1.31842e-05	0.000426218
218847_at	218847_at	218847_at	IGF2BP2	insulin-like growth factor 2 mRNA binding protein 2	1.53153	1.50256	2.02014	1.62703	0.517573	0.0289631	0.124466	-0.48861	-0.393107	-0.0955025	5.03712	12.9864	1.34449e-05	0.000432285
228881_at	228881_at	228881_at	PARL	presenilin associated, rhomboid-like	-0.23407	-0.799092	0.184557	-0.701203	0.983649	0.565022	0.0978892	-0.418628	-0.88576	0.467132	3.20377	12.9848	1.34579e-05	0.000432285
1557143_at	1557143_at	1557143_at	CSMD2	CUB and Sushi multiple domains 2	0.619856	-0.625439	0.669537	0.573005	1.29498	1.24529	1.19844	-0.0496815	-0.0965325	0.046851	3.1355	12.9634	1.36255e-05	0.000436278
219025_at	219025_at	219025_at	CD248	CD248 molecule, endosialin	-0.506867	-0.0414894	0.00831814	-0.750349	0.0498075	-0.465377	-0.70886	-0.515185	-0.758668	0.243483	4.52793	12.9177	1.39917e-05	0.000446578
218216_x_at	218216_x_at	218216_x_at	ARL6IP4	ADP-ribosylation-like factor 6 interacting protein 4	-0.141808	0.0555637	0.791971	0.108683	0.736407	-0.197371	0.0531195	-0.933778	-0.683287	-0.250491	4.44088	12.8943	1.41829e-05	0.000450147
216032_s_at	216032_s_at	216032_s_at	ERGIC3	ERGIC and golgi 3	-0.0940307	0.0300485	-0.379173	-0.650115	-0.409222	-0.124079	-0.680164	0.285143	-0.270942	0.556084	4.36184	12.8931	1.4193e-05	0.000450147
203425_s_at	203425_s_at	203425_s_at	IGFBP5	insulin-like growth factor binding protein 5	-0.0148382	0.252593	0.089113	-1.32358	-0.16348	-0.267431	-1.57618	-0.103951	-1.4127	1.30874	3.82569	12.8773	1.43239e-05	0.000452871
202806_at	202806_at	202806_at	DBN1	drebrin 1	0.07284	0.935556	0.385855	-0.479699	-0.549702	-0.862716	-1.41526	-0.313015	-0.865554	0.552539	6.36973	12.8467	1.45816e-05	0.000459573
207079_s_at	207079_s_at	207079_s_at	MED6	mediator complex subunit 6	-0.194643	0.100884	1.05542	0.0802442	0.954541	-0.295527	-0.0206398	-1.25007	-0.975181	-0.274887	5.55062	12.8304	1.47204e-05	0.000462497
209027_s_at	209027_s_at	209027_s_at	ABI1	abl-interactor 1	-0.723668	0.182858	0.0362322	0.0665387	-0.146626	-0.906526	-0.116319	-0.759901	0.0303065	-0.790207	4.72007	12.8059	1.49328e-05	0.000467707
203131_at	203131_at	203131_at	PDGFRA	platelet-derived growth factor receptor, alpha polypeptide	-0.132619	0.104848	-0.547677	-0.508502	-0.652525	-0.237467	-0.613349	0.415058	0.0391757	0.375882	6.23359	12.7945	1.50324e-05	0.000468249
211208_s_at	211208_s_at	211208_s_at	CASK	calcium/calmodulin-dependent serine protein kinase (MAGUK family)	0.0418359	0.706747	0.304913	-0.342316	-0.401834	-0.664912	-1.04906	-0.263077	-0.647229	0.384152	7.35254	12.7933	1.50432e-05	0.000468249
202622_s_at	202622_s_at	202622_s_at	ATXN2	ataxin 2	-0.00113793	-0.382435	0.89652	0.698607	1.27896	0.381297	1.08104	-0.897658	-0.197913	-0.699745	6.49947	12.7836	1.51283e-05	0.0004683
215236_s_at	215236_s_at	215236_s_at	PICALM	phosphatidylinositol binding clathrin assembly protein	-1.78328	-0.855654	0.0342272	-0.735947	0.889881	-0.927622	0.119707	-1.8175	-0.770174	-1.04733	8.64349	12.7825	1.5138e-05	0.0004683
213470_s_at	213470_s_at	213470_s_at	HNRNPH1	heterogeneous nuclear ribonucleoprotein H1 (H)	-0.237361	0.202817	0.882001	0.735061	0.679185	-0.440177	0.532244	-1.11936	-0.14694	-0.972422	6.25422	12.7552	1.5382e-05	0.000474267
219239_s_at	219239_s_at	219239_s_at	ZNF654	zinc finger protein 654	0.35863	0.27902	1.097	-0.0112078	0.817982	0.0796105	-0.290228	-0.738371	-1.10821	0.369838	4.04153	12.7504	1.54252e-05	0.000474267
209265_s_at	209265_s_at	209265_s_at	METTL3	methyltransferase like 3	-0.129369	0.0920508	0.844308	0.382795	0.752257	-0.22142	0.290744	-0.973677	-0.461513	-0.512164	4.80699	12.7448	1.54765e-05	0.000474392
204690_at	204690_at	204690_at	STX8	syntaxin 8	-0.244815	-0.311729	1.03111	-0.0478905	1.34284	0.0669142	0.263839	-1.27592	-1.079	-0.196924	5.80493	12.6866	1.60138e-05	0.000489371
215364_s_at	215364_s_at	215364_s_at	SZT2	seizure threshold 2 homolog (mouse)	0.132404	-0.527236	0.161508	0.0518047	0.688744	0.65964	0.579041	-0.0291035	-0.109703	0.0805996	2.97112	12.6583	1.62829e-05	0.000496087
202401_s_at	202401_s_at	202401_s_at	SRF	serum response factor (c-fos serum response element-binding transcription factor)	0.336763	0.27704	0.882792	0.202672	0.605753	0.0597238	-0.0743673	-0.546029	-0.68012	0.134091	4.36609	12.6507	1.63552e-05	0.000496784
219561_at	219561_at	219561_at	COPZ2	coatomer protein complex, subunit zeta 2	-0.916643	-0.550085	0.220893	-1.35264	0.770978	-0.366558	-0.802551	-1.13754	-1.57353	0.435993	5.80857	12.6265	1.65899e-05	0.000502396
218760_at	218760_at	218760_at	COQ6	coenzyme Q6 monooxygenase	0.298374	0.336742	0.894152	0.244355	0.55741	-0.0383682	-0.0923874	-0.595778	-0.649797	0.0540192	3.31931	12.5899	1.69526e-05	0.000511836
217234_s_at	217234_s_at	217234_s_at	EZR	ezrin	-0.950409	0.215584	0.514212	0.26934	0.298628	-1.16599	0.0537553	-1.46462	-0.244872	-1.21975	3.61004	12.5774	1.70788e-05	0.0005138
203248_at	203248_at	203248_at	ZNF24	zinc finger protein 24	0.120331	0.0579089	0.579772	-0.130536	0.521863	0.0624216	-0.188445	-0.459442	-0.710309	0.250867	3.07795	12.5733	1.71198e-05	0.0005138
207318_s_at	207318_s_at	207318_s_at	CDK13	cyclin-dependent kinase 13	0.308422	-0.0666948	0.699674	0.055083	0.766369	0.375117	0.121778	-0.391252	-0.644591	0.253339	7.36641	12.5488	1.73697e-05	0.000519747
1555598_a_at	1555598_a_at	1555598_a_at	DUSP19	dual specificity phosphatase 19	0.00996951	0.554882	0.986938	0.321332	0.432056	-0.544913	-0.23355	-0.976969	-0.665606	-0.311362	3.41679	12.5238	1.76287e-05	0.00052572
210046_s_at	210046_s_at	210046_s_at	IDH2	isocitrate dehydrogenase 2 (NADP+), mitochondrial	1.90244	1.82909	1.72133	2.62075	-0.107761	0.0733444	0.791659	0.181105	0.89942	-0.718315	5.12822	12.5195	1.76739e-05	0.00052572
226089_at	226089_at	226089_at	RABL3	RAB, member of RAS oncogene family-like 3	-0.207701	0.423241	1.02631	0.367222	0.603067	-0.630942	-0.0560184	-1.23401	-0.659085	-0.574923	4.93837	12.504	1.78374e-05	0.000528007
218974_at	218974_at	218974_at	SOBP	sine oculis binding protein homolog (Drosophila)	1.68944	1.17975	1.1196	1.68685	-0.0601502	0.509689	0.507097	0.56984	0.567247	0.00259293	5.51279	12.5022	1.78558e-05	0.000528007
208719_s_at	208719_s_at	208719_s_at	DDX17	DEAD (Asp-Glu-Ala-Asp) box helicase 17	0.0167581	0.829322	1.71136	0.911245	0.882034	-0.812564	0.0819231	-1.6946	-0.800111	-0.894487	5.10573	12.4636	1.82696e-05	0.000537679
235343_at	235343_at	235343_at	VASH2	vasohibin 2	-0.481057	0.742462	0.997043	0.151769	0.254581	-1.22352	-0.590693	-1.4781	-0.845274	-0.632826	4.49136	12.4618	1.82899e-05	0.000537679
236269_at	236269_at	236269_at	ZNF628	zinc finger protein 628	0.503192	0.576427	0.666015	0.450216	0.0895876	-0.0732351	-0.126211	-0.162823	-0.215799	0.0529762	2.86022	12.4377	1.85543e-05	0.000543862
218481_at	218481_at	218481_at	EXOSC5	exosome component 5	-0.0604716	-0.191644	0.592242	-0.006901	0.783886	0.131173	0.184743	-0.652714	-0.599143	-0.0535706	4.861	12.429	1.86507e-05	0.000545098
212493_s_at	212493_s_at	212493_s_at	SETD2	SET domain containing 2	0.150153	0.0536857	0.723387	0.30423	0.669702	0.0964677	0.250544	-0.573234	-0.419158	-0.154076	5.2554	12.4139	1.88193e-05	0.000548434
207831_x_at	207831_x_at	207831_x_at	DHPS	deoxyhypusine synthase	-0.142161	0.0140603	0.511107	-0.026902	0.497047	-0.156222	-0.0409623	-0.653269	-0.538009	-0.115259	3.33352	12.3956	1.90257e-05	0.000552846
1554128_at	1554128_at	1554128_at	ADIG	adipogenin	-0.157064	-0.429575	0.783084	-0.359526	1.21266	0.272511	0.0700493	-0.940148	-1.14261	0.202462	3.66698	12.3492	1.95601e-05	0.000566735
203553_s_at	203553_s_at	203553_s_at	MAP4K5	mitogen-activated protein kinase kinase kinase kinase 5	-0.00113093	0.0343744	0.787388	0.411372	0.753013	-0.0355053	0.376997	-0.788519	-0.376016	-0.412503	4.7616	12.34	1.96686e-05	0.000568243
208610_s_at	208610_s_at	208610_s_at	SRRM2	serine/arginine repetitive matrix 2	1.354	0.0454504	1.09704	0.139035	1.05159	1.30855	0.0935845	0.256959	-0.958002	1.21496	7.59636	12.3333	1.97467e-05	0.000568852
217866_at	217866_at	217866_at	CPSF7	cleavage and polyadenylation specific factor 7, 59kDa	0.209137	-0.00867542	0.633096	0.484822	0.641772	0.217812	0.493498	-0.423959	-0.148274	-0.275685	3.11178	12.3277	1.98137e-05	0.000568852
227333_at	227333_at	227333_at	DCUN1D3	DCN1, defective in cullin neddylation 1, domain containing 3	-0.366927	-0.187636	0.984081	-0.50224	1.17172	-0.179291	-0.314604	-1.35101	-1.48632	0.135313	4.47561	12.3238	1.98594e-05	0.000568852
231635_x_at	231635_x_at	231635_x_at	RNF31	ring finger protein 31	-0.0328668	-0.350485	0.00241781	-0.0663224	0.352903	0.317618	0.284163	-0.0352846	-0.0687403	0.0334557	2.63315	12.3102	2.00227e-05	0.000571899
238711_s_at	238711_s_at	238711_s_at	ZNF148	zinc finger protein 148	-0.0579759	-0.161542	0.929096	-0.261088	1.09064	0.103566	-0.0995463	-0.987072	-1.19018	0.203112	6.50096	12.2983	2.01651e-05	0.000574334
201971_s_at	201971_s_at	201971_s_at	ATP6V1A	ATPase, H+ transporting, lysosomal 70kDa, V1 subunit A	-0.722502	0.381642	0.871916	0.402837	0.490274	-1.10414	0.021195	-1.59442	-0.469079	-1.12534	4.21029	12.2767	2.04283e-05	0.000577663
1554148_a_at	1554148_a_at	1554148_a_at	SLC33A1	solute carrier family 33 (acetyl-CoA transporter), member 1	-0.4354	0.274282	0.859001	-0.197599	0.584719	-0.709682	-0.47188	-1.2944	-1.0566	-0.237802	5.70145	12.2725	2.04806e-05	0.000577663
209220_at	209220_at	209220_at	GPC3	glypican 3	-0.352135	-0.155059	-0.0638471	-0.880269	0.0912114	-0.197077	-0.725211	-0.288288	-0.816422	0.528134	3.2393	12.2718	2.04886e-05	0.000577663
222182_s_at	222182_s_at	222182_s_at	CNOT2	CCR4-NOT transcription complex, subunit 2	-0.154784	0.229054	1.39437	0.25226	1.16531	-0.383838	0.0232058	-1.54915	-1.14211	-0.407044	6.38179	12.2699	2.05118e-05	0.000577663
209808_x_at	209808_x_at	209808_x_at	ING1	inhibitor of growth family, member 1	-0.0736219	0.336722	0.94683	0.085866	0.610108	-0.410344	-0.250856	-1.02045	-0.860964	-0.159488	4.40831	12.2502	2.07569e-05	0.000582933
213849_s_at	213849_s_at	213849_s_at	PPP2R2B	protein phosphatase 2, regulatory subunit B, beta	0.637297	0.634389	0.871033	0.123989	0.236644	0.00290801	-0.510401	-0.233736	-0.747044	0.513309	3.87843	12.242	2.08589e-05	0.000584165
200776_s_at	200776_s_at	200776_s_at	BZW1	basic leucine zipper and W2 domains 1	-0.838336	-0.220884	-0.215131	-0.52223	0.00575317	-0.617452	-0.301346	-0.623205	-0.307099	-0.316107	9.18135	12.2306	2.10033e-05	0.000586576
208359_s_at	208359_s_at	208359_s_at	KCNJ4	potassium inwardly-rectifying channel, subfamily J, member 4	1.70648	1.70612	1.69856	1.70648	-0.00755782	0.000360321	0.000360321	0.00791815	0.00791815	-8.88178e-16	2.83098	12.2081	2.12896e-05	0.000591487
202216_x_at	202216_x_at	202216_x_at	NFYC	nuclear transcription factor Y, gamma	0.219652	0.27371	0.968109	0.225253	0.694399	-0.0540581	-0.0484571	-0.748457	-0.742856	-0.00560105	6.27348	12.2018	2.13708e-05	0.000591487
214300_s_at	214300_s_at	214300_s_at	TOP3A	topoisomerase (DNA) III alpha	-0.362502	0.149035	0.0990594	0.187569	-0.0499757	-0.511537	0.0385336	-0.461561	0.0885093	-0.55007	2.723	12.1997	2.13974e-05	0.000591487
207129_at	207129_at	207129_at	CA5B	carbonic anhydrase VB, mitochondrial	-0.263175	-0.58612	0.222116	0.0341304	0.808237	0.322945	0.620251	-0.485292	-0.187986	-0.297306	3.6202	12.1904	2.15181e-05	0.000591487
206846_s_at	206846_s_at	206846_s_at	HDAC6	histone deacetylase 6	0.177967	0.0690422	1.03208	0.208983	0.963034	0.108925	0.139941	-0.854109	-0.823093	-0.031016	4.06751	12.1883	2.15456e-05	0.000591487
200713_s_at	200713_s_at	200713_s_at	MAPRE1	microtubule-associated protein, RP/EB family, member 1	-0.205227	-0.086188	0.253896	-0.351321	0.340084	-0.119039	-0.265133	-0.459124	-0.605217	0.146093	7.65955	12.1874	2.15574e-05	0.000591487
200922_at	200922_at	200922_at	KDELR1	KDEL (Lys-Asp-Glu-Leu) endoplasmic reticulum protein retention receptor 1	-0.464319	-0.32198	0.163348	-0.827574	0.485327	-0.142339	-0.505594	-0.627667	-0.990922	0.363255	3.63085	12.1848	2.1591e-05	0.000591487
220937_s_at	220937_s_at	220937_s_at	ST6GALNAC4	ST6 (alpha-N-acetyl-neuraminyl-2,3-beta-galactosyl-1,3)-N-acetylgalactosaminide alpha-2,6-sialyltransferase 4	-0.0767892	0.149045	0.786504	0.227652	0.637459	-0.225834	0.0786072	-0.863294	-0.558852	-0.304441	5.04302	12.1628	2.18793e-05	0.000597756
215438_x_at	215438_x_at	215438_x_at	GSPT1	G1 to S phase transition 1	-0.291713	-0.235259	0.332859	-0.167663	0.568118	-0.0564542	0.0675966	-0.624572	-0.500521	-0.124051	6.52909	12.121	2.2439e-05	0.000611005
229650_s_at	229650_s_at	229650_s_at	SMIM7	small integral membrane protein 7	-0.428014	-0.248366	0.420575	-0.189371	0.668941	-0.179647	0.0589957	-0.848589	-0.609946	-0.238643	4.27934	12.1176	2.24857e-05	0.000611005
227520_at	227520_at	227520_at	TXLNG	taxilin gamma	0.00254573	-0.4304	0.188633	-0.20101	0.619033	0.432945	0.229389	-0.186087	-0.389643	0.203556	6.62763	12.108	2.26165e-05	0.000612902
226981_at	226981_at	226981_at	KMT2A	lysine (K)-specific methyltransferase 2A	0.555593	-0.146362	0.919034	0.500474	1.0654	0.701955	0.646836	-0.36344	-0.41856	0.0551196	7.73825	12.0951	2.27941e-05	0.000616053
221423_s_at	221423_s_at	221423_s_at	YIPF5	Yip1 domain family, member 5	-0.491842	0.114114	0.330432	-0.158128	0.216317	-0.605956	-0.272243	-0.822274	-0.48856	-0.333714	5.85607	12.0532	2.33813e-05	0.000630229
200834_s_at	200834_s_at	200834_s_at	RPS21	ribosomal protein S21	-0.146173	-0.184723	0.516067	-0.0929402	0.70079	0.0385499	0.091783	-0.66224	-0.609007	-0.053233	9.649	12.0266	2.37629e-05	0.000637701
201445_at	201445_at	201445_at	CNN3	calponin 3, acidic	-0.223981	-0.505354	-0.0158017	0.0209485	0.489552	0.281373	0.526302	-0.208179	0.0367502	-0.24493	6.90753	12.0251	2.37853e-05	0.000637701
208676_s_at	208676_s_at	208676_s_at	PA2G4	proliferation-associated 2G4, 38kDa	0.0564947	-0.0513384	0.580818	-0.248939	0.632157	0.107833	-0.1976	-0.524323	-0.829757	0.305433	4.21602	12.0062	2.40604e-05	0.000641818
205367_at	205367_at	205367_at	SH2B2	SH2B adaptor protein 2	-1.02239	-0.79279	-0.277847	-0.961599	0.514942	-0.229596	-0.168809	-0.744538	-0.683751	-0.0607871	5.08107	12.0058	2.40666e-05	0.000641818
206245_s_at	206245_s_at	206245_s_at	IVNS1ABP	influenza virus NS1A binding protein	-0.215938	-0.524056	0.82496	0.864686	1.34902	0.308118	1.38874	-1.0409	0.0397261	-1.08062	7.44037	11.9354	2.51234e-05	0.00066823
55705_at	55705_at	55705_at	R3HDM4	R3H domain containing 4	0.00485729	-0.0117549	-0.35032	0.00408047	-0.338565	0.0166122	0.0158353	0.355177	0.3544	0.000776817	5.00575	11.9277	2.52407e-05	0.000669578
201979_s_at	201979_s_at	201979_s_at	PPP5C	protein phosphatase 5, catalytic subunit	-0.058425	-0.796022	0.188974	0.337168	0.984996	0.737597	1.13319	-0.247399	0.148194	-0.395593	3.77167	11.9152	2.54353e-05	0.000672963
202268_s_at	202268_s_at	202268_s_at	NAE1	NEDD8 activating enzyme E1 subunit 1	-0.161853	-0.122305	1.15834	-0.0197148	1.28064	-0.0395475	0.10259	-1.32019	-1.17805	-0.142138	4.97573	11.9042	2.56075e-05	0.000674059
209332_s_at	209332_s_at	209332_s_at	MAX	MYC associated factor X	0.0297219	-0.137597	0.403513	0.198118	0.54111	0.167319	0.335715	-0.373791	-0.205395	-0.168396	5.51488	11.904	2.56108e-05	0.000674059
200973_s_at	200973_s_at	200973_s_at	TSPAN3	tetraspanin 3	-0.306404	0.565474	0.512062	0.0191514	-0.0534125	-0.871879	-0.546323	-0.818466	-0.49291	-0.325556	5.41755	11.8652	2.62272e-05	0.000688481
208625_s_at	208625_s_at	208625_s_at	EIF4G1	eukaryotic translation initiation factor 4 gamma, 1	-0.12952	-0.140279	0.564065	-0.271271	0.704344	0.010759	-0.130992	-0.693585	-0.835336	0.141751	5.41776	11.8569	2.63604e-05	0.000690176
201929_s_at	201929_s_at	201929_s_at	PKP4	plakophilin 4	0.0556492	0.2607	1.25597	0.431651	0.995269	-0.205051	0.170951	-1.20032	-0.824318	-0.376002	6.22813	11.8258	2.68691e-05	0.000701667
244050_at	244050_at	244050_at	PTPLAD2	protein tyrosine phosphatase-like A domain containing 2	-0.950682	-0.110534	0.0647047	-0.21253	0.175239	-0.840148	-0.101995	-1.01539	-0.277234	-0.738152	2.86897	11.8127	2.70879e-05	0.000705403
211672_s_at	211672_s_at	211672_s_at	ARPC4	actin related protein 2/3 complex, subunit 4, 20kDa	-0.841826	-0.118092	0.7538	-0.405762	0.871892	-0.723734	-0.287671	-1.59563	-1.15956	-0.436064	5.4037	11.8088	2.71525e-05	0.000705403
226975_at	226975_at	226975_at	RNPC3	RNA-binding region (RNP1, RRM) containing 3	0.18082	-0.281914	0.433202	0.114914	0.715117	0.462734	0.396828	-0.252383	-0.318289	0.0659058	3.2817	11.8021	2.72651e-05	0.000706504
205446_s_at	205446_s_at	205446_s_at	ATF2	activating transcription factor 2	-0.120816	0.41347	0.852062	0.54922	0.438592	-0.534286	0.13575	-0.972878	-0.302843	-0.670036	5.91021	11.7919	2.7437e-05	0.000707377
200892_s_at	200892_s_at	200892_s_at	TRA2B	transformer 2 beta homolog (Drosophila)	-0.164155	0.101206	0.748546	0.18692	0.64734	-0.265361	0.085714	-0.912701	-0.561626	-0.351075	8.08858	11.7917	2.74395e-05	0.000707377
217811_at	217811_at	217811_at	SELT	selenoprotein T	-0.330645	0.393317	0.469888	0.10157	0.076571	-0.723962	-0.291747	-0.800533	-0.368318	-0.432215	8.78129	11.7677	2.78488e-05	0.000709494
202718_at	202718_at	202718_at	IGFBP2	insulin-like growth factor binding protein 2, 36kDa	-1.31063	0.349376	0.40559	-0.0670116	0.0562141	-1.66001	-0.416387	-1.71622	-0.472601	-1.24362	3.42685	11.7655	2.78875e-05	0.000709494
212529_at	212529_at	212529_at	LSM12	LSM12 homolog (S. cerevisiae)	-0.384402	0.32681	0.931806	-0.249254	0.604996	-0.711211	-0.576063	-1.31621	-1.18106	-0.135148	5.57022	11.7644	2.79054e-05	0.000709494
207537_at	207537_at	207537_at	PFKFB1	6-phosphofructo-2-kinase/fructose-2,6-biphosphatase 1	-0.180971	-0.347558	0.582522	-0.0231929	0.930079	0.166587	0.324365	-0.763493	-0.605715	-0.157778	3.7044	11.7621	2.79456e-05	0.000709494
203716_s_at	203716_s_at	203716_s_at	DPP4	dipeptidyl-peptidase 4	-1.04087	0.134734	0.0580073	-1.00624	-0.0767267	-1.17561	-1.14097	-1.09888	-1.06424	-0.0346385	3.36789	11.7547	2.8074e-05	0.000709494
201258_at	201258_at	201258_at	RPS16	ribosomal protein S16	-0.385666	-0.245248	0.176263	-0.195219	0.421511	-0.140418	0.0500289	-0.56193	-0.371482	-0.190447	10.3869	11.7546	2.80753e-05	0.000709494
201426_s_at	201426_s_at	201426_s_at	VIM	vimentin	-0.229873	-0.504087	-0.424982	-0.125933	0.0791054	0.274215	0.378155	0.19511	0.299049	-0.10394	8.27637	11.7531	2.81014e-05	0.000709494
202646_s_at	202646_s_at	202646_s_at	CSDE1	cold shock domain containing E1, RNA-binding	0.111043	-0.203987	0.72731	0.151804	0.931297	0.315029	0.355791	-0.616268	-0.575506	-0.0407615	7.8684	11.752	2.81196e-05	0.000709494
222891_s_at	222891_s_at	222891_s_at	BCL11A	B-cell CLL/lymphoma 11A (zinc finger protein)	1.33967	0.633543	1.81186	1.5657	1.17832	0.706132	0.932158	-0.47219	-0.246164	-0.226026	3.81254	11.7499	2.81568e-05	0.000709494
200860_s_at	200860_s_at	200860_s_at	CNOT1	CCR4-NOT transcription complex, subunit 1	-0.0861366	-0.0565958	0.699301	0.0271103	0.755897	-0.0295408	0.0837061	-0.785438	-0.672191	-0.113247	7.11319	11.7435	2.82681e-05	0.000710518
1555778_a_at	1555778_a_at	1555778_a_at	POSTN	periostin, osteoblast specific factor	-0.28919	0.326072	-0.87585	-1.68751	-1.20192	-0.615261	-2.01359	0.58666	-0.811664	1.39832	3.50801	11.7213	2.86587e-05	0.00071854
221526_x_at	221526_x_at	221526_x_at	PARD3	par-3 family cell polarity regulator	0.262614	-0.0291388	0.574266	-0.493745	0.603405	0.291753	-0.464606	-0.311652	-1.06801	0.756359	6.26186	11.7098	2.88644e-05	0.000721089
225146_at	225146_at	225146_at	FAM219A	family with sequence similarity 219, member A	-0.224567	-0.785695	0.00794303	-0.200753	0.793638	0.561128	0.584942	-0.23251	-0.208696	-0.0238144	3.94612	11.7076	2.89038e-05	0.000721089
201078_at	201078_at	201078_at	TM9SF2	transmembrane 9 superfamily member 2	-0.630929	-0.505593	-0.0552887	-0.374379	0.450305	-0.125336	0.131215	-0.57564	-0.31909	-0.25655	3.64723	11.703	2.89859e-05	0.000721347
203704_s_at	203704_s_at	203704_s_at	RREB1	ras responsive element binding protein 1	-0.0182771	-0.529024	0.0475953	-0.0778714	0.57662	0.510747	0.451153	-0.0658724	-0.125467	0.0595943	3.6216	11.6693	2.95968e-05	0.000733633
243258_at	243258_at	243258_at	CLUH	clustered mitochondria (cluA/CLU1) homolog	0.204788	0.0414533	0.757076	0.183727	0.715623	0.163335	0.142273	-0.552289	-0.57335	0.0210613	3.47233	11.6678	2.96255e-05	0.000733633
208086_s_at	208086_s_at	208086_s_at	DMD	dystrophin	1.31596	1.14263	1.37656	1.32937	0.233928	0.17333	0.186731	-0.0605979	-0.0471965	-0.0134014	3.19143	11.6622	2.97275e-05	0.00073426
229846_s_at	229846_s_at	229846_s_at	MAPKAP1	mitogen-activated protein kinase associated protein 1	-0.361658	-0.0555717	0.789099	0.181818	0.844671	-0.306086	0.237389	-1.15076	-0.607282	-0.543476	4.5945	11.6574	2.9817e-05	0.00073426
239547_at	239547_at	239547_at	HS3ST6	heparan sulfate (glucosamine) 3-O-sulfotransferase 6	-2.23601	-2.1363	-0.335339	-1.34733	1.80096	-0.0997058	0.788967	-1.90067	-1.012	-0.888672	5.12284	11.6507	2.99421e-05	0.00073426
202711_at	202711_at	202711_at	EFNB1	ephrin-B1	-0.213848	-0.0473746	0.503854	-0.393877	0.551229	-0.166474	-0.346503	-0.717703	-0.897731	0.180029	4.04269	11.6473	3.00045e-05	0.00073426
1553107_s_at	1553107_s_at	1553107_s_at	C5orf24	chromosome 5 open reading frame 24	0.562484	-0.257426	0.17409	-0.484035	0.431516	0.81991	-0.22661	0.388394	-0.658125	1.04652	6.68559	11.6467	3.0016e-05	0.00073426
212624_s_at	212624_s_at	212624_s_at	CHN1	chimerin 1	-0.208544	-0.00623284	1.10071	0.379609	1.10694	-0.202311	0.385842	-1.30925	-0.721101	-0.588153	4.21616	11.6356	3.02245e-05	0.000737565
209471_s_at	209471_s_at	209471_s_at	FNTA	farnesyltransferase, CAAX box, alpha	-0.351923	-0.0205181	0.0520544	-0.0549176	0.0725726	-0.331405	-0.0343995	-0.403977	-0.106972	-0.297005	2.696	11.6314	3.03024e-05	0.000737677
203192_at	203192_at	203192_at	ABCB6	ATP-binding cassette, sub-family B (MDR/TAP), member 6	-0.0560194	-0.342268	0.484934	0.0917144	0.827201	0.286248	0.433982	-0.540953	-0.393219	-0.147734	3.2273	11.6166	3.05829e-05	0.000742706
1555948_s_at	1555948_s_at	1555948_s_at	FAM120A	family with sequence similarity 120A	-0.193303	0.332104	0.468601	0.395781	0.136498	-0.525407	0.063677	-0.661904	-0.0728207	-0.589084	6.53235	11.6056	3.07936e-05	0.000746021
202089_s_at	202089_s_at	202089_s_at	SLC39A6	solute carrier family 39 (zinc transporter), member 6	-0.601351	0.230347	0.350785	-0.293284	0.120438	-0.831698	-0.523631	-0.952136	-0.644068	-0.308067	3.75566	11.5897	3.10996e-05	0.000751624
210802_s_at	210802_s_at	210802_s_at	DIMT1	DIM1 dimethyladenosine transferase 1 homolog (S. cerevisiae)	-0.307593	0.0859	0.0985973	0.0811247	0.0126973	-0.393493	-0.00477533	-0.40619	-0.0174727	-0.388718	2.77441	11.5822	3.12451e-05	0.000753328
224059_s_at	224059_s_at	224059_s_at	NUMBL	numb homolog (Drosophila)-like	-0.344346	0.115741	0.360574	0.107528	0.244833	-0.460087	-0.00821358	-0.70492	-0.253047	-0.451874	3.69866	11.5579	3.17222e-05	0.000763004
200803_s_at	200803_s_at	200803_s_at	TMBIM6	transmembrane BAX inhibitor motif containing 6	-0.752123	-0.756865	-0.172876	-0.52682	0.583989	0.00474193	0.230045	-0.579247	-0.353944	-0.225303	9.08676	11.5347	3.21862e-05	0.000772315
211948_x_at	211948_x_at	211948_x_at	PRRC2C	proline-rich coiled-coil 2C	0.682915	0.0366971	0.968491	0.242194	0.931794	0.646218	0.205497	-0.285576	-0.726297	0.440721	3.63431	11.5145	3.2595e-05	0.000780263
217995_at	217995_at	217995_at	SQRDL	sulfide quinone reductase-like (yeast)	0.133053	-0.365029	0.388721	0.198144	0.75375	0.498081	0.563172	-0.255669	-0.190578	-0.0650908	3.06752	11.5044	3.28009e-05	0.000783326
237044_s_at	237044_s_at	237044_s_at	ZNF503-AS2	ZNF503 antisense RNA 2	-0.449493	0.0583209	0.186451	-0.0115327	0.12813	-0.507814	-0.0698536	-0.635944	-0.197984	-0.43796	2.81157	11.4899	3.31018e-05	0.000788638
228970_at	228970_at	228970_at	ZBTB8OS	zinc finger and BTB domain containing 8 opposite strand	-0.218485	-0.0559413	0.536287	-0.185156	0.592228	-0.162544	-0.129214	-0.754772	-0.721443	-0.0333294	6.25632	11.4842	3.32185e-05	0.000789548
212251_at	212251_at	212251_at	MTDH	metadherin	0.101572	-0.17409	0.0114889	-0.69561	0.185579	0.275662	-0.52152	0.0900828	-0.707099	0.797182	8.90632	11.4654	3.36133e-05	0.000797048
1553510_s_at	1553510_s_at	1553510_s_at	RQCD1	RCD1 required for cell differentiation1 homolog (S. pombe)	-0.222817	0.355566	0.366782	0.377537	0.0112156	-0.578383	0.0219711	-0.589598	0.0107555	-0.600354	2.9209	11.4582	3.37667e-05	0.000798802
1553572_a_at	1553572_a_at	1553572_a_at	CYGB	cytoglobin	-0.929263	-0.119626	-0.14603	-0.946692	-0.0264034	-0.809637	-0.827065	-0.783234	-0.800662	0.0174282	5.25032	11.4325	3.43156e-05	0.000809879
213668_s_at	213668_s_at	213668_s_at	SOX4	SRY (sex determining region Y)-box 4	0.61039	0.538867	1.72616	0.458989	1.18729	0.0715226	-0.0798775	-1.11577	-1.26717	0.1514	6.16657	11.428	3.44117e-05	0.000810246
1555167_s_at	1555167_s_at	1555167_s_at	NAMPT	nicotinamide phosphoribosyltransferase	-0.239702	-0.0888313	0.897283	0.444135	0.986114	-0.150871	0.532966	-1.13698	-0.453148	-0.683837	3.82762	11.4035	3.49474e-05	0.000820936
229776_at	229776_at	229776_at	SLCO3A1	solute carrier organic anion transporter family, member 3A1	0.335006	-0.0993864	1.04855	0.441473	1.14793	0.434392	0.540859	-0.713542	-0.607075	-0.106467	3.87923	11.3976	3.50768e-05	0.000822055
231719_at	231719_at	231719_at	TOR1AIP2	torsin A interacting protein 2	-0.525848	0.133934	0.289893	-0.00356645	0.155959	-0.659782	-0.1375	-0.815741	-0.293459	-0.522282	3.13638	11.3845	3.53669e-05	0.000825779
236426_at	236426_at	236426_at	KIF19	kinesin family member 19	-0.0340794	-0.110289	0.743943	0.191957	0.854232	0.0762094	0.302246	-0.778022	-0.551986	-0.226037	3.76973	11.3814	3.54361e-05	0.000825779
205315_s_at	205315_s_at	205315_s_at	SNTB2	syntrophin, beta 2 (dystrophin-associated protein A1, 59kDa, basic component 2)	-0.163751	0.267531	0.639188	-0.532366	0.371657	-0.431283	-0.799898	-0.802939	-1.17155	0.368615	4.99338	11.3766	3.55451e-05	0.000825779
225031_at	225031_at	225031_at	CHD6	chromodomain helicase DNA binding protein 6	0.368278	0.24901	0.84114	0.397488	0.59213	0.119267	0.148478	-0.472863	-0.443652	-0.0292105	4.11663	11.3757	3.55642e-05	0.000825779
1553603_s_at	1553603_s_at	1553603_s_at	ATL2	atlastin GTPase 2	0.0235718	-0.0013536	0.720694	1.3401	0.722047	0.0249254	1.34146	-0.697122	0.619408	-1.31653	6.66148	11.3414	3.63424e-05	0.000841904
222693_at	222693_at	222693_at	FNDC3B	fibronectin type III domain containing 3B	-0.691772	0.340967	0.974083	0.120229	0.633116	-1.03274	-0.220738	-1.66585	-0.853854	-0.812001	6.03496	11.3337	3.65211e-05	0.000844099
223465_at	223465_at	223465_at	COL4A3BP	collagen, type IV, alpha 3 (Goodpasture antigen) binding protein	-0.314361	-0.943898	-0.11674	-0.484854	0.827157	0.629537	0.459044	-0.197621	-0.368113	0.170492	3.79471	11.328	3.66522e-05	0.000845185
223383_at	223383_at	223383_at	ZNRF1	zinc and ring finger 1, E3 ubiquitin protein ligase	0.162708	0.259352	1.61113	0.149469	1.35177	-0.0966439	-0.109883	-1.44842	-1.46166	0.0132392	5.31339	11.3138	3.69841e-05	0.000850888
201394_s_at	201394_s_at	201394_s_at	RBM5	RNA binding motif protein 5	0.220071	0.119159	0.962745	0.90426	0.843586	0.100912	0.785101	-0.742674	-0.0584844	-0.684189	3.78357	11.3056	3.71766e-05	0.000853365
45749_at	45749_at	45749_at	FAM65A	family with sequence similarity 65, member A	0.210932	-0.336711	0.23099	0.234149	0.5677	0.547643	0.57086	-0.0200579	0.00315931	-0.0232172	2.74046	11.2913	3.75133e-05	0.000859131
224563_at	224563_at	224563_at	WASF2	WAS protein family, member 2	0.040875	-0.151643	0.894317	-0.386167	1.04596	0.192518	-0.234524	-0.853442	-1.28048	0.427042	5.24163	11.2846	3.7674e-05	0.000860852
201096_s_at	201096_s_at	201096_s_at	ARF4	ADP-ribosylation factor 4	-0.533416	-0.034802	-0.1334	-0.222747	-0.0985981	-0.498614	-0.187945	-0.400016	-0.0893464	-0.310669	10.0555	11.2806	3.77687e-05	0.000861058
239014_at	239014_at	239014_at	CCAR1	cell division cycle and apoptosis regulator 1	0.541182	0.423344	0.811306	0.384229	0.387962	0.117839	-0.0391148	-0.270124	-0.427077	0.156953	5.77508	11.2582	3.83103e-05	0.000871429
201947_s_at	201947_s_at	201947_s_at	CCT2	chaperonin containing TCP1, subunit 2 (beta)	-0.115827	-0.012933	0.26887	-0.0466472	0.281803	-0.102894	-0.0337142	-0.384697	-0.315517	-0.0691794	3.29097	11.2445	3.86445e-05	0.000877047
208117_s_at	208117_s_at	208117_s_at	LAS1L	LAS1-like (S. cerevisiae)	0.0888943	0.112927	0.694585	0.376455	0.581658	-0.0240331	0.263528	-0.605691	-0.31813	-0.287561	4.93991	11.2309	3.898e-05	0.000882668
214434_at	214434_at	214434_at	HSPA12A	heat shock 70kDa protein 12A	-0.366194	-0.760051	0.301115	-0.146471	1.06117	0.393857	0.613579	-0.667308	-0.447586	-0.219722	4.49421	11.2237	3.91591e-05	0.000884731
204020_at	204020_at	204020_at	PURA	purine-rich element binding protein A	0.267736	-0.529596	-0.277368	-0.731087	0.252229	0.797333	-0.201491	0.545104	-0.45372	0.998824	7.989	11.2196	3.92601e-05	0.000885024
212027_at	212027_at	212027_at	RBM25	RNA binding motif protein 25	1.2454	0.685654	1.36909	0.954424	0.683438	0.559744	0.26877	-0.123694	-0.414668	0.290974	3.34753	11.1953	3.98737e-05	0.000896846
209171_at	209171_at	209171_at	ITPA	inosine triphosphatase (nucleoside triphosphate pyrophosphatase)	-0.209784	0.0269015	0.843785	0.0721756	0.816883	-0.236685	0.0452741	-1.05357	-0.771609	-0.281959	3.87207	11.1828	4.0192e-05	0.000901986
221860_at	221860_at	221860_at	HNRNPL	heterogeneous nuclear ribonucleoprotein L	1.14464	0.517184	1.23173	0.874291	0.714545	0.627453	0.357108	-0.0870921	-0.357437	0.270345	8.1006	11.1781	4.03131e-05	0.000902691
234936_s_at	234936_s_at	234936_s_at	CC2D2A	coiled-coil and C2 domain containing 2A	-0.105036	0.283544	0.365965	0.24342	0.0824216	-0.38858	-0.0401243	-0.471002	-0.122546	-0.348456	2.70957	11.1657	4.06318e-05	0.000907806
1569906_s_at	1569906_s_at	1569906_s_at	PHF20	PHD finger protein 20	-0.0274318	0.123733	1.01772	-0.0517904	0.893988	-0.151165	-0.175523	-1.04515	-1.06951	0.0243586	5.33302	11.16	4.0781e-05	0.000909117
225957_at	225957_at	225957_at	CREBRF	CREB3 regulatory factor	-0.0714003	0.157513	1.24477	0.165412	1.08725	-0.228914	0.00789911	-1.31617	-1.07935	-0.236813	5.95265	11.1557	4.0892e-05	0.000909576
219426_at	219426_at	219426_at	AGO3	argonaute RISC catalytic component 3	0.320933	0.39836	0.644279	-0.294749	0.245919	-0.0774271	-0.693109	-0.323346	-0.939028	0.615682	7.613	11.1428	4.12307e-05	0.000913393
201216_at	201216_at	201216_at	ERP29	endoplasmic reticulum protein 29	-0.312856	-0.0636516	0.0874984	-0.327515	0.15115	-0.249204	-0.263863	-0.400354	-0.415013	0.0146589	4.44394	11.1399	4.13064e-05	0.000913393
203590_at	203590_at	203590_at	DYNC1LI2	dynein, cytoplasmic 1, light intermediate chain 2	-0.342688	0.0363952	0.535018	0.0592715	0.498623	-0.379084	0.0228764	-0.877707	-0.475747	-0.40196	3.21406	11.1388	4.13362e-05	0.000913393
201004_at	201004_at	201004_at	SSR4	signal sequence receptor, delta	-0.156949	-0.0209894	0.274884	-0.374904	0.295873	-0.135959	-0.353915	-0.431833	-0.649788	0.217956	3.54039	11.1349	4.14394e-05	0.000913667
208928_at	208928_at	208928_at	POR	P450 (cytochrome) oxidoreductase	-0.209301	0.060605	0.152097	0.0660717	0.0914917	-0.269906	0.00546672	-0.361398	-0.086025	-0.275373	2.84261	11.1191	4.18606e-05	0.000920932
228674_s_at	228674_s_at	228674_s_at	EML4	echinoderm microtubule associated protein like 4	-0.675911	-0.552915	0.19084	-0.866319	0.743755	-0.122997	-0.313405	-0.866751	-1.05716	0.190408	4.15711	11.1155	4.19569e-05	0.000921037
232520_s_at	232520_s_at	232520_s_at	NSFL1C	NSFL1 (p97) cofactor (p47)	0.0659858	-0.186686	0.542655	0.152917	0.729341	0.252671	0.339603	-0.476669	-0.389738	-0.0869315	8.02645	11.1015	4.23342e-05	0.000927295
210220_at	210220_at	210220_at	FZD2	frizzled class receptor 2	-0.725681	0.245544	0.16947	-1.0356	-0.0760745	-0.971225	-1.28114	-0.89515	-1.20507	0.309919	3.66914	11.0927	4.25747e-05	0.000930534
230403_at	230403_at	230403_at	RFX3	regulatory factor X, 3 (influences HLA class II expression)	0.109673	-0.0768491	0.940079	-0.140556	1.01693	0.186522	-0.0637064	-0.830406	-1.08063	0.250229	5.9268	11.0849	4.27887e-05	0.000933184
225293_at	225293_at	225293_at	COL27A1	collagen, type XXVII, alpha 1	0.384413	0.844321	1.26133	0.547895	0.417007	-0.459908	-0.296426	-0.876915	-0.713433	-0.163482	3.82347	11.0744	4.30764e-05	0.000937424
217196_s_at	217196_s_at	217196_s_at	CAMSAP2	calmodulin regulated spectrin-associated protein family, member 2	-0.000161336	-0.163069	0.202331	0.113667	0.365401	0.162908	0.276736	-0.202493	-0.0886645	-0.113828	2.71484	11.0685	4.32386e-05	0.000938923
205883_at	205883_at	205883_at	ZBTB16	zinc finger and BTB domain containing 16	0.141507	-0.57514	0.699058	0.0413471	1.2742	0.716648	0.616488	-0.557551	-0.657711	0.10016	4.11231	11.0509	4.37303e-05	0.000947553
212266_s_at	212266_s_at	212266_s_at	SRSF5	serine/arginine-rich splicing factor 5	0.154579	-0.205477	1.69714	1.06946	1.90262	0.360056	1.27494	-1.54256	-0.62768	-0.914882	6.91429	11.0388	4.40734e-05	0.000952933
201074_at	201074_at	201074_at	SMARCC1	SWI/SNF related, matrix associated, actin dependent regulator of chromatin, subfamily c, member 1	-0.337712	-0.437615	0.422673	-0.467644	0.860288	0.0999035	-0.0300288	-0.760385	-0.890317	0.129932	5.53013	11.0175	4.46794e-05	0.000963963
214007_s_at	214007_s_at	214007_s_at	TWF1	twinfilin actin-binding protein 1	-0.426873	-0.010374	0.0105583	-0.10484	0.0209323	-0.416499	-0.0944657	-0.437431	-0.115398	-0.322033	4.63942	10.9992	4.52104e-05	0.000971675
227978_s_at	227978_s_at	227978_s_at	ZADH2	zinc binding alcohol dehydrogenase domain containing 2	0.282037	-0.202763	1.02355	-0.608404	1.22632	0.4848	-0.405641	-0.741518	-1.63196	0.890441	4.04746	10.9985	4.52302e-05	0.000971675
222573_s_at	222573_s_at	222573_s_at	SAV1	salvador homolog 1 (Drosophila)	-0.375945	0.201133	0.168263	-0.182672	-0.0328697	-0.577078	-0.383805	-0.544209	-0.350935	-0.193274	3.74921	10.9702	4.60623e-05	0.000987443
201376_s_at	201376_s_at	201376_s_at	HNRNPF	heterogeneous nuclear ribonucleoprotein F	-0.2456	0.14704	0.740402	-0.0594693	0.593362	-0.392641	-0.20651	-0.986003	-0.799872	-0.186131	4.31775	10.9654	4.62046e-05	0.000988385
202531_at	202531_at	202531_at	IRF1	interferon regulatory factor 1	0.00795425	-0.385283	0.105337	-0.0570311	0.49062	0.393237	0.328252	-0.0973823	-0.162368	0.0649853	3.12478	10.9616	4.6321e-05	0.000988771
200959_at	200959_at	200959_at	FUS	fused in sarcoma	0.183804	0.172641	1.06624	0.62696	0.893603	0.0111622	0.454319	-0.882441	-0.439284	-0.443157	5.62653	10.9499	4.66704e-05	0.00099412
219738_s_at	219738_s_at	219738_s_at	PCDH9	protocadherin 9	0.201346	-0.43447	0.123562	-0.590111	0.558031	0.635816	-0.155642	0.0777847	-0.713673	0.791458	3.60087	10.9431	4.68772e-05	0.000996412
218457_s_at	218457_s_at	218457_s_at	DNMT3A	DNA (cytosine-5-)-methyltransferase 3 alpha	0.426149	0.149822	0.845023	0.12622	0.695201	0.276327	-0.0236025	-0.418874	-0.718803	0.299929	6.21341	10.9361	4.70902e-05	0.000998364
201048_x_at	201048_x_at	201048_x_at	RAB6A	RAB6A, member RAS oncogene family	-0.368894	0.952951	1.52389	0.658665	0.570941	-1.32185	-0.294286	-1.89279	-0.865227	-1.02756	4.52782	10.9322	4.72064e-05	0.000998364
213247_at	213247_at	213247_at	SVEP1	sushi, von Willebrand factor type A, EGF and pentraxin domain containing 1	-0.456988	-0.680155	0.170613	-0.137367	0.850768	0.223167	0.542788	-0.627601	-0.30798	-0.319621	3.06993	10.9303	4.72669e-05	0.000998364
200968_s_at	200968_s_at	200968_s_at	PPIB	peptidylprolyl isomerase B (cyclophilin B)	-0.251716	0.155633	0.277356	-0.242051	0.121723	-0.407349	-0.397684	-0.529072	-0.519406	-0.00966536	10.528	10.9212	4.75437e-05	0.00100211
226096_at	226096_at	226096_at	FNDC5	fibronectin type III domain containing 5	-0.01361	0.164177	1.00239	0.0485123	0.838211	-0.177787	-0.115665	-1.016	-0.953875	-0.0621223	3.96849	10.9046	4.80577e-05	0.00101082
224335_s_at	224335_s_at	224335_s_at	BACE1	beta-site APP-cleaving enzyme 1	0.391987	0.170608	0.746658	-0.0860779	0.576051	0.22138	-0.256686	-0.354671	-0.832736	0.478065	3.63847	10.8599	4.94721e-05	0.0010384
218870_at	218870_at	218870_at	ARHGAP15	Rho GTPase activating protein 15	-1.04655	-0.213904	-0.0632989	-0.427519	0.150605	-0.832647	-0.213615	-0.983252	-0.36422	-0.619032	2.85077	10.8447	4.99627e-05	0.00104651
224913_s_at	224913_s_at	224913_s_at	TIMM50	translocase of inner mitochondrial membrane 50 homolog (S. cerevisiae)	-0.109811	0.0863263	1.04468	0.115873	0.958352	-0.196137	0.0295463	-1.15449	-0.928806	-0.225683	4.25029	10.8332	5.03377e-05	0.00104934
202283_at	202283_at	202283_at	SERPINF1	serpin peptidase inhibitor, clade F (alpha-2 antiplasmin, pigment epithelium derived factor), member 1	-0.73439	0.656132	-0.98335	-1.58485	-1.63948	-1.39052	-2.24098	0.24896	-0.6015	0.85046	4.04851	10.8331	5.03401e-05	0.00104934
205321_at	205321_at	205321_at	EIF2S3	eukaryotic translation initiation factor 2, subunit 3 gamma, 52kDa	-0.325789	-0.0470307	0.331755	-0.152318	0.378786	-0.278758	-0.105287	-0.657544	-0.484073	-0.173471	6.85953	10.831	5.04107e-05	0.00104934
209560_s_at	209560_s_at	209560_s_at	DLK1	delta-like 1 homolog (Drosophila)	0.98862	1.72361	1.62648	1.26236	-0.0971352	-0.734991	-0.461255	-0.637856	-0.364119	-0.273737	3.70381	10.8027	5.13469e-05	0.00106662
201156_s_at	201156_s_at	201156_s_at	RAB5C	RAB5C, member RAS oncogene family	-0.716924	-0.262643	0.176378	-0.60508	0.439021	-0.454281	-0.342437	-0.893302	-0.781459	-0.111844	6.97068	10.7963	5.15597e-05	0.00106883
223373_s_at	223373_s_at	223373_s_at	PLA2G12A	phospholipase A2, group XIIA	-0.095041	0.305353	0.700524	0.382572	0.395171	-0.400394	0.077219	-0.795565	-0.317952	-0.477613	3.34746	10.7655	5.2608e-05	0.00108715
228827_at	228827_at	228827_at	RUNX1T1	runt-related transcription factor 1; translocated to, 1 (cyclin D-related)	0.536286	0.27014	0.777231	0.711543	0.507091	0.266146	0.441402	-0.240945	-0.0656886	-0.175256	9.19415	10.764	5.26598e-05	0.00108715
210966_x_at	210966_x_at	210966_x_at	LARP1	La ribonucleoprotein domain family, member 1	0.126436	0.107962	0.721196	0.118465	0.613234	0.0184741	0.0105031	-0.59476	-0.602731	0.00797106	5.55638	10.7526	5.30515e-05	0.00109295
224706_at	224706_at	224706_at	KIAA2013	KIAA2013	-0.0680988	-0.0176591	0.391403	-0.296361	0.409062	-0.0504397	-0.278702	-0.459501	-0.687764	0.228262	4.42373	10.7475	5.32297e-05	0.00109295
1555427_s_at	1555427_s_at	1555427_s_at	SYNCRIP	synaptotagmin binding, cytoplasmic RNA interacting protein	-1.09186	-0.407855	0.592716	-1.02248	1.00057	-0.684005	-0.614624	-1.68458	-1.61519	-0.0693808	5.05728	10.7464	5.32667e-05	0.00109295
224593_at	224593_at	224593_at	ZNF664	zinc finger protein 664	-0.0800141	-0.356286	0.126545	0.0508166	0.482831	0.276271	0.407102	-0.206559	-0.0757284	-0.130831	3.40884	10.7375	5.35802e-05	0.00109714
222620_s_at	222620_s_at	222620_s_at	DNAJC1	DnaJ (Hsp40) homolog, subfamily C, member 1	0.107375	-0.219115	0.487942	-0.460773	0.707057	0.326489	-0.241658	-0.380567	-0.948715	0.568148	8.28229	10.7328	5.37424e-05	0.00109822
225368_at	225368_at	225368_at	HIPK2	homeodomain interacting protein kinase 2	-0.503887	-0.357384	0.942611	0.289717	1.3	-0.146503	0.6471	-1.4465	-0.652895	-0.793604	9.76181	10.7288	5.38857e-05	0.00109892
201368_at	201368_at	201368_at	ZFP36L2	ZFP36 ring finger protein-like 2	-0.510851	-0.353234	-0.00324099	-0.742142	0.349993	-0.157618	-0.388909	-0.50761	-0.738901	0.231291	4.48477	10.7135	5.4428e-05	0.00110658
243708_at	243708_at	243708_at	TMEM132E	transmembrane protein 132E	0.0185576	-0.0842553	-0.0236035	-0.350157	0.0606518	0.102813	-0.265901	0.0421611	-0.326553	0.368714	2.96848	10.712	5.44814e-05	0.00110658
213286_at	213286_at	213286_at	ZFR	zinc finger RNA binding protein	-0.0873889	0.592527	0.246126	0.0308815	-0.346401	-0.679915	-0.561645	-0.333514	-0.215244	-0.11827	4.92648	10.7066	5.46728e-05	0.00110823
211518_s_at	211518_s_at	211518_s_at	BMP4	bone morphogenetic protein 4	-0.84305	0.348627	0.642892	0.117363	0.294265	-1.19168	-0.231264	-1.48594	-0.525529	-0.960414	3.43653	10.677	5.57442e-05	0.00112599
204648_at	204648_at	204648_at	NPR1	natriuretic peptide receptor 1	-0.0198606	0.110517	0.461484	0.234955	0.350967	-0.130377	0.124438	-0.481345	-0.226529	-0.254816	3.67674	10.6762	5.5773e-05	0.00112599
206284_x_at	206284_x_at	206284_x_at	CLTB	clathrin, light chain B	-0.160935	-0.096091	0.0926048	-0.672834	0.188696	-0.0648437	-0.576743	-0.253539	-0.765439	0.511899	5.00835	10.6419	5.70445e-05	0.00114935
396_f_at	396_f_at	396_f_at	EPOR	erythropoietin receptor	0.223873	-0.757575	0.563682	0.0787725	1.32126	0.981448	0.836347	-0.339808	-0.484909	0.145101	3.68392	10.6334	5.73652e-05	0.0011535
212844_at	212844_at	212844_at	RRP1B	ribosomal RNA processing 1B	-0.156268	-0.182392	0.403771	-0.262092	0.586163	0.0261237	-0.0797003	-0.560039	-0.665863	0.105824	3.37869	10.6005	5.86211e-05	0.0011764
223173_at	223173_at	223173_at	SPNS1	spinster homolog 1 (Drosophila)	-0.0248492	0.104368	0.287478	-0.153639	0.18311	-0.129217	-0.258007	-0.312327	-0.441117	0.12879	3.26887	10.5954	5.8818e-05	0.001178
226723_at	226723_at	226723_at	CCDC23	coiled-coil domain containing 23	-0.159477	-0.0355243	0.348374	-0.493417	0.383899	-0.123952	-0.457893	-0.507851	-0.841791	0.33394	3.30742	10.5843	5.92514e-05	0.00118102
214374_s_at	214374_s_at	214374_s_at	PPFIBP1	PTPRF interacting protein, binding protein 1 (liprin beta 1)	-0.372627	0.0161195	0.00637834	0.00626552	-0.00974115	-0.388747	-0.00985397	-0.379005	-0.000112822	-0.378893	2.70375	10.5827	5.9312e-05	0.00118102
213988_s_at	213988_s_at	213988_s_at	SAT1	spermidine/spermine N1-acetyltransferase 1	-0.809896	-0.22285	0.0839059	-0.385445	0.306756	-0.587046	-0.162595	-0.893802	-0.469351	-0.424451	6.0841	10.5825	5.93213e-05	0.00118102
228061_at	228061_at	228061_at	CCDC126	coiled-coil domain containing 126	0.00219457	-0.0294876	0.834009	0.132162	0.863496	0.0316822	0.16165	-0.831814	-0.701846	-0.129968	4.31228	10.5742	5.96456e-05	0.00118513
209954_x_at	209954_x_at	209954_x_at	SS18	synovial sarcoma translocation, chromosome 18	-0.278023	-0.259537	0.830104	0.34299	1.08964	-0.0184865	0.602527	-1.10813	-0.487114	-0.621014	4.93183	10.5585	6.02678e-05	0.00119513
217882_at	217882_at	217882_at	EMC3	ER membrane protein complex subunit 3	-0.380767	-0.352419	0.525139	-0.187328	0.877558	-0.0283482	0.165091	-0.905906	-0.712467	-0.193439	3.94482	10.5206	6.17973e-05	0.00122305
205125_at	205125_at	205125_at	PLCD1	phospholipase C, delta 1	-0.0926361	-0.395645	0.179965	-0.0985927	0.575609	0.303009	0.297052	-0.272601	-0.278557	0.00595655	4.51017	10.5087	6.2287e-05	0.00122892
204917_s_at	204917_s_at	204917_s_at	MLLT3	myeloid/lymphoid or mixed-lineage leukemia (trithorax homolog, Drosophila); translocated to, 3	-0.415593	0.168325	0.613174	-0.263386	0.444848	-0.583918	-0.431711	-1.02877	-0.876559	-0.152207	4.10584	10.5074	6.23382e-05	0.00122892
224952_at	224952_at	224952_at	TANC2	tetratricopeptide repeat, ankyrin repeat and coiled-coil containing 2	-0.0132613	0.514944	0.511828	0.3279	-0.0031158	-0.528205	-0.187044	-0.52509	-0.183929	-0.341161	3.797	10.4654	6.41037e-05	0.00126125
205846_at	205846_at	205846_at	PTPRB	protein tyrosine phosphatase, receptor type, B	0.501354	-0.233733	0.599278	0.461796	0.833011	0.735087	0.695529	-0.0979234	-0.137482	0.0395585	3.03925	10.4469	6.48946e-05	0.00127432
212940_at	212940_at	212940_at	COL6A1	collagen, type VI, alpha 1	-1.70933	-0.354023	-0.413195	-0.816652	-0.0591718	-1.35531	-0.462629	-1.29614	-0.403457	-0.892678	4.34495	10.4021	6.68614e-05	0.00131038
239657_x_at	239657_x_at	239657_x_at	FOXO6	forkhead box O6	0.702969	1.34348	1.23549	0.404158	-0.107986	-0.640512	-0.939323	-0.532526	-0.831336	0.29881	4.12367	10.3754	6.80612e-05	0.00133113
35666_at	35666_at	35666_at	SEMA3F	sema domain, immunoglobulin domain (Ig), short basic domain, secreted, (semaphorin) 3F	-0.25112	-0.337949	0.599952	-0.140525	0.937901	0.0868287	0.197423	-0.851072	-0.740478	-0.110594	5.4038	10.3727	6.8185e-05	0.00133113
232092_at	232092_at	232092_at	SLC25A51	solute carrier family 25, member 51	-0.331406	0.0567976	0.108257	0.0446479	0.0514591	-0.388203	-0.0121496	-0.439662	-0.0636087	-0.376053	2.7641	10.3575	6.88803e-05	0.0013408
214040_s_at	214040_s_at	214040_s_at	GSN	gelsolin	-1.44353	-0.191875	-2.40613	-1.1165	-2.21425	-1.25165	-0.92462	0.962597	1.28963	-0.327033	7.3747	10.356	6.89471e-05	0.0013408
226939_at	226939_at	226939_at	CPEB2	cytoplasmic polyadenylation element binding protein 2	0.108715	-0.46283	0.327702	-0.584288	0.790532	0.571544	-0.121458	-0.218988	-0.91199	0.693003	8.88435	10.3465	6.93898e-05	0.00134681
205246_at	205246_at	205246_at	PEX13	peroxisomal biogenesis factor 13	-0.507057	-0.0839901	0.219725	0.0897133	0.303715	-0.423067	0.173703	-0.726782	-0.130012	-0.596771	3.24536	10.3349	6.99298e-05	0.00135445
220617_s_at	220617_s_at	220617_s_at	ZNF532	zinc finger protein 532	0.0878373	0.346044	0.816351	0.344922	0.470306	-0.258207	-0.0011225	-0.728513	-0.471429	-0.257084	3.32335	10.3323	7.00533e-05	0.00135445
206488_s_at	206488_s_at	206488_s_at	CD36	CD36 molecule (thrombospondin receptor)	-0.852387	-0.894357	-0.0283632	-0.0670136	0.865994	0.0419696	0.827343	-0.824024	-0.0386504	-0.785373	9.44059	10.3269	7.03066e-05	0.00135605
218683_at	218683_at	218683_at	PTBP2	polypyrimidine tract binding protein 2	0.0917682	0.118291	1.17769	1.14231	1.0594	-0.0265228	1.02402	-1.08592	-0.0353796	-1.05054	5.72489	10.324	7.044e-05	0.00135605
209283_at	209283_at	209283_at	CRYAB	crystallin, alpha B	1.91955	2.419	2.03314	3.08686	-0.38586	-0.499448	0.667856	-0.113588	1.05372	-1.1673	8.23423	10.3219	7.05406e-05	0.00135605
222171_s_at	222171_s_at	222171_s_at	PKNOX2	PBX/knotted 1 homeobox 2	0.243193	0.428428	0.727898	0.0164722	0.29947	-0.185235	-0.411956	-0.484704	-0.711425	0.226721	4.37203	10.317	7.07723e-05	0.00135791
218041_x_at	218041_x_at	218041_x_at	SLC38A2	solute carrier family 38, member 2	-0.099757	0.571843	-0.378849	-0.0909567	-0.950692	-0.6716	-0.6628	0.279092	0.287893	-0.00880026	9.01916	10.2731	7.2887e-05	0.00139582
210380_s_at	210380_s_at	210380_s_at	CACNA1G	calcium channel, voltage-dependent, T type, alpha 1G subunit	-0.693653	0.1557	0.220557	-0.309878	0.0648574	-0.849353	-0.465577	-0.91421	-0.530435	-0.383776	3.47762	10.2602	7.35223e-05	0.00140499
232008_s_at	232008_s_at	232008_s_at	BBX	bobby sox homolog (Drosophila)	0.218831	-0.316766	0.537673	-0.315599	0.854439	0.535597	0.00116696	-0.318842	-0.853272	0.53443	4.31619	10.2577	7.36453e-05	0.00140499
204310_s_at	204310_s_at	204310_s_at	NPR2	natriuretic peptide receptor 2	0.03301	-0.366333	0.467435	0.207744	0.833768	0.399343	0.574077	-0.434425	-0.259691	-0.174734	3.46224	10.2261	7.52303e-05	0.00143251
1552754_a_at	1552754_a_at	1552754_a_at	CADM2	cell adhesion molecule 2	0.721754	0.801131	0.78027	0.748995	-0.0208613	-0.0793768	-0.0521363	-0.0585155	-0.031275	-0.0272405	2.69254	10.2185	7.5616e-05	0.00143713
208899_x_at	208899_x_at	208899_x_at	ATP6V1D	ATPase, H+ transporting, lysosomal 34kDa, V1 subunit D	-0.345768	0.0472258	0.305949	-0.0548558	0.258723	-0.392994	-0.102082	-0.651717	-0.360805	-0.290912	2.99066	10.2065	7.6231e-05	0.00144609
209470_s_at	209470_s_at	209470_s_at	GPM6A	glycoprotein M6A	-1.0872	0.759262	1.38527	1.8407	0.626009	-1.84646	1.08144	-2.47247	0.455431	-2.9279	5.17551	10.2031	7.64062e-05	0.00144615
209914_s_at	209914_s_at	209914_s_at	NRXN1	neurexin 1	0.970669	0.662284	1.07903	1.00644	0.416743	0.308385	0.34416	-0.108358	-0.0725834	-0.0357742	3.01488	10.2008	7.65219e-05	0.00144615
213055_at	213055_at	213055_at	CD47	CD47 molecule	-0.257459	-0.0490988	0.315769	0.414438	0.364868	-0.208361	0.463537	-0.573228	0.098669	-0.671897	3.75582	10.1976	7.6688e-05	0.00144657
216888_at	216888_at	216888_at	LDB3	LIM domain binding 3	-0.50331	-0.269725	0.0244964	-0.192857	0.294221	-0.233585	0.0768677	-0.527807	-0.217354	-0.310453	2.72887	10.1942	7.68651e-05	0.0014472
232683_s_at	232683_s_at	232683_s_at	PARP6	poly (ADP-ribose) polymerase family, member 6	0.536277	0.52668	1.47974	0.979041	0.95306	0.00959738	0.452361	-0.943463	-0.500699	-0.442764	5.11315	10.1914	7.70109e-05	0.00144723
242810_x_at	242810_x_at	242810_x_at	LOC100132874	uncharacterized LOC100132874	0.18873	-0.21903	0.592041	-0.0430968	0.811071	0.40776	0.175933	-0.403311	-0.635138	0.231827	3.70095	10.184	7.73976e-05	0.00144762
218059_at	218059_at	218059_at	ZNF706	zinc finger protein 706	-0.353634	-0.169421	-0.187097	-0.475651	-0.0176759	-0.184212	-0.30623	-0.166537	-0.288554	0.122018	9.34154	10.183	7.74504e-05	0.00144762
1552612_at	1552612_at	1552612_at	CDC42SE2	CDC42 small effector 2	-0.576358	-0.0834379	0.533875	0.553285	0.617312	-0.49292	0.636723	-1.11023	0.0194109	-1.12964	4.35633	10.1827	7.74638e-05	0.00144762
206373_at	206373_at	206373_at	ZIC1	Zic family member 1	0.078434	0.0731839	-0.394078	-1.57121	-0.467262	0.00525014	-1.64439	0.472512	-1.17713	1.64964	2.92919	10.1568	7.88318e-05	0.00147045
217284_x_at	217284_x_at	217284_x_at	SERHL2	serine hydrolase-like 2	0.0272848	-0.204107	0.487442	0.00999451	0.691549	0.231392	0.214102	-0.460157	-0.477447	0.0172903	3.15847	10.1164	8.10179e-05	0.00150843
210501_x_at	210501_x_at	210501_x_at	EIF3K	eukaryotic translation initiation factor 3, subunit K	-0.0423115	0.121924	0.502786	-0.0609117	0.380862	-0.164236	-0.182836	-0.545097	-0.563698	0.0186002	8.36535	10.1032	8.17464e-05	0.00151653
58696_at	58696_at	58696_at	EXOSC4	exosome component 4	-0.0681972	0.036119	0.260871	-0.209844	0.224752	-0.104316	-0.245963	-0.329068	-0.470715	0.141647	4.32494	10.1031	8.17542e-05	0.00151653
206283_s_at	206283_s_at	206283_s_at	TAL1	T-cell acute lymphocytic leukemia 1	0.0583177	-0.311483	1.09724	0.288019	1.40872	0.3698	0.599501	-1.03892	-0.809218	-0.229701	4.06452	10.0958	8.21596e-05	0.001521
214732_at	214732_at	214732_at	SP1	Sp1 transcription factor	-0.136646	0.0384328	0.679587	0.0293581	0.641154	-0.175079	-0.00907469	-0.816234	-0.650229	-0.166004	3.33706	10.0933	8.22978e-05	0.001521
201970_s_at	201970_s_at	201970_s_at	NASP	nuclear autoantigenic sperm protein (histone-binding)	0.082361	0.105416	1.03931	0.353601	0.933897	-0.0230546	0.248186	-0.956951	-0.685711	-0.27124	5.3056	10.0664	8.38161e-05	0.00154395
221549_at	221549_at	221549_at	GRWD1	glutamate-rich WD repeat containing 1	0.080096	0.0465965	0.664005	0.0752159	0.617409	0.0334995	0.0286194	-0.583909	-0.58879	0.00488011	4.38738	10.0659	8.38468e-05	0.00154395
201198_s_at	201198_s_at	201198_s_at	PSMD1	proteasome (prosome, macropain) 26S subunit, non-ATPase, 1	-0.125354	-0.0793335	0.254781	-0.31624	0.334114	-0.0460209	-0.236906	-0.380135	-0.571021	0.190886	4.2881	10.0626	8.40366e-05	0.00154461
233936_s_at	233936_s_at	233936_s_at	GGNBP2	gametogenetin binding protein 2	0.292212	-0.305987	0.626526	-0.0473341	0.932513	0.598199	0.258652	-0.334314	-0.67386	0.339546	5.55975	10.0502	8.47474e-05	0.00155226
229667_s_at	229667_s_at	229667_s_at	HOXB8	homeobox B8	-1.69852	-1.86213	-0.00856324	-0.045794	1.85356	0.163606	1.81633	-1.68996	-0.0372308	-1.65273	3.22369	10.0499	8.47615e-05	0.00155226
227373_at	227373_at	227373_at	ATXN1L	ataxin 1-like	-0.0112577	-0.26823	0.444552	-0.138879	0.712782	0.256973	0.129351	-0.455809	-0.583431	0.127622	8.94651	10.041	8.52814e-05	0.00155894
214743_at	214743_at	214743_at	CUX1	cut-like homeobox 1	0.184786	-0.295723	0.400137	0.190689	0.695861	0.48051	0.486412	-0.215351	-0.209448	-0.0059024	3.67748	10.0167	8.6703e-05	0.00158148
229312_s_at	229312_s_at	229312_s_at	GKAP1	G kinase anchoring protein 1	0.530096	0.019469	0.517262	-0.182836	0.497793	0.510627	-0.202305	0.0128336	-0.700098	0.712931	7.14008	10.0146	8.68286e-05	0.00158148
202969_at	202969_at	202969_at	DYRK2	dual-specificity tyrosine-(Y)-phosphorylation regulated kinase 2	0.654647	0.94431	1.62151	0.495093	0.6772	-0.289662	-0.449217	-0.966863	-1.12642	0.159554	5.62085	10.01	8.71023e-05	0.00158359
213584_s_at	213584_s_at	213584_s_at	CREBZF	CREB/ATF bZIP transcription factor	-0.354356	0.0743334	0.855972	0.171902	0.781639	-0.428689	0.0975683	-1.21033	-0.68407	-0.526257	5.46676	10.0052	8.73864e-05	0.0015852
201027_s_at	201027_s_at	201027_s_at	EIF5B	eukaryotic translation initiation factor 5B	-0.130361	-0.167397	0.582912	0.0231563	0.750309	0.0370353	0.190553	-0.713274	-0.559756	-0.153518	4.49507	10.0024	8.75546e-05	0.0015852
205554_s_at	205554_s_at	205554_s_at	DNASE1L3	deoxyribonuclease I-like 3	-0.0239615	-0.236211	0.0328526	0.0215747	0.269064	0.21225	0.257786	-0.0568141	-0.0112779	-0.0455362	2.59364	10.0006	8.76638e-05	0.0015852
204095_s_at	204095_s_at	204095_s_at	ELL	elongation factor RNA polymerase II	0.068984	0.195662	0.599718	-0.368236	0.404055	-0.126678	-0.563898	-0.530734	-0.967954	0.43722	3.47229	9.98934	8.83378e-05	0.00159452
200736_s_at	200736_s_at	200736_s_at	GPX1	glutathione peroxidase 1	-0.451712	-0.0498256	0.089438	0.0593537	0.139264	-0.401886	0.109179	-0.54115	-0.0300844	-0.511065	4.5311	9.9824	8.87578e-05	0.00159694
202569_s_at	202569_s_at	202569_s_at	MARK3	MAP/microtubule affinity-regulating kinase 3	0.30967	0.370285	0.930359	0.403317	0.560074	-0.0606153	0.0330318	-0.620689	-0.527042	-0.093647	5.31799	9.98188	8.87894e-05	0.00159694
206403_at	206403_at	206403_at	ZNF536	zinc finger protein 536	0.421531	0.218767	0.412151	0.405666	0.193384	0.202764	0.186899	0.00937995	-0.00648483	0.0158648	2.8017	9.97606	8.91432e-05	0.00160044
208491_s_at	208491_s_at	208491_s_at	PGM5	phosphoglucomutase 5	0.294203	0.637539	0.964937	0.564157	0.327398	-0.343337	-0.0733829	-0.670735	-0.400781	-0.269954	4.14298	9.96404	8.9879e-05	0.00160804
204271_s_at	204271_s_at	204271_s_at	EDNRB	endothelin receptor type B	-0.310156	0.516227	1.54572	0.691894	1.0295	-0.826383	0.175667	-1.85588	-0.85383	-1.00205	5.29894	9.96392	8.98864e-05	0.00160804
212302_at	212302_at	212302_at	RTF1	Rtf1, Paf1/RNA polymerase II complex component, homolog (S. cerevisiae)	-0.0268344	-0.132557	1.19631	-0.0630068	1.32887	0.105723	0.0695502	-1.22314	-1.25932	0.0361724	5.5136	9.95187	9.0631e-05	0.00161848
1554414_a_at	1554414_a_at	1554414_a_at	OSGIN2	oxidative stress induced growth inhibitor family member 2	0.0535451	0.0932489	0.588782	-0.0214145	0.495533	-0.0397038	-0.114663	-0.535237	-0.610197	0.0749596	4.05951	9.94033	9.13503e-05	0.00162843
1554451_s_at	1554451_s_at	1554451_s_at	DNAJC14	DnaJ (Hsp40) homolog, subfamily C, member 14	-0.322407	-0.250523	0.555225	-0.173124	0.805748	-0.0718832	0.0773996	-0.877631	-0.728349	-0.149283	6.12881	9.93353	9.17771e-05	0.00163174
221604_s_at	221604_s_at	221604_s_at	PEX16	peroxisomal biogenesis factor 16	-0.177722	-0.101834	0.561498	-0.0317481	0.663332	-0.0758875	0.0700861	-0.73922	-0.593246	-0.145974	3.24245	9.93221	9.18605e-05	0.00163174
229353_s_at	229353_s_at	229353_s_at	NUCKS1	nuclear casein kinase and cyclin-dependent kinase substrate 1	0.458676	0.248019	0.752638	-0.111667	0.504619	0.210657	-0.359686	-0.293962	-0.864305	0.570343	4.51542	9.91157	9.31702e-05	0.00165209
208809_s_at	208809_s_at	208809_s_at	C6orf62	chromosome 6 open reading frame 62	0.0449758	-0.21504	0.306816	0.33235	0.521856	0.260016	0.54739	-0.26184	0.0255334	-0.287374	8.9775	9.90257	9.37476e-05	0.0016594
208932_at	208932_at	208932_at	PPP4C	protein phosphatase 4, catalytic subunit	-0.241067	-0.0381628	0.335422	-0.100604	0.373585	-0.202905	-0.0624415	-0.57649	-0.436027	-0.140463	5.6541	9.89981	9.39253e-05	0.00165962
200828_s_at	200828_s_at	200828_s_at	ZNF207	zinc finger protein 207	-0.548986	0.00701642	0.00599196	-0.333263	-0.00102446	-0.556003	-0.340279	-0.554978	-0.339255	-0.215724	8.56928	9.89236	9.44077e-05	0.00166522
219749_at	219749_at	219749_at	SH2D4A	SH2 domain containing 4A	0.0715034	0.201806	0.690498	0.262703	0.488693	-0.130302	0.060897	-0.618995	-0.427796	-0.191199	3.04613	9.88065	9.51707e-05	0.00167574
209282_at	209282_at	209282_at	PRKD2	protein kinase D2	0.445623	0.230363	0.763068	0.227565	0.532705	0.21526	-0.00279755	-0.317445	-0.535503	0.218058	2.99957	9.87387	9.56152e-05	0.00168062
218439_s_at	218439_s_at	218439_s_at	COMMD10	COMM domain containing 10	0.00473302	0.0638619	0.452515	0.0810942	0.388653	-0.0591289	0.0172323	-0.447782	-0.371421	-0.0763612	5.08862	9.86949	9.59042e-05	0.00168084
218064_s_at	218064_s_at	218064_s_at	AKAP8L	A kinase (PRKA) anchor protein 8-like	-0.118121	0.170024	0.784587	0.455887	0.614564	-0.288145	0.285863	-0.902708	-0.328701	-0.574008	3.14527	9.86861	9.59619e-05	0.00168084
201456_s_at	201456_s_at	201456_s_at	BUB3	BUB3 mitotic checkpoint protein	-0.0831736	-0.0306795	0.760886	0.464718	0.791565	-0.0524941	0.495397	-0.84406	-0.296168	-0.547891	4.01944	9.86556	9.61641e-05	0.00168145
201897_s_at	201897_s_at	201897_s_at	CKS1B	CDC28 protein kinase regulatory subunit 1B	-0.277628	-0.103098	0.396682	-0.131517	0.49978	-0.17453	-0.028419	-0.67431	-0.528199	-0.146111	3.92452	9.86274	9.6351e-05	0.00168179
202121_s_at	202121_s_at	202121_s_at	CHMP2A	charged multivesicular body protein 2A	0.00281379	-0.195395	0.246899	-0.309112	0.442294	0.198209	-0.113716	-0.244085	-0.55601	0.311925	8.27842	9.85716	9.67216e-05	0.00168534
212359_s_at	212359_s_at	212359_s_at	ZSWIM8	zinc finger, SWIM-type containing 8	0.419129	0.414577	0.962131	0.631409	0.547554	0.00455192	0.216832	-0.543002	-0.330722	-0.21228	4.7399	9.85417	9.69211e-05	0.00168589
225861_at	225861_at	225861_at	FAM195A	family with sequence similarity 195, member A	0.0200863	0.0165477	0.781231	0.153159	0.764683	0.00353864	0.136612	-0.761144	-0.628071	-0.133073	3.98954	9.84727	9.73828e-05	0.001691
223474_at	223474_at	223474_at	IRF2BPL	interferon regulatory factor 2 binding protein-like	-0.0350159	-0.301027	0.0819714	-0.382096	0.382998	0.266011	-0.0810686	-0.116987	-0.464067	0.34708	10.4788	9.84106	9.78008e-05	0.00169533
208055_s_at	208055_s_at	208055_s_at	HERC4	HECT and RLD domain containing E3 ubiquitin protein ligase 4	-0.140649	0.0379454	0.497531	0.162499	0.459586	-0.178594	0.124553	-0.63818	-0.335032	-0.303147	3.73024	9.83042	9.8521e-05	0.00170261
228798_x_at	228798_x_at	228798_x_at	MAZ	MYC-associated zinc finger protein (purine-binding transcription factor)	0.0270873	-0.121822	0.392132	-0.0280462	0.513954	0.14891	0.0937761	-0.365045	-0.420178	0.0551335	3.56373	9.82985	9.85598e-05	0.00170261
220143_x_at	220143_x_at	220143_x_at	LUC7L	LUC7-like (S. cerevisiae)	0.616463	0.530074	0.959927	0.744992	0.429853	0.0863892	0.214918	-0.343464	-0.214935	-0.128529	3.58402	9.82473	9.89085e-05	0.0017057
1555106_a_at	1555106_a_at	1555106_a_at	CTDSPL2	CTD (carboxy-terminal domain, RNA polymerase II, polypeptide A) small phosphatase like 2	0.232548	0.482636	0.816192	0.593868	0.333556	-0.250088	0.111232	-0.583644	-0.222324	-0.36132	3.54601	9.81101	9.98495e-05	0.00171608
207173_x_at	207173_x_at	207173_x_at	CDH11	cadherin 11, type 2, OB-cadherin (osteoblast)	-0.823772	1.25538	0.61595	0.286834	-0.63943	-2.07915	-0.968545	-1.43972	-0.329116	-1.11061	8.36713	9.81098	9.98514e-05	0.00171608
203526_s_at	203526_s_at	203526_s_at	APC	adenomatous polyposis coli	-0.180871	-0.447315	0.0573708	-0.127093	0.504686	0.266444	0.320222	-0.238242	-0.184463	-0.0537781	2.68563	9.80082	0.000100555	0.00172522
213649_at	213649_at	213649_at	SRSF7	serine/arginine-rich splicing factor 7	0.343804	0.0964886	1.02158	0.931112	0.925091	0.247316	0.834624	-0.677775	-0.0904667	-0.587308	9.65168	9.79774	0.000100769	0.00172595
230257_s_at	230257_s_at	230257_s_at	TSEN15	TSEN15 tRNA splicing endonuclease subunit	-0.389831	-0.181223	0.269234	0.107755	0.450458	-0.208607	0.288978	-0.659065	-0.161479	-0.497586	6.45999	9.79501	0.000100959	0.00172626
209000_s_at	209000_s_at	209000_s_at	2008-09-01	septin 8	-0.216994	0.357309	0.816258	0.151556	0.458949	-0.574302	-0.205752	-1.03325	-0.664701	-0.36855	3.36379	9.77969	0.000102034	0.00174169
203172_at	203172_at	203172_at	FXR2	fragile X mental retardation, autosomal homolog 2	0.456124	0.440318	1.00557	0.455118	0.565249	0.0158065	0.0148005	-0.549443	-0.550449	0.00100602	5.97163	9.75811	0.000103571	0.00176492
222846_at	222846_at	222846_at	RAB8B	RAB8B, member RAS oncogene family	-0.528715	0.0624917	0.194651	-0.293393	0.13216	-0.591207	-0.355885	-0.723366	-0.488045	-0.235322	3.74468	9.74063	0.000104833	0.00178341
210831_s_at	210831_s_at	210831_s_at	PTGER3	prostaglandin E receptor 3 (subtype EP3)	-0.693317	-0.847541	0.309988	-0.306953	1.15753	0.154225	0.540589	-1.0033	-0.61694	-0.386364	4.45306	9.73324	0.000105373	0.00178955
223043_at	223043_at	223043_at	EMC4	ER membrane protein complex subunit 4	-0.474029	-0.542114	-0.0136131	-0.400001	0.528501	0.0680845	0.142112	-0.460416	-0.386388	-0.0740279	7.23244	9.71766	0.000106518	0.00180595
230382_at	230382_at	230382_at	SLC11A1	solute carrier family 11 (proton-coupled divalent metal ion transporter), member 1	-0.214794	-0.345198	0.68962	0.0912799	1.03482	0.130404	0.436478	-0.904413	-0.59834	-0.306074	3.67084	9.71373	0.00010681	0.00180763
229288_at	229288_at	229288_at	EPHA7	EPH receptor A7	0.239318	0.237855	0.219292	0.221583	-0.0185629	0.00146339	-0.0162716	0.0200263	0.00229128	0.017735	2.58765	9.71148	0.000106976	0.00180763
209348_s_at	209348_s_at	209348_s_at	MAF	v-maf avian musculoaponeurotic fibrosarcoma oncogene homolog	-0.972491	0.146524	0.344555	-0.605885	0.198031	-1.11902	-0.75241	-1.31705	-0.950441	-0.366606	7.075	9.70792	0.000107241	0.00180907
207005_s_at	207005_s_at	207005_s_at	BCL2	B-cell CLL/lymphoma 2	-0.016334	-0.613734	0.105189	-0.365939	0.718923	0.5974	0.247795	-0.121523	-0.471128	0.349605	2.96971	9.70157	0.000107715	0.00181402
217797_at	217797_at	217797_at	UFC1	ubiquitin-fold modifier conjugating enzyme 1	-0.132698	-0.0863163	0.100035	-0.374352	0.186351	-0.0463822	-0.288036	-0.232733	-0.474387	0.241654	2.93792	9.69055	0.000108544	0.00182493
201120_s_at	201120_s_at	201120_s_at	PGRMC1	progesterone receptor membrane component 1	-0.331937	0.0224312	0.6333	-0.0538735	0.610869	-0.354368	-0.0763047	-0.965237	-0.687174	-0.278063	5.03563	9.68709	0.000108806	0.00182588
217780_at	217780_at	217780_at	WDR83OS	WD repeat domain 83 opposite strand	-0.544693	-0.446847	0.032701	-0.486542	0.479548	-0.0978462	-0.0396952	-0.577394	-0.519243	-0.0581511	5.82993	9.685	0.000108964	0.00182588
210657_s_at	210657_s_at	210657_s_at	2004-09-01	septin 4	-0.224668	0.0688876	0.415558	0.134805	0.34667	-0.293556	0.0659176	-0.640226	-0.280753	-0.359473	3.90549	9.6749	0.000109733	0.0018357
209510_at	209510_at	209510_at	RNF139	ring finger protein 139	-0.157	0.00840127	-0.0833992	-0.515614	-0.0918004	-0.165401	-0.524015	-0.0736007	-0.432214	0.358614	8.60405	9.6698	0.000110124	0.00183635
204367_at	204367_at	204367_at	SP2	Sp2 transcription factor	-0.203973	-0.246714	0.646551	0.307555	0.893265	0.0427404	0.554268	-0.850525	-0.338997	-0.511528	4.03392	9.66962	0.000110137	0.00183635
202357_s_at	202357_s_at	202357_s_at	CFB	complement factor B	-0.539989	0.411809	0.493851	0.282348	0.0820416	-0.951799	-0.129461	-1.03384	-0.211502	-0.822338	2.93136	9.66718	0.000110325	0.00183644
209456_s_at	209456_s_at	209456_s_at	FBXW11	F-box and WD repeat domain containing 11	0.113748	0.61512	1.07066	0.665074	0.45554	-0.501372	0.0499541	-0.956912	-0.405586	-0.551327	3.49336	9.66302	0.000110645	0.00183872
223032_x_at	223032_x_at	223032_x_at	PRELID1	PRELI domain containing 1	-0.685587	-0.33008	0.784006	-0.487436	1.11409	-0.355507	-0.157356	-1.46959	-1.27144	-0.198152	6.8884	9.65524	0.000111247	0.00184567
220119_at	220119_at	220119_at	EPB41L4A	erythrocyte membrane protein band 4.1 like 4A	0.415822	-0.049167	0.563067	0.410929	0.612234	0.464989	0.460096	-0.147245	-0.152137	0.00489267	2.92026	9.65194	0.000111503	0.00184686
221012_s_at	221012_s_at	221012_s_at	TRIM8	tripartite motif containing 8	-0.0501913	0.163775	0.408152	-0.180527	0.244377	-0.213967	-0.344302	-0.458344	-0.588679	0.130335	3.78366	9.64666	0.000111915	0.00184816
203186_s_at	203186_s_at	203186_s_at	S100A4	S100 calcium binding protein A4	-1.29247	0.283599	-1.49615	-2.24155	-1.77975	-1.57607	-2.52515	0.203678	-0.745402	0.94908	5.83028	9.64444	0.000112088	0.00184816
209316_s_at	209316_s_at	209316_s_at	HBS1L	HBS1-like (S. cerevisiae)	-0.204615	-0.0249993	0.0195734	-0.0279156	0.0445726	-0.179615	-0.0029163	-0.224188	-0.0474889	-0.176699	2.68952	9.64387	0.000112132	0.00184816
219286_s_at	219286_s_at	219286_s_at	RBM15	RNA binding motif protein 15	0.164347	-0.0133064	0.538714	-0.193691	0.55202	0.177653	-0.180384	-0.374367	-0.732405	0.358037	6.4887	9.63148	0.000113106	0.00186115
200092_s_at	200092_s_at	200092_s_at	RPL37	ribosomal protein L37	-0.112812	-0.0623845	0.141276	-0.109114	0.203661	-0.0504275	-0.0467295	-0.254088	-0.25039	-0.00369802	13.7852	9.59619	0.00011593	0.00190452
213571_s_at	213571_s_at	213571_s_at	EIF4E2	eukaryotic translation initiation factor 4E family member 2	-0.138365	0.136555	0.879201	-0.531412	0.742646	-0.27492	-0.667967	-1.01757	-1.41061	0.393047	5.66128	9.59008	0.000116427	0.00190847
218462_at	218462_at	218462_at	RPF1	ribosome production factor 1 homolog (S. cerevisiae)	-0.210723	0.0353149	0.0369819	-0.00645061	0.00166695	-0.246038	-0.0417655	-0.247705	-0.0434325	-0.204272	2.56322	9.58857	0.000116551	0.00190847
209565_at	209565_at	209565_at	RNF113A	ring finger protein 113A	0.00626155	0.149745	0.773634	-0.14767	0.623888	-0.143484	-0.297415	-0.767372	-0.921304	0.153932	5.43477	9.58062	0.000117201	0.001916
202416_at	202416_at	202416_at	DNAJC7	DnaJ (Hsp40) homolog, subfamily C, member 7	0.0398969	-0.0191289	0.507803	0.102774	0.526932	0.0590258	0.121903	-0.467906	-0.405029	-0.0628771	5.4185	9.56929	0.000118135	0.00192729
221799_at	221799_at	221799_at	CHPF2	chondroitin polymerizing factor 2	0.116016	0.20715	0.311553	-0.246917	0.104403	-0.0911341	-0.454067	-0.195537	-0.55847	0.362933	3.0519	9.5676	0.000118275	0.00192729
216265_x_at	216265_x_at	216265_x_at	MYH7	myosin, heavy chain 7, cardiac muscle, beta	5.87193	5.87193	4.53762	5.87104	-1.33431	0	-0.000884754	1.33431	1.33343	0.000884754	3.92927	9.56166	0.000118769	0.0019322
204645_at	204645_at	204645_at	CCNT2	cyclin T2	-0.230788	-0.291956	0.486194	0.230568	0.77815	0.0611684	0.522524	-0.716982	-0.255626	-0.461356	4.81579	9.55526	0.000119303	0.00193776
201317_s_at	201317_s_at	201317_s_at	PSMA2	proteasome (prosome, macropain) subunit, alpha type, 2	-0.522722	-0.506762	0.304863	-0.403852	0.811625	-0.0159605	0.10291	-0.827585	-0.708715	-0.118871	7.64537	9.54011	0.000120578	0.00195531
209718_at	209718_at	209718_at	NCAPH2	non-SMC condensin II complex, subunit H2	-0.0911586	-0.0825855	0.743822	0.210342	0.826408	-0.00857309	0.292927	-0.834981	-0.53348	-0.3015	3.76007	9.52975	0.000121459	0.00196642
203105_s_at	203105_s_at	203105_s_at	DNM1L	dynamin 1-like	-0.0931888	0.237672	0.898292	0.145576	0.66062	-0.33086	-0.0920956	-0.991481	-0.752716	-0.238765	4.00179	9.52345	0.000121998	0.00197196
208799_at	208799_at	208799_at	PSMB5	proteasome (prosome, macropain) subunit, beta type, 5	-0.144533	-0.0728465	0.406343	-0.302892	0.47919	-0.0716864	-0.230046	-0.550876	-0.709236	0.158359	4.07265	9.52117	0.000122193	0.00197196
231382_at	231382_at	231382_at	FGF18	fibroblast growth factor 18	-1.11811	0.442375	-1.47792	-2.08435	-1.92029	-1.56048	-2.52672	0.359811	-0.606429	0.96624	3.77782	9.50227	0.000123829	0.00199515
200873_s_at	200873_s_at	200873_s_at	CCT8	chaperonin containing TCP1, subunit 8 (theta)	-0.268557	-0.133883	-0.000437654	-0.102978	0.133445	-0.134674	0.0309045	-0.268119	-0.10254	-0.165579	3.47033	9.4985	0.000124158	0.00199725
209132_s_at	209132_s_at	209132_s_at	COMMD4	COMM domain containing 4	-0.105003	-0.206856	0.26982	-0.112315	0.476676	0.101853	0.0945408	-0.374823	-0.382135	0.00731225	5.79869	9.48823	0.000125059	0.00200853
224339_s_at	224339_s_at	224339_s_at	ANGPTL1	angiopoietin-like 1	-0.269466	-0.0336813	-0.75406	-0.818106	-0.720378	-0.235784	-0.784425	0.484594	-0.0640467	0.548641	2.88966	9.47416	0.000126304	0.0020253
221021_s_at	221021_s_at	221021_s_at	CTNNBL1	catenin, beta like 1	0.0241972	-0.103157	0.848066	-0.112937	0.951223	0.127354	-0.00978063	-0.823869	-0.961003	0.137134	5.0342	9.4704	0.00012664	0.00202745
226963_at	226963_at	226963_at	BTF3L4	basic transcription factor 3-like 4	-0.237014	-0.114752	0.0556492	-0.0567173	0.170401	-0.122263	0.0580343	-0.292664	-0.112366	-0.180297	6.56721	9.46264	0.000127335	0.00203534
227680_at	227680_at	227680_at	ZNF326	zinc finger protein 326	-0.0921726	-0.224294	0.257578	0.232944	0.481872	0.132122	0.457239	-0.34975	-0.0246335	-0.325117	4.40765	9.44558	0.000128877	0.00205672
234284_at	234284_at	234284_at	GNG8	guanine nucleotide binding protein (G protein), gamma 8	-0.642603	0.200269	0.388065	-0.0297106	0.187797	-0.842871	-0.229979	-1.03067	-0.417776	-0.612892	3.34714	9.443	0.000129112	0.0020572
212807_s_at	212807_s_at	212807_s_at	SORT1	sortilin 1	-0.642008	-0.0323603	0.0727996	-0.361358	0.10516	-0.609647	-0.328998	-0.714807	-0.434158	-0.280649	4.21501	9.43824	0.000129547	0.00206087
204776_at	204776_at	204776_at	THBS4	thrombospondin 4	0.897692	-1.76901	-0.803756	-0.789878	0.965254	2.6667	0.979133	1.70145	0.0138788	1.68757	6.00456	9.42832	0.000130459	0.00207209
229630_s_at	229630_s_at	229630_s_at	WTAP	Wilms tumor 1 associated protein	-0.14359	-0.28308	0.777192	-0.361143	1.06027	0.139489	-0.0780636	-0.920782	-1.13833	0.217553	6.41647	9.42322	0.00013093	0.0020763
227527_at	227527_at	227527_at	KMT2D	lysine (K)-specific methyltransferase 2D	0.493411	0.282571	0.461339	0.981981	0.178768	0.21084	0.69941	0.0320721	0.520642	-0.48857	8.78013	9.41416	0.000131772	0.00208635
230157_at	230157_at	230157_at	CDH24	cadherin 24, type 2	0.141052	-0.0229934	0.539126	0.121618	0.562119	0.164045	0.144611	-0.398074	-0.417508	0.0194339	3.26533	9.4014	0.000132967	0.00210197
203875_at	203875_at	203875_at	SMARCA1	SWI/SNF related, matrix associated, actin dependent regulator of chromatin, subfamily a, member 1	-0.654816	0.0446262	0.267896	-0.429356	0.22327	-0.699442	-0.473983	-0.922713	-0.697253	-0.22546	8.05614	9.38686	0.000134344	0.0021204
209729_at	209729_at	209729_at	GAS2L1	growth arrest-specific 2 like 1	-0.250351	0.0408974	0.0853691	-0.130201	0.0444717	-0.291248	-0.171098	-0.33572	-0.21557	-0.12015	3.33333	9.38039	0.000134962	0.00212681
228851_s_at	228851_s_at	228851_s_at	ENSA	endosulfine alpha	-0.355966	-0.022287	-0.0106662	-0.0567258	0.0116208	-0.333679	-0.0344388	-0.3453	-0.0460596	-0.29924	2.58476	9.35848	0.000137076	0.00215675
211285_s_at	211285_s_at	211285_s_at	UBE3A	ubiquitin protein ligase E3A	0.540079	0.0285265	0.448662	-0.122439	0.420136	0.511552	-0.150966	0.0914169	-0.571101	0.662518	7.28153	9.35321	0.00013759	0.00216146
225063_at	225063_at	225063_at	UBL7	ubiquitin-like 7	0.29782	0.304885	0.739222	0.326064	0.434337	-0.0070646	0.0211788	-0.441401	-0.413158	-0.0282434	4.54527	9.34236	0.000138655	0.00217318
231505_s_at	231505_s_at	231505_s_at	SFXN4	sideroflexin 4	0.403205	0.0928629	0.623495	0.43535	0.530632	0.310342	0.342487	-0.22029	-0.188144	-0.0321452	2.92862	9.34121	0.000138769	0.00217318
214318_s_at	214318_s_at	214318_s_at	FRY	furry homolog (Drosophila)	-0.373407	-0.0907609	0.976529	0.460987	1.06729	-0.282646	0.551747	-1.34994	-0.515543	-0.834394	4.11327	9.33399	0.000139483	0.00218097
207040_s_at	207040_s_at	207040_s_at	ST13	suppression of tumorigenicity 13 (colon carcinoma) (Hsp70 interacting protein)	-0.500127	-0.407846	0.12705	-0.327828	0.534896	-0.0922813	0.0800173	-0.627177	-0.454879	-0.172299	8.172	9.31732	0.000141147	0.00220356
212669_at	212669_at	212669_at	CAMK2G	calcium/calmodulin-dependent protein kinase II gamma	0.00229303	0.050517	0.312368	-0.453612	0.261851	-0.048224	-0.504129	-0.310075	-0.76598	0.455905	3.55889	9.26033	0.000147001	0.00228944
221326_s_at	221326_s_at	221326_s_at	TUBD1	tubulin, delta 1	-0.496226	-0.173461	0.149558	0.0652121	0.323019	-0.322764	0.238673	-0.645783	-0.0843457	-0.561438	3.39581	9.25936	0.000147104	0.00228944
207350_s_at	207350_s_at	207350_s_at	VAMP4	vesicle-associated membrane protein 4	-0.220878	0.080406	0.169044	-0.0259492	0.0886383	-0.301284	-0.106355	-0.389922	-0.194993	-0.194928	4.97713	9.25039	0.000148049	0.00229831
223637_s_at	223637_s_at	223637_s_at	FAM160A2	family with sequence similarity 160, member A2	0.217809	0.0977694	0.733922	0.321929	0.636153	0.12004	0.224159	-0.516113	-0.411993	-0.104119	4.601	9.24962	0.00014813	0.00229831
220894_x_at	220894_x_at	220894_x_at	PRDM12	PR domain containing 12	0.0903182	-0.108991	0.465311	-0.0643202	0.574301	0.199309	0.0446704	-0.374992	-0.529631	0.154638	3.30227	9.24462	0.000148661	0.00230299
212071_s_at	212071_s_at	212071_s_at	SPTBN1	spectrin, beta, non-erythrocytic 1	0.0301713	-0.382169	0.377182	0.451636	0.75935	0.41234	0.833805	-0.347011	0.0744542	-0.421465	9.42031	9.23876	0.000149286	0.00230911
219643_at	219643_at	219643_at	LRP1B	low density lipoprotein receptor-related protein 1B	0.0467474	-0.772238	0.156404	0.126496	0.928642	0.818986	0.898735	-0.109657	-0.0299075	-0.0797491	2.7739	9.23318	0.000149882	0.00231477
202592_at	202592_at	202592_at	BLOC1S1	biogenesis of lysosomal organelles complex-1, subunit 1	0.415189	0.134013	0.664029	0.190816	0.530017	0.281177	0.0568033	-0.24884	-0.473213	0.224373	6.86459	9.22858	0.000150376	0.00231884
225797_at	225797_at	225797_at	MRPL54	mitochondrial ribosomal protein L54	-0.000542428	0.219065	0.461988	-0.158874	0.242923	-0.219608	-0.377939	-0.462531	-0.620862	0.158332	3.38038	9.2239	0.000150881	0.00232307
219822_at	219822_at	219822_at	MTRF1	mitochondrial translational release factor 1	-0.425464	-0.148723	0.15633	-0.0261011	0.305053	-0.276742	0.122622	-0.581794	-0.182431	-0.399363	3.14483	9.21874	0.00015144	0.0023281
209790_s_at	209790_s_at	209790_s_at	CASP6	caspase 6, apoptosis-related cysteine peptidase	-0.311949	0.10864	0.556619	-0.408917	0.447979	-0.420589	-0.517557	-0.868568	-0.965537	0.0969684	3.73775	9.21497	0.00015185	0.00232846
235457_at	235457_at	235457_at	MAML2	mastermind-like 2 (Drosophila)	-0.683893	-0.344072	0.297976	-0.419352	0.642048	-0.339821	-0.0752797	-0.981869	-0.717328	-0.264541	3.7796	9.21426	0.000151927	0.00232846
203417_at	203417_at	203417_at	MFAP2	microfibrillar-associated protein 2	-0.307495	-0.235345	0.504711	-0.353378	0.740056	-0.0721507	-0.118033	-0.812207	-0.858089	0.0458824	3.58128	9.21086	0.000152298	0.0023306
227195_at	227195_at	227195_at	ZNF503	zinc finger protein 503	-0.929613	-0.506234	-0.504198	-0.513092	0.00203641	-0.423379	-0.006858	-0.425416	-0.00889441	-0.416521	6.68077	9.20397	0.000153051	0.00233857
206015_s_at	206015_s_at	206015_s_at	FOXJ3	forkhead box J3	0.0898814	0.150481	0.549496	0.0671323	0.399015	-0.0605995	-0.0833487	-0.459615	-0.482364	0.0227492	6.52781	9.20016	0.00015347	0.0023414
201106_at	201106_at	201106_at	GPX4	glutathione peroxidase 4	-0.464273	-0.248843	0.555223	-0.395737	0.804066	-0.21543	-0.146894	-1.0195	-0.950961	-0.0685359	4.89111	9.18565	0.000155076	0.00236232
201264_at	201264_at	201264_at	COPE	coatomer protein complex, subunit epsilon	-0.245724	-0.0330897	0.109272	-0.269338	0.142362	-0.212635	-0.236249	-0.354996	-0.37861	0.0236139	4.58163	9.18298	0.000155373	0.00236327
223345_at	223345_at	223345_at	HDAC8	histone deacetylase 8	-0.361148	-0.153664	0.394738	-0.199441	0.548403	-0.207484	-0.0457767	-0.755886	-0.594179	-0.161707	4.38413	9.17588	0.000156168	0.00237177
235521_at	235521_at	235521_at	HOXA3	homeobox A3	-0.539878	-0.355848	-0.0929605	0.00235417	0.262888	-0.18403	0.358203	-0.446917	0.0953147	-0.542232	2.71721	9.16348	0.000157565	0.00238731
212331_at	212331_at	212331_at	RBL2	retinoblastoma-like 2	-0.152839	-0.337517	-0.0213009	-0.00600504	0.316216	0.184678	0.331512	-0.131538	0.0152959	-0.146834	3.58465	9.16259	0.000157666	0.00238731
230143_at	230143_at	230143_at	RNF165	ring finger protein 165	1.15767	0.957652	1.42918	1.35715	0.471532	0.200018	0.399503	-0.271514	-0.0720294	-0.199485	3.29407	9.15442	0.000158594	0.00239776
200884_at	200884_at	200884_at	CKB	creatine kinase, brain	-1.09216	-0.702398	0.208472	-0.562996	0.91087	-0.389762	0.139401	-1.30063	-0.771468	-0.529163	6.2798	9.13729	0.000160562	0.00242385
221841_s_at	221841_s_at	221841_s_at	KLF4	Kruppel-like factor 4 (gut)	-0.465503	-0.0713832	-0.949483	-1.04105	-0.8781	-0.39412	-0.96967	0.483979	-0.0915701	0.575549	6.78102	9.13341	0.00016101	0.00242698
222264_at	222264_at	222264_at	HNRNPUL2	heterogeneous nuclear ribonucleoprotein U-like 2	0.155879	-0.237855	0.585047	-0.267361	0.822902	0.393735	-0.0295055	-0.429168	-0.852408	0.42324	5.94595	9.12245	0.000162287	0.00243896
44702_at	44702_at	44702_at	SYDE1	synapse defective 1, Rho GTPase, homolog 1 (C. elegans)	0.0814306	-0.0984256	0.184133	-0.270055	0.282559	0.179856	-0.171629	-0.102702	-0.454188	0.351485	3.02192	9.12242	0.00016229	0.00243896
216438_s_at	216438_s_at	216438_s_at	TMSB4X	thymosin beta 4, X-linked	-0.339851	-0.461174	-0.0499948	-0.136265	0.411179	0.121323	0.324909	-0.289856	-0.0862704	-0.203586	11.3348	9.11402	0.000163276	0.00245012
231736_x_at	231736_x_at	231736_x_at	MGST1	microsomal glutathione S-transferase 1	-0.496219	-0.474217	-0.064597	-0.251155	0.40962	-0.022002	0.223063	-0.431622	-0.186558	-0.245065	2.74776	9.10847	0.00016393	0.00245493
203382_s_at	203382_s_at	203382_s_at	APOE	apolipoprotein E	-0.46444	-0.0274465	0.0674502	-0.295824	0.0948967	-0.436993	-0.268377	-0.53189	-0.363274	-0.168616	3.32528	9.10717	0.000164085	0.00245493
218287_s_at	218287_s_at	218287_s_at	AGO1	argonaute RISC catalytic component 1	0.290905	0.101288	0.986078	0.317893	0.884789	0.189617	0.216605	-0.695172	-0.668184	-0.0269879	5.05169	9.09911	0.000165042	0.00246422
223234_at	223234_at	223234_at	MAD2L2	MAD2 mitotic arrest deficient-like 2 (yeast)	-0.712113	-0.406038	0.0689943	-0.501694	0.475032	-0.306075	-0.095656	-0.781108	-0.570688	-0.210419	3.40956	9.09781	0.000165196	0.00246422
206349_at	206349_at	206349_at	LGI1	leucine-rich, glioma inactivated 1	0.76814	0.989212	0.937866	0.564709	-0.051346	-0.221072	-0.424503	-0.169726	-0.373157	0.203431	2.87692	9.09058	0.000166061	0.00247344
200850_s_at	200850_s_at	200850_s_at	AHCYL1	adenosylhomocysteinase-like 1	0.0576916	0.0749034	0.783039	0.380583	0.708136	-0.0172117	0.30568	-0.725347	-0.402455	-0.322892	4.81612	9.08515	0.000166713	0.00247948
209669_s_at	209669_s_at	209669_s_at	SERBP1	SERPINE1 mRNA binding protein 1	0.217404	0.0496911	0.457154	-0.125522	0.407463	0.167713	-0.175213	-0.23975	-0.582676	0.342926	7.43861	9.07345	0.000168128	0.00249684
218559_s_at	218559_s_at	218559_s_at	MAFB	v-maf avian musculoaponeurotic fibrosarcoma oncogene homolog B	-0.644793	-0.0532735	-0.145974	-0.86662	-0.0927003	-0.59152	-0.813346	-0.498819	-0.720646	0.221826	3.77484	9.07089	0.00016844	0.00249778
210541_s_at	210541_s_at	210541_s_at	TRIM27	tripartite motif containing 27	-0.619138	-0.284554	0.787473	0.0336286	1.07203	-0.334584	0.318183	-1.40661	-0.753845	-0.652767	4.58273	9.06787	0.000168808	0.00249955
215004_s_at	215004_s_at	215004_s_at	SUGP1	SURP and G patch domain containing 1	-0.0302903	0.268543	0.629776	0.181661	0.361233	-0.298834	-0.0868822	-0.660066	-0.448115	-0.211951	4.22133	9.04584	0.00017152	0.00253598
238811_at	238811_at	238811_at	ATP11B	ATPase, class VI, type 11B	-0.672201	-0.079991	-0.00124625	-0.554504	0.0787447	-0.59221	-0.474513	-0.670955	-0.553257	-0.117698	2.96833	9.03945	0.000172315	0.00254399
223211_at	223211_at	223211_at	HACL1	2-hydroxyacyl-CoA lyase 1	-0.740586	-1.08476	0.242449	-0.341755	1.32721	0.344172	0.743003	-0.983035	-0.584203	-0.398831	6.61778	9.03665	0.000172666	0.00254544
205512_s_at	205512_s_at	205512_s_at	AIFM1	apoptosis-inducing factor, mitochondrion-associated, 1	0.341713	0.366641	1.34146	0.657055	0.974815	-0.0249279	0.290414	-0.999743	-0.6844	-0.315342	4.53341	9.00038	0.000177269	0.00260946
225549_at	225549_at	225549_at	DDX6	DEAD (Asp-Glu-Ala-Asp) box helicase 6	0.049314	-0.0698247	0.618867	-0.0434764	0.688692	0.119139	0.0263483	-0.569553	-0.662344	0.0927905	3.89564	8.99644	0.000177777	0.00261311
210759_s_at	210759_s_at	210759_s_at	PSMA1	proteasome (prosome, macropain) subunit, alpha type, 1	-0.590643	-0.403454	0.354463	-0.521539	0.757916	-0.187189	-0.118085	-0.945105	-0.876001	-0.0691041	6.84498	8.98358	0.000179446	0.00263029
222507_s_at	222507_s_at	222507_s_at	TMEM9B	TMEM9 domain family, member B	-0.254343	0.0554934	0.0635452	-0.0240541	0.00805177	-0.309836	-0.0795475	-0.317888	-0.0875993	-0.230289	2.64273	8.9834	0.000179469	0.00263029
212483_at	212483_at	212483_at	NIPBL	Nipped-B homolog (Drosophila)	0.368779	0.0305416	0.778708	0.25526	0.748167	0.338237	0.224719	-0.409929	-0.523448	0.113518	6.95553	8.97595	0.000180443	0.00264072
225224_at	225224_at	225224_at	C20orf112	chromosome 20 open reading frame 112	-0.387245	-0.034165	0.687969	0.0771925	0.722134	-0.35308	0.111357	-1.07521	-0.610776	-0.464438	4.19879	8.9723	0.000180924	0.0026439
204119_s_at	204119_s_at	204119_s_at	ADK	adenosine kinase	-0.912781	-0.265879	0.565046	-0.484903	0.830925	-0.646902	-0.219024	-1.47783	-1.04995	-0.427878	5.41533	8.96011	0.000182536	0.00266359
217301_x_at	217301_x_at	217301_x_at	RBBP4	retinoblastoma binding protein 4	-0.425345	0.174179	0.187046	-0.000224092	0.0128663	-0.599524	-0.174403	-0.61239	-0.18727	-0.42512	9.0719	8.95533	0.000183172	0.00266638
204064_at	204064_at	204064_at	THOC1	THO complex 1	0.207498	0.315797	0.798881	0.503333	0.483084	-0.108299	0.187536	-0.591383	-0.295548	-0.295835	4.57841	8.9526	0.000183536	0.00266638
202690_s_at	202690_s_at	202690_s_at	SNRPD1	small nuclear ribonucleoprotein D1 polypeptide 16kDa	-0.3654	-0.226656	0.452447	-0.0337446	0.679103	-0.138744	0.192911	-0.817847	-0.486192	-0.331655	4.05148	8.9517	0.000183657	0.00266638
210346_s_at	210346_s_at	210346_s_at	CLK4	CDC-like kinase 4	0.25315	-0.160752	0.440059	0.336802	0.600811	0.413902	0.497554	-0.186909	-0.103257	-0.0836519	2.82541	8.95072	0.000183788	0.00266638
208971_at	208971_at	208971_at	UROD	uroporphyrinogen decarboxylase	-0.395722	-0.208149	0.593787	-0.0693318	0.801936	-0.187573	0.138817	-0.989509	-0.663119	-0.32639	3.84805	8.93453	0.000185969	0.00269414
230296_at	230296_at	230296_at	C16orf52	chromosome 16 open reading frame 52	0.411519	0.123788	0.875495	0.254808	0.751707	0.287731	0.13102	-0.463976	-0.620687	0.156711	7.72434	8.92288	0.000187556	0.00271322
203428_s_at	203428_s_at	203428_s_at	ASF1A	anti-silencing function 1A histone chaperone	0.108202	0.191577	0.689137	0.0894484	0.49756	-0.0833745	-0.102128	-0.580935	-0.599689	0.0187539	5.93359	8.9173	0.000188322	0.00272038
205498_at	205498_at	205498_at	GHR	growth hormone receptor	-0.886863	-1.64485	-0.603163	-0.888189	1.04169	0.75799	0.756665	-0.2837	-0.285026	0.00132567	5.84152	8.90328	0.00019026	0.00274256
212930_at	212930_at	212930_at	ATP2B1	ATPase, Ca++ transporting, plasma membrane 1	-0.358082	-0.0478987	0.558708	-0.489319	0.606607	-0.310183	-0.44142	-0.91679	-1.04803	0.131237	8.0456	8.90204	0.000190433	0.00274256
222690_s_at	222690_s_at	222690_s_at	TMEM39A	transmembrane protein 39A	-0.25732	0.165537	0.855729	-0.00991207	0.690192	-0.422858	-0.175449	-1.11305	-0.865641	-0.247408	5.90982	8.89839	0.000190941	0.00274256
200920_s_at	200920_s_at	200920_s_at	BTG1	B-cell translocation gene 1, anti-proliferative	-0.368592	-0.723854	-0.309264	-0.690561	0.41459	0.355262	0.033293	-0.0593278	-0.381297	0.321969	8.87398	8.89834	0.000190948	0.00274256
208390_s_at	208390_s_at	208390_s_at	GLP1R	glucagon-like peptide 1 receptor	0.208874	0.00878242	0.855814	0.023315	0.847031	0.200091	0.0145326	-0.64694	-0.832499	0.185559	4.40894	8.87825	0.000193774	0.00277918
213793_s_at	213793_s_at	213793_s_at	HOMER1	homer homolog 1 (Drosophila)	0.00904473	-0.113167	-0.0174484	-0.42448	0.0957185	0.122212	-0.311313	0.0264931	-0.407031	0.433525	2.76149	8.87494	0.000194244	0.00278195
220761_s_at	220761_s_at	220761_s_at	TAOK3	TAO kinase 3	0.230191	-0.108603	0.488422	-0.0116826	0.597025	0.338795	0.0969206	-0.258231	-0.500105	0.241874	8.12929	8.85949	0.000196454	0.00280788
201762_s_at	201762_s_at	201762_s_at	PSME2	proteasome (prosome, macropain) activator subunit 2 (PA28 beta)	-0.0307947	0.0140463	0.469078	-0.0775545	0.455032	-0.044841	-0.0916008	-0.499873	-0.546633	0.0467598	3.57376	8.85839	0.000196613	0.00280788
208824_x_at	208824_x_at	208824_x_at	CDK16	cyclin-dependent kinase 16	0.275985	0.444615	1.18576	0.532969	0.741147	-0.16863	0.0883542	-0.909777	-0.652793	-0.256984	5.94637	8.83678	0.000199754	0.00284868
214442_s_at	214442_s_at	214442_s_at	PIAS2	protein inhibitor of activated STAT, 2	-0.144378	0.230823	0.953605	0.11562	0.722782	-0.375201	-0.115203	-1.09798	-0.837985	-0.259998	5.40487	8.8328	0.000200337	0.00285296
208074_s_at	208074_s_at	208074_s_at	AP2S1	adaptor-related protein complex 2, sigma 1 subunit	-0.897917	-0.0639396	-0.0739296	-0.779683	-0.00999004	-0.833977	-0.715743	-0.823987	-0.705753	-0.118234	8.4938	8.81731	0.000202629	0.00288152
222753_s_at	222753_s_at	222753_s_at	SPCS3	signal peptidase complex subunit 3 homolog (S. cerevisiae)	-0.395955	-0.0709771	0.166455	-0.363824	0.237432	-0.324978	-0.292847	-0.56241	-0.530278	-0.0321318	7.2843	8.80741	0.000204108	0.00289845
208460_at	208460_at	208460_at	GJC1	gap junction protein, gamma 1, 45kDa	-0.251682	-0.291699	0.00966791	0.00966791	0.301367	0.0400164	0.301367	-0.26135	0	-0.26135	2.93991	8.80428	0.000204579	0.00290104
201923_at	201923_at	201923_at	PRDX4	peroxiredoxin 4	-0.479786	0.0564105	0.154387	-0.897114	0.097977	-0.536197	-0.953524	-0.634174	-1.0515	0.417328	6.96135	8.8002	0.000205194	0.00290567
223309_x_at	223309_x_at	223309_x_at	PNPLA8	patatin-like phospholipase domain containing 8	-0.089839	-0.342541	0.437599	-0.474391	0.780139	0.252702	-0.13185	-0.527438	-0.91199	0.384552	5.24014	8.7965	0.000205754	0.00290631
213923_at	213923_at	213923_at	RAP2B	RAP2B, member of RAS oncogene family	-0.507476	-0.186658	0.359753	-0.509563	0.54641	-0.320818	-0.322905	-0.867228	-0.869315	0.00208715	3.88606	8.79607	0.000205818	0.00290631
202673_at	202673_at	202673_at	DPM1	dolichyl-phosphate mannosyltransferase polypeptide 1, catalytic subunit	-0.532852	-0.084564	-0.182302	-0.276675	-0.0977378	-0.448288	-0.192111	-0.35055	-0.0943733	-0.256177	6.55499	8.78801	0.000207042	0.00291616
212066_s_at	212066_s_at	212066_s_at	USP34	ubiquitin specific peptidase 34	0.212392	0.138121	0.731237	0.346411	0.593116	0.0742713	0.20829	-0.518845	-0.384826	-0.134018	7.15868	8.78699	0.000207198	0.00291616
214483_s_at	214483_s_at	214483_s_at	ARFIP1	ADP-ribosylation factor interacting protein 1	-0.570278	0.0818212	0.202892	-0.0321287	0.121071	-0.6521	-0.11395	-0.77317	-0.235021	-0.53815	2.84269	8.78576	0.000207385	0.00291616
214988_s_at	214988_s_at	214988_s_at	SON	SON DNA binding protein	0.0526663	-0.157718	0.562648	0.417508	0.720366	0.210384	0.575225	-0.509982	-0.14514	-0.364841	9.24014	8.77732	0.000208678	0.00293023
211126_s_at	211126_s_at	211126_s_at	CSRP2	cysteine and glycine-rich protein 2	-0.359407	0.366538	0.736531	-0.125908	0.369993	-0.725945	-0.492446	-1.09594	-0.862438	-0.2335	4.85825	8.77526	0.000208995	0.00293059
205195_at	205195_at	205195_at	AP1S1	adaptor-related protein complex 1, sigma 1 subunit	-0.486956	-0.219359	0.130809	-0.459071	0.350168	-0.267597	-0.239712	-0.617765	-0.58988	-0.0278851	3.50282	8.77294	0.000209352	0.00293151
201447_at	201447_at	201447_at	TIA1	TIA1 cytotoxic granule-associated RNA binding protein	0.0889033	0.208274	0.541161	0.328976	0.332887	-0.11937	0.120702	-0.452257	-0.212185	-0.240072	4.17836	8.7695	0.000209885	0.00293488
200785_s_at	200785_s_at	200785_s_at	LRP1	low density lipoprotein receptor-related protein 1	-0.15011	0.0519322	0.640712	-0.473117	0.58878	-0.202043	-0.525049	-0.790823	-1.11383	0.323007	3.79754	8.7661	0.000210411	0.00293742
228588_s_at	228588_s_at	228588_s_at	UBE2B	ubiquitin-conjugating enzyme E2B	0.0698911	-0.342563	0.481311	-0.524463	0.823875	0.412454	-0.1819	-0.41142	-1.00577	0.594354	4.32438	8.76455	0.000210651	0.00293742
202487_s_at	202487_s_at	202487_s_at	H2AFV	H2A histone family, member V	-0.191861	-0.0441235	0.194859	-0.488709	0.238983	-0.147737	-0.444585	-0.38672	-0.683568	0.296848	5.52392	8.75368	0.000212346	0.00295697
210010_s_at	210010_s_at	210010_s_at	SLC25A1	solute carrier family 25 (mitochondrial carrier; citrate transporter), member 1	-0.642232	-0.546089	0.0985298	-0.208939	0.644619	-0.0961433	0.337149	-0.740762	-0.307469	-0.433293	3.49629	8.74844	0.000213168	0.00296358
229116_at	229116_at	229116_at	CNKSR2	connector enhancer of kinase suppressor of Ras 2	0.890409	1.28604	1.23987	1.26347	-0.0461701	-0.395633	-0.0225686	-0.349462	0.0236015	-0.373064	2.93927	8.74683	0.000213423	0.00296358
200815_s_at	200815_s_at	200815_s_at	PAFAH1B1	platelet-activating factor acetylhydrolase 1b, regulatory subunit 1 (45kDa)	-0.0910376	-0.0779803	0.142971	-0.359389	0.220951	-0.0130573	-0.281409	-0.234008	-0.50236	0.268352	6.70798	8.74333	0.000213975	0.00296358
232078_at	232078_at	232078_at	PVRL2	poliovirus receptor-related 2 (herpesvirus entry mediator B)	-0.535522	-0.13545	0.147755	-0.102055	0.283205	-0.400072	0.033395	-0.683277	-0.24981	-0.433467	2.87758	8.74317	0.000214	0.00296358
208840_s_at	208840_s_at	208840_s_at	G3BP2	GTPase activating protein (SH3 domain) binding protein 2	-0.492663	0.32505	1.23351	-0.0660211	0.908459	-0.817713	-0.391071	-1.72617	-1.29953	-0.426642	6.25436	8.739	0.00021466	0.00296655
200722_s_at	200722_s_at	200722_s_at	CAPRIN1	cell cycle associated protein 1	-0.305973	0.327153	1.24043	0.430874	0.91328	-0.633126	0.10372	-1.54641	-0.80956	-0.736846	5.99795	8.73808	0.000214805	0.00296655
226274_at	226274_at	226274_at	CLCN5	chloride channel, voltage-sensitive 5	-0.252453	0.0324055	-0.0544301	-0.304592	-0.0868357	-0.284859	-0.336998	-0.198023	-0.250162	0.0521392	5.79067	8.73504	0.000215289	0.00296915
1553112_s_at	1553112_s_at	1553112_s_at	CDK8	cyclin-dependent kinase 8	-0.144583	0.360759	0.990927	0.522259	0.630168	-0.505343	0.1615	-1.13551	-0.468667	-0.666843	4.2805	8.73247	0.000215698	0.00297072
1566509_s_at	1566509_s_at	1566509_s_at	FBXO9	F-box protein 9	-0.25166	-0.45705	0.250187	-0.207966	0.707237	0.20539	0.249083	-0.501847	-0.458153	-0.0436931	6.27104	8.72328	0.000217168	0.00298687
241955_at	241955_at	241955_at	HECTD1	HECT domain containing E3 ubiquitin protein ligase 1	0.824242	-0.107302	0.398942	-0.891079	0.506244	0.931544	-0.783777	0.4253	-1.29002	1.71532	5.50903	8.7181	0.000218	0.00299214
207483_s_at	207483_s_at	207483_s_at	CAND1	cullin-associated and neddylation-dissociated 1	-0.20182	-0.0574978	0.212639	-0.31628	0.270137	-0.144322	-0.258782	-0.414459	-0.528918	0.11446	6.52259	8.7172	0.000218146	0.00299214
200614_at	200614_at	200614_at	CLTC	clathrin, heavy chain (Hc)	-0.232428	-0.247439	-0.0180902	-0.232608	0.229349	0.0150107	0.0148312	-0.214338	-0.214518	0.000179517	10.9766	8.70925	0.000219431	0.00300567
227063_at	227063_at	227063_at	TMEM256	transmembrane protein 256	-0.00162475	0.00385911	0.374021	0.032774	0.370162	-0.00548385	0.0289149	-0.375646	-0.341247	-0.0343987	3.22879	8.69927	0.000221057	0.00302382
222903_s_at	222903_s_at	222903_s_at	CPEB1	cytoplasmic polyadenylation element binding protein 1	-0.0930456	-0.116788	1.344	0.0478398	1.46078	0.0237423	0.164628	-1.43704	-1.29616	-0.140885	3.74499	8.68963	0.000222642	0.00304136
205413_at	205413_at	205413_at	MPPED2	metallophosphoesterase domain containing 2	1.42295	1.67029	1.12891	0.504896	-0.54138	-0.247333	-1.16539	0.294047	-0.62401	0.918056	4.76678	8.66917	0.000226044	0.00308262
218087_s_at	218087_s_at	218087_s_at	SORBS1	sorbin and SH3 domain containing 1	0.0385761	-0.334858	0.0882494	0.127403	0.423107	0.373434	0.462261	-0.0496733	0.0391536	-0.0888269	2.64233	8.66668	0.000226461	0.00308262
233051_at	233051_at	233051_at	SLITRK2	SLIT and NTRK-like family, member 2	0.439748	0.535361	0.610458	0.509194	0.0750962	-0.0956132	-0.0261671	-0.170709	-0.101263	-0.0694461	2.88421	8.66462	0.000226808	0.00308262
201183_s_at	201183_s_at	201183_s_at	CHD4	chromodomain helicase DNA binding protein 4	0.404237	0.138795	0.520555	-0.0205308	0.38176	0.265442	-0.159325	-0.116318	-0.541086	0.424768	5.23557	8.66414	0.000226889	0.00308262
208884_s_at	208884_s_at	208884_s_at	UBR5	ubiquitin protein ligase E3 component n-recognin 5	-0.0541556	0.0886744	1.02686	0.29673	0.938186	-0.14283	0.208056	-1.08102	-0.73013	-0.350886	6.18503	8.6526	0.00022884	0.00310493
206667_s_at	206667_s_at	206667_s_at	SCAMP1	secretory carrier membrane protein 1	-0.464732	0.138184	0.142483	0.0515516	0.00429875	-0.602916	-0.0866323	-0.607215	-0.090931	-0.516284	3.31294	8.64905	0.000229444	0.00310893
222730_s_at	222730_s_at	222730_s_at	ZDHHC2	zinc finger, DHHC-type containing 2	-1.10089	-0.929372	0.0800588	-0.678332	1.00943	-0.171519	0.25104	-1.18095	-0.758391	-0.422559	4.84988	8.63498	0.000231856	0.00313739
230108_at	230108_at	230108_at	ERCC6	excision repair cross-complementation group 6	0.160928	-0.208862	0.178959	0.213661	0.387821	0.36979	0.422522	-0.0180312	0.0347016	-0.0527328	2.73693	8.61695	0.000234986	0.00317214
223585_x_at	223585_x_at	223585_x_at	KBTBD2	kelch repeat and BTB (POZ) domain containing 2	-0.0325928	0.664134	1.06039	0.957083	0.396259	-0.696726	0.292949	-1.09299	-0.10331	-0.989676	5.62113	8.61655	0.000235055	0.00317214
204725_s_at	204725_s_at	204725_s_at	NCK1	NCK adaptor protein 1	-0.387957	-0.0169139	0.377209	-0.385492	0.394123	-0.371043	-0.368578	-0.765167	-0.762701	-0.00246564	4.87329	8.6099	0.000236222	0.00318362
218557_at	218557_at	218557_at	NIT2	nitrilase family, member 2	-0.262777	-0.0688004	0.785961	-0.245571	0.854761	-0.193977	-0.176771	-1.04874	-1.03153	-0.017206	4.67702	8.59633	0.000238621	0.00321008
202006_at	202006_at	202006_at	PTPN12	protein tyrosine phosphatase, non-receptor type 12	-0.249139	-0.502226	0.508959	0.0938856	1.01118	0.253087	0.596112	-0.758098	-0.415073	-0.343025	7.23884	8.59519	0.000238825	0.00321008
224673_at	224673_at	224673_at	LENG8	leukocyte receptor cluster (LRC) member 8	1.27635	0.515773	1.12593	2.0427	0.610153	0.760579	1.52693	0.150425	0.916779	-0.766353	4.55392	8.59025	0.000239705	0.00321762
207495_at	207495_at	207495_at	RAB28	RAB28, member RAS oncogene family	-0.383956	0.083768	0.0908417	0.0396407	0.00707366	-0.467724	-0.0441273	-0.474797	-0.0512009	-0.423597	2.82486	8.57259	0.000242885	0.00325465
218819_at	218819_at	218819_at	INTS6	integrator complex subunit 6	0.348527	0.0459327	0.42673	-0.339347	0.380798	0.302595	-0.38528	-0.078203	-0.766078	0.687875	7.96062	8.57134	0.000243112	0.00325465
225795_at	225795_at	225795_at	SMDT1	single-pass membrane protein with aspartate-rich tail 1	-0.0529261	0.0455506	0.976346	0.0721275	0.930795	-0.0984767	0.026577	-1.02927	-0.904218	-0.125054	8.57815	8.56602	0.000244078	0.00325742
221496_s_at	221496_s_at	221496_s_at	TOB2	transducer of ERBB2, 2	0.165663	-0.310825	0.714565	-0.48173	1.02539	0.476488	-0.170905	-0.548902	-1.1963	0.647393	4.24991	8.56491	0.000244281	0.00325742
200700_s_at	200700_s_at	200700_s_at	KDELR2	KDEL (Lys-Asp-Glu-Leu) endoplasmic reticulum protein retention receptor 2	-0.646382	-0.344979	0.0591282	-0.471354	0.404108	-0.301403	-0.126375	-0.70551	-0.530482	-0.175028	5.26126	8.56486	0.00024429	0.00325742
217006_x_at	217006_x_at	217006_x_at	FASN	fatty acid synthase	-0.160813	0.175571	0.363249	0.0498787	0.187678	-0.336385	-0.125693	-0.524062	-0.31337	-0.210692	3.58298	8.55987	0.000245202	0.00326524
202928_s_at	202928_s_at	202928_s_at	PHF1	PHD finger protein 1	0.148407	0.227015	0.912991	0.185894	0.685976	-0.0786079	-0.0411213	-0.764584	-0.727097	-0.0374866	3.70815	8.5536	0.000246353	0.00327624
216194_s_at	216194_s_at	216194_s_at	TBCB	tubulin folding cofactor B	-0.21794	-0.239014	0.0804584	-0.539498	0.319472	0.0210736	-0.300485	-0.298398	-0.619957	0.321558	3.70686	8.54632	0.000247697	0.00328976
207345_at	207345_at	207345_at	FST	follistatin	0.106541	-0.378236	0.130237	-1.08698	0.508472	0.484776	-0.708739	-0.0236959	-1.21721	1.19352	4.78651	8.52451	0.000251772	0.00333947
209088_s_at	209088_s_at	209088_s_at	UBN1	ubinuclein 1	0.194634	-0.0040919	-0.0232947	-0.256018	-0.0192028	0.198726	-0.251926	0.217929	-0.232723	0.450652	5.62973	8.51568	0.000253443	0.0033572
208456_s_at	208456_s_at	208456_s_at	RRAS2	related RAS viral (r-ras) oncogene homolog 2	-0.733709	-0.177287	0.596746	0.0180611	0.774033	-0.556421	0.195348	-1.33045	-0.578685	-0.75177	5.81825	8.5037	0.000255728	0.00338301
1554079_at	1554079_at	1554079_at	GALNT18	UDP-N-acetyl-alpha-D-galactosamine:polypeptide N-acetylgalactosaminyltransferase 18	0.0938274	0.37763	0.7127	0.210532	0.33507	-0.283802	-0.167097	-0.618873	-0.502168	-0.116705	3.44346	8.49661	0.000257091	0.00339657
215711_s_at	215711_s_at	215711_s_at	WEE1	WEE1 G2 checkpoint kinase	-0.269499	0.11635	0.12314	-0.497747	0.00678982	-0.385849	-0.614097	-0.392639	-0.620887	0.228249	3.15208	8.48537	0.000259268	0.00341877
222122_s_at	222122_s_at	222122_s_at	THOC2	THO complex 2	0.639715	0.179048	0.756187	0.000708194	0.577139	0.460667	-0.17834	-0.116472	-0.755479	0.639007	9.00367	8.48443	0.000259451	0.00341877
226428_at	226428_at	226428_at	TNPO2	transportin 2	-0.0124088	0.0124202	0.588995	0.0421825	0.576575	-0.024829	0.0297623	-0.601404	-0.546813	-0.0545914	4.20825	8.48222	0.000259882	0.00341997
221311_x_at	221311_x_at	221311_x_at	LYRM2	LYR motif containing 2	-0.468242	-0.449693	0.217431	-0.0243624	0.667124	-0.0185492	0.425331	-0.685673	-0.241794	-0.44388	3.1495	8.46812	0.00026265	0.00345187
204269_at	204269_at	204269_at	PIM2	pim-2 oncogene	0.00593403	-0.29716	0.719159	0.150009	1.01632	0.303094	0.447168	-0.713225	-0.56915	-0.144075	3.34822	8.45133	0.000265986	0.00349116
225519_at	225519_at	225519_at	PPP4R2	protein phosphatase 4, regulatory subunit 2	-0.312876	0.00750568	0.288417	-0.676272	0.280911	-0.320381	-0.683777	-0.601292	-0.964688	0.363396	6.86648	8.44784	0.000266685	0.00349577
224595_at	224595_at	224595_at	SLC44A1	solute carrier family 44 (choline transporter), member 1	-0.131119	-0.208909	-0.0989707	-0.548115	0.109938	0.0777902	-0.339206	-0.0321481	-0.449144	0.416996	5.22658	8.43717	0.000268836	0.00351937
201488_x_at	201488_x_at	201488_x_at	KHDRBS1	KH domain containing, RNA binding, signal transduction associated 1	0.233083	-0.250758	0.215866	-0.305691	0.466625	0.483842	-0.054933	0.0172169	-0.521558	0.538774	9.50173	8.43166	0.000269953	0.0035294
225251_at	225251_at	225251_at	RAB24	RAB24, member RAS oncogene family	-0.222326	0.037346	0.810811	0.30189	0.773465	-0.259672	0.264544	-1.03314	-0.508921	-0.524215	5.19494	8.4124	0.0002739	0.00357635
203922_s_at	203922_s_at	203922_s_at	CYBB	cytochrome b-245, beta polypeptide	-1.2768	-0.35772	-0.071365	-1.20284	0.286355	-0.919078	-0.845124	-1.20543	-1.13148	-0.0739541	5.06441	8.40874	0.000274657	0.00357715
203215_s_at	203215_s_at	203215_s_at	MYO6	myosin VI	0.150951	-0.351556	0.212892	0.0209417	0.564448	0.502507	0.372498	-0.0619406	-0.19195	0.13001	3.0589	8.40867	0.000274673	0.00357715
218245_at	218245_at	218245_at	TSKU	tsukushi, small leucine rich proteoglycan	0.0122841	0.0532067	0.303897	-0.051582	0.25069	-0.0409225	-0.104789	-0.291613	-0.355479	0.0638661	2.9633	8.40051	0.000276369	0.00359459
34031_i_at	34031_i_at	34031_i_at	KRIT1	KRIT1, ankyrin repeat containing	-0.0594601	0.0400477	1.45889	0.375768	1.41884	-0.0995078	0.33572	-1.51835	-1.08312	-0.435228	7.70512	8.39419	0.00027769	0.0036071
201960_s_at	201960_s_at	201960_s_at	MYCBP2	MYC binding protein 2, E3 ubiquitin protein ligase	0.250631	0.101373	0.743128	0.464607	0.641756	0.149258	0.363234	-0.492498	-0.278521	-0.213976	8.5053	8.36794	0.000283254	0.00367463
1556034_s_at	1556034_s_at	1556034_s_at	MTMR11	myotubularin related protein 11	-0.17275	-0.666654	0.112527	-0.183387	0.779181	0.493904	0.483267	-0.285277	-0.295914	0.010637	3.31759	8.36041	0.000284872	0.00369085
224598_at	224598_at	224598_at	MGAT4B	mannosyl (alpha-1,3-)-glycoprotein beta-1,4-N-acetylglucosaminyltransferase, isozyme B	0.0169911	0.0168819	0.572989	0.126662	0.556107	0.000109177	0.10978	-0.555998	-0.446327	-0.109671	5.24334	8.35678	0.000285657	0.00369626
202692_s_at	202692_s_at	202692_s_at	UBTF	upstream binding transcription factor, RNA polymerase I	-0.166544	-0.35154	0.214221	-0.284557	0.565761	0.184995	0.0669826	-0.380765	-0.498778	0.118013	3.66962	8.34348	0.000288547	0.00372886
233528_s_at	233528_s_at	233528_s_at	GATSL3	GATS protein-like 3	-0.37464	-0.414176	0.429903	-0.0237484	0.844079	0.0395357	0.390428	-0.804543	-0.453651	-0.350892	4.4499	8.33295	0.000290859	0.00375391
205811_at	205811_at	205811_at	POLG2	polymerase (DNA directed), gamma 2, accessory subunit	-0.0883921	-0.329763	0.113787	-0.0139408	0.443551	0.241371	0.315822	-0.202179	-0.127728	-0.0744512	3.13045	8.32508	0.000292599	0.00377153
209380_s_at	209380_s_at	209380_s_at	ABCC5	ATP-binding cassette, sub-family C (CFTR/MRP), member 5	0.153417	0.189229	0.713327	0.648148	0.524098	-0.0358119	0.458919	-0.55991	-0.0651792	-0.494731	4.95281	8.32106	0.000293493	0.00377821
200008_s_at	200008_s_at	200008_s_at	GDI2	GDP dissociation inhibitor 2	-0.414655	-0.16078	0.0453857	-0.105812	0.206166	-0.253875	0.0549683	-0.460041	-0.151197	-0.308843	3.04181	8.30979	0.000296014	0.0038012
226443_at	226443_at	226443_at	FAM122A	family with sequence similarity 122A	-0.0467462	-0.116705	0.303695	-0.1181	0.4204	0.0699588	-0.0013955	-0.350441	-0.421796	0.0713543	4.83501	8.3097	0.000296036	0.0038012
241802_x_at	241802_x_at	241802_x_at	GRM2	glutamate receptor, metabotropic 2	-0.0850145	-0.12332	0.330547	-0.232238	0.453867	0.0383053	-0.108918	-0.415562	-0.562785	0.147223	3.09346	8.29874	0.000298511	0.0038281
200882_s_at	200882_s_at	200882_s_at	PSMD4	proteasome (prosome, macropain) 26S subunit, non-ATPase, 4	0.0557992	-0.189727	0.324392	-0.132827	0.514119	0.245526	0.0568997	-0.268593	-0.457219	0.188627	2.85545	8.29262	0.000299901	0.00384103
202058_s_at	202058_s_at	202058_s_at	KPNA1	karyopherin alpha 1 (importin alpha 5)	-0.305643	-0.0338902	0.778134	0.198285	0.812024	-0.271752	0.232175	-1.08378	-0.579848	-0.503928	4.77781	8.28756	0.000301058	0.00385094
204088_at	204088_at	204088_at	P2RX4	purinergic receptor P2X, ligand-gated ion channel, 4	-0.342005	-0.185898	0.361663	-0.0658975	0.547561	-0.156107	0.12	-0.703668	-0.427561	-0.276107	3.5935	8.28005	0.000302782	0.00386807
200819_s_at	200819_s_at	200819_s_at	RPS15	ribosomal protein S15	-0.0730195	-0.03698	0.374373	-0.15666	0.411353	-0.0360395	-0.11968	-0.447392	-0.531033	0.0836409	7.76546	8.27183	0.000304681	0.00388739
201904_s_at	201904_s_at	201904_s_at	CTDSPL	CTD (carboxy-terminal domain, RNA polymerase II, polypeptide A) small phosphatase-like	0.0792005	-0.545687	0.608388	-0.307072	1.15407	0.624888	0.238615	-0.529187	-0.915459	0.386272	4.58097	8.26469	0.000306344	0.00389919
202857_at	202857_at	202857_at	CNPY2	canopy FGF signaling regulator 2	-0.173879	0.104894	0.339372	-0.401162	0.234478	-0.278773	-0.506057	-0.513251	-0.740535	0.227284	5.75393	8.26411	0.000306479	0.00389919
1553718_at	1553718_at	1553718_at	ZNF548	zinc finger protein 548	0.329908	-0.226633	0.529307	0.427873	0.75594	0.556541	0.654506	-0.199399	-0.101434	-0.0979654	3.82905	8.26286	0.00030677	0.00389919
217765_at	217765_at	217765_at	NRBP1	nuclear receptor binding protein 1	-0.240398	0.221021	0.501152	0.138574	0.280131	-0.461419	-0.0824465	-0.74155	-0.362577	-0.378973	3.46746	8.26027	0.000307374	0.00389922
1563253_s_at	1563253_s_at	1563253_s_at	ERBB3	v-erb-b2 avian erythroblastic leukemia viral oncogene homolog 3	-0.432916	-0.240441	0.115963	-0.173283	0.356405	-0.192475	0.0671582	-0.54888	-0.289247	-0.259633	3.5276	8.25954	0.000307547	0.00389922
210332_at	210332_at	210332_at	ACHE	acetylcholinesterase (Yt blood group)	0.217579	0.326558	0.671454	0.182825	0.344896	-0.108979	-0.143734	-0.453875	-0.48863	0.0347547	2.95744	8.24835	0.00031018	0.00392764
228263_at	228263_at	228263_at	GRASP	GRP1 (general receptor for phosphoinositides 1)-associated scaffold protein	-0.0325204	-0.0999474	0.388104	-0.085681	0.488051	0.067427	0.0142664	-0.420624	-0.473785	0.0531606	3.94075	8.23992	0.00031218	0.00394799
218242_s_at	218242_s_at	218242_s_at	SUV420H1	suppressor of variegation 4-20 homolog 1 (Drosophila)	0.486987	-0.142639	0.486764	0.0890529	0.629403	0.629626	0.231692	0.000223242	-0.397711	0.397934	6.1674	8.2358	0.000313163	0.00395546
203577_at	203577_at	203577_at	GTF2H4	general transcription factor IIH, polypeptide 4, 52kDa	-0.179783	0.0572019	0.790024	-0.0527897	0.732822	-0.236985	-0.109992	-0.969807	-0.842813	-0.126994	4.11712	8.2304	0.000314456	0.0039668
202028_s_at	202028_s_at	202028_s_at	RPL38	ribosomal protein L38	-0.308529	-0.8568	-0.303565	-0.718935	0.553235	0.548272	0.137865	-0.00496319	-0.41537	0.410407	5.02561	8.2103	0.00031932	0.00402077
211453_s_at	211453_s_at	211453_s_at	AKT2	v-akt murine thymoma viral oncogene homolog 2	-0.821797	-0.154588	0.0826556	-0.353716	0.237243	-0.66721	-0.199128	-0.904453	-0.436371	-0.468082	3.20136	8.20943	0.000319534	0.00402077
220232_at	220232_at	220232_at	SCD5	stearoyl-CoA desaturase 5	-0.0196307	-0.350983	0.00316801	-0.0608116	0.354151	0.331352	0.290171	-0.0227987	-0.0639796	0.0411809	2.59326	8.20528	0.000320549	0.0040285
223187_s_at	223187_s_at	223187_s_at	ORMDL1	ORM1-like 1 (S. cerevisiae)	-0.0650789	0.261464	0.306173	0.242942	0.0447097	-0.326542	-0.018522	-0.371252	-0.0632317	-0.30802	3.69955	8.18652	0.000325182	0.00408162
224337_s_at	224337_s_at	224337_s_at	FZD4	frizzled class receptor 4	-0.505115	-0.0928223	0.24035	-0.222039	0.333173	-0.412293	-0.129216	-0.745465	-0.462389	-0.283076	3.10717	8.16936	0.000329484	0.00413046
211084_x_at	211084_x_at	211084_x_at	PRKD3	protein kinase D3	-0.0429838	0.327691	1.50729	0.0624395	1.1796	-0.370675	-0.265252	-1.55028	-1.44485	-0.105423	5.22891	8.16264	0.000331185	0.00414662
226871_s_at	226871_s_at	226871_s_at	ATG4D	autophagy related 4D, cysteine peptidase	0.392546	0.462414	0.428363	0.37552	-0.0340513	-0.0698681	-0.0868943	-0.0358168	-0.052843	0.0170262	2.6194	8.14886	0.000334704	0.00418509
204350_s_at	204350_s_at	204350_s_at	MED7	mediator complex subunit 7	-0.33607	-0.13877	0.74522	-0.09679	0.88399	-0.1973	0.04198	-1.08129	-0.84201	-0.23928	5.60697	8.14736	0.00033509	0.00418509
1557950_at	1557950_at	1557950_at	NEMF	nuclear export mediator factor	-0.0213794	-0.0823316	0.626357	-0.262868	0.708689	0.0609521	-0.180537	-0.647737	-0.889226	0.241489	3.28205	8.1432	0.000336163	0.00419327
212803_at	212803_at	212803_at	NAB2	NGFI-A binding protein 2 (EGR1 binding protein 2)	0.120959	0.237394	0.60287	-0.2819	0.365475	-0.116436	-0.519294	-0.481911	-0.884769	0.402858	3.59687	8.13961	0.000337091	0.00419965
40472_at	40472_at	40472_at	LPCAT4	lysophosphatidylcholine acyltransferase 4	-0.406048	0.0351434	0.226034	0.0935047	0.19089	-0.441192	0.0583613	-0.632082	-0.132529	-0.499553	2.76207	8.13176	0.000339129	0.00421615
1565765_x_at	1565765_x_at	1565765_x_at	MEDAG	mesenteric estrogen-dependent adipogenesis	-0.0240917	-0.410901	-0.00283196	-0.278935	0.408069	0.386809	0.131966	-0.0212597	-0.276103	0.254843	2.68102	8.13128	0.000339255	0.00421615
221675_s_at	221675_s_at	221675_s_at	CHPT1	choline phosphotransferase 1	-0.644499	-0.99416	-0.321846	-0.816012	0.672314	0.349661	0.178148	-0.322653	-0.494167	0.171513	10.0494	8.12054	0.000342065	0.00424583
219212_at	219212_at	219212_at	HSPA14	heat shock 70kDa protein 14	-0.103612	-0.0274277	0.763291	-0.0258139	0.790719	-0.0761839	0.00161382	-0.866903	-0.789105	-0.0777977	5.15413	8.11584	0.000343305	0.00425596
202572_s_at	202572_s_at	202572_s_at	DLGAP4	discs, large (Drosophila) homolog-associated protein 4	-0.280218	0.232149	0.734265	0.158549	0.502116	-0.512366	-0.0735998	-1.01448	-0.575716	-0.438767	4.12697	8.11378	0.000343849	0.00425745
211370_s_at	211370_s_at	211370_s_at	MAP2K5	mitogen-activated protein kinase kinase 5	-0.045603	0.00171809	0.595356	0.175372	0.593638	-0.0473211	0.173654	-0.640959	-0.419984	-0.220975	3.61819	8.10942	0.000345004	0.00426651
209481_at	209481_at	209481_at	SNRK	SNF related kinase	0.186133	-0.263262	0.2945	0.213096	0.557762	0.449395	0.476358	-0.108367	-0.0814037	-0.0269637	6.31932	8.10537	0.00034608	0.00427456
205253_at	205253_at	205253_at	PBX1	pre-B-cell leukemia homeobox 1	-0.0270101	0.34353	0.603855	0.0759143	0.260326	-0.37054	-0.267616	-0.630866	-0.527941	-0.102924	3.37244	8.09342	0.000349279	0.00430878
237919_at	237919_at	237919_at	RFFL	ring finger and FYVE-like domain containing E3 ubiquitin protein ligase	-0.341246	-0.0688866	0.0536026	-0.481906	0.122489	-0.272359	-0.413019	-0.394849	-0.535508	0.14066	3.87568	8.09116	0.000349887	0.00431099
206837_at	206837_at	206837_at	ALX1	ALX homeobox 1	0.159704	-0.570646	0.160099	0.139382	0.730745	0.730349	0.710027	-0.000395583	-0.0207176	0.020322	2.72033	8.08275	0.000352162	0.0043337
203861_s_at	203861_s_at	203861_s_at	ACTN2	actinin, alpha 2	2.91844	2.91844	2.09794	2.91844	-0.820498	0	0	0.820498	0.820498	0	3.23564	8.07393	0.000354565	0.00435795
210990_s_at	210990_s_at	210990_s_at	LAMA4	laminin, alpha 4	-0.0955529	-0.0318468	0.605121	0.0358251	0.636968	-0.0637061	0.0676719	-0.700674	-0.569296	-0.131378	4.52043	8.07135	0.000355271	0.00436129
204425_at	204425_at	204425_at	ARHGAP4	Rho GTPase activating protein 4	-0.495819	-0.183814	0.0510808	-0.0673084	0.234895	-0.312005	0.116506	-0.5469	-0.118389	-0.428511	2.69683	8.06723	0.000356404	0.00436985
208765_s_at	208765_s_at	208765_s_at	HNRNPR	heterogeneous nuclear ribonucleoprotein R	-0.454902	0.122148	0.583814	0.0247142	0.461666	-0.57705	-0.0974333	-1.03872	-0.559099	-0.479617	5.72853	8.05692	0.00035925	0.00439939
208499_s_at	208499_s_at	208499_s_at	DNAJC3	DnaJ (Hsp40) homolog, subfamily C, member 3	-0.187	0.136437	0.714835	-0.666279	0.578398	-0.323437	-0.802717	-0.901835	-1.38111	0.479279	4.69764	8.05017	0.000361128	0.00441701
203813_s_at	203813_s_at	203813_s_at	SLIT3	slit homolog 3 (Drosophila)	-0.365583	-0.203751	0.0282533	-0.0198061	0.232005	-0.161832	0.183945	-0.393837	-0.0480594	-0.345777	3.25461	8.04837	0.00036163	0.00441778
244512_at	244512_at	244512_at	HOXB-AS1	HOXB cluster antisense RNA 1	-0.781627	-0.562031	0.0822186	0.0599822	0.64425	-0.219595	0.622013	-0.863845	-0.0222364	-0.841609	3.92048	8.04518	0.000362522	0.00441941
1558142_at	1558142_at	1558142_at	TNRC6B	trinucleotide repeat containing 6B	0.49847	0.179184	0.939878	0.491911	0.760694	0.319285	0.312727	-0.441409	-0.447967	0.00655861	8.12379	8.04475	0.000362643	0.00441941
221660_at	221660_at	221660_at	MYL10	myosin, light chain 10, regulatory	0.357638	0.182505	0.548541	0.314074	0.366036	0.175133	0.131569	-0.190903	-0.234468	0.0435644	4.9864	8.03863	0.000364363	0.004435
209956_s_at	209956_s_at	209956_s_at	CAMK2B	calcium/calmodulin-dependent protein kinase II beta	1.609	1.59794	1.57208	1.54078	-0.025864	0.0110653	-0.0571622	0.0369293	-0.0312983	0.0682275	2.8342	8.03554	0.000365233	0.00444021
203197_s_at	203197_s_at	203197_s_at	C1orf123	chromosome 1 open reading frame 123	-0.133001	-0.0378126	0.209107	-0.382812	0.246919	-0.0951884	-0.344999	-0.342108	-0.591918	0.249811	5.77289	8.025	0.000368224	0.00447021
209356_x_at	209356_x_at	209356_x_at	EFEMP2	EGF containing fibulin-like extracellular matrix protein 2	-0.56849	0.32986	-0.0808813	-0.751848	-0.410742	-0.89835	-1.08171	-0.487609	-0.670967	0.183358	4.65128	8.02371	0.00036859	0.00447021
230297_x_at	230297_x_at	230297_x_at	SYNGAP1	synaptic Ras GTPase activating protein 1	0.273727	0.333128	0.394605	0.400525	0.0614773	-0.0594004	0.0673974	-0.120878	0.00592016	-0.126798	2.95219	8.01867	0.000370032	0.00448201
203385_at	203385_at	203385_at	DGKA	diacylglycerol kinase, alpha 80kDa	-0.170207	0.0851366	0.700057	0.295984	0.614921	-0.255343	0.210847	-0.870264	-0.404074	-0.46619	3.96848	8.0172	0.000370454	0.00448201
221293_s_at	221293_s_at	221293_s_at	DEF6	differentially expressed in FDCP 6 homolog (mouse)	-0.301067	-0.109356	0.21151	-0.14081	0.320866	-0.191711	-0.0314539	-0.512578	-0.35232	-0.160257	2.87531	8.01149	0.000372095	0.00449644
200077_s_at	200077_s_at	200077_s_at	OAZ1	ornithine decarboxylase antizyme 1	-0.225509	-0.447655	0.00847507	-0.180629	0.45613	0.222147	0.267027	-0.233984	-0.189104	-0.0448804	10.9875	8.00968	0.000372616	0.00449734
211502_s_at	211502_s_at	211502_s_at	CDK14	cyclin-dependent kinase 14	-0.384474	0.442554	0.530969	0.349193	0.0884146	-0.827029	-0.093361	-0.915443	-0.181776	-0.733668	3.07892	8.0059	0.00037371	0.00450035
219250_s_at	219250_s_at	219250_s_at	FLRT3	fibronectin leucine rich transmembrane protein 3	0.774264	0.221516	1.36775	-0.120628	1.14623	0.552748	-0.342144	-0.593485	-1.48838	0.894891	4.95041	8.00572	0.000373761	0.00450035
220285_at	220285_at	220285_at	ABHD17B	abhydrolase domain containing 17B	-0.311124	0.184662	-0.0120366	-0.17375	-0.196699	-0.495786	-0.358412	-0.299087	-0.161713	-0.137374	4.93846	7.99689	0.000376327	0.00452583
202024_at	202024_at	202024_at	ASNA1	arsA arsenite transporter, ATP-binding, homolog 1 (bacterial)	0.0163615	0.178373	0.785976	-0.182791	0.607603	-0.162011	-0.361163	-0.769615	-0.968767	0.199152	4.5901	7.99451	0.000377024	0.00452879
216295_s_at	216295_s_at	216295_s_at	CLTA	clathrin, light chain A	-0.333886	-0.245965	0.0603562	-0.255947	0.306322	-0.0879207	-0.00998122	-0.394242	-0.316303	-0.0779395	7.54303	7.98966	0.000378442	0.0045404
213049_at	213049_at	213049_at	RALGAPA1	Ral GTPase activating protein, alpha subunit 1 (catalytic)	0.150606	-0.266872	0.231489	0.206831	0.498361	0.417478	0.473703	-0.0808828	-0.0246581	-0.0562248	3.7946	7.9845	0.000379961	0.00454875
201755_at	201755_at	201755_at	MCM5	minichromosome maintenance complex component 5	0.0501722	0.147768	0.655743	-0.272931	0.507975	-0.0975954	-0.420698	-0.60557	-0.928673	0.323103	3.83072	7.98422	0.000380043	0.00454875
203345_s_at	203345_s_at	203345_s_at	MTF2	metal response element binding transcription factor 2	0.558175	-0.137396	0.501214	-0.219605	0.63861	0.695571	-0.0822089	0.0569611	-0.720819	0.77778	7.45036	7.97968	0.000381386	0.0045594
230218_at	230218_at	230218_at	HIC1	hypermethylated in cancer 1	0.0778642	0.391956	0.727155	0.0487121	0.335199	-0.314092	-0.343244	-0.649291	-0.678443	0.0291521	5.17227	7.97185	0.000383712	0.00458175
211086_x_at	211086_x_at	211086_x_at	NEK1	NIMA-related kinase 1	0.0338576	0.239848	0.366098	-0.547441	0.12625	-0.20599	-0.787289	-0.332241	-0.91354	0.581299	3.57969	7.95986	0.000387302	0.00460745
205401_at	205401_at	205401_at	AGPS	alkylglycerone phosphate synthase	-0.285697	-0.137071	0.290558	-0.0127583	0.427629	-0.148626	0.124312	-0.576255	-0.303316	-0.272938	3.77153	7.959	0.00038756	0.00460745
220964_s_at	220964_s_at	220964_s_at	RAB1B	RAB1B, member RAS oncogene family	-0.0824621	-0.401499	0.43821	0.0519568	0.839709	0.319037	0.453456	-0.520672	-0.386253	-0.134419	4.35616	7.95839	0.000387745	0.00460745
223124_s_at	223124_s_at	223124_s_at	PITHD1	PITH (C-terminal proteasome-interacting domain of thioredoxin-like) domain containing 1	0.137102	-0.126637	0.603373	0.0444043	0.73001	0.263739	0.171041	-0.466271	-0.558969	0.0926981	4.41791	7.9576	0.000387981	0.00460745
205601_s_at	205601_s_at	205601_s_at	HOXB5	homeobox B5	-1.50662	-1.07512	-0.645214	-0.32736	0.429908	-0.431494	0.747762	-0.861403	0.317854	-1.17926	4.56527	7.95703	0.000388155	0.00460745
210160_at	210160_at	210160_at	PAFAH1B2	platelet-activating factor acetylhydrolase 1b, catalytic subunit 2 (30kDa)	-0.477693	0.139059	0.352984	0.0511754	0.213926	-0.616751	-0.0878832	-0.830677	-0.301809	-0.528868	4.23444	7.95001	0.00039028	0.00462721
208764_s_at	208764_s_at	208764_s_at	ATP5G2	ATP synthase, H+ transporting, mitochondrial Fo complex, subunit C2 (subunit 9)	0.325965	-0.0558703	0.408798	0.925091	0.464668	0.381835	0.980961	-0.0828332	0.516293	-0.599126	7.72031	7.94401	0.000392104	0.00463685
225693_s_at	225693_s_at	225693_s_at	CAMTA1	calmodulin binding transcription activator 1	0.19471	0.2861	0.601063	0.127031	0.314963	-0.0913893	-0.159069	-0.406352	-0.474032	0.0676796	8.5395	7.94335	0.000392307	0.00463685
220024_s_at	220024_s_at	220024_s_at	PRX	periaxin	0.00986561	-0.0971505	0.523748	-0.274301	0.620899	0.107016	-0.177151	-0.513883	-0.798049	0.284167	3.16916	7.94279	0.000392477	0.00463685
240432_x_at	240432_x_at	240432_x_at	KLF7	Kruppel-like factor 7 (ubiquitous)	0.170878	-0.208504	0.558214	0.529464	0.766717	0.379382	0.737967	-0.387335	-0.02875	-0.358585	8.28176	7.9298	0.000396466	0.00467848
222845_x_at	222845_x_at	222845_x_at	TMBIM4	transmembrane BAX inhibitor motif containing 4	-0.345359	-0.125186	0.198053	-0.269524	0.32324	-0.220172	-0.144338	-0.543412	-0.467578	-0.0758343	7.73795	7.92347	0.000398423	0.00469607
216988_s_at	216988_s_at	216988_s_at	PTP4A2	protein tyrosine phosphatase type IVA, member 2	-0.180299	-0.567526	0.389459	-0.266303	0.956985	0.387227	0.301223	-0.569758	-0.655762	0.086004	8.95736	7.92178	0.000398948	0.00469658
225798_at	225798_at	225798_at	JAZF1	JAZF zinc finger 1	-0.432728	0.134265	-0.0612083	-0.417863	-0.195473	-0.566992	-0.552128	-0.371519	-0.356655	-0.0148644	3.52017	7.91972	0.000399591	0.00469658
203113_s_at	203113_s_at	203113_s_at	EEF1D	eukaryotic translation elongation factor 1 delta (guanine nucleotide exchange protein)	-0.0956054	-0.547361	0.064216	-0.0626268	0.611577	0.451756	0.484734	-0.159821	-0.126843	-0.0329785	6.18458	7.91883	0.000399868	0.00469658
232878_at	232878_at	232878_at	NR2F2-AS1	NR2F2 antisense RNA 1	-0.0296097	0.0314332	0.916064	0.328096	0.884631	-0.0610429	0.296663	-0.945674	-0.587968	-0.357706	4.25631	7.91373	0.000401459	0.00470492
204877_s_at	204877_s_at	204877_s_at	TAOK2	TAO kinase 2	-0.197848	-0.116258	0.144938	-0.454842	0.261196	-0.0815897	-0.338584	-0.342786	-0.59978	0.256994	2.91237	7.91356	0.000401514	0.00470492
208861_s_at	208861_s_at	208861_s_at	ATRX	alpha thalassemia/mental retardation syndrome X-linked	-0.165175	-0.249459	0.241232	-0.252473	0.490691	0.084285	-0.00301352	-0.406406	-0.493705	0.0872985	8.86437	7.91055	0.000402458	0.0047095
241364_at	241364_at	241364_at	TMEM57	transmembrane protein 57	-0.287837	-0.309218	0.0600137	-0.317697	0.369232	0.0213814	-0.00847868	-0.347851	-0.377711	0.02986	6.5582	7.90932	0.000402841	0.0047095
210009_s_at	210009_s_at	210009_s_at	GOSR2	golgi SNAP receptor complex member 2	-0.360946	-0.0542878	0.256913	-0.200371	0.311201	-0.306659	-0.146083	-0.61786	-0.457284	-0.160576	3.24073	7.89872	0.000406187	0.00474309
235004_at	235004_at	235004_at	RBM24	RNA binding motif protein 24	4.21842	4.52503	2.66684	4.3068	-1.85818	-0.30661	-0.218224	1.55157	1.63996	-0.0883859	5.04575	7.88151	0.000411684	0.00479816
210588_x_at	210588_x_at	210588_x_at	HNRNPH3	heterogeneous nuclear ribonucleoprotein H3 (2H9)	-0.254809	-0.344875	0.349622	0.213224	0.694497	0.0900659	0.558099	-0.604431	-0.136398	-0.468033	7.98782	7.88097	0.000411857	0.00479816
223704_s_at	223704_s_at	223704_s_at	DMRT2	doublesex and mab-3 related transcription factor 2	-0.491684	-0.84342	-0.151393	-0.581936	0.692028	0.351737	0.261484	-0.340291	-0.430543	0.0902524	3.03806	7.87922	0.000412419	0.00479914
208057_s_at	208057_s_at	208057_s_at	GLI2	GLI family zinc finger 2	-0.268176	-0.0563648	0.00089946	-0.0627294	0.0572642	-0.211811	-0.00636467	-0.269076	-0.0636289	-0.205447	2.87906	7.87723	0.000413063	0.00480108
225766_s_at	225766_s_at	225766_s_at	TNPO1	transportin 1	-0.247213	-0.168011	0.282445	-0.258971	0.450455	-0.0792024	-0.0909607	-0.529658	-0.541416	0.0117583	5.08736	7.87531	0.000413683	0.00480274
205868_s_at	205868_s_at	205868_s_at	PTPN11	protein tyrosine phosphatase, non-receptor type 11	0.150428	-0.0515763	0.326538	-0.34084	0.378115	0.202005	-0.289263	-0.17611	-0.667378	0.491268	3.86091	7.84311	0.000424236	0.00491958
209591_s_at	209591_s_at	209591_s_at	BMP7	bone morphogenetic protein 7	0.657775	0.849493	1.09857	0.061118	0.249081	-0.191717	-0.788375	-0.440798	-1.03746	0.596657	4.0072	7.83987	0.000425314	0.00492159
228587_at	228587_at	228587_at	FAM83G	family with sequence similarity 83, member G	-0.0600701	0.0187287	0.0566018	-0.265945	0.0378732	-0.0787988	-0.284674	-0.116672	-0.322547	0.205875	2.7637	7.83965	0.000425389	0.00492159
208972_s_at	208972_s_at	208972_s_at	ATP5G1	ATP synthase, H+ transporting, mitochondrial Fo complex, subunit C1 (subunit 9)	0.935527	0.682202	1.48412	0.769397	0.801921	0.253325	0.0871953	-0.548596	-0.714726	0.166129	4.08815	7.83228	0.000427853	0.00494011
203932_at	203932_at	203932_at	HLA-DMB	major histocompatibility complex, class II, DM beta	0.091832	0.0173371	0.423481	0.156372	0.406143	0.0744949	0.139035	-0.331649	-0.267109	-0.0645397	3.84702	7.83163	0.00042807	0.00494011
224594_x_at	224594_x_at	224594_x_at	ACTB	actin, beta	-0.268697	-0.371944	0.0299174	-0.205667	0.401862	0.103247	0.166277	-0.298615	-0.235584	-0.0630303	9.85695	7.83046	0.000428464	0.00494011
1555480_a_at	1555480_a_at	1555480_a_at	FBLIM1	filamin binding LIM protein 1	-0.0388953	0.369168	1.01499	0.749676	0.645821	-0.408063	0.380508	-1.05388	-0.265314	-0.788571	3.87984	7.82442	0.000430496	0.00495785
224395_s_at	224395_s_at	224395_s_at	RNF7	ring finger protein 7	-0.0393945	0.0054962	0.396953	-0.409642	0.391456	-0.0448907	-0.415138	-0.436347	-0.806595	0.370248	6.26431	7.82143	0.000431507	0.00496381
202282_at	202282_at	202282_at	HSD17B10	hydroxysteroid (17-beta) dehydrogenase 10	-0.832024	-1.09698	-0.1146	-0.706299	0.982381	0.264957	0.390682	-0.717424	-0.591699	-0.125725	9.09763	7.81883	0.00043239	0.00496828
201574_at	201574_at	201574_at	ETF1	eukaryotic translation termination factor 1	-0.47597	-0.448103	0.0239273	-0.53565	0.47203	-0.0278668	-0.0875475	-0.499897	-0.559578	0.0596807	7.9882	7.8086	0.000435875	0.00500261
203522_at	203522_at	203522_at	CCS	copper chaperone for superoxide dismutase	-0.315619	-0.0384532	0.596308	-0.21531	0.634761	-0.277166	-0.176857	-0.911927	-0.811618	-0.100309	4.18655	7.79757	0.000439667	0.00504038
201118_at	201118_at	201118_at	PGD	phosphogluconate dehydrogenase	-0.823427	-0.692034	-0.377787	-0.430813	0.314248	-0.131392	0.261221	-0.44564	-0.0530266	-0.392613	3.36247	7.78324	0.000444648	0.00509168
200913_at	200913_at	200913_at	PPM1G	protein phosphatase, Mg2+/Mn2+ dependent, 1G	-0.304428	-0.196411	0.409096	-0.153114	0.605507	-0.108016	0.0432978	-0.713523	-0.562209	-0.151314	5.56815	7.76989	0.000449342	0.00513957
221350_at	221350_at	221350_at	HOXC8	homeobox C8	-0.0292257	-0.307917	-0.00280333	-0.211839	0.305114	0.278691	0.096078	-0.0264223	-0.209036	0.182613	2.70058	7.76611	0.000450682	0.00514559
205596_s_at	205596_s_at	205596_s_at	SMURF2	SMAD specific E3 ubiquitin protein ligase 2	-0.534427	0.04208	-0.374228	-0.281461	-0.416308	-0.576507	-0.323541	-0.160199	0.0927671	-0.252966	7.59339	7.76552	0.000450892	0.00514559
205417_s_at	205417_s_at	205417_s_at	DAG1	dystroglycan 1 (dystrophin-associated glycoprotein 1)	0.360237	0.352073	0.3764	0.311458	0.0243276	0.00816461	-0.0406141	-0.016163	-0.0649417	0.0487787	3.29751	7.76347	0.000451618	0.00514804
210573_s_at	210573_s_at	210573_s_at	POLR3C	polymerase (RNA) III (DNA directed) polypeptide C (62kD)	-0.24432	-0.0852251	0.509044	-0.035884	0.594269	-0.159095	0.0493412	-0.753364	-0.544928	-0.208436	3.34732	7.76178	0.00045222	0.00514906
224885_s_at	224885_s_at	224885_s_at	KRTCAP2	keratinocyte associated protein 2	-0.0508532	-0.0982459	0.378764	0.459265	0.47701	0.0473927	0.557511	-0.429617	0.080501	-0.510118	6.92484	7.75621	0.000454208	0.0051624
220553_s_at	220553_s_at	220553_s_at	PRPF39	pre-mRNA processing factor 39	-0.125139	-0.279282	0.270966	0.283881	0.550248	0.154142	0.563163	-0.396105	0.0129151	-0.40902	3.654	7.75563	0.000454418	0.0051624
1555193_a_at	1555193_a_at	1555193_a_at	ZNF277	zinc finger protein 277	-0.469901	0.127696	0.168538	-0.0138643	0.0408421	-0.597597	-0.14156	-0.638439	-0.182402	-0.456037	3.1369	7.74289	0.000459003	0.005204
218489_s_at	218489_s_at	218489_s_at	ALAD	aminolevulinate dehydratase	-0.299052	-0.551888	0.137769	-0.0372841	0.689657	0.252836	0.514604	-0.436821	-0.175053	-0.261768	2.85775	7.74258	0.000459116	0.005204
213477_x_at	213477_x_at	213477_x_at	EEF1A1	eukaryotic translation elongation factor 1 alpha 1	-0.224384	-0.228323	0.0382219	-0.0523263	0.266545	0.00393958	0.175997	-0.262605	-0.0905482	-0.172057	13.0251	7.73458	0.00046202	0.00523103
204881_s_at	204881_s_at	204881_s_at	UGCG	UDP-glucose ceramide glucosyltransferase	-0.121241	-0.110515	0.200638	-0.856854	0.311153	-0.0107256	-0.746338	-0.321879	-1.05749	0.735613	6.5745	7.73174	0.00046306	0.0052369
209466_x_at	209466_x_at	209466_x_at	PTN	pleiotrophin	-0.705739	0.835708	-0.136549	-0.613237	-0.972257	-1.54145	-1.44895	-0.569191	-0.476689	-0.0925022	5.7734	7.72914	0.000464011	0.00524176
200926_at	200926_at	200926_at	RPS23	ribosomal protein S23	-0.121781	-0.114767	0.203383	-0.0967792	0.31815	-0.00701429	0.0179874	-0.325164	-0.300162	-0.0250017	12.0456	7.72208	0.000466604	0.00526513
222749_at	222749_at	222749_at	SUFU	suppressor of fused homolog (Drosophila)	-0.358537	0.0358642	0.239476	-0.180397	0.203612	-0.394402	-0.216261	-0.598013	-0.419873	-0.178141	3.16879	7.71259	0.000470114	0.00529879
201768_s_at	201768_s_at	201768_s_at	CLINT1	clathrin interactor 1	-0.367825	0.146739	0.745661	-0.00691526	0.598922	-0.514564	-0.153654	-1.11349	-0.752577	-0.36091	5.2366	7.70348	0.000473514	0.00532744
208806_at	208806_at	208806_at	CHD3	chromodomain helicase DNA binding protein 3	-0.0959578	0.0332754	0.648013	0.0732613	0.614737	-0.129233	0.0399859	-0.74397	-0.574751	-0.169219	3.63352	7.70294	0.000473715	0.00532744
227255_at	227255_at	227255_at	PDIK1L	PDLIM1 interacting kinase 1 like	-0.0411007	-0.163496	1.66918	0.0567321	1.83267	0.122395	0.220228	-1.71028	-1.61245	-0.0978328	5.93644	7.6955	0.00047651	0.00535288
225540_at	225540_at	225540_at	MAP2	microtubule-associated protein 2	0.535979	0.619285	0.694307	0.72002	0.0750224	-0.0833058	0.100736	-0.158328	0.0257134	-0.184042	3.47729	7.69374	0.000477173	0.00535435
201021_s_at	201021_s_at	201021_s_at	DSTN	destrin (actin depolymerizing factor)	0.236977	0.935074	0.897278	0.838669	-0.0377954	-0.698097	-0.0964049	-0.660302	-0.0586096	-0.601692	8.10536	7.6907	0.000478323	0.00536127
201945_at	201945_at	201945_at	FURIN	furin (paired basic amino acid cleaving enzyme)	0.1601	-0.0273913	0.423011	-0.260333	0.450403	0.187491	-0.232942	-0.262911	-0.683345	0.420433	3.80685	7.68775	0.000479441	0.00536782
230425_at	230425_at	230425_at	EPHB1	EPH receptor B1	-0.228225	0.258624	0.4744	0.37305	0.215776	-0.48685	0.114426	-0.702626	-0.101351	-0.601275	3.34734	7.68227	0.000481528	0.00538518
203843_at	203843_at	203843_at	RPS6KA3	ribosomal protein S6 kinase, 90kDa, polypeptide 3	-0.325961	-0.228925	0.0204793	-0.120882	0.249404	-0.0970365	0.108042	-0.34644	-0.141362	-0.205079	3.92576	7.67482	0.000484376	0.00541059
200806_s_at	200806_s_at	200806_s_at	HSPD1	heat shock 60kDa protein 1 (chaperonin)	-0.698695	-0.707577	0.0958616	-0.177267	0.803439	0.00888248	0.53031	-0.794557	-0.273129	-0.521428	6.37491	7.67352	0.000484876	0.00541059
201413_at	201413_at	201413_at	HSD17B4	hydroxysteroid (17-beta) dehydrogenase 4	-0.122523	-0.482515	0.226368	-0.210298	0.708883	0.359992	0.272216	-0.348891	-0.436667	0.0877758	4.34602	7.67067	0.000485974	0.00541683
223226_x_at	223226_x_at	223226_x_at	SSBP4	single stranded DNA binding protein 4	-0.223674	0.0727361	0.232516	-0.188871	0.15978	-0.29641	-0.261607	-0.456189	-0.421387	-0.0348025	3.3387	7.66465	0.000488298	0.00543671
204743_at	204743_at	204743_at	TAGLN3	transgelin 3	0.449565	0.239491	0.832208	0.589841	0.592717	0.210074	0.35035	-0.382643	-0.242367	-0.140276	3.64543	7.65991	0.000490134	0.00545112
213221_s_at	213221_s_at	213221_s_at	SIK2	salt-inducible kinase 2	-0.165574	-0.540353	-0.0771606	-0.0571457	0.463193	0.37478	0.483208	-0.0884129	0.020015	-0.108428	4.67918	7.65679	0.000491349	0.00545859
202209_at	202209_at	202209_at	LSM3	LSM3 homolog, U6 small nuclear RNA associated (S. cerevisiae)	-0.136696	-0.0442566	0.266684	-0.311723	0.31094	-0.0924394	-0.267466	-0.40338	-0.578407	0.175027	2.84353	7.6528	0.000492909	0.00546987
208206_s_at	208206_s_at	208206_s_at	RASGRP2	RAS guanyl releasing protein 2 (calcium and DAG-regulated)	-0.138093	-0.0276304	0.562881	0.115371	0.590511	-0.110462	0.143001	-0.700973	-0.44751	-0.253463	3.76066	7.64792	0.00049482	0.00548503
226676_at	226676_at	226676_at	ZNF521	zinc finger protein 521	-0.387636	0.0843264	0.0859015	-0.626749	0.00157509	-0.471962	-0.711076	-0.473537	-0.712651	0.239114	3.30574	7.63707	0.000499101	0.00552639
212267_at	212267_at	212267_at	WAPAL	wings apart-like homolog (Drosophila)	-0.0823055	-0.242964	0.277386	-0.334937	0.52035	0.160659	-0.0919727	-0.359691	-0.612323	0.252632	6.04232	7.63521	0.00049984	0.00552849
1553993_s_at	1553993_s_at	1553993_s_at	MED25	mediator complex subunit 25	0.13159	0.65785	1.13284	0.645348	0.474994	-0.52626	-0.0125021	-1.00125	-0.487496	-0.513758	4.44282	7.63333	0.000500587	0.00553066
225427_s_at	225427_s_at	225427_s_at	APOA1BP	apolipoprotein A-I binding protein	-0.41377	-0.0749727	0.609321	-0.234615	0.684293	-0.338798	-0.159643	-1.02309	-0.843936	-0.179155	6.02206	7.62179	0.000505199	0.00557549
201668_x_at	201668_x_at	201668_x_at	MARCKS	myristoylated alanine-rich protein kinase C substrate	-0.558566	-0.107114	-0.938176	-0.650495	-0.831062	-0.451452	-0.543382	0.37961	0.287681	0.0919293	6.36883	7.61809	0.000506688	0.0055858
210609_s_at	210609_s_at	210609_s_at	TP53I3	tumor protein p53 inducible protein 3	-0.210967	0.194652	0.645615	0.044753	0.450963	-0.405619	-0.149899	-0.856583	-0.600862	-0.25572	3.72601	7.60426	0.000512294	0.00563822
201903_at	201903_at	201903_at	UQCRC1	ubiquinol-cytochrome c reductase core protein I	0.606492	0.536432	0.958668	1.07534	0.422236	0.0700594	0.53891	-0.352176	0.116674	-0.468851	7.74269	7.60338	0.000512654	0.00563822
232979_at	232979_at	232979_at	MIR10A	microRNA 10a	-0.179749	-0.293317	0.0876614	0.0176302	0.380978	0.113567	0.310947	-0.267411	-0.0700312	-0.19738	2.77735	7.60222	0.000513126	0.00563822
208090_s_at	208090_s_at	208090_s_at	AIRE	autoimmune regulator	0.209083	0.124908	0.513928	0.174697	0.38902	0.084175	0.0497886	-0.304845	-0.339231	0.0343865	3.473	7.59682	0.00051534	0.00565636
207836_s_at	207836_s_at	207836_s_at	RBPMS	RNA binding protein with multiple splicing	-0.2883	-0.528208	0.892876	-0.358141	1.42108	0.239908	0.170066	-1.18118	-1.25102	0.0698417	5.36417	7.58284	0.000521111	0.00571224
204291_at	204291_at	204291_at	ZNF518A	zinc finger protein 518A	0.0212543	-0.215381	0.365131	0.269747	0.580512	0.236635	0.485128	-0.343877	-0.0953846	-0.248492	3.57065	7.58175	0.000521567	0.00571224
210092_at	210092_at	210092_at	MAGOH	mago-nashi homolog, proliferation-associated (Drosophila)	-0.372254	-0.216325	0.6656	-0.0852463	0.881925	-0.155929	0.131079	-1.03785	-0.750846	-0.287008	4.10982	7.58017	0.000522224	0.00571321
233750_s_at	233750_s_at	233750_s_at	TRMT1L	tRNA methyltransferase 1 homolog (S. cerevisiae)-like	-0.0918332	-0.00225058	0.877254	0.113076	0.879505	-0.0895827	0.115327	-0.969087	-0.764178	-0.204909	4.68066	7.57598	0.000523971	0.00572609
223014_at	223014_at	223014_at	UBE2R2	ubiquitin-conjugating enzyme E2R 2	-0.0360227	0.107893	1.01237	0.07645	0.904479	-0.143916	-0.0314432	-1.04839	-0.935922	-0.112473	6.4352	7.57241	0.000525467	0.0057317
203158_s_at	203158_s_at	203158_s_at	GLS	glutaminase	0.480793	0.739043	1.10416	0.623246	0.365119	-0.25825	-0.115797	-0.623369	-0.480916	-0.142454	3.66692	7.57134	0.000525916	0.0057317
209427_at	209427_at	209427_at	SMTN	smoothelin	1.10887	0.983475	1.26685	1.27884	0.283379	0.125393	0.29537	-0.157986	0.011991	-0.169977	5.70933	7.57067	0.000526194	0.0057317
201242_s_at	201242_s_at	201242_s_at	ATP1B1	ATPase, Na+/K+ transporting, beta 1 polypeptide	1.86815	3.26028	1.30346	2.0472	-1.95682	-1.39213	-1.21308	0.564685	0.743732	-0.179047	8.90541	7.56508	0.000528548	0.0057511
225524_at	225524_at	225524_at	ANTXR2	anthrax toxin receptor 2	-0.559438	-1.09807	-0.207745	-0.465058	0.890323	0.53863	0.63301	-0.351693	-0.257313	-0.0943797	8.98758	7.56082	0.000530348	0.00575947
208756_at	208756_at	208756_at	EIF3I	eukaryotic translation initiation factor 3, subunit I	-0.295308	-0.186875	0.397529	-0.388235	0.584404	-0.108433	-0.20136	-0.692837	-0.785764	0.0929267	7.38498	7.56055	0.000530462	0.00575947
212487_at	212487_at	212487_at	GPATCH8	G patch domain containing 8	0.545695	-0.00196767	0.587572	0.419018	0.58954	0.547663	0.420986	-0.0418773	-0.168554	0.126677	4.37542	7.55917	0.000531047	0.00575959
226022_at	226022_at	226022_at	SASH1	SAM and SH3 domain containing 1	0.332084	0.563561	0.65169	0.560463	0.0881295	-0.231477	-0.00309772	-0.319606	-0.0912272	-0.228379	5.83502	7.55718	0.000531893	0.00576255
201942_s_at	201942_s_at	201942_s_at	CPD	carboxypeptidase D	0.170278	-0.139916	-0.344201	-0.744723	-0.204285	0.310194	-0.604807	0.514479	-0.400522	0.915001	6.9228	7.55306	0.000533647	0.00576588
209867_s_at	209867_s_at	209867_s_at	LPHN3	latrophilin 3	0.49736	0.415539	0.622709	0.396936	0.207171	0.0818216	-0.0186028	-0.125349	-0.225774	0.100424	2.75579	7.55205	0.000534076	0.00576588
221267_s_at	221267_s_at	221267_s_at	ABHD17A	abhydrolase domain containing 17A	-0.0399714	0.157485	0.607597	-0.185554	0.450113	-0.197456	-0.343039	-0.647569	-0.793152	0.145583	6.6652	7.55198	0.000534107	0.00576588
214036_at	214036_at	214036_at	EFNA5	ephrin-A5	-0.184128	-0.163743	0.808768	0.0632689	0.972511	-0.0203849	0.227012	-0.992896	-0.745499	-0.247397	5.99053	7.55107	0.000534493	0.00576588
202482_x_at	202482_x_at	202482_x_at	RANBP1	RAN binding protein 1	0.271621	0.284118	0.282813	0.253682	-0.00130524	-0.0124972	-0.0304356	-0.011192	-0.0291304	0.0179384	2.6228	7.5471	0.000536196	0.00577804
222952_s_at	222952_s_at	222952_s_at	TLR7	toll-like receptor 7	-0.599196	-0.175899	0.0214839	-0.0251813	0.197383	-0.423297	0.150718	-0.62068	-0.0466652	-0.574015	2.75574	7.53568	0.000541111	0.00582477
217821_s_at	217821_s_at	217821_s_at	WBP11	WW domain binding protein 11	-0.0713016	-0.0190134	0.439936	0.0383775	0.45895	-0.0522881	0.0573909	-0.511238	-0.401559	-0.109679	3.11292	7.52931	0.000543875	0.00584826
213885_at	213885_at	213885_at	TRIM3	tripartite motif containing 3	0.343577	0.312114	0.78908	0.256515	0.476966	0.0314623	-0.055599	-0.445504	-0.532565	0.0870613	3.38786	7.51658	0.000549449	0.00590188
209592_s_at	209592_s_at	209592_s_at	DCAF7	DDB1 and CUL4 associated factor 7	-0.106413	0.0816815	0.437901	-0.0606994	0.35622	-0.188095	-0.142381	-0.544315	-0.498601	-0.0457139	4.12093	7.51521	0.000550053	0.00590207
213483_at	213483_at	213483_at	PPWD1	peptidylprolyl isomerase domain and WD repeat containing 1	-0.115725	-0.203569	0.854005	0.0668513	1.05757	0.0878435	0.27042	-0.969731	-0.787154	-0.182576	5.05744	7.50753	0.000553448	0.00593216
213260_at	213260_at	213260_at	FOXC1	forkhead box C1	0.470032	0.327885	0.521529	0.314113	0.193644	0.142147	-0.0137725	-0.0514971	-0.207416	0.155919	3.51479	7.49096	0.000560849	0.0060042
57703_at	57703_at	57703_at	SENP5	SUMO1/sentrin specific peptidase 5	0.284865	-0.116617	1.03871	-0.488881	1.15533	0.401483	-0.372264	-0.753843	-1.52759	0.773746	4.97432	7.48982	0.000561364	0.0060042
222985_at	222985_at	222985_at	YWHAG	tyrosine 3-monooxygenase/tryptophan 5-monooxygenase activation protein, gamma	-0.324135	-0.763543	-0.316603	-0.266977	0.44694	0.439408	0.496566	-0.00753159	0.0496261	-0.0571577	12.2513	7.48445	0.000563787	0.00602371
208689_s_at	208689_s_at	208689_s_at	RPN2	ribophorin II	-0.810154	-0.313024	0.0302864	-0.0810649	0.343311	-0.49713	0.231959	-0.84044	-0.111351	-0.729089	5.77115	7.4764	0.000567444	0.00605635
235997_at	235997_at	235997_at	ZNF74	zinc finger protein 74	-0.0740208	0.011947	0.483444	0.056408	0.471497	-0.0859678	0.044461	-0.557465	-0.427036	-0.130429	3.46461	7.47144	0.00056971	0.00607093
224060_s_at	224060_s_at	224060_s_at	DPH5	diphthamide biosynthesis 5	-0.563643	-0.202168	0.0844681	-0.107863	0.286636	-0.361475	0.0943049	-0.648111	-0.192331	-0.45578	2.91065	7.47076	0.000570017	0.00607093
224149_x_at	224149_x_at	224149_x_at	SLMAP	sarcolemma associated protein	1.28301	1.60701	2.53741	1.502	0.930404	-0.323998	-0.105005	-1.2544	-1.03541	-0.218992	5.90986	7.46204	0.000574027	0.00609592
212176_at	212176_at	212176_at	PNISR	PNN-interacting serine/arginine-rich protein	0.078365	-0.0974817	1.01001	1.45856	1.10749	0.175847	1.55604	-0.931647	0.448551	-1.3802	8.38057	7.46199	0.000574052	0.00609592
207035_at	207035_at	207035_at	SLC30A3	solute carrier family 30 (zinc transporter), member 3	-0.288366	-0.271436	0.248051	-0.462193	0.519487	-0.0169296	-0.190757	-0.536416	-0.710244	0.173827	3.60748	7.4617	0.000574183	0.00609592
201224_s_at	201224_s_at	201224_s_at	SRRM1	serine/arginine repetitive matrix 1	0.764845	0.347773	0.775654	0.563051	0.427881	0.417073	0.215278	-0.0108089	-0.212603	0.201794	5.76868	7.45437	0.000577578	0.0061255
201593_s_at	201593_s_at	201593_s_at	ZC3H15	zinc finger CCCH-type containing 15	0.156618	-0.128743	0.0660261	-0.27726	0.194769	0.285361	-0.148517	0.0905921	-0.343286	0.433878	7.62193	7.44767	0.000580702	0.0061468
209782_s_at	209782_s_at	209782_s_at	DBP	D site of albumin promoter (albumin D-box) binding protein	-0.171729	0.302904	0.574231	-0.0180709	0.271327	-0.474633	-0.320975	-0.74596	-0.592301	-0.153658	3.47736	7.44744	0.00058081	0.0061468
228302_x_at	228302_x_at	228302_x_at	CAMK2N1	calcium/calmodulin-dependent protein kinase II inhibitor 1	-0.612216	-0.37081	0.51543	-0.523323	0.88624	-0.241407	-0.152513	-1.12765	-1.03875	-0.0888936	3.46409	7.43991	0.00058434	0.00617357
212445_s_at	212445_s_at	212445_s_at	NEDD4L	neural precursor cell expressed, developmentally down-regulated 4-like, E3 ubiquitin protein ligase	0.298246	0.216059	0.740471	0.552867	0.524412	0.082187	0.336808	-0.442225	-0.187604	-0.254621	3.43253	7.43943	0.000584567	0.00617357
235047_x_at	235047_x_at	235047_x_at	NACC1	nucleus accumbens associated 1, BEN and BTB (POZ) domain containing	0.182615	-0.050649	0.974315	0.0892561	1.02496	0.233264	0.139905	-0.7917	-0.885059	0.0933588	4.018	7.43782	0.000585322	0.00617506
213337_s_at	213337_s_at	213337_s_at	SOCS1	suppressor of cytokine signaling 1	0.0984565	-0.19501	0.162365	-0.13381	0.357375	0.293466	0.0611996	-0.0639088	-0.296175	0.232267	2.95035	7.43081	0.000588641	0.00620356
205031_at	205031_at	205031_at	EFNB3	ephrin-B3	0.0164391	0.209319	0.400672	0.252844	0.191352	-0.19288	0.0435246	-0.384232	-0.147827	-0.236405	3.33503	7.42893	0.000589533	0.00620456
234351_x_at	234351_x_at	234351_x_at	TRPS1	trichorhinophalangeal syndrome I	0.93398	0.571181	1.6666	0.365559	1.09542	0.362798	-0.205623	-0.732618	-1.30104	0.568421	7.52744	7.42796	0.000589993	0.00620456
218259_at	218259_at	218259_at	MKL2	MKL/myocardin-like 2	-0.111793	0.0349314	0.410791	0.158048	0.37586	-0.146725	0.123117	-0.522584	-0.252743	-0.269842	6.56833	7.42671	0.000590587	0.00620456
209201_x_at	209201_x_at	209201_x_at	CXCR4	chemokine (C-X-C motif) receptor 4	-0.4621	0.192462	0.376754	0.378635	0.184292	-0.654562	0.186172	-0.838854	0.00188021	-0.840734	2.86527	7.42289	0.000592408	0.0062119
207627_s_at	207627_s_at	207627_s_at	TFCP2	transcription factor CP2	-0.257221	0.0427763	0.733307	-0.0402984	0.690531	-0.299997	-0.0830747	-0.990528	-0.773606	-0.216923	4.79324	7.42265	0.000592521	0.0062119
215533_s_at	215533_s_at	215533_s_at	UBE4B	ubiquitination factor E4B	-0.258892	0.100491	0.561917	0.229555	0.461426	-0.359383	0.129064	-0.820809	-0.332362	-0.488447	3.0751	7.42032	0.000593637	0.00621711
223780_s_at	223780_s_at	223780_s_at	MED13	mediator complex subunit 13	0.343651	0.0801028	0.465073	0.0113374	0.38497	0.263548	-0.0687654	-0.121422	-0.453735	0.332313	3.31182	7.41134	0.000597951	0.00625349
202676_x_at	202676_x_at	202676_x_at	FASTK	Fas-activated serine/threonine kinase	0.264591	0.465793	0.902416	0.496114	0.436623	-0.201202	0.0303208	-0.637825	-0.406302	-0.231523	4.82852	7.4105	0.000598355	0.00625349
226944_at	226944_at	226944_at	HTRA3	HtrA serine peptidase 3	0.194443	0.0621945	0.511167	0.144029	0.448972	0.132248	0.0818346	-0.316724	-0.367138	0.0504134	3.26657	7.40901	0.000599077	0.00625454
221712_s_at	221712_s_at	221712_s_at	WDR74	WD repeat domain 74	-0.10227	-0.0835776	0.356523	-0.166124	0.4401	-0.0186923	-0.0825468	-0.458793	-0.522647	0.0638545	3.31399	7.4071	0.000599998	0.00625766
209784_s_at	209784_s_at	209784_s_at	JAG2	jagged 2	-0.241828	-0.338346	0.138209	-0.0381487	0.476555	0.0965178	0.300198	-0.380038	-0.176358	-0.20368	3.32235	7.40513	0.000600957	0.00626116
233911_s_at	233911_s_at	233911_s_at	PPM1H	protein phosphatase, Mg2+/Mn2+ dependent, 1H	-0.0765379	-0.0460894	0.51174	-0.228332	0.557829	-0.0304485	-0.182243	-0.588277	-0.740072	0.151794	3.13705	7.39007	0.00060831	0.00633121
217369_at	217369_at	217369_at	IGHG1	immunoglobulin heavy constant gamma 1 (G1m marker)	-0.256955	0.00780456	-0.0814428	-0.819362	-0.0892473	-0.264759	-0.827166	-0.175512	-0.737919	0.562407	3.41243	7.3883	0.00060918	0.00633371
201114_x_at	201114_x_at	201114_x_at	PSMA7	proteasome (prosome, macropain) subunit, alpha type, 7	-0.259375	-0.252791	0.121066	-0.6139	0.373857	-0.00658402	-0.361109	-0.380441	-0.734965	0.354525	7.38588	7.38372	0.00061144	0.00635064
1553587_a_at	1553587_a_at	1553587_a_at	POLE4	polymerase (DNA-directed), epsilon 4, accessory subunit	-0.207936	0.0493119	0.84272	0.0768823	0.793408	-0.257248	0.0275704	-1.05066	-0.765838	-0.284818	6.84145	7.37759	0.000614477	0.00637559
218856_at	218856_at	218856_at	TNFRSF21	tumor necrosis factor receptor superfamily, member 21	-0.260154	-0.382216	0.424123	-0.211452	0.806339	0.122062	0.170764	-0.684277	-0.635575	-0.0487017	3.26774	7.37525	0.00061564	0.00638107
201354_s_at	201354_s_at	201354_s_at	BAZ2A	bromodomain adjacent to zinc finger domain, 2A	0.409744	0.11176	1.08452	0.332009	0.97276	0.297984	0.220249	-0.674776	-0.752511	0.0777353	4.25302	7.36678	0.000619871	0.00641832
221846_s_at	221846_s_at	221846_s_at	CASKIN2	CASK interacting protein 2	-0.319721	-0.199845	0.418691	-0.294441	0.618536	-0.119877	-0.0945965	-0.738412	-0.713132	-0.02528	3.13817	7.3614	0.000622579	0.00643973
214607_at	214607_at	214607_at	PAK3	p21 protein (Cdc42/Rac)-activated kinase 3	0.292301	0.26673	0.727274	-0.551745	0.460544	0.0255707	-0.818476	-0.434973	-1.27902	0.844046	5.17254	7.35977	0.000623398	0.00644156
202719_s_at	202719_s_at	202719_s_at	TES	testis derived transcript (3 LIM domains)	-0.355498	0.0781037	0.126667	-0.312624	0.0485635	-0.433601	-0.390728	-0.482165	-0.439291	-0.0428735	3.21134	7.3539	0.000626372	0.00646565
212082_s_at	212082_s_at	212082_s_at	MYL6	myosin, light chain 6, alkali, smooth muscle and non-muscle	-0.477479	-0.743587	-0.0892936	-0.18092	0.654294	0.266109	0.562667	-0.388185	-0.0916267	-0.296558	10.1228	7.35051	0.000628092	0.00647024
201386_s_at	201386_s_at	201386_s_at	DHX15	DEAH (Asp-Glu-Ala-His) box helicase 15	-0.183399	0.250835	0.501932	0.175421	0.251097	-0.434234	-0.0754141	-0.685331	-0.326511	-0.35882	9.4831	7.35049	0.000628104	0.00647024
218423_x_at	218423_x_at	218423_x_at	VPS54	vacuolar protein sorting 54 homolog (S. cerevisiae)	-0.301959	-0.267737	0.40837	-0.0851283	0.676108	-0.034222	0.182609	-0.71033	-0.493499	-0.216831	6.22067	7.34335	0.000631747	0.00650111
208612_at	208612_at	208612_at	PDIA3	protein disulfide isomerase family A, member 3	-0.419242	-0.0445774	-0.297737	-0.232722	-0.253159	-0.374664	-0.188145	-0.121505	0.0650147	-0.18652	5.4387	7.33853	0.000634221	0.0065199
216976_s_at	216976_s_at	216976_s_at	RYK	receptor-like tyrosine kinase	-0.308254	0.0206075	0.201651	-0.472081	0.181043	-0.328862	-0.492689	-0.509905	-0.673732	0.163827	4.0004	7.32508	0.000641182	0.00658472
200710_at	200710_at	200710_at	ACADVL	acyl-CoA dehydrogenase, very long chain	0.454848	-0.0673415	0.514515	0.654519	0.581856	0.522189	0.721861	-0.0596671	0.140004	-0.199672	4.55341	7.32023	0.00064371	0.00659911
224658_x_at	224658_x_at	224658_x_at	PACS1	phosphofurin acidic cluster sorting protein 1	0.118949	0.231456	0.967353	0.280102	0.735897	-0.112508	0.0486459	-0.848405	-0.687251	-0.161154	4.1533	7.31987	0.000643896	0.00659911
200964_at	200964_at	200964_at	UBA1	ubiquitin-like modifier activating enzyme 1	-0.103753	-0.130848	0.283896	0.532717	0.414744	0.0270948	0.663565	-0.387649	0.248821	-0.636471	5.4505	7.3128	0.000647605	0.00663037
203278_s_at	203278_s_at	203278_s_at	PHF21A	PHD finger protein 21A	0.282803	0.110462	0.945678	0.0561545	0.835215	0.17234	-0.0543078	-0.662875	-0.889523	0.226648	5.14686	7.29922	0.000654789	0.0066971
200036_s_at	200036_s_at	200036_s_at	RPL10A	ribosomal protein L10a	-0.0262436	0.155435	0.683243	0.257076	0.527808	-0.181679	0.101641	-0.709486	-0.426167	-0.283319	4.56618	7.28639	0.000661663	0.00676053
226607_at	226607_at	226607_at	C20orf194	chromosome 20 open reading frame 194	-0.239139	-0.15584	0.225316	0.132604	0.381156	-0.0832988	0.288445	-0.464455	-0.0927114	-0.371743	3.31407	7.28459	0.000662631	0.00676355
203419_at	203419_at	203419_at	KMT2B	lysine (K)-specific methyltransferase 2B	0.0804374	0.29815	0.662851	0.482889	0.364702	-0.217712	0.18474	-0.582414	-0.179962	-0.402452	3.37143	7.28052	0.000664831	0.00677372
211995_x_at	211995_x_at	211995_x_at	ACTG1	actin, gamma 1	-0.509667	-0.269432	-0.253701	-0.182743	0.0157311	-0.240235	0.0866891	-0.255966	0.070958	-0.326924	7.29861	7.28025	0.000664975	0.00677372
209240_at	209240_at	209240_at	OGT	O-linked N-acetylglucosamine (GlcNAc) transferase	0.519525	0.165045	1.40858	1.19775	1.24354	0.354481	1.0327	-0.889059	-0.210836	-0.678222	8.69968	7.27456	0.000668062	0.00679827
207714_s_at	207714_s_at	207714_s_at	SERPINH1	serpin peptidase inhibitor, clade H (heat shock protein 47), member 1, (collagen binding protein 1)	-0.527956	0.000382792	-0.0242985	-0.173459	-0.0246813	-0.528339	-0.173841	-0.503658	-0.14916	-0.354498	3.05892	7.27182	0.000669556	0.00680659
205201_at	205201_at	205201_at	GLI3	GLI family zinc finger 3	-0.213689	0.0987438	0.713842	-0.186029	0.615098	-0.312433	-0.284773	-0.927531	-0.899871	-0.0276596	3.58197	7.25956	0.000676282	0.00686238
206104_at	206104_at	206104_at	ISL1	ISL LIM homeobox 1	-0.581006	0.585558	0.586937	0.586937	0.00137887	-1.16656	0.00137887	-1.16794	0	-1.16794	2.8391	7.25933	0.00067641	0.00686238
202323_s_at	202323_s_at	202323_s_at	ACBD3	acyl-CoA binding domain containing 3	0.112259	0.126271	-0.165603	-0.517309	-0.291874	-0.0140123	-0.64358	0.277862	-0.351705	0.629567	3.92727	7.25265	0.0006801	0.00689287
232602_at	232602_at	232602_at	WFDC3	WAP four-disulfide core domain 3	-0.285584	0.138605	0.342494	-0.160572	0.203889	-0.424189	-0.299177	-0.628078	-0.503066	-0.125012	3.09037	7.24922	0.000682006	0.00690522
223425_at	223425_at	223425_at	RAVER1	ribonucleoprotein, PTB-binding 1	-0.167474	-0.0148959	0.00635671	-0.288006	0.0212526	-0.152579	-0.27311	-0.173831	-0.294363	0.120532	2.673	7.23556	0.000689654	0.00697564
1560897_a_at	1560897_a_at	1560897_a_at	KRTAP10-11	keratin associated protein 10-11	0.237627	0.252817	0.207598	0.246541	-0.0452185	-0.0151901	-0.00627607	0.0300284	0.0389424	-0.00891398	2.60215	7.23415	0.000690447	0.00697664
211313_s_at	211313_s_at	211313_s_at	BAZ1B	bromodomain adjacent to zinc finger domain, 1B	-0.110893	-0.121699	0.0896782	-0.319546	0.211378	0.0108061	-0.197847	-0.200571	-0.409224	0.208653	3.1552	7.22664	0.0006947	0.00700724
203420_at	203420_at	203420_at	FAM8A1	family with sequence similarity 8, member A1	-0.0221516	-0.212394	0.0161183	0.00217473	0.228513	0.190243	0.214569	-0.0382699	-0.0139435	-0.0243264	2.55576	7.22634	0.000694869	0.00700724
222678_s_at	222678_s_at	222678_s_at	DCUN1D1	DCN1, defective in cullin neddylation 1, domain containing 1	0.049858	0.700132	1.45086	0.544284	0.750729	-0.650274	-0.155848	-1.401	-0.906577	-0.494426	5.85159	7.21323	0.000702355	0.00707563
212893_at	212893_at	212893_at	ZZZ3	zinc finger, ZZ-type containing 3	-0.182242	0.0327809	0.524253	-0.0698209	0.491472	-0.215023	-0.102602	-0.706494	-0.594074	-0.112421	6.16874	7.20967	0.000704404	0.00708917
201615_x_at	201615_x_at	201615_x_at	CALD1	caldesmon 1	0.0046406	-0.418827	-0.278762	-0.122916	0.140064	0.423467	0.295911	0.283403	0.155847	0.127556	2.89649	7.20791	0.000705421	0.00709036
208820_at	208820_at	208820_at	PTK2	protein tyrosine kinase 2	0.299506	0.202242	0.472742	0.465401	0.2705	0.0972633	0.263158	-0.173236	-0.0073414	-0.165895	3.00259	7.20702	0.000705933	0.00709036
208579_x_at	208579_x_at	208579_x_at	H2BFS	H2B histone family, member S (pseudogene)	-1.1167	-0.609175	0.117118	-0.803542	0.726293	-0.507523	-0.194367	-1.23382	-0.92066	-0.313157	5.639	7.19306	0.000714051	0.00716474
219569_s_at	219569_s_at	219569_s_at	SLC35G2	solute carrier family 35, member G2	-0.0637335	-0.054495	0.0298579	-0.594418	0.0843529	-0.00923849	-0.539923	-0.0935914	-0.624276	0.530685	3.01868	7.19027	0.000715682	0.00717395
218732_at	218732_at	218732_at	PTRH2	peptidyl-tRNA hydrolase 2	0.0175568	0.154269	0.795773	-0.098462	0.641503	-0.136712	-0.252731	-0.778216	-0.894235	0.116019	5.42628	7.18808	0.000716971	0.00717971
206459_s_at	206459_s_at	206459_s_at	WNT2B	wingless-type MMTV integration site family, member 2B	-0.454286	0.178793	0.230294	0.0552968	0.0515014	-0.633079	-0.123496	-0.68458	-0.174997	-0.509582	2.93752	7.18298	0.000719971	0.00720258
222060_at	222060_at	222060_at	KRT8P12	keratin 8 pseudogene 12	-0.42519	-0.036238	0.16932	-0.0515881	0.205558	-0.388952	-0.0153501	-0.59451	-0.220908	-0.373602	3.30791	7.18078	0.000721271	0.0072084
218250_s_at	218250_s_at	218250_s_at	CNOT7	CCR4-NOT transcription complex, subunit 7	-0.371978	-0.164974	0.15341	-0.291199	0.318384	-0.207004	-0.126225	-0.525388	-0.444609	-0.0807787	6.29013	7.17922	0.000722193	0.00721046
208973_at	208973_at	208973_at	ERI3	ERI1 exoribonuclease family member 3	0.244271	0.336966	0.891174	-0.0221992	0.554208	-0.092695	-0.359165	-0.646903	-0.913373	0.26647	3.94222	7.16221	0.000732344	0.00730389
230826_at	230826_at	230826_at	MMD2	monocyte to macrophage differentiation-associated 2	0.335916	0.320283	0.448047	0.376759	0.127764	0.015633	0.0564758	-0.112131	-0.0712882	-0.0408429	2.7071	7.16111	0.000733005	0.00730389
200000_s_at	200000_s_at	200000_s_at	PRPF8	pre-mRNA processing factor 8	-0.0532948	-0.170315	0.0875704	0.450416	0.257885	0.11702	0.620731	-0.140865	0.362846	-0.503711	4.7463	7.15598	0.000736102	0.0073275
201454_s_at	201454_s_at	201454_s_at	NPEPPS	aminopeptidase puromycin sensitive	0.16025	0.118543	0.320876	-0.0458933	0.202334	0.041707	-0.164436	-0.160627	-0.36677	0.206143	4.50706	7.1509	0.000739177	0.00735083
207265_s_at	207265_s_at	207265_s_at	KDELR3	KDEL (Lys-Asp-Glu-Leu) endoplasmic reticulum protein retention receptor 3	-0.491436	-0.134049	-0.149353	-0.610419	-0.0153043	-0.357387	-0.47637	-0.342083	-0.461066	0.118983	7.50399	7.14448	0.000743088	0.00738241
212704_at	212704_at	212704_at	ZCCHC11	zinc finger, CCHC domain containing 11	0.32601	-0.257378	0.992579	0.69692	1.24996	0.583388	0.954298	-0.666569	-0.295659	-0.37091	6.47711	7.13521	0.00074877	0.00742917
222657_s_at	222657_s_at	222657_s_at	UBE2W	ubiquitin-conjugating enzyme E2W (putative)	-0.193863	-0.0372117	0.419099	-0.184261	0.456311	-0.156651	-0.147049	-0.612962	-0.60336	-0.00960212	4.6767	7.13428	0.000749345	0.00742917
201459_at	201459_at	201459_at	RUVBL2	RuvB-like AAA ATPase 2	0.270862	0.346402	0.542016	0.250321	0.195614	-0.0755403	-0.0960816	-0.271154	-0.291696	0.0205413	3.21422	7.1332	0.00075001	0.00742917
209205_s_at	209205_s_at	209205_s_at	LMO4	LIM domain only 4	-0.0451369	-0.463572	0.606199	-0.0856717	1.06977	0.418435	0.3779	-0.651336	-0.691871	0.0405347	8.29974	7.1289	0.000752673	0.0074482
221730_at	221730_at	221730_at	COL5A2	collagen, type V, alpha 2	-0.323369	0.451312	-0.224861	-0.455901	-0.676173	-0.774681	-0.907214	-0.0985083	-0.231041	0.132532	8.76397	7.12446	0.000755425	0.00746809
203262_s_at	203262_s_at	203262_s_at	FAM50A	family with sequence similarity 50, member A	-0.279324	0.0545362	0.102549	0.0403846	0.048013	-0.33386	-0.0141516	-0.381873	-0.0621646	-0.319708	2.60773	7.12245	0.000756674	0.00747309
237577_at	237577_at	237577_at	PCNP	PEST proteolytic signal containing nuclear protein	-0.024382	-0.0313279	-0.39615	-0.0106987	-0.364822	0.00694591	0.0206292	0.371768	0.385451	-0.0136833	2.58583	7.12077	0.000757723	0.0074761
218367_x_at	218367_x_at	218367_x_at	USP21	ubiquitin specific peptidase 21	-0.110528	0.11727	0.262625	0.206934	0.145355	-0.227798	0.0896638	-0.373153	-0.0556907	-0.317462	3.22885	7.11919	0.000758708	0.00747848
208758_at	208758_at	208758_at	ATIC	5-aminoimidazole-4-carboxamide ribonucleotide formyltransferase/IMP cyclohydrolase	-0.349988	-0.0129095	0.00306271	-0.0114458	0.0159722	-0.337078	0.00146366	-0.35305	-0.0145086	-0.338542	2.67415	7.11798	0.000759464	0.0074786
220989_s_at	220989_s_at	220989_s_at	AMN	amnion associated transmembrane protein	-0.0237793	0.128427	0.447307	-0.00184767	0.31888	-0.152206	-0.130275	-0.471087	-0.449155	-0.0219317	3.14321	7.11475	0.000761489	0.00748096
206998_x_at	206998_x_at	206998_x_at	PRB3	proline-rich protein BstNI subfamily 3	0.0101873	-0.0339425	0.548291	0.0512123	0.582234	0.0441298	0.0851548	-0.538104	-0.497079	-0.041025	3.42755	7.11435	0.000761738	0.00748096
221927_s_at	221927_s_at	221927_s_at	ABHD11	abhydrolase domain containing 11	-0.247826	-0.168111	0.169411	-0.069337	0.337522	-0.0797156	0.0987737	-0.417238	-0.238748	-0.178489	4.5963	7.11404	0.000761936	0.00748096
230789_at	230789_at	230789_at	ZNF280B	zinc finger protein 280B	0.0404916	-0.289164	0.43329	0.247714	0.722455	0.329656	0.536878	-0.392799	-0.185576	-0.207222	4.27386	7.11205	0.000763184	0.00748373
219063_at	219063_at	219063_at	C1orf35	chromosome 1 open reading frame 35	-0.110507	-0.10854	0.331676	-0.0187209	0.440216	-0.00196675	0.0898193	-0.442183	-0.350397	-0.091786	3.1419	7.11122	0.000763707	0.00748373
200896_x_at	200896_x_at	200896_x_at	HDGF	hepatoma-derived growth factor	0.0133193	0.0374125	0.0926893	-0.236231	0.0552769	-0.0240932	-0.273644	-0.0793701	-0.328921	0.249551	4.06411	7.10684	0.000766469	0.00749769
1552474_a_at	1552474_a_at	1552474_a_at	GAMT	guanidinoacetate N-methyltransferase	-0.535663	-0.386837	0.351624	-0.166103	0.738461	-0.148826	0.220735	-0.887286	-0.517726	-0.36956	4.48322	7.10659	0.000766623	0.00749769
218472_s_at	218472_s_at	218472_s_at	PELO	pelota homolog (Drosophila)	-0.0836605	-0.134972	0.451238	-0.0928203	0.58621	0.0513115	0.0421518	-0.534898	-0.544058	0.00915973	5.09499	7.10305	0.000768865	0.00750524
217457_s_at	217457_s_at	217457_s_at	RAP1GDS1	RAP1, GTP-GDP dissociation stimulator 1	-0.32569	0.000699728	0.458364	0.0864819	0.457665	-0.32639	0.0857822	-0.784055	-0.371883	-0.412172	3.94838	7.10302	0.000768887	0.00750524
212348_s_at	212348_s_at	212348_s_at	KDM1A	lysine (K)-specific demethylase 1A	-0.174159	0.0683274	0.240558	-0.184332	0.172231	-0.242486	-0.252659	-0.414717	-0.42489	0.0101731	4.55408	7.10169	0.000769726	0.00750613
202447_at	202447_at	202447_at	DECR1	2,4-dienoyl CoA reductase 1, mitochondrial	-0.760591	-0.679559	0.343052	-0.257085	1.02261	-0.0810322	0.422474	-1.10364	-0.600137	-0.503506	6.30549	7.09034	0.00077697	0.00756808
218917_s_at	218917_s_at	218917_s_at	ARID1A	AT rich interactive domain 1A (SWI-like)	0.181806	-0.0279558	0.639192	0.535717	0.667148	0.209762	0.563673	-0.457386	-0.103475	-0.353911	9.10003	7.08938	0.000777584	0.00756808
212682_s_at	212682_s_at	212682_s_at	LMF2	lipase maturation factor 2	0.0256215	0.00294677	0.380721	0.020473	0.377774	0.0226747	0.0175262	-0.355099	-0.360248	0.0051485	4.04049	7.08779	0.000778602	0.00757066
224630_at	224630_at	224630_at	ERLEC1	endoplasmic reticulum lectin 1	-0.313833	0.110722	0.258852	-0.405985	0.14813	-0.424555	-0.516707	-0.572685	-0.664837	0.0921526	6.63948	7.08122	0.000782839	0.00760451
236688_at	236688_at	236688_at	FRMPD3	FERM and PDZ domain containing 3	-0.151425	-0.381957	0.173747	0.0146241	0.555704	0.230532	0.396581	-0.325172	-0.159123	-0.16605	2.97195	7.07844	0.000784634	0.00761459
200820_at	200820_at	200820_at	PSMD8	proteasome (prosome, macropain) 26S subunit, non-ATPase, 8	-0.125036	0.248318	0.482351	-0.141652	0.234033	-0.373354	-0.38997	-0.607387	-0.624003	0.016616	3.90107	7.07586	0.000786309	0.00761879
201700_at	201700_at	201700_at	CCND3	cyclin D3	-0.321017	-0.118131	0.0671374	-0.392763	0.185268	-0.202886	-0.274632	-0.388154	-0.4599	0.0717461	3.56157	7.07544	0.000786583	0.00761879
202009_at	202009_at	202009_at	TWF2	twinfilin actin-binding protein 2	0.132689	0.167599	0.562765	-0.1155	0.395166	-0.0349099	-0.283099	-0.430076	-0.678265	0.248189	3.40272	7.07397	0.000787536	0.00762068
200950_at	200950_at	200950_at	ARPC1A	actin related protein 2/3 complex, subunit 1A, 41kDa	-0.505707	-0.426022	-0.0204647	-0.27327	0.405557	-0.0796849	0.152752	-0.485242	-0.252806	-0.232437	3.70202	7.06857	0.000791058	0.0076474
244752_at	244752_at	244752_at	ZNF438	zinc finger protein 438	-0.137822	-0.00181534	0.0179471	0.00685404	0.0197625	-0.136007	0.00866938	-0.155769	-0.0110931	-0.144676	2.52884	7.0524	0.000801709	0.00772852
201778_s_at	201778_s_at	201778_s_at	EFCAB14	EF-hand calcium binding domain 14	-0.164934	-0.202356	0.308472	-0.0922995	0.510828	0.0374218	0.110056	-0.473406	-0.400771	-0.0726345	5.18559	7.05086	0.000802727	0.00772852
201996_s_at	201996_s_at	201996_s_at	SPEN	spen family transcriptional repressor	0.436808	-0.247418	-0.0339347	-0.265657	0.213484	0.684226	-0.0182384	0.470743	-0.231722	0.702465	5.33491	7.05075	0.000802804	0.00772852
238350_at	238350_at	238350_at	UBN2	ubinuclein 2	0.0590401	-0.159872	0.161971	-0.353511	0.321842	0.218912	-0.19364	-0.10293	-0.515482	0.412551	3.60155	7.05044	0.000803009	0.00772852
202630_at	202630_at	202630_at	APPBP2	amyloid beta precursor protein (cytoplasmic tail) binding protein 2	-0.346864	-0.174058	0.0640791	-0.211478	0.238138	-0.172805	-0.0374196	-0.410943	-0.275557	-0.135386	7.35805	7.05001	0.000803293	0.00772852
209023_s_at	209023_s_at	209023_s_at	STAG2	stromal antigen 2	-0.505494	0.144335	0.364412	-0.155163	0.220077	-0.649829	-0.299498	-0.869907	-0.519576	-0.350331	4.77702	7.04695	0.000805331	0.00774072
216993_s_at	216993_s_at	216993_s_at	COL11A2	collagen, type XI, alpha 2	0.0895114	-0.0236515	0.367567	0.0772736	0.391219	0.113163	0.100925	-0.278056	-0.290293	0.0122378	3.34151	7.04362	0.000807553	0.00775323
221688_s_at	221688_s_at	221688_s_at	IMP3	IMP3, U3 small nucleolar ribonucleoprotein	-0.358875	-0.155608	0.303125	-0.109983	0.458733	-0.203267	0.0456245	-0.662	-0.413108	-0.248892	3.70864	7.04269	0.000808174	0.00775323
227111_at	227111_at	227111_at	ZBTB34	zinc finger and BTB domain containing 34	-0.327987	-0.121789	0.366336	-0.297367	0.488126	-0.206198	-0.175578	-0.694324	-0.663704	-0.0306201	4.85959	7.03229	0.000815167	0.00781286
221269_s_at	221269_s_at	221269_s_at	SH3BGRL3	SH3 domain binding glutamate-rich protein like 3	-0.392465	-0.0662384	0.231517	-0.507296	0.297756	-0.326226	-0.441057	-0.623982	-0.738813	0.114831	4.86944	7.02646	0.000819114	0.00784322
208730_x_at	208730_x_at	208730_x_at	RAB2A	RAB2A, member RAS oncogene family	-0.483425	-0.504785	0.469717	-0.641672	0.974502	0.0213603	-0.136887	-0.953142	-1.11139	0.158247	4.20034	7.02151	0.000822479	0.00786793
1554625_at	1554625_at	1554625_at	BCL6B	B-cell CLL/lymphoma 6, member B	0.290183	-0.0734958	0.587751	0.291755	0.661247	0.363679	0.365251	-0.297568	-0.295996	-0.00157158	3.79841	7.01439	0.000827352	0.00790703
213887_s_at	213887_s_at	213887_s_at	POLR2E	polymerase (RNA) II (DNA directed) polypeptide E, 25kDa	-0.270835	0.0855998	-0.0315245	-0.497498	-0.117124	-0.356435	-0.583098	-0.23931	-0.465974	0.226663	3.2455	7.01071	0.000829878	0.00792364
225563_at	225563_at	225563_at	PAN3	PAN3 poly(A) specific ribonuclease subunit homolog (S. cerevisiae)	0.272139	-0.130261	0.482908	0.320292	0.613169	0.402401	0.450554	-0.210768	-0.162615	-0.0481528	6.52967	7.00566	0.000833367	0.00794941
212134_at	212134_at	212134_at	PHLDB1	pleckstrin homology-like domain, family B, member 1	0.142194	0.242714	0.5927	0.354509	0.349986	-0.100521	0.111794	-0.450507	-0.238192	-0.212315	2.84398	7.00371	0.000834718	0.00795475
231747_at	231747_at	231747_at	CYSLTR1	cysteinyl leukotriene receptor 1	-0.420751	-0.0372529	0.00439179	-0.0216425	0.0416447	-0.383498	0.0156104	-0.425143	-0.0260343	-0.399109	2.62383	6.99529	0.000840574	0.00800296
236302_at	236302_at	236302_at	PPM1E	protein phosphatase, Mg2+/Mn2+ dependent, 1E	2.56303	2.54661	2.49217	2.12995	-0.0544409	0.0164141	-0.416664	0.070855	-0.362223	0.433078	3.40915	6.99388	0.000841557	0.00800474
207578_s_at	207578_s_at	207578_s_at	HTR4	5-hydroxytryptamine (serotonin) receptor 4, G protein-coupled	-0.33824	-0.180911	0.510558	-0.244136	0.691469	-0.157329	-0.0632258	-0.848798	-0.754695	-0.0941033	4.18986	6.99233	0.000842643	0.00800749
225123_at	225123_at	225123_at	SESN3	sestrin 3	-0.353459	-0.499584	0.11618	-0.370309	0.615764	0.146125	0.129275	-0.46964	-0.486489	0.0168498	3.84706	6.97679	0.000853597	0.00810394
219500_at	219500_at	219500_at	CLCF1	cardiotrophin-like cytokine factor 1	0.00156968	-0.0655086	0.506238	-0.127121	0.571746	0.0670782	-0.0616126	-0.504668	-0.633359	0.128691	3.33689	6.97055	0.00085804	0.00813843
218887_at	218887_at	218887_at	MRPL2	mitochondrial ribosomal protein L2	-0.01682	-0.0337547	0.317947	0.0169655	0.351701	0.0169347	0.0507202	-0.334767	-0.300981	-0.0337855	3.08181	6.96714	0.00086048	0.00815388
212997_s_at	212997_s_at	212997_s_at	TLK2	tousled-like kinase 2	0.0829391	0.286949	0.741539	0.228858	0.454591	-0.20401	-0.0580909	-0.6586	-0.512681	-0.145919	6.60609	6.96354	0.000863064	0.00816099
218514_at	218514_at	218514_at	SMG8	SMG8 nonsense mediated mRNA decay factor	-0.290248	-0.0143402	0.393525	-0.0861732	0.407865	-0.275907	-0.071833	-0.683773	-0.479698	-0.204074	3.23659	6.96091	0.000864953	0.00816099
209162_s_at	209162_s_at	209162_s_at	PRPF4	pre-mRNA processing factor 4	-0.130966	0.0631984	0.380604	0.222314	0.317406	-0.194164	0.159115	-0.51157	-0.15829	-0.353279	2.99309	6.96063	0.000865155	0.00816099
225671_at	225671_at	225671_at	SPNS2	spinster homolog 2 (Drosophila)	-0.374839	0.0381074	0.123778	0.061776	0.0856705	-0.412947	0.0236686	-0.498617	-0.0620019	-0.436615	3.44921	6.96053	0.000865226	0.00816099
201935_s_at	201935_s_at	201935_s_at	EIF4G3	eukaryotic translation initiation factor 4 gamma, 3	0.324078	-0.191162	0.531971	0.00490398	0.723133	0.51524	0.196066	-0.207893	-0.527067	0.319174	6.36395	6.95926	0.000866142	0.00816099
212614_at	212614_at	212614_at	ARID5B	AT rich interactive domain 5B (MRF1-like)	-0.0710539	0.717573	0.791089	0.105364	0.0735154	-0.788627	-0.612209	-0.862143	-0.685724	-0.176418	4.4866	6.95899	0.000866337	0.00816099
202585_s_at	202585_s_at	202585_s_at	NFX1	nuclear transcription factor, X-box binding 1	-0.0719417	-0.00239376	0.260843	0.0954684	0.263236	-0.0695479	0.0978622	-0.332784	-0.165374	-0.16741	2.85472	6.95819	0.000866913	0.00816099
231360_at	231360_at	231360_at	C20orf141	chromosome 20 open reading frame 141	0.326127	0.233247	0.368964	0.351398	0.135716	0.0928793	0.118151	-0.0428371	-0.0175656	-0.0252714	2.60592	6.95367	0.000870188	0.00818416
208921_s_at	208921_s_at	208921_s_at	SRI	sorcin	-0.292807	-0.101896	-0.110464	-0.300255	-0.00856815	-0.190911	-0.198359	-0.182343	-0.189791	0.00744797	5.81287	6.94831	0.00087408	0.00821309
229356_x_at	229356_x_at	229356_x_at	INO80	INO80 complex subunit	-0.0592732	-0.101297	0.255457	0.217717	0.356754	0.0420235	0.319014	-0.31473	-0.0377398	-0.276991	3.70729	6.94363	0.000877496	0.00823431
215944_at	215944_at	215944_at	RP11-170N11.1	uncharacterized LOC101927498	0.438576	0.474324	0.547828	0.57245	0.073504	-0.0357483	0.0981264	-0.109252	0.0246223	-0.133875	2.69566	6.94297	0.000877977	0.00823431
202460_s_at	202460_s_at	202460_s_at	LPIN2	lipin 2	0.0214332	0.0260968	-0.00628943	-0.165059	-0.0323863	-0.00466365	-0.191155	0.0277226	-0.158769	0.186492	2.81629	6.94066	0.000879674	0.00824041
201465_s_at	201465_s_at	201465_s_at	JUN	jun proto-oncogene	0.992961	-0.454094	-1.04362	-0.800658	-0.589525	1.44705	-0.346564	2.03658	0.242961	1.79362	6.96147	6.93985	0.000880266	0.00824041
218959_at	218959_at	218959_at	HOXC10	homeobox C10	0.00881884	-0.445073	0.0270258	-0.231767	0.472099	0.453892	0.213306	-0.0182069	-0.258792	0.240585	2.88992	6.93844	0.0008813	0.00824241
204964_s_at	204964_s_at	204964_s_at	SSPN	sarcospan	-0.0786566	-0.220653	-0.0807198	-0.760177	0.139933	0.141996	-0.539525	0.0020632	-0.679457	0.681521	3.02808	6.9288	0.00088842	0.00830128
206445_s_at	206445_s_at	206445_s_at	PRMT1	protein arginine methyltransferase 1	0.0637469	0.419706	0.83945	0.217635	0.419744	-0.355959	-0.202071	-0.775703	-0.621815	-0.153888	5.94599	6.92412	0.0008919	0.00832605
209230_s_at	209230_s_at	209230_s_at	NUPR1	nuclear protein, transcriptional regulator, 1	-0.122196	0.240448	0.469017	0.102792	0.22857	-0.362643	-0.137655	-0.591213	-0.366225	-0.224988	3.15556	6.91948	0.000895361	0.00835061
242905_at	242905_at	242905_at	PNO1	partner of NOB1 homolog (S. cerevisiae)	-0.00114482	0.0206431	-0.448998	-0.0827782	-0.469641	-0.0217879	-0.103421	0.447853	0.36622	0.0816333	2.61095	6.91656	0.000897548	0.00836325
222458_s_at	222458_s_at	222458_s_at	AKIRIN1	akirin 1	-0.266249	0.0774265	0.0749618	-0.0610767	-0.0024647	-0.343675	-0.138503	-0.341211	-0.136039	-0.205172	2.63	6.91139	0.00090143	0.00839165
200061_s_at	200061_s_at	200061_s_at	RPS24	ribosomal protein S24	-0.089851	0.0418211	0.307956	-0.0883517	0.266135	-0.131672	-0.130173	-0.397807	-0.396308	-0.00149935	11.0905	6.90756	0.000904318	0.00841074
211823_s_at	211823_s_at	211823_s_at	PXN	paxillin	-0.408788	0.0474611	0.17247	0.0881281	0.125009	-0.456249	0.040667	-0.581258	-0.0843421	-0.496916	2.9216	6.90511	0.00090617	0.00842018
206562_s_at	206562_s_at	206562_s_at	CSNK1A1	casein kinase 1, alpha 1	-0.282654	-0.0107207	0.716691	-0.151472	0.727412	-0.271933	-0.140752	-0.999345	-0.868163	-0.131182	6.36769	6.90103	0.000909266	0.00844115
201566_x_at	201566_x_at	201566_x_at	ID2	inhibitor of DNA binding 2, dominant negative helix-loop-helix protein	-0.605882	0.0547313	0.428388	-0.118776	0.373657	-0.660613	-0.173507	-1.03427	-0.547164	-0.487106	3.79916	6.89739	0.00091204	0.00845909
225211_at	225211_at	225211_at	PVRL1	poliovirus receptor-related 1 (herpesvirus entry mediator C)	0.199	-0.0368182	0.583286	-0.00453851	0.620105	0.235818	0.0322797	-0.384287	-0.587825	0.203538	3.81289	6.89071	0.000917154	0.00849868
218263_s_at	218263_s_at	218263_s_at	ZBED5	zinc finger, BED-type containing 5	0.474651	0.377785	1.47188	0.593657	1.0941	0.0968667	0.215872	-0.997231	-0.878225	-0.119006	6.04108	6.88945	0.00091812	0.00849979
212138_at	212138_at	212138_at	PDS5A	PDS5, regulator of cohesion maintenance, homolog A (S. cerevisiae)	-0.296327	-0.185442	0.651661	-0.0266449	0.837103	-0.110885	0.158797	-0.947988	-0.678306	-0.269682	5.11487	6.88803	0.000919216	0.00850212
203080_s_at	203080_s_at	203080_s_at	BAZ2B	bromodomain adjacent to zinc finger domain, 2B	0.141344	0.0648341	0.457697	0.406976	0.392863	0.07651	0.342142	-0.316353	-0.0507211	-0.265632	6.03056	6.8715	0.000932029	0.0086127
239367_at	239367_at	239367_at	BDNF	brain-derived neurotrophic factor	-1.23347	0.0661186	0.071345	-0.0370554	0.0052264	-1.29959	-0.103174	-1.30482	-0.1084	-1.19642	3.07968	6.86936	0.000933698	0.00861846
211960_s_at	211960_s_at	211960_s_at	RAB7A	RAB7A, member RAS oncogene family	-0.305484	-0.526601	0.233367	0.162667	0.759969	0.221117	0.689268	-0.538852	-0.0707004	-0.468151	7.61407	6.86851	0.000934367	0.00861846
219297_at	219297_at	219297_at	WDR44	WD repeat domain 44	-0.0418322	0.0394975	0.45826	-0.0381687	0.418763	-0.0813297	-0.0776662	-0.500092	-0.496429	-0.00366347	4.14769	6.86229	0.000939252	0.00865127
203095_at	203095_at	203095_at	MTIF2	mitochondrial translational initiation factor 2	-0.142148	-0.435002	0.226058	-0.00532921	0.66106	0.292854	0.429673	-0.368206	-0.231387	-0.136819	3.30142	6.86179	0.000939644	0.00865127
205653_at	205653_at	205653_at	CTSG	cathepsin G	-0.0102099	-0.123742	0.221456	-0.038442	0.345198	0.113532	0.0853	-0.231666	-0.259898	0.0282321	2.87318	6.86023	0.000940876	0.00865468
228519_x_at	228519_x_at	228519_x_at	CIRBP	cold inducible RNA binding protein	-0.340885	-0.298351	0.259321	0.0607792	0.557672	-0.0425342	0.35913	-0.600206	-0.198542	-0.401664	3.51389	6.85292	0.000946662	0.00869994
208547_at	208547_at	208547_at	HIST1H2BB	histone cluster 1, H2bb	-0.574363	-0.331382	0.056411	-0.251177	0.387793	-0.242981	0.0802052	-0.630774	-0.307588	-0.323186	2.9644	6.84977	0.000949165	0.00871498
235510_at	235510_at	235510_at	USHBP1	Usher syndrome 1C binding protein 1	0.0079408	-0.0989515	0.230135	-0.268759	0.329087	0.106892	-0.169807	-0.222194	-0.498894	0.2767	2.98996	6.84185	0.000955499	0.00876179
200005_at	200005_at	200005_at	EIF3D	eukaryotic translation initiation factor 3, subunit D	0.0840181	0.104963	0.412108	-0.0544072	0.307145	-0.0209451	-0.15937	-0.32809	-0.466515	0.138425	6.83434	6.84122	0.000956006	0.00876179
202221_s_at	202221_s_at	202221_s_at	EP300	E1A binding protein p300	0.0455431	-0.153951	0.325523	0.11204	0.479475	0.199494	0.265991	-0.27998	-0.213484	-0.0664965	4.71274	6.83975	0.000957184	0.0087646
223460_at	223460_at	223460_at	CAMKK1	calcium/calmodulin-dependent protein kinase kinase 1, alpha	0.0255293	0.141546	0.600439	0.0767446	0.458893	-0.116017	-0.0648016	-0.574909	-0.523694	-0.0512153	4.29614	6.8367	0.00095964	0.00877909
203721_s_at	203721_s_at	203721_s_at	UTP18	UTP18 small subunit (SSU) processome component homolog (yeast)	-0.439607	-0.315098	-0.0717707	-0.331322	0.243327	-0.124509	-0.0162238	-0.367836	-0.259551	-0.108285	7.1674	6.83203	0.00096341	0.00880557
44563_at	44563_at	44563_at	WRAP53	WD repeat containing, antisense to TP53	0.0659639	-0.00570613	0.429459	0.165562	0.435165	0.0716701	0.171268	-0.363495	-0.263897	-0.099598	3.63306	6.82981	0.000965215	0.00881406
201241_at	201241_at	201241_at	DDX1	DEAD (Asp-Glu-Ala-Asp) box helicase 1	-0.303747	-0.243433	0.274569	-0.0699602	0.518002	-0.0603138	0.173473	-0.578316	-0.34453	-0.233787	8.4911	6.82059	0.000972722	0.00887454
222389_s_at	222389_s_at	222389_s_at	WAC	WW domain containing adaptor with coiled-coil	-0.284832	0.180808	0.572466	0.155444	0.391657	-0.46564	-0.0253647	-0.857298	-0.417022	-0.440276	6.3098	6.81457	0.000977658	0.00891149
47571_at	47571_at	47571_at	ZNF236	zinc finger protein 236	-0.0173532	-0.32606	0.235838	0.057949	0.561897	0.308707	0.384009	-0.253191	-0.177889	-0.0753022	5.37227	6.81286	0.000979072	0.0089163
215997_s_at	215997_s_at	215997_s_at	CUL4B	cullin 4B	-0.539648	0.269522	0.348312	0.23036	0.0787902	-0.80917	-0.0391622	-0.88796	-0.117952	-0.770008	3.32549	6.80848	0.00098269	0.00894114
214431_at	214431_at	214431_at	GMPS	guanine monphosphate synthase	-0.10719	0.252216	0.554506	-0.0601667	0.302291	-0.359405	-0.312382	-0.661696	-0.614673	-0.0470231	4.92278	6.80296	0.00098726	0.0089746
222990_at	222990_at	222990_at	UBQLN1	ubiquilin 1	-0.20776	-0.255203	0.227992	0.00868497	0.483195	0.0474429	0.263888	-0.435752	-0.219307	-0.216445	6.52264	6.79966	0.000990011	0.00899148
222401_s_at	222401_s_at	222401_s_at	TMEM50A	transmembrane protein 50A	-0.437246	-0.193851	-0.0232357	-0.376885	0.170615	-0.243396	-0.183034	-0.414011	-0.353649	-0.0603617	2.75768	6.79531	0.000993642	0.00901631
203554_x_at	203554_x_at	203554_x_at	PTTG1	pituitary tumor-transforming 1	0.120627	0.126631	0.450067	0.0505388	0.323436	-0.00600391	-0.0760926	-0.32944	-0.399528	0.0700886	4.41105	6.78186	0.00100498	0.00911096
223318_s_at	223318_s_at	223318_s_at	ALKBH7	alkB, alkylation repair homolog 7 (E. coli)	0.382499	0.368871	0.687314	0.277148	0.318443	0.013628	-0.0917237	-0.304815	-0.410166	0.105352	6.05099	6.77721	0.00100892	0.00913231
225179_at	225179_at	225179_at	UBE2K	ubiquitin-conjugating enzyme E2K	-0.05905	-0.2294	0.482074	-0.180689	0.711474	0.17035	0.0487117	-0.541124	-0.662762	0.121638	6.40555	6.77695	0.00100915	0.00913231
218466_at	218466_at	218466_at	TBC1D17	TBC1 domain family, member 17	-0.133541	-0.144965	0.628401	-0.139559	0.773366	0.0114238	0.00540582	-0.761942	-0.76796	0.00601802	4.63972	6.77403	0.00101163	0.00914655
200079_s_at	200079_s_at	200079_s_at	KARS	lysyl-tRNA synthetase	-0.0295575	-0.109759	0.978557	0.245746	1.08832	0.0802013	0.355505	-1.00811	-0.732811	-0.275304	5.36594	6.76686	0.00101778	0.00919386
227400_at	227400_at	227400_at	NFIX	nuclear factor I/X (CCAAT-binding transcription factor)	-0.0150818	0.622517	-0.530901	-0.131339	-1.15342	-0.637599	-0.753856	0.515819	0.399562	0.116257	7.22473	6.76533	0.0010191	0.00919748
205604_at	205604_at	205604_at	HOXD9	homeobox D9	-0.216954	-0.403086	0.123709	-0.0826267	0.526795	0.186132	0.320459	-0.340663	-0.206336	-0.134327	3.30382	6.75759	0.00102578	0.00924726
210336_x_at	210336_x_at	210336_x_at	MZF1	myeloid zinc finger 1	-0.356341	0.00591927	0.27588	-0.245055	0.26996	-0.36226	-0.250974	-0.63222	-0.520934	-0.111286	3.21516	6.75681	0.00102645	0.00924726
223082_at	223082_at	223082_at	SH3KBP1	SH3-domain kinase binding protein 1	1.00371	1.60259	1.68409	1.32478	0.0815007	-0.598875	-0.277811	-0.680375	-0.359312	-0.321064	4.40006	6.75316	0.00102963	0.00926756
217878_s_at	217878_s_at	217878_s_at	CDC27	cell division cycle 27	-0.330573	0.394131	0.0893864	0.059651	-0.304745	-0.724704	-0.33448	-0.41996	-0.0297353	-0.390224	5.08415	6.75035	0.00103207	0.00927083
201991_s_at	201991_s_at	201991_s_at	KIF5B	kinesin family member 5B	0.460915	-0.0661361	0.479793	0.127039	0.545929	0.527051	0.193175	-0.0188772	-0.352753	0.333876	7.54851	6.74875	0.00103347	0.00927083
212645_x_at	212645_x_at	212645_x_at	BRE	brain and reproductive organ-expressed (TNFRSF1A modulator)	0.026778	-0.0603481	0.479064	-0.192945	0.539412	0.0871261	-0.132597	-0.452286	-0.672009	0.219723	4.74972	6.74871	0.0010335	0.00927083
227787_s_at	227787_s_at	227787_s_at	MED30	mediator complex subunit 30	-0.337162	0.0142768	0.128483	-0.478693	0.114206	-0.351439	-0.49297	-0.465645	-0.607176	0.141531	2.89783	6.74851	0.00103368	0.00927083
209626_s_at	209626_s_at	209626_s_at	OSBPL3	oxysterol binding protein-like 3	0.298165	0.327457	0.335161	0.340596	0.00770417	-0.0292914	0.0131388	-0.0369956	0.00543467	-0.0424303	2.57009	6.7439	0.00103771	0.0092938
235227_at	235227_at	235227_at	STXBP5	syntaxin binding protein 5 (tomosyn)	-0.0182212	-0.21889	0.0674189	-0.0494013	0.286309	0.200669	0.169489	-0.08564	-0.11682	0.0311802	2.63888	6.74348	0.00103809	0.0092938
202469_s_at	202469_s_at	202469_s_at	CPSF6	cleavage and polyadenylation specific factor 6, 68kDa	0.536402	-0.268438	0.401842	-0.157337	0.67028	0.80484	0.111101	0.13456	-0.559179	0.693739	5.70233	6.74053	0.00104068	0.00930871
205341_at	205341_at	205341_at	EHD2	EH-domain containing 2	-0.113517	-0.333834	0.182642	-0.07328	0.516476	0.220317	0.260554	-0.296159	-0.255922	-0.0402371	4.12141	6.73152	0.00104864	0.00937156
226520_at	226520_at	226520_at	LCOR	ligand dependent nuclear receptor corepressor	0.314673	0.176877	0.758688	0.52304	0.581811	0.137795	0.346163	-0.444016	-0.235648	-0.208368	7.05615	6.7288	0.00105106	0.00938486
202670_at	202670_at	202670_at	MAP2K1	mitogen-activated protein kinase kinase 1	-0.207171	0.136856	0.33635	0.120826	0.199494	-0.344027	-0.01603	-0.543521	-0.215524	-0.327997	3.06166	6.72691	0.00105274	0.00939155
226578_s_at	226578_s_at	226578_s_at	DUSP1	dual specificity phosphatase 1	-0.0858424	-0.0834776	0.490941	-0.330593	0.574419	-0.00236482	-0.247115	-0.576784	-0.821534	0.24475	3.48774	6.72497	0.00105447	0.00939866
223488_s_at	223488_s_at	223488_s_at	GNB4	guanine nucleotide binding protein (G protein), beta polypeptide 4	-0.285237	-0.0834518	0.602363	-0.43432	0.685814	-0.201785	-0.350868	-0.887599	-1.03668	0.149084	4.8936	6.72214	0.001057	0.00940938
209757_s_at	209757_s_at	209757_s_at	MYCN	v-myc avian myelocytomatosis viral oncogene neuroblastoma derived homolog	0.540796	0.566474	0.716602	0.420952	0.150129	-0.0256781	-0.145522	-0.175807	-0.295651	0.119844	4.0022	6.72153	0.00105755	0.00940938
203026_at	203026_at	203026_at	ZBTB5	zinc finger and BTB domain containing 5	0.0077624	-0.0168928	-0.018661	-0.355978	-0.00176821	0.0246552	-0.339085	0.0264234	-0.337317	0.36374	2.91226	6.71861	0.00106017	0.00942434
204829_s_at	204829_s_at	204829_s_at	FOLR2	folate receptor 2 (fetal)	-0.209571	0.0701663	0.443093	-0.158106	0.372927	-0.279737	-0.228272	-0.652664	-0.601199	-0.0514653	3.43833	6.71365	0.00106463	0.00945565
202583_s_at	202583_s_at	202583_s_at	RANBP9	RAN binding protein 9	-0.269812	0.0117564	0.253742	-0.147894	0.241985	-0.281569	-0.15965	-0.523554	-0.401636	-0.121919	6.60066	6.70316	0.00107414	0.00953172
221449_s_at	221449_s_at	221449_s_at	ITFG1	integrin alpha FG-GAP repeat containing 1	-0.365104	-0.105738	0.210395	-0.0789246	0.316133	-0.259366	0.0268134	-0.575499	-0.28932	-0.286179	6.06209	6.70046	0.0010766	0.00953784
213519_s_at	213519_s_at	213519_s_at	LAMA2	laminin, alpha 2	0.668888	0.362333	0.609326	0.490198	0.246993	0.306555	0.127865	0.059562	-0.119128	0.17869	5.44038	6.70032	0.00107673	0.00953784
209734_at	209734_at	209734_at	NCKAP1L	NCK-associated protein 1-like	-0.41145	0.0685006	0.23594	-0.153	0.167439	-0.47995	-0.221501	-0.64739	-0.38894	-0.258449	4.00805	6.69761	0.00107922	0.00955146
207573_x_at	207573_x_at	207573_x_at	ATP5L	ATP synthase, H+ transporting, mitochondrial Fo complex, subunit G	0.0534194	0.0280038	0.637763	0.149071	0.609759	0.0254156	0.121067	-0.584344	-0.488692	-0.0956517	10.7811	6.69575	0.00108092	0.00955807
234956_at	234956_at	234956_at	LOC93444	uncharacterized LOC93444	0.0115419	0.0326385	0.177379	-0.159285	0.144741	-0.0210966	-0.191923	-0.165838	-0.336664	0.170826	2.72383	6.69409	0.00108244	0.00956318
212296_at	212296_at	212296_at	PSMD14	proteasome (prosome, macropain) 26S subunit, non-ATPase, 14	-0.303499	0.0232212	-0.257917	-0.404623	-0.281138	-0.32672	-0.427844	-0.0455825	-0.146706	0.101124	8.49759	6.6876	0.00108842	0.00960389
210300_at	210300_at	210300_at	REM1	RAS (RAD and GEM)-like GTP-binding 1	0.0463996	0.156794	0.191397	-0.229661	0.0346036	-0.110394	-0.386454	-0.144998	-0.421058	0.27606	4.00479	6.68701	0.00108896	0.00960389
201306_s_at	201306_s_at	201306_s_at	ANP32B	acidic (leucine-rich) nuclear phosphoprotein 32 family, member B	0.0713429	-0.142305	0.411319	-0.0483948	0.553624	0.213647	0.0939097	-0.339976	-0.459714	0.119738	7.14971	6.68281	0.00109286	0.00962979
209402_s_at	209402_s_at	209402_s_at	SLC12A4	solute carrier family 12 (potassium/chloride transporter), member 4	-0.122934	-0.0450913	0.446288	-0.165283	0.491379	-0.077843	-0.120191	-0.569222	-0.611571	0.0423484	5.11644	6.68162	0.00109397	0.00963113
229287_at	229287_at	229287_at	PCNX	pecanex homolog (Drosophila)	-0.128556	-0.424178	0.220614	-0.248259	0.644792	0.295622	0.175919	-0.34917	-0.468873	0.119703	6.06696	6.67814	0.0010972	0.00965117
223457_at	223457_at	223457_at	COPG2	coatomer protein complex, subunit gamma 2	-0.264715	0.0973937	0.169016	-0.200031	0.0716228	-0.362109	-0.297425	-0.433732	-0.369047	-0.0646846	2.73621	6.67605	0.00109915	0.00965987
225932_s_at	225932_s_at	225932_s_at	HNRNPA2B1	heterogeneous nuclear ribonucleoprotein A2/B1	0.158006	0.133302	0.73065	1.53965	0.597347	0.0247037	1.40635	-0.572644	0.809002	-1.38165	10.8719	6.6693	0.00110548	0.00970431
230160_x_at	230160_x_at	230160_x_at	ANKRD65	ankyrin repeat domain 65	-0.218919	-0.0284097	0.348575	0.0330299	0.376985	-0.190509	0.0614396	-0.567494	-0.315545	-0.251949	2.96406	6.6686	0.00110614	0.00970431
226553_at	226553_at	226553_at	TMPRSS2	transmembrane protease, serine 2	0.0419564	-0.114804	0.384945	-0.0376004	0.499749	0.156761	0.077204	-0.342989	-0.422545	0.0795568	3.7832	6.66423	0.00111025	0.00973187
201303_at	201303_at	201303_at	EIF4A3	eukaryotic translation initiation factor 4A3	-0.175201	-0.0306688	0.306609	-0.102924	0.337278	-0.144532	-0.0722548	-0.481809	-0.409532	-0.0722771	3.32476	6.66063	0.00111366	0.00975322
203822_s_at	203822_s_at	203822_s_at	ELF2	E74-like factor 2 (ets domain transcription factor)	0.0295459	0.238485	0.259964	0.15907	0.0214788	-0.208939	-0.0794146	-0.230418	-0.100893	-0.129524	2.88373	6.65039	0.00112341	0.00983007
226664_at	226664_at	226664_at	TBC1D20	TBC1 domain family, member 20	-0.40912	-0.203594	0.214719	-0.0202154	0.418313	-0.205526	0.183379	-0.623839	-0.234934	-0.388905	5.00803	6.64751	0.00112616	0.00984559
208598_s_at	208598_s_at	208598_s_at	HUWE1	HECT, UBA and WWE domain containing 1, E3 ubiquitin protein ligase	0.207153	-0.0767438	0.364934	0.712492	0.441678	0.283897	0.789236	-0.157781	0.347558	-0.505339	6.15621	6.64528	0.0011283	0.00985575
207616_s_at	207616_s_at	207616_s_at	TANK	TRAF family member-associated NFKB activator	-0.0774543	0.147782	0.736975	-0.0400481	0.589193	-0.225236	-0.18783	-0.81443	-0.777023	-0.0374062	3.93217	6.64161	0.00113184	0.00987802
218707_at	218707_at	218707_at	ZNF444	zinc finger protein 444	0.224579	-0.164867	0.287056	0.284664	0.451922	0.389446	0.449531	-0.0624766	-0.00239149	-0.0600851	2.87331	6.63485	0.00113838	0.00992575
223341_s_at	223341_s_at	223341_s_at	SCOC	short coiled-coil protein	-0.232064	-0.150006	0.023596	0.0239963	0.173602	-0.0820582	0.174002	-0.25566	0.000400285	-0.25606	2.59141	6.63279	0.00114038	0.00992575
218475_at	218475_at	218475_at	TRMT2A	tRNA methyltransferase 2 homolog A (S. cerevisiae)	0.242196	0.359842	0.624147	0.305604	0.264304	-0.117646	-0.0542382	-0.381951	-0.318543	-0.063408	3.38244	6.63259	0.00114058	0.00992575
232674_at	232674_at	232674_at	UCN2	urocortin 2	-0.106475	-0.0523682	0.116959	-0.332519	0.169328	-0.0541066	-0.280151	-0.223434	-0.449478	0.226044	2.76018	6.63189	0.00114125	0.00992575
224624_at	224624_at	224624_at	LRRC8A	leucine rich repeat containing 8 family, member A	-0.111676	-0.29155	0.113231	-0.172106	0.404781	0.179873	0.119443	-0.224907	-0.285337	0.0604299	5.04342	6.62095	0.00115195	0.0100101
207013_s_at	207013_s_at	207013_s_at	MMP16	matrix metallopeptidase 16 (membrane-inserted)	-0.185193	0.430744	-0.349286	-1.00649	-0.78003	-0.615937	-1.43723	0.164093	-0.657205	0.821298	5.58753	6.61987	0.00115302	0.0100107
204559_s_at	204559_s_at	204559_s_at	LSM7	LSM7 homolog, U6 small nuclear RNA associated (S. cerevisiae)	-0.313347	-0.0905359	0.275486	-0.0655678	0.366022	-0.222811	0.0249681	-0.588833	-0.341054	-0.247779	3.5198	6.61708	0.00115576	0.0100259
222443_s_at	222443_s_at	222443_s_at	RBM8A	RNA binding motif protein 8A	-0.0508674	0.127631	0.517523	0.166138	0.389892	-0.178499	0.0385069	-0.56839	-0.351385	-0.217005	4.28338	6.60808	0.00116468	0.0100946
224969_at	224969_at	224969_at	ATXN7L3	ataxin 7-like 3	-0.111481	-0.0250772	0.774988	-0.0942981	0.800065	-0.0864035	-0.0692209	-0.886468	-0.869286	-0.0171827	4.62863	6.60601	0.00116674	0.0101037
218969_at	218969_at	218969_at	PAM16	presequence translocase-associated motor 16 homolog (S. cerevisiae)	-0.0429172	0.135889	0.54665	0.0256166	0.410761	-0.178806	-0.110272	-0.589567	-0.521033	-0.0685338	4.75427	6.60413	0.00116862	0.0101113
204090_at	204090_at	204090_at	STK19	serine/threonine kinase 19	0.0950758	0.156209	0.507785	0.0535256	0.351576	-0.0611329	-0.102683	-0.412709	-0.454259	0.0415502	4.03309	6.59924	0.00117351	0.0101363
210788_s_at	210788_s_at	210788_s_at	DHRS7	dehydrogenase/reductase (SDR family) member 7	-0.466299	-0.920523	-0.299996	-0.591056	0.620527	0.454224	0.329468	-0.166303	-0.291059	0.124757	5.62922	6.59921	0.00117353	0.0101363
204009_s_at	204009_s_at	204009_s_at	KRAS	Kirsten rat sarcoma viral oncogene homolog	0.041074	-0.016489	0.666209	-0.0142229	0.682698	0.057563	0.00226615	-0.625135	-0.680432	0.0552968	6.42477	6.59546	0.00117731	0.0101602
225498_at	225498_at	225498_at	CHMP4B	charged multivesicular body protein 4B	-0.247946	-0.260072	0.0756548	0.0426081	0.335727	0.0121255	0.30268	-0.323601	-0.0330467	-0.290554	5.91901	6.59167	0.00118113	0.0101844
203311_s_at	203311_s_at	203311_s_at	ARF6	ADP-ribosylation factor 6	-0.338011	0.147543	0.318918	-0.434377	0.171374	-0.485554	-0.58192	-0.656929	-0.753294	0.0963655	8.42704	6.58935	0.00118347	0.0101904
218077_s_at	218077_s_at	218077_s_at	ZDHHC3	zinc finger, DHHC-type containing 3	-0.0324299	0.0770711	0.0882887	-0.66184	0.0112176	-0.109501	-0.738911	-0.120719	-0.750128	0.62941	4.47225	6.58897	0.00118385	0.0101904
226296_s_at	226296_s_at	226296_s_at	MRPS15	mitochondrial ribosomal protein S15	0.295615	0.275951	0.84133	0.709673	0.565379	0.0196637	0.433722	-0.545715	-0.131657	-0.414058	3.53968	6.58296	0.00118996	0.0102342
231472_at	231472_at	231472_at	FBXO15	F-box protein 15	-0.00560718	-0.106265	0.00213384	-0.229183	0.108399	0.100658	-0.122918	-0.00774101	-0.231317	0.223576	2.68756	6.5812	0.00119175	0.0102409
202604_x_at	202604_x_at	202604_x_at	ADAM10	ADAM metallopeptidase domain 10	0.0731426	0.378643	0.836178	0.172029	0.457535	-0.3055	-0.206613	-0.763035	-0.664149	-0.0988868	6.41293	6.57899	0.001194	0.0102515
225117_at	225117_at	225117_at	KANSL1	KAT8 regulatory NSL complex subunit 1	0.0616334	-0.214934	0.199679	0.125831	0.414613	0.276567	0.340764	-0.138046	-0.0738484	-0.0641972	7.97977	6.57577	0.0011973	0.0102711
204578_at	204578_at	204578_at	PPIP5K1	diphosphoinositol pentakisphosphate kinase 1	-0.150473	-0.327895	0.1773	0.02898	0.505195	0.177422	0.356875	-0.327772	-0.14832	-0.179452	2.92878	6.5736	0.00119953	0.0102814
208325_s_at	208325_s_at	208325_s_at	AKAP13	A kinase (PRKA) anchor protein 13	-0.0853634	-0.197083	0.00302843	-0.391559	0.200112	0.11172	-0.194476	-0.0883918	-0.394587	0.306196	2.62976	6.57219	0.00120098	0.010285
216091_s_at	216091_s_at	216091_s_at	BTRC	beta-transducin repeat containing E3 ubiquitin protein ligase	-0.026874	0.118764	0.520639	0.169351	0.401875	-0.145638	0.0505868	-0.547512	-0.351288	-0.196225	3.38338	6.56445	0.00120896	0.0103446
209257_s_at	209257_s_at	209257_s_at	SMC3	structural maintenance of chromosomes 3	0.139108	-0.228485	0.114207	-0.261791	0.342692	0.367593	-0.0333061	0.0249011	-0.375998	0.400899	3.85506	6.56189	0.00121162	0.0103585
219204_s_at	219204_s_at	219204_s_at	SRR	serine racemase	0.0408362	0.0549192	-0.433598	0.0549192	-0.488517	-0.014083	0	0.474434	0.488517	-0.014083	2.59935	6.55991	0.00121367	0.0103672
217750_s_at	217750_s_at	217750_s_at	UBE2Z	ubiquitin-conjugating enzyme E2Z	-0.162118	-0.142633	0.531345	-0.40984	0.673978	-0.0194849	-0.267207	-0.693463	-0.941185	0.247722	5.86874	6.55465	0.00121915	0.0104052
206508_at	206508_at	206508_at	CD70	CD70 molecule	-0.287729	0.0335996	0.333194	-0.0627742	0.299595	-0.321329	-0.0963738	-0.620924	-0.395969	-0.224955	3.43054	6.55064	0.00122336	0.0104317
212158_at	212158_at	212158_at	SDC2	syndecan 2	-0.486624	-0.366669	-0.681304	-0.812348	-0.314635	-0.119955	-0.445679	0.194681	-0.131044	0.325724	6.39178	6.54972	0.00122433	0.0104317
226288_s_at	226288_s_at	226288_s_at	NLGN2	neuroligin 2	0.175867	0.286311	0.581825	0.291438	0.295515	-0.110444	0.00512683	-0.405958	-0.290388	-0.115571	3.58063	6.54617	0.00122806	0.0104475
215429_s_at	215429_s_at	215429_s_at	ZNF428	zinc finger protein 428	-0.171304	0.109185	0.463535	-0.275232	0.35435	-0.280489	-0.384418	-0.634839	-0.738768	0.103929	4.49147	6.54536	0.00122891	0.0104475
200695_at	200695_at	200695_at	PPP2R1A	protein phosphatase 2, regulatory subunit A, alpha	0.0258508	0.0779652	0.517189	0.14664	0.439224	-0.0521144	0.0686747	-0.491338	-0.370549	-0.120789	4.44865	6.54499	0.0012293	0.0104475
220147_s_at	220147_s_at	220147_s_at	FAM60A	family with sequence similarity 60, member A	0.330734	0.224074	0.433852	0.435466	0.209778	0.10666	0.211392	-0.103118	0.00161428	-0.104732	3.35163	6.54094	0.00123358	0.010475
207306_at	207306_at	207306_at	TCF15	transcription factor 15 (basic helix-loop-helix)	0.271272	-0.015188	0.727	0.226507	0.742188	0.28646	0.241695	-0.455728	-0.500493	0.0447647	3.49386	6.53319	0.00124181	0.0105327
52005_at	52005_at	52005_at	WIZ	widely interspaced zinc finger motifs	0.04179	-0.0151466	0.883498	0.334363	0.898645	0.0569366	0.349509	-0.841708	-0.549136	-0.292573	3.97385	6.53165	0.00124345	0.0105327
218333_at	218333_at	218333_at	DERL2	derlin 2	-0.174368	0.0771022	0.150816	-0.0922744	0.0737134	-0.251471	-0.169377	-0.325184	-0.24309	-0.082094	3.78159	6.53131	0.00124382	0.0105327
227498_at	227498_at	227498_at	SOX6	SRY (sex determining region Y)-box 6	-0.390411	-0.204582	0.65409	-0.200593	0.858672	-0.185829	0.00398935	-1.0445	-0.854683	-0.189818	6.54155	6.53028	0.00124493	0.0105327
217148_x_at	217148_x_at	217148_x_at	IGLC1	immunoglobulin lambda constant 1 (Mcg marker)	-0.188923	-0.234176	0.62428	-0.0394038	0.858455	0.0452526	0.194772	-0.813203	-0.663683	-0.149519	4.13314	6.52963	0.00124561	0.0105327
217960_s_at	217960_s_at	217960_s_at	TOMM22	translocase of outer mitochondrial membrane 22 homolog (yeast)	-0.434044	-0.00453732	0.488744	-0.185265	0.493281	-0.429507	-0.180728	-0.922788	-0.674009	-0.248779	4.58611	6.52706	0.00124837	0.0105471
221047_s_at	221047_s_at	221047_s_at	MARK1	MAP/microtubule affinity-regulating kinase 1	-0.291848	-0.642624	0.868434	0.334726	1.51106	0.350776	0.97735	-1.16028	-0.533708	-0.626573	4.93535	6.51907	0.00125697	0.010596
218319_at	218319_at	218319_at	PELI1	pellino E3 ubiquitin protein ligase 1	-0.143448	-0.241718	-0.158114	-0.607577	0.0836037	0.0982703	-0.365859	0.0146666	-0.449463	0.46413	3.41181	6.51808	0.00125805	0.010596
223225_s_at	223225_s_at	223225_s_at	SEH1L	SEH1-like (S. cerevisiae)	-0.49311	0.121122	0.0764024	-0.103328	-0.04472	-0.614233	-0.224451	-0.569513	-0.179731	-0.389782	3.37348	6.51792	0.00125822	0.010596
225164_s_at	225164_s_at	225164_s_at	EIF2AK4	eukaryotic translation initiation factor 2 alpha kinase 4	-0.302621	-0.131258	0.179485	0.082564	0.310743	-0.171363	0.213822	-0.482106	-0.0969213	-0.385185	3.00918	6.51777	0.00125837	0.010596
225753_at	225753_at	225753_at	ZNF513	zinc finger protein 513	0.0373268	0.463958	0.711286	0.0845008	0.247328	-0.426631	-0.379457	-0.67396	-0.626785	-0.047174	3.71521	6.51665	0.00125959	0.0105974
229512_at	229512_at	229512_at	FAM120C	family with sequence similarity 120C	0.151793	-0.0187462	0.808267	0.207854	0.827013	0.170539	0.2266	-0.656474	-0.600413	-0.0560605	4.98462	6.51373	0.00126276	0.0106152
203041_s_at	203041_s_at	203041_s_at	LAMP2	lysosomal-associated membrane protein 2	-0.924501	-0.626975	0.0575929	-1.00652	0.684568	-0.297525	-0.379547	-0.982094	-1.06412	0.0820218	6.87088	6.50887	0.00126804	0.0106473
219996_at	219996_at	219996_at	ASB7	ankyrin repeat and SOCS box containing 7	-0.245605	-0.0102822	0.0702723	0.0587774	0.0805545	-0.235323	0.0690597	-0.315877	-0.0114948	-0.304383	3.64497	6.50827	0.00126869	0.0106473
205960_at	205960_at	205960_at	PDK4	pyruvate dehydrogenase kinase, isozyme 4	-0.545578	-0.163178	0.155361	0.0342881	0.318539	-0.3824	0.197466	-0.700939	-0.121073	-0.579866	4.15452	6.50187	0.0012757	0.0106914
208195_at	208195_at	208195_at	TTN	titin	6.39705	6.37837	3.42692	5.73643	-2.95145	0.0186799	-0.641942	2.97013	2.30951	0.660621	4.51525	6.50153	0.00127607	0.0106914
224684_at	224684_at	224684_at	SNX12	sorting nexin 12	-0.32607	-0.173062	0.460066	-0.207156	0.633127	-0.153009	-0.0340941	-0.786136	-0.667222	-0.118915	3.62325	6.49378	0.00128462	0.010754
207981_s_at	207981_s_at	207981_s_at	ESRRG	estrogen-related receptor gamma	1.87965	2.45751	1.90331	2.07618	-0.554197	-0.577858	-0.38133	-0.0236615	0.172866	-0.196528	3.93072	6.48623	0.001293	0.0108067
1552277_a_at	1552277_a_at	1552277_a_at	MSANTD3	Myb/SANT-like DNA-binding domain containing 3	0.422884	0.52244	0.805158	0.355694	0.282719	-0.099556	-0.166746	-0.382275	-0.449464	0.0671897	3.00871	6.48617	0.00129306	0.0108067
222983_s_at	222983_s_at	222983_s_at	PAIP2	poly(A) binding protein interacting protein 2	0.0374731	0.259567	0.540492	0.245647	0.280926	-0.222093	-0.0139195	-0.503019	-0.294845	-0.208174	10.2143	6.48456	0.00129486	0.0108127
204506_at	204506_at	204506_at	PPP3R1	protein phosphatase 3, regulatory subunit B, alpha	-0.321763	-0.19389	0.346354	-0.380676	0.540244	-0.127873	-0.186786	-0.668117	-0.72703	0.0589132	4.06644	6.48065	0.00129923	0.0108402
228228_at	228228_at	228228_at	DACT3	dishevelled-binding antagonist of beta-catenin 3	0.40981	0.449632	0.530608	0.33169	0.0809766	-0.0398212	-0.117942	-0.120798	-0.198919	0.0781207	3.08946	6.47601	0.00130444	0.0108746
224937_at	224937_at	224937_at	PTGFRN	prostaglandin F2 receptor inhibitor	-0.0823452	0.264723	-0.368108	-0.548224	-0.632831	-0.347068	-0.812947	0.285762	-0.180116	0.465878	3.47389	6.47164	0.00130936	0.0109067
232675_s_at	232675_s_at	232675_s_at	UCKL1	uridine-cytidine kinase 1-like 1	-0.165411	0.152826	0.267487	0.0514032	0.11466	-0.318237	-0.101423	-0.432897	-0.216083	-0.216814	3.00634	6.46862	0.00131278	0.0109261
203663_s_at	203663_s_at	203663_s_at	COX5A	cytochrome c oxidase subunit Va	0.787259	0.501985	0.910156	1.23616	0.408171	0.285273	0.734173	-0.122897	0.326002	-0.448899	6.40735	6.46442	0.00131754	0.0109481
212261_at	212261_at	212261_at	GIGYF2	GRB10 interacting GYF protein 2	-0.215828	-0.0856741	0.424807	-0.111838	0.510481	-0.130154	-0.0261641	-0.640635	-0.536645	-0.10399	4.08695	6.46353	0.00131855	0.0109481
221902_at	221902_at	221902_at	GPR153	G protein-coupled receptor 153	0.110364	0.17282	0.488216	-0.0863685	0.315396	-0.062456	-0.259189	-0.377852	-0.574585	0.196733	3.22691	6.46139	0.001321	0.0109481
215416_s_at	215416_s_at	215416_s_at	STOML2	stomatin (EPB72)-like 2	0.220862	0.244472	1.11174	0.149405	0.867265	-0.02361	-0.0950676	-0.890875	-0.962333	0.0714576	5.15244	6.46124	0.00132116	0.0109481
225120_at	225120_at	225120_at	PURB	purine-rich element binding protein B	0.0141127	-0.385411	0.156044	-0.106281	0.541456	0.399524	0.27913	-0.141932	-0.262325	0.120394	5.75401	6.4595	0.00132315	0.0109481
235013_at	235013_at	235013_at	SLC31A1	solute carrier family 31 (copper transporter), member 1	-0.156394	0.134158	0.382455	0.205519	0.248297	-0.290552	0.0713611	-0.538849	-0.176936	-0.361913	3.13599	6.45915	0.00132356	0.0109481
209686_at	209686_at	209686_at	S100B	S100 calcium binding protein B	-0.410614	-0.0482635	0.00855908	-0.317676	0.0568226	-0.362351	-0.269413	-0.419173	-0.326235	-0.0929382	2.90619	6.45879	0.00132396	0.0109481
226839_at	226839_at	226839_at	NR2C2AP	nuclear receptor 2C2-associated protein	-0.108113	-0.0217657	0.470344	-0.164365	0.492109	-0.0863475	-0.142599	-0.578457	-0.634709	0.0562519	3.63446	6.45864	0.00132414	0.0109481
217906_at	217906_at	217906_at	KLHDC2	kelch domain containing 2	0.29255	0.339037	0.639255	0.460187	0.300218	-0.0464869	0.12115	-0.346705	-0.179068	-0.167637	7.07409	6.45363	0.00132988	0.0109865
224511_s_at	224511_s_at	224511_s_at	TXNDC17	thioredoxin domain containing 17	-0.255405	-0.150595	0.543595	-0.324756	0.69419	-0.104809	-0.174161	-0.799	-0.868351	0.0693519	5.33507	6.45039	0.00133361	0.0110083
233005_at	233005_at	233005_at	ZNHIT6	zinc finger, HIT-type containing 6	-0.0212688	-0.0119892	-0.212843	-0.0207815	-0.200854	-0.00927968	-0.00879233	0.191574	0.192061	-0.000487352	2.54122	6.4437	0.00134134	0.011063
205542_at	205542_at	205542_at	STEAP1	six transmembrane epithelial antigen of the prostate 1	-0.510667	-0.102041	0.446962	0.0603864	0.549004	-0.408626	0.162428	-0.957629	-0.386576	-0.571053	3.76104	6.44263	0.00134257	0.0110641
200030_s_at	200030_s_at	200030_s_at	SLC25A3	solute carrier family 25 (mitochondrial carrier; phosphate carrier), member 3	0.372197	0.233529	0.521904	0.97592	0.288375	0.138668	0.742391	-0.149707	0.454016	-0.603723	10.0109	6.43925	0.00134651	0.0110874
203377_s_at	203377_s_at	203377_s_at	CDC40	cell division cycle 40	-0.351555	0.0530942	0.663164	0.0398391	0.61007	-0.404649	-0.0132551	-1.01472	-0.623325	-0.391394	4.19461	6.42835	0.00135925	0.0111797
228307_at	228307_at	228307_at	EMILIN3	elastin microfibril interfacer 3	-0.183685	0.0667876	0.0615265	0.103929	-0.00526113	-0.250473	0.0371409	-0.245212	0.042402	-0.287614	2.7028	6.42778	0.00135993	0.0111797
1552738_a_at	1552738_a_at	1552738_a_at	ST7L	suppression of tumorigenicity 7 like	0.0180223	-0.0737662	0.602325	-0.149659	0.676091	0.0917885	-0.0758933	-0.584303	-0.751985	0.167682	5.33898	6.42569	0.00136239	0.0111799
223366_at	223366_at	223366_at	ZNF704	zinc finger protein 704	0.180265	0.00826609	0.37814	0.26961	0.369874	0.171999	0.261344	-0.197875	-0.10853	-0.0893447	3.34659	6.42493	0.00136328	0.0111799
209421_at	209421_at	209421_at	MSH2	mutS homolog 2	-0.283734	-0.273051	0.279017	0.115597	0.552069	-0.0106831	0.388648	-0.562752	-0.163421	-0.399331	4.48187	6.42493	0.00136329	0.0111799
204571_x_at	204571_x_at	204571_x_at	PIN4	protein (peptidylprolyl cis/trans isomerase) NIMA-interacting, 4 (parvulin)	-0.0343535	-0.105245	0.616637	-0.124095	0.721882	0.0708917	-0.0188503	-0.65099	-0.740732	0.0897419	6.29544	6.42196	0.00136679	0.0111995
207791_s_at	207791_s_at	207791_s_at	RAB1A	RAB1A, member RAS oncogene family	-0.324271	0.365266	0.356234	0.182728	-0.00903156	-0.689537	-0.182538	-0.680505	-0.173506	-0.506999	9.611	6.41379	0.0013765	0.0112668
224956_at	224956_at	224956_at	NUFIP2	nuclear fragile X mental retardation protein interacting protein 2	-0.20485	-0.118504	0.315906	-0.396089	0.434411	-0.0863453	-0.277585	-0.520756	-0.711995	0.191239	6.26405	6.41242	0.00137814	0.0112668
241748_x_at	241748_x_at	241748_x_at	DGCR14	DiGeorge syndrome critical region gene 14	-0.0146882	-0.16107	0.481382	-0.113271	0.642453	0.146382	0.0477993	-0.49607	-0.594653	0.0985829	3.84859	6.41222	0.00137837	0.0112668
207450_s_at	207450_s_at	207450_s_at	POU6F2	POU class 6 homeobox 2	0.0602954	0.0629344	0.0651491	-0.677097	0.00221469	-0.00263904	-0.740032	-0.00485373	-0.742246	0.737393	2.7647	6.40264	0.00138987	0.0113453
212497_at	212497_at	212497_at	MAPK1IP1L	mitogen-activated protein kinase 1 interacting protein 1-like	0.0297533	0.197681	0.393874	0.304556	0.196193	-0.167928	0.106875	-0.364121	-0.089318	-0.274803	3.08837	6.40233	0.00139024	0.0113453
218524_at	218524_at	218524_at	E4F1	E4F transcription factor 1	-0.0510947	-0.0442382	0.31261	-0.0777718	0.356849	-0.00685656	-0.0335336	-0.363705	-0.390382	0.0266771	3.44827	6.39909	0.00139415	0.0113584
203851_at	203851_at	203851_at	IGFBP6	insulin-like growth factor binding protein 6	-0.0445859	0.0479073	-0.377554	-0.781064	-0.425461	-0.0924932	-0.828971	0.332968	-0.40351	0.736478	3.00727	6.39832	0.00139508	0.0113584
204287_at	204287_at	204287_at	SYNGR1	synaptogyrin 1	0.393922	0.367845	0.676941	0.535918	0.309096	0.0260778	0.168074	-0.283018	-0.141022	-0.141996	3.31984	6.39819	0.00139523	0.0113584
217768_at	217768_at	217768_at	C14orf166	chromosome 14 open reading frame 166	-0.203095	-0.20784	0.0787364	-0.0640541	0.286576	0.00474439	0.143786	-0.281832	-0.14279	-0.139041	7.51216	6.39437	0.00139987	0.011387
238662_at	238662_at	238662_at	DPH6	diphthamine biosynthesis 6	-0.0386872	0.290287	0.661606	0.228285	0.371319	-0.328974	-0.0620021	-0.700293	-0.433321	-0.266972	3.41748	6.39045	0.00140463	0.0114165
233974_s_at	233974_s_at	233974_s_at	FAM129B	family with sequence similarity 129, member B	0.280348	0.230622	0.686559	0.196877	0.455937	0.0497262	-0.0337445	-0.406211	-0.489681	0.0834708	3.63212	6.38512	0.00141115	0.0114602
205574_x_at	205574_x_at	205574_x_at	BMP1	bone morphogenetic protein 1	-0.260932	0.185381	0.131962	-0.373419	-0.0534191	-0.446313	-0.5588	-0.392894	-0.505381	0.112487	3.06302	6.38337	0.00141329	0.0114683
202973_x_at	202973_x_at	202973_x_at	FAM13A	family with sequence similarity 13, member A	-0.115049	-0.614404	-0.240231	-0.0808801	0.374173	0.499355	0.533524	0.125182	0.159351	-0.0341687	4.98558	6.3783	0.00141952	0.0115021
202173_s_at	202173_s_at	202173_s_at	VEZF1	vascular endothelial zinc finger 1	0.521828	0.364037	0.375837	0.336175	0.0118	0.157791	-0.0278619	0.145991	-0.0396619	0.185653	2.91576	6.37813	0.00141974	0.0115021
221774_x_at	221774_x_at	221774_x_at	SUPT20H	suppressor of Ty 20 homolog (S. cerevisiae)	0.146108	0.178166	0.790306	0.861943	0.612141	-0.0320573	0.683777	-0.644198	0.0716363	-0.715835	5.10059	6.37128	0.00142821	0.0115568
227720_at	227720_at	227720_at	ANKRD13B	ankyrin repeat domain 13B	0.125438	-0.189746	0.379006	0.198702	0.568752	0.315183	0.388448	-0.253568	-0.180304	-0.0732642	3.16404	6.3708	0.0014288	0.0115568
202771_at	202771_at	202771_at	PIEZO1	piezo-type mechanosensitive ion channel component 1	-0.610614	-0.754444	0.0151931	-0.668027	0.769637	0.14383	0.0864166	-0.625807	-0.68322	0.0574135	4.73497	6.36969	0.00143018	0.0115587
225223_at	225223_at	225223_at	SMAD5	SMAD family member 5	-0.0602549	-0.391576	0.133612	0.030769	0.525188	0.331321	0.422345	-0.193867	-0.102843	-0.0910239	2.70176	6.36828	0.00143193	0.0115636
209304_x_at	209304_x_at	209304_x_at	GADD45B	growth arrest and DNA-damage-inducible, beta	0.297466	0.0487764	0.710948	0.09915	0.662171	0.248689	0.0503735	-0.413482	-0.611798	0.198316	3.31387	6.36293	0.00143862	0.0116082
227326_at	227326_at	227326_at	MXRA7	matrix-remodelling associated 7	0.0641933	0.157719	0.248578	0.122874	0.0908591	-0.0935257	-0.0348448	-0.184385	-0.125704	-0.058681	2.87708	6.36169	0.00144016	0.0116114
121_at	121_at	121_at	PAX8	paired box 8	-0.0191484	-0.236381	0.073893	-0.00679456	0.310274	0.217233	0.229587	-0.0930414	-0.0806875	-0.0123539	2.77349	6.34287	0.00146395	0.0117937
226464_at	226464_at	226464_at	C3orf58	chromosome 3 open reading frame 58	0.344574	0.143267	0.753469	0.278502	0.610202	0.201307	0.135235	-0.408895	-0.474967	0.0660725	5.39528	6.33596	0.00147277	0.0118479
201194_at	201194_at	201194_at	SEPW1	selenoprotein W, 1	0.0825312	-0.0118482	0.311127	0.0695076	0.322975	0.0943794	0.0813558	-0.228596	-0.241619	0.0130236	3.93937	6.33576	0.00147304	0.0118479
209169_at	209169_at	209169_at	GPM6B	glycoprotein M6B	-0.356527	-0.707231	-0.32457	-0.800886	0.382661	0.350704	-0.0936552	-0.0319563	-0.476316	0.44436	8.55457	6.32725	0.00148399	0.0119196
208726_s_at	208726_s_at	208726_s_at	EIF2S2	eukaryotic translation initiation factor 2, subunit 2 beta, 38kDa	-0.508883	-0.409945	0.11632	-0.231584	0.526265	-0.0989383	0.178361	-0.625203	-0.347904	-0.277299	7.34432	6.32683	0.00148454	0.0119196
36554_at	36554_at	36554_at	ASMTL	acetylserotonin O-methyltransferase-like	0.0837309	-0.13816	0.395949	0.10831	0.534109	0.221891	0.246471	-0.312218	-0.287638	-0.0245792	3.29408	6.32537	0.00148643	0.0119196
244007_at	244007_at	244007_at	ZNF462	zinc finger protein 462	0.30964	0.0369837	0.770741	0.476472	0.733757	0.272656	0.439488	-0.461101	-0.294269	-0.166832	4.48143	6.32424	0.00148789	0.0119196
1552486_s_at	1552486_s_at	1552486_s_at	LACTB	lactamase, beta	-0.497327	-0.0920537	-0.024644	-0.14399	0.0674097	-0.405274	-0.051936	-0.472683	-0.119346	-0.353338	3.26062	6.32274	0.00148984	0.0119196
202813_at	202813_at	202813_at	TARBP1	TAR (HIV-1) RNA binding protein 1	0.015817	0.221098	0.288278	0.306686	0.0671801	-0.205281	0.0855876	-0.272461	0.0184076	-0.290869	3.59736	6.32265	0.00148996	0.0119196
202246_s_at	202246_s_at	202246_s_at	CDK4	cyclin-dependent kinase 4	-0.277995	-0.0462321	0.326354	-0.0955304	0.372586	-0.231763	-0.0492984	-0.60435	-0.421884	-0.182465	5.34228	6.32243	0.00149025	0.0119196
218857_s_at	218857_s_at	218857_s_at	ASRGL1	asparaginase like 1	-0.0932644	-0.155602	0.342437	-0.177757	0.49804	0.0623379	-0.0221546	-0.435702	-0.520194	0.0844925	3.22405	6.31525	0.0014996	0.0119849
206186_at	206186_at	206186_at	MPP3	membrane protein, palmitoylated 3 (MAGUK p55 subfamily member 3)	-0.282037	-0.39327	0.429531	-0.287384	0.8228	0.111233	0.105885	-0.711567	-0.716915	0.00534762	3.12753	6.31033	0.00150606	0.012027
212781_at	212781_at	212781_at	RBBP6	retinoblastoma binding protein 6	0.258904	-0.0119039	0.503144	0.741385	0.515048	0.270808	0.753289	-0.24424	0.238241	-0.482481	8.05237	6.30397	0.00151444	0.0120843
202027_at	202027_at	202027_at	TMEM184B	transmembrane protein 184B	-0.326169	-0.133796	0.284687	-0.0580019	0.418483	-0.192373	0.0757943	-0.610856	-0.342689	-0.268167	4.20834	6.30097	0.00151842	0.0120981
221007_s_at	221007_s_at	221007_s_at	FIP1L1	factor interacting with PAPOLA and CPSF1	0.328913	0.274256	1.2189	0.11702	0.944648	0.0546573	-0.157236	-0.889991	-1.10188	0.211893	5.24135	6.30085	0.00151858	0.0120981
205208_at	205208_at	205208_at	ALDH1L1	aldehyde dehydrogenase 1 family, member L1	-0.335635	-0.655852	0.489919	-0.213335	1.14577	0.320218	0.442518	-0.825554	-0.703254	-0.1223	4.86545	6.29706	0.00152361	0.0121286
227478_at	227478_at	227478_at	SETBP1	SET binding protein 1	-0.0170697	-0.422676	-0.256866	-0.920761	0.16581	0.405607	-0.498085	0.239796	-0.663895	0.903691	7.89092	6.29615	0.00152483	0.0121286
226054_at	226054_at	226054_at	BRD4	bromodomain containing 4	1.1664	0.0134863	0.563431	-0.0447138	0.549944	1.15291	-0.0582001	0.602967	-0.608145	1.21111	6.68567	6.29404	0.00152764	0.0121414
218495_at	218495_at	218495_at	UXT	ubiquitously-expressed, prefoldin-like chaperone	0.0839073	0.134131	0.454477	-0.28762	0.320346	-0.0502236	-0.421751	-0.37057	-0.742097	0.371527	6.91243	6.28723	0.00153676	0.0122043
205547_s_at	205547_s_at	205547_s_at	TAGLN	transgelin	-0.527364	0.649003	0.217953	0.124273	-0.43105	-1.17637	-0.52473	-0.745317	-0.0936796	-0.651637	3.72186	6.28552	0.00153906	0.0122098
232902_s_at	232902_s_at	232902_s_at	RARS2	arginyl-tRNA synthetase 2, mitochondrial	-0.330889	-0.0694354	0.0513152	-0.05786	0.120751	-0.261454	0.0115755	-0.382204	-0.109175	-0.273029	2.67883	6.2849	0.00153989	0.0122098
236557_at	236557_at	236557_at	ZBTB38	zinc finger and BTB domain containing 38	0.336995	-0.0708708	0.417467	0.0305108	0.488337	0.407866	0.101382	-0.0804712	-0.386956	0.306485	4.3823	6.2784	0.00154867	0.0122697
218842_at	218842_at	218842_at	RPAP3	RNA polymerase II associated protein 3	0.0548604	0.0929895	0.413899	0.353351	0.32091	-0.0381291	0.260361	-0.359039	-0.0605483	-0.29849	3.73713	6.27563	0.00155243	0.0122899
209737_at	209737_at	209737_at	MAGI2	membrane associated guanylate kinase, WW and PDZ domain containing 2	0.0949682	-0.0714941	0.166465	-0.754885	0.237959	0.166462	-0.683391	-0.0714971	-0.92135	0.849853	3.26546	6.27176	0.00155769	0.0123218
204243_at	204243_at	204243_at	RLF	rearranged L-myc fusion	-0.0241905	0.0620541	0.47636	-0.0250623	0.414306	-0.0862445	-0.0871163	-0.500551	-0.501423	0.000871771	6.61449	6.26981	0.00156035	0.0123264
206861_s_at	206861_s_at	206861_s_at	CGGBP1	CGG triplet repeat binding protein 1	0.361258	-0.169042	0.179594	-0.357941	0.348636	0.5303	-0.1889	0.181664	-0.537536	0.7192	7.41613	6.26954	0.00156072	0.0123264
209882_at	209882_at	209882_at	RIT1	Ras-like without CAAX 1	-0.0531551	0.254499	0.694271	0.551029	0.439772	-0.307655	0.29653	-0.747426	-0.143242	-0.604184	3.96512	6.26781	0.00156309	0.0123354
212293_at	212293_at	212293_at	HIPK1	homeodomain interacting protein kinase 1	-0.0406731	-0.276567	0.309966	0.197702	0.586533	0.235894	0.474269	-0.350639	-0.112264	-0.238376	7.15016	6.26682	0.00156445	0.0123364
203750_s_at	203750_s_at	203750_s_at	RARA	retinoic acid receptor, alpha	0.0145014	-0.0666555	0.460436	-0.241767	0.527092	0.0811569	-0.175112	-0.445935	-0.702204	0.256269	4.11111	6.25975	0.00157416	0.0124033
229742_at	229742_at	229742_at	C15orf61	chromosome 15 open reading frame 61	0.413442	0.295589	0.951998	0.520103	0.656409	0.117852	0.224514	-0.538556	-0.431895	-0.106661	4.49878	6.25639	0.00157881	0.0124274
221903_s_at	221903_s_at	221903_s_at	CYLD	cylindromatosis (turban tumor syndrome)	-0.320847	-0.0404103	0.446304	-0.0491833	0.486714	-0.280437	-0.008773	-0.767151	-0.495487	-0.271664	3.52616	6.25575	0.00157969	0.0124274
232670_at	232670_at	232670_at	LOC149401	uncharacterized LOC149401	0.0232394	-0.244715	0.0654153	0.0323363	0.31013	0.267954	0.277051	-0.0421759	-0.033079	-0.00909696	2.62159	6.25396	0.00158217	0.0124372
211852_s_at	211852_s_at	211852_s_at	ATRN	attractin	0.120339	0.396682	0.519292	0.364188	0.122611	-0.276343	-0.0324932	-0.398954	-0.155104	-0.24385	3.13971	6.24878	0.00158937	0.012484
223064_at	223064_at	223064_at	RNF181	ring finger protein 181	-0.311606	-0.0814157	0.539882	-0.192945	0.621297	-0.23019	-0.11153	-0.851488	-0.732827	-0.118661	4.60474	6.24371	0.00159644	0.0125242
203051_at	203051_at	203051_at	BAHD1	bromo adjacent homology domain containing 1	-0.0711687	-0.0652613	0.377397	-0.113796	0.442659	-0.00590743	-0.0485344	-0.448566	-0.491193	0.0426269	3.43365	6.24334	0.00159697	0.0125242
224163_s_at	224163_s_at	224163_s_at	DMAP1	DNA methyltransferase 1 associated protein 1	0.221419	0.15305	0.773243	0.255362	0.620194	0.0683694	0.102312	-0.551824	-0.517882	-0.0339426	3.31569	6.24176	0.00159918	0.0125317
218036_x_at	218036_x_at	218036_x_at	NMD3	NMD3 ribosome export adaptor	-0.220355	-0.231613	0.201122	0.0213552	0.432735	0.0112588	0.252968	-0.421476	-0.179767	-0.24171	2.86036	6.23883	0.00160331	0.0125542
214930_at	214930_at	214930_at	SLITRK5	SLIT and NTRK-like family, member 5	0.25342	0.163297	0.415424	0.167956	0.252127	0.0901226	0.00465931	-0.162004	-0.247468	0.0854633	2.95012	6.23645	0.00160665	0.0125706
1553583_a_at	1553583_a_at	1553583_a_at	THRSP	thyroid hormone responsive	-0.594466	-0.245302	0.236332	-0.273756	0.481634	-0.349164	-0.0284538	-0.830798	-0.510087	-0.32071	3.50013	6.23452	0.00160937	0.0125821
228578_at	228578_at	228578_at	RBM45	RNA binding motif protein 45	-0.363559	-0.054968	0.0974787	-0.114292	0.152447	-0.308591	-0.0593237	-0.461038	-0.21177	-0.249268	4.35937	6.21932	0.001631	0.0127413
203689_s_at	203689_s_at	203689_s_at	FMR1	fragile X mental retardation 1	0.317077	0.142396	0.877075	0.658944	0.734679	0.174681	0.516548	-0.559998	-0.218131	-0.341867	5.82291	6.21801	0.00163288	0.0127461
202794_at	202794_at	202794_at	INPP1	inositol polyphosphate-1-phosphatase	-0.0426926	-0.327058	0.495309	0.0932158	0.822367	0.284366	0.420274	-0.538001	-0.402093	-0.135908	3.69056	6.21677	0.00163465	0.01275
51200_at	51200_at	51200_at	C19orf60	chromosome 19 open reading frame 60	0.0255267	-0.0234434	0.181311	-0.221598	0.204754	0.0489701	-0.198154	-0.155784	-0.402909	0.247124	6.08202	6.21527	0.00163681	0.012757
212726_at	212726_at	212726_at	PHF2	PHD finger protein 2	0.051969	-0.111733	0.155219	0.0790473	0.266952	0.163702	0.19078	-0.10325	-0.0761719	-0.0270783	5.59885	6.21375	0.001639	0.012761
209388_at	209388_at	209388_at	PAPOLA	poly(A) polymerase alpha	-0.695322	-0.470224	0.336553	-0.263363	0.806777	-0.225098	0.20686	-1.03187	-0.599916	-0.431958	8.44252	6.21315	0.00163987	0.012761
210101_x_at	210101_x_at	210101_x_at	SH3GLB1	SH3-domain GRB2-like endophilin B1	-0.265462	-0.186972	0.211612	-0.293225	0.398584	-0.0784894	-0.106253	-0.477074	-0.504837	0.0277632	5.14039	6.20789	0.00164747	0.0128102
221820_s_at	221820_s_at	221820_s_at	KAT8	K(lysine) acetyltransferase 8	0.0219227	-0.244849	0.321811	0.0314714	0.56666	0.266772	0.27632	-0.299888	-0.290339	-0.00954861	4.07543	6.20229	0.0016556	0.0128635
238076_at	238076_at	238076_at	GATAD2B	GATA zinc finger domain containing 2B	0.212584	0.228717	0.377878	-0.173746	0.149162	-0.0161322	-0.402462	-0.165294	-0.551624	0.38633	4.21895	6.20115	0.00165726	0.0128665
215122_at	215122_at	215122_at	TBX6	T-box 6	-0.0288435	-0.131036	-0.00297205	-0.35438	0.128064	0.102192	-0.223345	-0.0258714	-0.351408	0.325537	2.59184	6.1871	0.00167788	0.0130165
227120_at	227120_at	227120_at	FOXP4	forkhead box P4	-0.269825	0.129531	0.235634	0.149197	0.106103	-0.399356	0.019666	-0.505459	-0.0864366	-0.419022	3.15466	6.18125	0.00168656	0.0130738
1552863_a_at	1552863_a_at	1552863_a_at	CACNG6	calcium channel, voltage-dependent, gamma subunit 6	0.164328	-0.230857	0.208027	0.199693	0.438884	0.395185	0.43055	-0.0436987	-0.008334	-0.0353647	2.74912	6.17927	0.0016895	0.0130864
237350_at	237350_at	237350_at	TTC36	tetratricopeptide repeat domain 36	0.0198572	-0.137373	0.396361	-0.0037901	0.533734	0.15723	0.133583	-0.376504	-0.400151	0.0236473	2.99516	6.17834	0.00169088	0.0130871
200990_at	200990_at	200990_at	TRIM28	tripartite motif containing 28	0.0803184	0.188683	0.337316	0.322589	0.148633	-0.108365	0.133906	-0.256997	-0.014727	-0.24227	3.47041	6.17512	0.0016957	0.0131045
213832_at	213832_at	213832_at	KCND3	potassium voltage-gated channel, Shal-related subfamily, member 3	-0.36398	-1.06785	0.291244	-0.214845	1.3591	0.703873	0.853008	-0.655224	-0.506089	-0.149135	4.63089	6.17509	0.00169574	0.0131045
202542_s_at	202542_s_at	202542_s_at	AIMP1	aminoacyl tRNA synthetase complex-interacting multifunctional protein 1	-0.313251	-0.453242	0.170025	-0.399399	0.623267	0.139991	0.0538429	-0.483277	-0.569425	0.0861477	4.44492	6.16856	0.00170553	0.01317
219072_at	219072_at	219072_at	BCL7C	B-cell CLL/lymphoma 7C	0.0778207	0.29728	0.754286	-0.289537	0.457006	-0.219459	-0.586817	-0.676465	-1.04382	0.367357	5.10374	6.16202	0.0017154	0.0132361
225201_s_at	225201_s_at	225201_s_at	MRPL14	mitochondrial ribosomal protein L14	-0.00670341	0.0228483	0.251368	-0.185044	0.22852	-0.0295517	-0.207892	-0.258072	-0.436412	0.17834	4.29816	6.15865	0.00172051	0.0132572
237211_x_at	237211_x_at	237211_x_at	MORN3	MORN repeat containing 3	0.027233	-0.134605	0.379959	0.105625	0.514564	0.161838	0.24023	-0.352726	-0.274333	-0.0783922	3.11822	6.15848	0.00172077	0.0132572
235476_at	235476_at	235476_at	TRIM59	tripartite motif containing 59	-0.12465	-0.0365485	0.21577	-0.171466	0.252318	-0.0881019	-0.134917	-0.34042	-0.387235	0.0468152	3.42463	6.15672	0.00172345	0.0132596
225870_s_at	225870_s_at	225870_s_at	TRAPPC5	trafficking protein particle complex 5	0.00597542	0.104623	0.358005	-0.410907	0.253382	-0.0986473	-0.515529	-0.35203	-0.768912	0.416882	3.92992	6.15653	0.00172372	0.0132596
223091_x_at	223091_x_at	223091_x_at	MFF	mitochondrial fission factor	0.12898	0.155555	0.899422	0.0965373	0.743866	-0.026576	-0.0590181	-0.770442	-0.802884	0.0324422	7.47005	6.15509	0.00172592	0.0132664
230368_at	230368_at	230368_at	ERF	Ets2 repressor factor	0.640837	0.462518	0.775318	0.094314	0.3128	0.178319	-0.368204	-0.134481	-0.681004	0.546523	3.21775	6.15289	0.00172927	0.013282
212132_at	212132_at	212132_at	LSM14A	LSM14A, SCD6 homolog A (S. cerevisiae)	-0.176746	-0.251097	0.289783	0.0607105	0.54088	0.0743514	0.311808	-0.466529	-0.229073	-0.237456	7.24975	6.15069	0.00173264	0.0132977
202860_at	202860_at	202860_at	DENND4B	DENN/MADD domain containing 4B	0.228131	0.295347	0.532555	0.452774	0.237208	-0.0672157	0.157427	-0.304423	-0.0797807	-0.224643	3.46721	6.14719	0.001738	0.0133267
203252_at	203252_at	203252_at	CDK2AP2	cyclin-dependent kinase 2 associated protein 2	-0.595364	-0.288782	0.506036	-0.101466	0.794818	-0.306583	0.187316	-1.1014	-0.607502	-0.493898	4.9811	6.1465	0.00173907	0.0133267
205847_at	205847_at	205847_at	PRSS22	protease, serine, 22	-0.0631553	-0.0970655	0.315019	-0.144794	0.412084	0.0339102	-0.0477287	-0.378174	-0.459813	0.0816388	3.83034	6.14522	0.00174104	0.0133316
1557867_s_at	1557867_s_at	1557867_s_at	C9orf117	chromosome 9 open reading frame 117	-0.0321002	0.000389706	-0.278394	-0.0763164	-0.278784	-0.0324899	-0.0767061	0.246294	0.202078	0.0442162	2.80776	6.13278	0.00176029	0.0134688
222431_at	222431_at	222431_at	SPIN1	spindlin 1	-0.168472	-0.0263568	0.119826	-0.0479981	0.146183	-0.142116	-0.0216413	-0.288299	-0.167824	-0.120474	5.85372	6.1295	0.00176539	0.0134975
218129_s_at	218129_s_at	218129_s_at	NFYB	nuclear transcription factor Y, beta	-0.269351	0.0781867	0.0724657	-0.00529447	-0.00572099	-0.347538	-0.0834811	-0.341817	-0.0777601	-0.264057	2.62325	6.12745	0.00176861	0.0135118
1555766_a_at	1555766_a_at	1555766_a_at	GNG2	guanine nucleotide binding protein (G protein), gamma 2	-1.19674	-1.31626	0.441098	-0.466316	1.75736	0.119524	0.849948	-1.63784	-0.907414	-0.730425	7.25062	6.12612	0.00177068	0.0135174
203272_s_at	203272_s_at	203272_s_at	TUSC2	tumor suppressor candidate 2	-0.017015	0.371779	0.708556	0.264178	0.336777	-0.388793	-0.1076	-0.725571	-0.444378	-0.281193	3.54882	6.11793	0.00178356	0.0136054
222387_s_at	222387_s_at	222387_s_at	VPS35	vacuolar protein sorting 35 homolog (S. cerevisiae)	-0.431333	-0.0995523	0.133896	-0.427044	0.233448	-0.331781	-0.327491	-0.565229	-0.56094	-0.00428957	4.2116	6.10543	0.00180341	0.0137464
219269_at	219269_at	219269_at	HMBOX1	homeobox containing 1	0.346201	-0.0285153	0.466622	0.104957	0.495137	0.374716	0.133473	-0.120421	-0.361665	0.241243	2.9078	6.10408	0.00180557	0.0137524
201628_s_at	201628_s_at	201628_s_at	RRAGA	Ras-related GTP binding A	-0.234391	-0.0686688	0.26178	-0.317845	0.330449	-0.165722	-0.249176	-0.49617	-0.579625	0.0834544	3.58062	6.10129	0.00181005	0.0137761
210149_s_at	210149_s_at	210149_s_at	ATP5H	ATP synthase, H+ transporting, mitochondrial Fo complex, subunit d	0.0437552	0.139344	0.707318	0.0364872	0.567974	-0.0955887	-0.102857	-0.663563	-0.670831	0.00726797	5.69603	6.09873	0.00181417	0.013792
217732_s_at	217732_s_at	217732_s_at	ITM2B	integral membrane protein 2B	-0.677744	-0.332486	-0.312219	-0.402098	0.0202663	-0.345259	-0.069612	-0.365525	-0.0898783	-0.275647	8.58994	6.09828	0.00181488	0.013792
220470_at	220470_at	220470_at	BET1L	Bet1 golgi vesicular membrane trafficking protein-like	-0.339871	-0.0379138	0.299483	-0.152186	0.337397	-0.301957	-0.114272	-0.639354	-0.451669	-0.187684	3.51501	6.09095	0.00182672	0.0138715
222154_s_at	222154_s_at	222154_s_at	SPATS2L	spermatogenesis associated, serine-rich 2-like	-0.411718	-0.0128502	0.268333	-0.257727	0.281183	-0.398867	-0.244877	-0.68005	-0.52606	-0.15399	7.83448	6.08984	0.00182852	0.0138747
206767_at	206767_at	206767_at	RBMS3	RNA binding motif, single stranded interacting protein 3	-0.297708	0.350241	0.596397	-0.0341584	0.246156	-0.647949	-0.3844	-0.894105	-0.630556	-0.26355	5.34373	6.08787	0.00183171	0.0138884
205690_s_at	205690_s_at	205690_s_at	BUD31	BUD31 homolog (S. cerevisiae)	0.0562376	0.195597	0.49683	0.100464	0.301233	-0.139359	-0.0951331	-0.440593	-0.396367	-0.0442263	4.56505	6.08681	0.00183344	0.0138911
206857_s_at	206857_s_at	206857_s_at	FKBP1B	FK506 binding protein 1B, 12.6 kDa	0.656973	0.666559	0.631014	0.666559	-0.0355452	-0.00958621	0	0.025959	0.0355452	-0.00958621	2.63019	6.08081	0.00184324	0.0139547
40093_at	40093_at	40093_at	BCAM	basal cell adhesion molecule (Lutheran blood group)	0.0283083	-0.642577	0.136835	0.271604	0.779411	0.670885	0.914181	-0.108526	0.13477	-0.243296	9.26989	6.07909	0.00184605	0.0139579
224569_s_at	224569_s_at	224569_s_at	IRF2BP2	interferon regulatory factor 2 binding protein 2	-0.0307697	-0.375876	0.0206577	-0.0159936	0.396533	0.345106	0.359882	-0.0514274	-0.0366513	-0.0147761	10.1183	6.07885	0.00184643	0.0139579
228403_at	228403_at	228403_at	ENHO	energy homeostasis associated	-0.186627	-0.204586	0.353842	0.141565	0.558428	0.0179595	0.346152	-0.540469	-0.212277	-0.328192	3.24962	6.07706	0.00184938	0.0139582
224891_at	224891_at	224891_at	FOXO3	forkhead box O3	0.442639	0.282285	0.569639	0.415676	0.287355	0.160355	0.133391	-0.127	-0.153963	0.0269635	3.76573	6.07685	0.00184972	0.0139582
225076_s_at	225076_s_at	225076_s_at	ZNFX1	zinc finger, NFX1-type containing 1	-0.189785	-0.107244	0.0497275	-0.135383	0.156971	-0.0825412	-0.028139	-0.239513	-0.18511	-0.0544021	3.06013	6.0763	0.00185063	0.0139582
228070_at	228070_at	228070_at	PPP2R5E	protein phosphatase 2, regulatory subunit B', epsilon isoform	0.0712088	-0.33135	0.434672	-0.348887	0.766022	0.402558	-0.0175375	-0.363463	-0.783559	0.420096	3.41679	6.07197	0.00185775	0.0140014
210053_at	210053_at	210053_at	TAF5	TAF5 RNA polymerase II, TATA box binding protein (TBP)-associated factor, 100kDa	0.0049003	-0.0802666	0.723028	-0.100297	0.803295	0.0851669	-0.0200302	-0.718128	-0.823325	0.105197	3.9709	6.07025	0.0018606	0.0140123
217751_at	217751_at	217751_at	GSTK1	glutathione S-transferase kappa 1	-0.14454	-0.172068	0.0254001	0.067681	0.197468	0.0275271	0.239749	-0.169941	0.0422809	-0.212221	3.43134	6.06358	0.00187165	0.014085
222522_x_at	222522_x_at	222522_x_at	MRPS10	mitochondrial ribosomal protein S10	-0.407984	-0.0866806	0.316095	-0.00305204	0.402776	-0.321303	0.0836286	-0.724079	-0.319147	-0.404932	3.40642	6.06171	0.00187477	0.0140939
225772_s_at	225772_s_at	225772_s_at	COX14	cytochrome c oxidase assembly homolog 14 (S. cerevisiae)	0.0137391	-0.162775	0.18024	0.0938057	0.343015	0.176514	0.25658	-0.166501	-0.0864347	-0.0800666	3.2635	6.06119	0.00187564	0.0140939
214433_s_at	214433_s_at	214433_s_at	SELENBP1	selenium binding protein 1	-0.661796	-0.992154	-0.0128934	-0.345024	0.979261	0.330358	0.64713	-0.648903	-0.332131	-0.316772	4.66742	6.0539	0.00188784	0.014175
211974_x_at	211974_x_at	211974_x_at	RBPJ	recombination signal binding protein for immunoglobulin kappa J region	0.0391429	-0.184957	0.106186	-0.555102	0.291143	0.2241	-0.370145	-0.0670431	-0.661288	0.594245	8.3642	6.04723	0.00189906	0.0142486
218622_at	218622_at	218622_at	NUP37	nucleoporin 37kDa	-0.00511935	0.314972	0.669045	0.246394	0.354073	-0.320092	-0.0685786	-0.674165	-0.422652	-0.251513	5.11802	6.02558	0.00193604	0.0145153
228257_at	228257_at	228257_at	ANKRD52	ankyrin repeat domain 52	0.324826	0.377899	0.36467	0.353956	-0.0132287	-0.0530723	-0.0239423	-0.0398436	-0.0107136	-0.02913	2.66333	6.02354	0.00193957	0.0145309
222482_at	222482_at	222482_at	SSBP3	single stranded DNA binding protein 3	-0.175448	-0.203353	0.232294	0.126937	0.435648	0.0279054	0.33029	-0.407742	-0.105358	-0.302384	2.74769	6.0185	0.00194831	0.0145855
210002_at	210002_at	210002_at	GATA6	GATA binding protein 6	0.145708	0.435926	0.442461	0.441567	0.00653564	-0.290218	0.00564178	-0.296753	-0.000893867	-0.29586	2.64532	6.01761	0.00194986	0.0145862
216178_x_at	216178_x_at	216178_x_at	ITGB1	integrin, beta 1 (fibronectin receptor, beta polypeptide, antigen CD29 includes MDF2, MSK12)	2.53072	2.65234	2.14663	2.64287	-0.505718	-0.121619	-0.00947038	0.384099	0.496247	-0.112148	3.21603	6.01655	0.00195169	0.0145891
205923_at	205923_at	205923_at	RELN	reelin	0.671886	0.762705	0.559946	0.0898284	-0.202759	-0.0908195	-0.672877	0.11194	-0.470117	0.582057	3.25258	6.01464	0.00195503	0.0146031
225912_at	225912_at	225912_at	TP53INP1	tumor protein p53 inducible nuclear protein 1	-0.128594	-0.455859	0.0645648	-0.069041	0.520424	0.327265	0.386818	-0.193159	-0.133606	-0.0595531	4.09625	6.00974	0.0019636	0.0146563
212058_at	212058_at	212058_at	U2SURP	U2 snRNP-associated SURP domain containing	0.348537	0.0552076	0.681313	0.717759	0.626105	0.293329	0.662552	-0.332776	0.0364466	-0.369223	7.54534	6.00834	0.00196605	0.0146637
230697_at	230697_at	230697_at	BBS5	Bardet-Biedl syndrome 5	-0.152447	0.142796	1.0483	0.0928667	0.905507	-0.295243	-0.0499294	-1.20075	-0.955437	-0.245314	4.71486	6.00613	0.00196993	0.0146818
212462_at	212462_at	212462_at	KAT6B	K(lysine) acetyltransferase 6B	0.109296	-0.0503905	0.48155	0.190924	0.531941	0.159687	0.241315	-0.372254	-0.290626	-0.0816277	9.08017	6.00237	0.00197655	0.0147202
202891_at	202891_at	202891_at	NIT1	nitrilase 1	-0.100437	-0.0710558	0.859881	-0.0808482	0.930936	-0.0293811	-0.00979243	-0.960317	-0.940729	-0.0195887	4.57338	5.9973	0.00198552	0.0147651
225019_at	225019_at	225019_at	CAMK2D	calcium/calmodulin-dependent protein kinase II delta	0.595284	0.973962	1.04604	0.745323	0.0720766	-0.378678	-0.228639	-0.450755	-0.300716	-0.150039	4.68542	5.9973	0.00198552	0.0147651
218182_s_at	218182_s_at	218182_s_at	CLDN1	claudin 1	-0.442014	0.225904	0.143986	0.224629	-0.0819182	-0.667918	-0.00127493	-0.585999	0.0806432	-0.666643	2.69242	5.99557	0.0019886	0.0147771
200010_at	200010_at	200010_at	RPL11	ribosomal protein L11	-0.217833	-0.084678	0.291533	-0.0294922	0.376211	-0.133155	0.0551858	-0.509366	-0.321025	-0.188341	6.42517	5.99349	0.0019923	0.0147936
201714_at	201714_at	201714_at	TUBG1	tubulin, gamma 1	0.164354	-0.0206064	0.67611	0.239958	0.696716	0.18496	0.260565	-0.511757	-0.436152	-0.0756047	3.64582	5.99119	0.0019964	0.0148131
227541_at	227541_at	227541_at	WDR20	WD repeat domain 20	-0.0538411	-0.0326338	-0.224576	-0.0134409	-0.191942	-0.0212072	0.0191929	0.170735	0.211135	-0.0404002	2.55275	5.981	0.00201466	0.0149376
218159_at	218159_at	218159_at	DDRGK1	DDRGK domain containing 1	-0.253493	-0.331431	0.131817	-0.368878	0.463248	0.0779381	-0.0374475	-0.38531	-0.500695	0.115386	4.80016	5.98018	0.00201614	0.0149376
202784_s_at	202784_s_at	202784_s_at	NNT	nicotinamide nucleotide transhydrogenase	0.636891	0.668188	1.16765	0.749652	0.499465	-0.0312971	0.0814641	-0.530762	-0.418001	-0.112761	6.13009	5.97887	0.0020185	0.0149393
213241_at	213241_at	213241_at	PLXNC1	plexin C1	-1.06425	-0.00893849	0.569439	-0.329198	0.578377	-1.05531	-0.32026	-1.63369	-0.898637	-0.735049	4.41753	5.9779	0.00202026	0.0149393
202796_at	202796_at	202796_at	SYNPO	synaptopodin	0.028393	-0.0627775	0.0904098	-0.362174	0.153187	0.0911705	-0.299397	-0.0620169	-0.452584	0.390567	2.68326	5.97758	0.00202084	0.0149393
223989_s_at	223989_s_at	223989_s_at	REXO2	RNA exonuclease 2	-0.370916	0.109189	0.428216	-0.109477	0.319027	-0.480105	-0.218666	-0.799132	-0.537692	-0.261439	5.26325	5.97017	0.00203427	0.0150276
220742_s_at	220742_s_at	220742_s_at	NGLY1	N-glycanase 1	-0.156691	-0.129406	0.109193	0.0804954	0.2386	-0.0272847	0.209902	-0.265884	-0.028698	-0.237186	2.81825	5.95622	0.00205986	0.0152054
218255_s_at	218255_s_at	218255_s_at	FBRS	fibrosin	0.0752928	0.0755611	0.617325	0.108242	0.541764	-0.000268318	0.0326809	-0.542033	-0.509083	-0.0329492	4.14717	5.955	0.0020621	0.0152108
227676_at	227676_at	227676_at	FAM3D	family with sequence similarity 3, member D	-0.2111	0.0442768	0.174979	-0.383046	0.130702	-0.255377	-0.427323	-0.386079	-0.558025	0.171946	2.88341	5.95312	0.00206559	0.0152254
46142_at	46142_at	46142_at	LMF1	lipase maturation factor 1	0.0609781	0.143295	0.0659599	-0.257173	-0.0773352	-0.082317	-0.400468	-0.0049818	-0.323133	0.318151	5.2838	5.94808	0.00207493	0.015283
211162_x_at	211162_x_at	211162_x_at	SCD	stearoyl-CoA desaturase (delta-9-desaturase)	-1.85401	-0.19146	-0.502221	-1.42551	-0.310761	-1.66255	-1.23405	-1.35179	-0.923285	-0.428503	5.60637	5.94251	0.00208533	0.0153484
209540_at	209540_at	209540_at	IGF1	insulin-like growth factor 1 (somatomedin C)	0.343762	0.372735	0.847792	0.326091	0.475057	-0.0289733	-0.046644	-0.50403	-0.521701	0.0176706	3.92942	5.93787	0.00209402	0.0153921
225209_s_at	225209_s_at	225209_s_at	UBE2J2	ubiquitin-conjugating enzyme E2, J2	-0.324553	-0.209749	0.296569	0.0137984	0.506318	-0.114804	0.223547	-0.621122	-0.28277	-0.338351	3.25482	5.9377	0.00209433	0.0153921
204113_at	204113_at	204113_at	CELF1	CUGBP, Elav-like family member 1	-0.106487	-0.141899	0.849904	-0.139688	0.991803	0.0354119	0.00221094	-0.956391	-0.989592	0.0332009	5.41372	5.9363	0.00209696	0.0154002
205459_s_at	205459_s_at	205459_s_at	NPAS2	neuronal PAS domain protein 2	-0.0451617	-0.0434405	-0.00964641	-0.265209	0.033794	-0.00172125	-0.221769	-0.0355153	-0.255563	0.220048	2.61973	5.92778	0.00211306	0.0155021
202140_s_at	202140_s_at	202140_s_at	CLK3	CDC-like kinase 3	-0.0156912	0.0796878	0.329315	0.170629	0.249627	-0.095379	0.0909409	-0.345006	-0.158686	-0.18632	4.68288	5.92733	0.00211392	0.0155021
227248_at	227248_at	227248_at	PLEKHH3	pleckstrin homology domain containing, family H (with MyTH4 domain) member 3	-0.0676975	-0.0643623	0.479048	-0.160102	0.54341	-0.00333519	-0.0957401	-0.546745	-0.63915	0.0924049	3.42791	5.92328	0.00212163	0.0155473
218357_s_at	218357_s_at	218357_s_at	TIMM8B	translocase of inner mitochondrial membrane 8 homolog B (yeast)	0.0690418	0.0624386	0.640875	0.0674092	0.578436	0.00660321	0.00497056	-0.571833	-0.573466	0.00163264	3.623	5.91861	0.00213054	0.01559
209581_at	209581_at	209581_at	PLA2G16	phospholipase A2, group XVI	-0.140632	0.0437727	0.173233	0.0246423	0.129461	-0.184404	-0.0191304	-0.313865	-0.148591	-0.165274	2.83861	5.9179	0.0021319	0.01559
201995_at	201995_at	201995_at	EXT1	exostosin glycosyltransferase 1	0.302929	0.452178	0.656918	0.121135	0.20474	-0.14925	-0.331043	-0.353989	-0.535783	0.181794	4.19073	5.9178	0.00213211	0.01559
204803_s_at	204803_s_at	204803_s_at	RRAD	Ras-related associated with diabetes	0.470133	0.545568	0.570396	0.312998	0.0248277	-0.0754348	-0.23257	-0.100262	-0.257398	0.157136	2.84933	5.91051	0.00214612	0.0156767
204490_s_at	204490_s_at	204490_s_at	CD44	CD44 molecule (Indian blood group)	-0.472022	0.178387	0.0555298	-0.0347135	-0.122857	-0.650409	-0.2131	-0.527552	-0.0902433	-0.437309	3.34248	5.91	0.00214709	0.0156767
202147_s_at	202147_s_at	202147_s_at	IFRD1	interferon-related developmental regulator 1	-0.203673	0.0126705	0.050569	-0.0822309	0.0378985	-0.216343	-0.0949014	-0.254242	-0.1328	-0.121442	2.62247	5.90875	0.00214952	0.0156831
205457_at	205457_at	205457_at	C6orf106	chromosome 6 open reading frame 106	-0.262875	-0.225384	0.792425	-0.27144	1.01781	-0.0374912	-0.0460563	-1.0553	-1.06387	0.00856509	5.6073	5.90759	0.00215176	0.0156877
228251_at	228251_at	228251_at	UBXN6	UBX domain protein 6	-0.284419	-0.0167719	-0.00940556	-0.169912	0.00736635	-0.267647	-0.15314	-0.275014	-0.160506	-0.114507	2.61963	5.90681	0.00215327	0.0156877
217772_s_at	217772_s_at	217772_s_at	MTCH2	mitochondrial carrier 2	-0.312371	-0.273239	0.283851	0.0710068	0.557089	-0.0391327	0.344245	-0.596222	-0.212844	-0.383378	7.03485	5.89908	0.00216829	0.0157785
223289_s_at	223289_s_at	223289_s_at	USP38	ubiquitin specific peptidase 38	-0.222154	0.191253	0.567549	0.191161	0.376296	-0.413408	-9.239e-05	-0.789704	-0.376388	-0.413315	3.70531	5.89836	0.00216969	0.0157785
213735_s_at	213735_s_at	213735_s_at	COX5B	cytochrome c oxidase subunit Vb	0.413396	0.309442	0.637176	0.429879	0.327734	0.103954	0.120437	-0.22378	-0.207297	-0.0164829	3.89067	5.89798	0.00217044	0.0157785
226790_at	226790_at	226790_at	MORN2	MORN repeat containing 2	0.253963	0.195335	0.463449	0.228238	0.268114	0.0586279	0.0329027	-0.209486	-0.235212	0.0257251	3.81989	5.89648	0.00217338	0.0157884
224764_at	224764_at	224764_at	ARHGAP21	Rho GTPase activating protein 21	0.571542	0.581517	0.462951	0.358963	-0.118566	-0.00997529	-0.222555	0.108591	-0.103988	0.212579	7.66183	5.89412	0.002178	0.0158105
201854_s_at	201854_s_at	201854_s_at	ATMIN	ATM interactor	-0.0846586	-0.0361101	0.185187	-0.155084	0.221297	-0.0485485	-0.118974	-0.269846	-0.340271	0.0704252	2.95899	5.8905	0.00218511	0.0158289
217828_at	217828_at	217828_at	SLTM	SAFB-like, transcription modulator	-0.0575244	-0.29084	0.4195	0.394408	0.71034	0.233316	0.685248	-0.477024	-0.0250924	-0.451932	6.54205	5.89	0.00218609	0.0158289
1554806_a_at	1554806_a_at	1554806_a_at	FBXO8	F-box protein 8	-0.100684	0.00662127	0.280156	-0.195328	0.273535	-0.107305	-0.201949	-0.38084	-0.475484	0.0946436	3.09277	5.88963	0.00218681	0.0158289
205567_at	205567_at	205567_at	CHST1	carbohydrate (keratan sulfate Gal-6) sulfotransferase 1	0.0732287	-0.135383	0.0970458	-0.0714089	0.232429	0.208612	0.0639745	-0.0238172	-0.168455	0.144638	2.68678	5.88916	0.00218775	0.0158289
37872_at	37872_at	37872_at	JRK	jerky homolog (mouse)	-0.255385	-0.435166	0.19254	0.0382515	0.627706	0.179781	0.473417	-0.447925	-0.154289	-0.293636	3.15317	5.8884	0.00218924	0.0158289
217393_x_at	217393_x_at	217393_x_at	UBE2NL	ubiquitin-conjugating enzyme E2N-like	-0.331695	-0.124262	0.112234	-0.22399	0.236496	-0.207434	-0.0997287	-0.44393	-0.336225	-0.107705	8.18683	5.88803	0.00218998	0.0158289
220939_s_at	220939_s_at	220939_s_at	DPP8	dipeptidyl-peptidase 8	-0.170489	0.00578215	0.465551	0.124755	0.459769	-0.176271	0.118973	-0.63604	-0.340797	-0.295244	3.14003	5.88534	0.00219528	0.0158559
203001_s_at	203001_s_at	203001_s_at	STMN2	stathmin-like 2	1.76518	1.7888	1.82415	1.78585	0.0353494	-0.0236195	-0.00294817	-0.058969	-0.0382976	-0.0206714	2.91489	5.87791	0.00221003	0.0159509
225187_at	225187_at	225187_at	CCAR2	cell cycle and apoptosis regulator 2	-0.0782027	-0.077048	0.300296	0.133823	0.377344	-0.00115471	0.210871	-0.378499	-0.166474	-0.212025	3.0063	5.87335	0.00221912	0.0160051
217841_s_at	217841_s_at	217841_s_at	PPME1	protein phosphatase methylesterase 1	0.104615	-0.194903	0.424434	0.0218984	0.619337	0.299519	0.216802	-0.319819	-0.402535	0.0827168	3.1915	5.87095	0.00222394	0.0160283
204608_at	204608_at	204608_at	ASL	argininosuccinate lyase	0.00930579	0.128108	0.481039	-0.177573	0.352931	-0.118803	-0.305681	-0.471734	-0.658612	0.186879	3.33972	5.86733	0.0022312	0.0160691
202641_at	202641_at	202641_at	ARL3	ADP-ribosylation factor-like 3	-0.086407	-0.00611427	0.622181	-0.0875559	0.628296	-0.0802927	-0.0814416	-0.708588	-0.709737	0.00114888	4.52426	5.86525	0.00223541	0.0160879
213350_at	213350_at	213350_at	RPS11	ribosomal protein S11	0.103387	-0.221114	-0.0231803	-0.299184	0.197934	0.324501	-0.0780696	0.126567	-0.276003	0.402571	3.2068	5.86174	0.00224249	0.0161273
203935_at	203935_at	203935_at	ACVR1	activin A receptor, type I	-0.252195	0.213556	0.350511	0.114379	0.136955	-0.465751	-0.0991774	-0.602706	-0.236133	-0.366573	8.31081	5.85947	0.00224709	0.0161396
214727_at	214727_at	214727_at	BRCA2	breast cancer 2, early onset	-0.00460534	-0.011655	-0.319029	-0.0295651	-0.307374	0.00704969	-0.01791	0.314424	0.289464	0.0249597	2.56082	5.85931	0.00224741	0.0161396
229376_at	229376_at	229376_at	PROX1	prospero homeobox 1	1.02773	1.03863	1.57449	0.509811	0.535868	-0.0108989	-0.528815	-0.546767	-1.06468	0.517916	4.58411	5.85578	0.0022546	0.0161797
202313_at	202313_at	202313_at	PPP2R2A	protein phosphatase 2, regulatory subunit B, alpha	-0.0219382	-0.0382323	0.369738	0.174692	0.40797	0.0162941	0.212924	-0.391676	-0.195046	-0.19663	8.17139	5.85287	0.00226052	0.0162089
202810_at	202810_at	202810_at	DRG1	developmentally regulated GTP binding protein 1	-0.0993365	0.00476181	0.21665	-0.279856	0.211888	-0.104098	-0.284618	-0.315986	-0.496505	0.180519	4.79666	5.8522	0.00226189	0.0162089
224501_at	224501_at	224501_at	PERM1	PPARGC1 and ESRR induced regulator, muscle 1	0.205456	0.323793	0.540035	0.0940552	0.216242	-0.118337	-0.229738	-0.334579	-0.44598	0.111401	3.02754	5.85134	0.00226364	0.0162098
212630_at	212630_at	212630_at	EXOC3	exocyst complex component 3	-0.0992472	-0.35642	0.298843	-0.011792	0.655262	0.257172	0.344628	-0.39809	-0.310635	-0.0874553	3.36537	5.84797	0.00227054	0.0162404
225443_at	225443_at	225443_at	DCP1A	decapping mRNA 1A	-0.0269207	-0.23235	0.185381	-0.221857	0.417731	0.205429	0.0104934	-0.212302	-0.407238	0.194936	4.43061	5.84768	0.00227114	0.0162404
204219_s_at	204219_s_at	204219_s_at	PSMC1	proteasome (prosome, macropain) 26S subunit, ATPase, 1	-0.0554307	-0.15836	0.109869	-0.231641	0.268229	0.102929	-0.0732812	-0.1653	-0.34151	0.17621	4.77872	5.84456	0.00227755	0.0162747
224912_at	224912_at	224912_at	TTC7A	tetratricopeptide repeat domain 7A	-0.0860654	-0.10662	0.482774	-0.13977	0.589394	0.0205543	-0.0331504	-0.568839	-0.622544	0.0537047	3.33898	5.84217	0.00228247	0.0162982
208070_s_at	208070_s_at	208070_s_at	REV3L	REV3-like, polymerase (DNA directed), zeta, catalytic subunit	-0.375298	-0.694725	-0.141784	-0.0702328	0.552941	0.319428	0.624493	-0.233514	0.0715513	-0.305065	8.61801	5.82674	0.00231454	0.0165155
200932_s_at	200932_s_at	200932_s_at	DCTN2	dynactin 2 (p50)	0.18687	-0.197181	0.228225	0.188228	0.425406	0.384051	0.385409	-0.0413546	-0.0399965	-0.00135807	3.13079	5.82582	0.00231648	0.0165177
201663_s_at	201663_s_at	201663_s_at	SMC4	structural maintenance of chromosomes 4	-0.420344	0.226957	0.220116	0.059726	-0.00684165	-0.647301	-0.167231	-0.640459	-0.16039	-0.48007	2.75631	5.82251	0.00232343	0.0165554
209861_s_at	209861_s_at	209861_s_at	METAP2	methionyl aminopeptidase 2	-0.225018	-0.150537	0.223482	-0.0571442	0.374019	-0.0744804	0.093393	-0.448499	-0.280626	-0.167873	7.43282	5.8202	0.00232828	0.0165783
223282_at	223282_at	223282_at	TSHZ1	teashirt zinc finger homeobox 1	0.112637	-0.182319	0.463512	-0.123331	0.645831	0.294956	0.0589872	-0.350875	-0.586844	0.235969	6.36912	5.81578	0.00233762	0.016633
210962_s_at	210962_s_at	210962_s_at	AKAP9	A kinase (PRKA) anchor protein 9	0.166961	-0.0689983	0.393149	0.0766772	0.462148	0.235959	0.145676	-0.226189	-0.316472	0.0902836	5.29799	5.8106	0.00234862	0.0166994
202201_at	202201_at	202201_at	BLVRB	biliverdin reductase B (flavin reductase (NADPH))	-0.0221655	-0.0310633	0.275904	-0.0229352	0.306967	0.00889783	0.00812812	-0.298069	-0.298839	0.000769715	3.37174	5.80434	0.00236196	0.0167825
205300_s_at	205300_s_at	205300_s_at	SNRNP35	small nuclear ribonucleoprotein 35kDa (U11/U12)	-0.120881	0.154158	0.248829	0.205601	0.0946715	-0.275038	0.0514431	-0.36971	-0.0432284	-0.326481	2.84426	5.80292	0.00236501	0.0167923
222138_s_at	222138_s_at	222138_s_at	WDR13	WD repeat domain 13	0.201834	0.185549	0.401754	0.267649	0.216206	0.0162851	0.0820999	-0.199921	-0.134106	-0.0658148	2.88039	5.80022	0.0023708	0.0168185
213252_at	213252_at	213252_at	SH3PXD2A	SH3 and PX domains 2A	0.915904	0.690686	0.780898	0.23544	0.0902117	0.225218	-0.455247	0.135006	-0.545458	0.680465	4.37674	5.79964	0.00237205	0.0168185
214929_s_at	214929_s_at	214929_s_at	KIAA1109	KIAA1109	0.0965579	0.105038	0.0988226	0.103705	-0.00621582	-0.0084805	-0.00133346	-0.00226467	0.00488236	-0.00714704	2.51635	5.79755	0.00237655	0.0168385
202599_s_at	202599_s_at	202599_s_at	NRIP1	nuclear receptor interacting protein 1	-0.128397	-0.155731	0.0352102	-0.417549	0.190942	0.027334	-0.261818	-0.163607	-0.452759	0.289152	2.76871	5.79276	0.00238689	0.0168999
201420_s_at	201420_s_at	201420_s_at	WDR77	WD repeat domain 77	-0.0809572	-0.131321	0.0356514	-0.249639	0.166972	0.0503635	-0.118318	-0.116609	-0.28529	0.168682	3.39696	5.78826	0.00239666	0.0169571
224460_s_at	224460_s_at	224460_s_at	L2HGDH	L-2-hydroxyglutarate dehydrogenase	0.0111576	0.339214	0.481136	0.521264	0.141922	-0.328056	0.182051	-0.469978	0.0401289	-0.510107	3.28907	5.78513	0.00240348	0.0169893
213017_at	213017_at	213017_at	ABHD3	abhydrolase domain containing 3	-0.176805	-0.370832	-0.115569	-0.0511335	0.255263	0.194028	0.319699	-0.0612352	0.0644358	-0.125671	2.74744	5.78462	0.00240459	0.0169893
235222_x_at	235222_x_at	235222_x_at	XIAP	X-linked inhibitor of apoptosis	-0.195399	0.120264	0.416672	0.140836	0.296409	-0.315663	0.0205723	-0.612071	-0.275836	-0.336235	4.32652	5.78106	0.00241238	0.0170323
203467_at	203467_at	203467_at	PMM1	phosphomannomutase 1	-0.458277	-0.191614	0.157628	-0.445573	0.349242	-0.266663	-0.253959	-0.615904	-0.6032	-0.0127041	3.16417	5.77713	0.00242099	0.0170812
214133_at	214133_at	214133_at	MUC6	mucin 6, oligomeric mucus/gel-forming	-0.185753	-0.139586	0.359992	-0.219927	0.499578	-0.0461666	-0.0803408	-0.545745	-0.579919	0.0341742	3.59371	5.77425	0.00242733	0.0171139
227167_s_at	227167_s_at	227167_s_at	RASSF3	Ras association (RalGDS/AF-6) domain family member 3	-0.0401031	-0.316726	0.207457	0.152558	0.524183	0.276623	0.469284	-0.24756	-0.0548987	-0.192661	3.32944	5.77127	0.00243393	0.0171484
221488_s_at	221488_s_at	221488_s_at	CUTA	cutA divalent cation tolerance homolog (E. coli)	-0.118143	0.0160732	0.163269	-0.0246108	0.147195	-0.134216	-0.040684	-0.281412	-0.187879	-0.0935323	2.80341	5.76981	0.00243716	0.0171557
225552_x_at	225552_x_at	225552_x_at	AURKAIP1	aurora kinase A interacting protein 1	-0.0735071	-0.0147801	0.314962	-0.140675	0.329742	-0.0587269	-0.125895	-0.388469	-0.455637	0.067168	5.22117	5.76885	0.00243929	0.0171557
207585_s_at	207585_s_at	207585_s_at	RPL36AL	ribosomal protein L36a-like	-0.211747	-0.125539	0.214456	-0.337099	0.339995	-0.0862082	-0.21156	-0.426203	-0.551554	0.125351	10.4743	5.76849	0.00244009	0.0171557
203254_s_at	203254_s_at	203254_s_at	TLN1	talin 1	-0.329938	-0.659621	-0.144403	-0.165516	0.515218	0.329683	0.494104	-0.185535	-0.0211136	-0.164422	3.15475	5.7663	0.00244494	0.0171778
221869_at	221869_at	221869_at	ZNF512B	zinc finger protein 512B	-0.228657	-0.138041	0.384913	0.14826	0.522953	-0.0906161	0.286301	-0.61357	-0.236653	-0.376917	2.98193	5.76465	0.00244861	0.0171915
214507_s_at	214507_s_at	214507_s_at	EXOSC2	exosome component 2	-0.0854033	0.113833	0.14277	0.0643624	0.0289376	-0.199236	-0.0494703	-0.228174	-0.0784079	-0.149766	2.65582	5.76249	0.00245343	0.0172134
241983_at	241983_at	241983_at	PTPN2	protein tyrosine phosphatase, non-receptor type 2	-0.161978	-0.25466	0.28468	-0.00146053	0.53934	0.0926823	0.2532	-0.446657	-0.28614	-0.160517	3.04361	5.75301	0.00247467	0.0173503
200812_at	200812_at	200812_at	CCT7	chaperonin containing TCP1, subunit 7 (eta)	0.0252728	0.0829218	0.440275	0.105009	0.357354	-0.057649	0.0220875	-0.415003	-0.335266	-0.0797365	3.83821	5.74982	0.00248186	0.0173886
200669_s_at	200669_s_at	200669_s_at	UBE2D3	ubiquitin-conjugating enzyme E2D 3	-0.352124	0.015789	0.280685	0.022706	0.264896	-0.367914	0.00691693	-0.63281	-0.257979	-0.37483	9.79904	5.74851	0.00248482	0.0173972
216128_at	216128_at	216128_at	TBCD	tubulin folding cofactor D	0.00682251	0.00905677	0.00516752	-0.257946	-0.00388924	-0.00223426	-0.267003	0.00165498	-0.263114	0.264769	2.54428	5.74093	0.00250204	0.0175056
200781_s_at	200781_s_at	200781_s_at	RPS15A	ribosomal protein S15a	-0.115476	-0.0569368	0.214971	-0.0900823	0.271908	-0.0585395	-0.0331455	-0.330447	-0.305053	-0.025394	9.84821	5.73985	0.00250449	0.0175106
1554365_a_at	1554365_a_at	1554365_a_at	PPP2R5C	protein phosphatase 2, regulatory subunit B', gamma	-0.235977	-0.0791328	0.209198	-0.248327	0.288331	-0.156844	-0.169195	-0.445175	-0.457525	0.0123503	5.01364	5.73543	0.0025146	0.017569
203683_s_at	203683_s_at	203683_s_at	VEGFB	vascular endothelial growth factor B	-0.278757	-0.246212	-0.0138227	-0.132531	0.232389	-0.0325453	0.11368	-0.264934	-0.118708	-0.146226	2.7585	5.73067	0.00252553	0.0176231
215735_s_at	215735_s_at	215735_s_at	TSC2	tuberous sclerosis 2	-0.0522557	0.156908	0.358051	-0.0475785	0.201143	-0.209164	-0.204487	-0.410306	-0.405629	-0.00467718	3.58291	5.73053	0.00252584	0.0176231
203658_at	203658_at	203658_at	SLC25A20	solute carrier family 25 (carnitine/acylcarnitine translocase), member 20	-0.11618	-0.0370218	0.216556	-0.161192	0.253578	-0.0791582	-0.12417	-0.332736	-0.377748	0.0450116	3.12168	5.72903	0.0025293	0.0176314
218292_s_at	218292_s_at	218292_s_at	PRKAG2	protein kinase, AMP-activated, gamma 2 non-catalytic subunit	0.00820202	0.263051	0.409662	0.346379	0.146611	-0.254849	0.0833275	-0.40146	-0.0632832	-0.338177	2.99339	5.72849	0.00253055	0.0176314
208591_s_at	208591_s_at	208591_s_at	PDE3B	phosphodiesterase 3B, cGMP-inhibited	-0.598985	-1.03355	0.38278	-0.423792	1.41633	0.434567	0.60976	-0.981764	-0.806571	-0.175193	5.06495	5.72197	0.00254564	0.0177243
200020_at	200020_at	200020_at	TARDBP	TAR DNA binding protein	-0.168428	-0.148795	0.329122	0.071473	0.477916	-0.0196329	0.220268	-0.497549	-0.257649	-0.239901	8.8948	5.71885	0.00255288	0.0177624
202697_at	202697_at	202697_at	NUDT21	nudix (nucleoside diphosphate linked moiety X)-type motif 21	-0.223494	-0.0596874	0.110209	-0.197614	0.169896	-0.163807	-0.137927	-0.333703	-0.307823	-0.0258797	3.00755	5.70491	0.00258557	0.0179774
201603_at	201603_at	201603_at	PPP1R12A	protein phosphatase 1, regulatory subunit 12A	0.286774	0.49133	0.547867	0.559319	0.0565367	-0.204556	0.067989	-0.261093	0.0114523	-0.272545	9.64878	5.70216	0.00259207	0.018007
204640_s_at	204640_s_at	204640_s_at	SPOP	speckle-type POZ protein	-0.0318458	-0.257128	0.24656	-0.087463	0.503688	0.225282	0.169665	-0.278406	-0.334023	0.0556173	5.50828	5.7016	0.00259341	0.018007
228870_at	228870_at	228870_at	FAM84B	family with sequence similarity 84, member B	-0.0988386	0.0735407	0.42219	0.0113795	0.348649	-0.172379	-0.0621612	-0.521029	-0.410811	-0.110218	4.22411	5.69951	0.00259835	0.0180288
203546_at	203546_at	203546_at	IPO13	importin 13	0.103705	-0.016836	0.467824	0.0220197	0.48466	0.120541	0.0388557	-0.36412	-0.445805	0.0816848	3.11085	5.67569	0.00265557	0.0184057
1553030_a_at	1553030_a_at	1553030_a_at	SUOX	sulfite oxidase	-0.1972	0.0313444	0.301286	0.00512647	0.269942	-0.228545	-0.026218	-0.498486	-0.29616	-0.202327	3.10819	5.67538	0.00265633	0.0184057
214201_x_at	214201_x_at	214201_x_at	PRRC2A	proline-rich coiled-coil 2A	0.502216	0.312888	1.3173	0.488653	1.00442	0.189328	0.175765	-0.815087	-0.828651	0.0135635	5.83263	5.67237	0.00266365	0.0184438
214531_s_at	214531_s_at	214531_s_at	SNX1	sorting nexin 1	-0.189759	-0.13972	0.121364	-0.0385512	0.261084	-0.050039	0.101169	-0.311123	-0.159915	-0.151208	5.65533	5.67048	0.00266825	0.0184629
203036_s_at	203036_s_at	203036_s_at	MTSS1	metastasis suppressor 1	-0.156117	0.322165	0.539327	0.0773447	0.217162	-0.478282	-0.24482	-0.695444	-0.461982	-0.233462	3.24301	5.66671	0.00267749	0.0184937
213684_s_at	213684_s_at	213684_s_at	PDLIM5	PDZ and LIM domain 5	5.53237	5.50672	3.18983	5.15154	-2.31688	0.0256511	-0.355177	2.34253	1.96171	0.380828	4.65696	5.66608	0.00267902	0.0184937
237917_at	237917_at	237917_at	NBPF8	neuroblastoma breakpoint family, member 8	0.00398579	0.00398579	-0.270629	0.00154144	-0.274615	0	-0.00244435	0.274615	0.272171	0.00244435	2.54406	5.66591	0.00267946	0.0184937
201476_s_at	201476_s_at	201476_s_at	RRM1	ribonucleotide reductase M1	-0.0316672	0.348462	0.352801	0.174972	0.00433914	-0.380129	-0.17349	-0.384468	-0.177829	-0.206639	4.01702	5.66566	0.00268005	0.0184937
216486_x_at	216486_x_at	216486_x_at	ZNF79	zinc finger protein 79	0.0553112	0.0340719	0.563782	0.442119	0.52971	0.0212393	0.408047	-0.508471	-0.121664	-0.386807	2.91111	5.66325	0.002686	0.0185219
208742_s_at	208742_s_at	208742_s_at	SAP18	Sin3A-associated protein, 18kDa	-0.283211	-0.241265	0.183067	-0.338552	0.424332	-0.0419456	-0.0972869	-0.466278	-0.521619	0.0553413	8.58592	5.66141	0.00269052	0.0185404
219479_at	219479_at	219479_at	KDELC1	KDEL (Lys-Asp-Glu-Leu) containing 1	-0.314884	0.11919	0.0917261	-0.249338	-0.0274642	-0.434075	-0.368529	-0.40661	-0.341064	-0.065546	3.65022	5.6569	0.00270165	0.0186044
214404_x_at	214404_x_at	214404_x_at	SPDEF	SAM pointed domain containing ETS transcription factor	0.160554	0.287488	0.319601	0.232821	0.0321133	-0.126934	-0.0546661	-0.159047	-0.0867794	-0.0722676	2.71315	5.65262	0.00271229	0.0186624
218563_at	218563_at	218563_at	NDUFA3	NADH dehydrogenase (ubiquinone) 1 alpha subcomplex, 3, 9kDa	0.388931	0.435434	0.482995	0.32096	0.0475613	-0.0465028	-0.114473	-0.0940641	-0.162034	0.0679704	2.88228	5.65194	0.00271396	0.0186624
208305_at	208305_at	208305_at	PGR	progesterone receptor	0.835262	0.103097	0.839098	0.687548	0.736	0.732165	0.58445	-0.0038355	-0.15155	0.147714	2.86747	5.6506	0.0027173	0.0186624
208831_x_at	208831_x_at	208831_x_at	SUPT6H	suppressor of Ty 6 homolog (S. cerevisiae)	0.297812	0.041729	0.651011	0.339479	0.609282	0.256083	0.29775	-0.353199	-0.311532	-0.0416668	4.53023	5.64982	0.00271924	0.0186624
205329_s_at	205329_s_at	205329_s_at	SNX4	sorting nexin 4	-0.213774	0.439356	0.555863	0.0889152	0.116507	-0.65313	-0.350441	-0.769637	-0.466948	-0.302689	5.83008	5.64978	0.00271936	0.0186624
221826_at	221826_at	221826_at	ANGEL2	angel homolog 2 (Drosophila)	-0.0441772	0.179629	0.951397	0.272191	0.771768	-0.223806	0.0925619	-0.995575	-0.679206	-0.316368	4.39241	5.64686	0.00272663	0.0186996
203239_s_at	203239_s_at	203239_s_at	CNOT3	CCR4-NOT transcription complex, subunit 3	-0.256689	0.0102718	0.393478	0.146216	0.383206	-0.266961	0.135944	-0.650167	-0.247262	-0.402905	3.4872	5.64545	0.00273016	0.0187081
209968_s_at	209968_s_at	209968_s_at	NCAM1	neural cell adhesion molecule 1	0.227019	0.383938	0.622736	0.0367469	0.238798	-0.156919	-0.347191	-0.395717	-0.585989	0.190272	3.12749	5.64488	0.0027316	0.0187081
1557458_s_at	1557458_s_at	1557458_s_at	SHB	Src homology 2 domain containing adaptor protein B	-0.208692	0.0724592	0.109538	0.0210264	0.0370784	-0.281151	-0.0514328	-0.31823	-0.0885112	-0.229719	2.83805	5.64357	0.00273489	0.0187179
204893_s_at	204893_s_at	204893_s_at	ZFYVE9	zinc finger, FYVE domain containing 9	0.118808	-0.0381918	0.47441	-0.419752	0.512602	0.157	-0.38156	-0.355602	-0.894162	0.53856	4.37993	5.64243	0.00273775	0.0187247
202047_s_at	202047_s_at	202047_s_at	CBX6	chromobox homolog 6	0.354165	0.0910778	0.536358	0.0614589	0.445281	0.263087	-0.0296189	-0.182194	-0.474899	0.292706	4.54246	5.63751	0.00275014	0.0187887
226246_at	226246_at	226246_at	KCTD1	potassium channel tetramerization domain containing 1	0.354372	-0.0471509	0.58944	0.441998	0.636591	0.401523	0.489149	-0.235068	-0.147442	-0.0876255	3.28141	5.6365	0.00275269	0.0187887
212005_at	212005_at	212005_at	SZRD1	SUZ RNA binding domain containing 1	-0.129455	0.326035	0.612761	-0.0589805	0.286725	-0.455491	-0.385016	-0.742216	-0.671741	-0.0704749	5.5277	5.63649	0.0027527	0.0187887
212824_at	212824_at	212824_at	FUBP3	far upstream element (FUSE) binding protein 3	-0.0308666	-0.247001	0.169982	0.0743746	0.416982	0.216134	0.321375	-0.200848	-0.095607	-0.105241	3.00945	5.63295	0.00276166	0.0188267
225541_at	225541_at	225541_at	RPL22L1	ribosomal protein L22-like 1	-0.216767	0.0302819	0.276327	-0.394044	0.246045	-0.247049	-0.424326	-0.493093	-0.670371	0.177278	3.68684	5.63281	0.00276202	0.0188267
201831_s_at	201831_s_at	201831_s_at	USO1	USO1 vesicle transport factor	-0.216092	0.0378807	0.274328	-0.118329	0.236447	-0.253973	-0.15621	-0.49042	-0.392657	-0.0977629	3.06783	5.62979	0.00276969	0.0188661
226797_at	226797_at	226797_at	MBTD1	mbt domain containing 1	-0.0916954	-0.3345	0.268245	-0.0429861	0.602745	0.242805	0.291514	-0.35994	-0.311231	-0.0487092	5.33452	5.62791	0.00277449	0.0188776
203415_at	203415_at	203415_at	PDCD6	programmed cell death 6	-0.189383	0.0344108	0.0511362	-0.079424	0.0167254	-0.223794	-0.113835	-0.240519	-0.13056	-0.109959	2.6673	5.62766	0.00277513	0.0188776
205082_s_at	205082_s_at	205082_s_at	AOX1	aldehyde oxidase 1	-0.41863	-0.884899	0.25775	-0.311055	1.14265	0.466269	0.573844	-0.67638	-0.568805	-0.107575	3.84993	5.62386	0.00278482	0.0189308
221308_at	221308_at	221308_at	FRS2	fibroblast growth factor receptor substrate 2	-0.222339	0.00471494	0.440124	-0.427777	0.435409	-0.227053	-0.432492	-0.662463	-0.867901	0.205439	3.65124	5.61863	0.00279824	0.0190091
211376_s_at	211376_s_at	211376_s_at	NSMCE4A	non-SMC element 4 homolog A (S. cerevisiae)	-0.0641777	0.0245711	0.37624	0.128357	0.351669	-0.0887488	0.103786	-0.440418	-0.247884	-0.192534	5.3591	5.61533	0.00280675	0.0190541
203330_s_at	203330_s_at	203330_s_at	STX5	syntaxin 5	0.25228	0.142025	0.196502	0.233465	0.0544772	0.110255	0.0914402	0.0557783	0.036963	0.0188152	2.67239	5.6106	0.00281897	0.0191241
212085_at	212085_at	212085_at	SLC25A6	solute carrier family 25 (mitochondrial carrier; adenine nucleotide translocator), member 6	-0.304823	-0.20455	0.138867	-0.229521	0.343417	-0.100273	-0.0249706	-0.44369	-0.368387	-0.0753027	8.69585	5.6066	0.00282936	0.0191744
208827_at	208827_at	208827_at	PSMB6	proteasome (prosome, macropain) subunit, beta type, 6	-0.138413	-0.128394	0.265569	-0.191579	0.393962	-0.0100193	-0.0631851	-0.403982	-0.457147	0.0531658	3.93818	5.60628	0.0028302	0.0191744
221986_s_at	221986_s_at	221986_s_at	KLHL24	kelch-like family member 24	0.561149	-0.236088	0.625005	0.266015	0.861093	0.797237	0.502103	-0.0638561	-0.358991	0.295135	6.43182	5.59844	0.00285069	0.0193002
222987_s_at	222987_s_at	222987_s_at	TMEM9	transmembrane protein 9	-0.278699	-0.0280077	0.0753677	-0.465953	0.103375	-0.250692	-0.437945	-0.354067	-0.541321	0.187254	2.81641	5.59732	0.00285362	0.0193071
236499_at	236499_at	236499_at	C1orf86	chromosome 1 open reading frame 86	0.166803	0.0618075	0.683101	0.240814	0.621293	0.104996	0.179007	-0.516297	-0.442286	-0.0740112	3.66399	5.59469	0.00286055	0.0193298
213313_at	213313_at	213313_at	RABGAP1	RAB GTPase activating protein 1	-0.0584658	-0.223387	0.163314	0.0130984	0.386702	0.164921	0.236486	-0.22178	-0.150216	-0.0715642	2.7192	5.59458	0.00286083	0.0193298
217053_x_at	217053_x_at	217053_x_at	ETV1	ets variant 1	0.0628876	0.232394	0.809539	0.453874	0.577145	-0.169506	0.22148	-0.746651	-0.355665	-0.390986	3.81671	5.58831	0.00287741	0.0194288
213205_s_at	213205_s_at	213205_s_at	RAD54L2	RAD54-like 2 (S. cerevisiae)	0.220583	-0.203847	0.561595	-0.0313453	0.765442	0.424431	0.172502	-0.341011	-0.59294	0.251929	3.15319	5.58464	0.00288716	0.0194816
210125_s_at	210125_s_at	210125_s_at	BANF1	barrier to autointegration factor 1	-0.0951594	-0.236142	0.190324	0.0546701	0.426466	0.140983	0.290812	-0.285483	-0.135654	-0.149829	3.06595	5.58332	0.00289066	0.0194921
1562313_at	1562313_at	1562313_at	BCORP1	BCL6 corepressor pseudogene 1	0.0142614	0.0145811	-0.213317	-0.019725	-0.227898	-0.000319743	-0.0343062	0.227579	0.193592	0.0339864	2.54327	5.5801	0.00289925	0.0195369
214543_x_at	214543_x_at	214543_x_at	QKI	QKI, KH domain containing, RNA binding	0.240989	0.439325	0.855537	0.191261	0.416212	-0.198336	-0.248065	-0.614548	-0.664276	0.0497285	8.79116	5.57825	0.00290421	0.0195572
204135_at	204135_at	204135_at	FILIP1L	filamin A interacting protein 1-like	0.088226	0.738261	-0.293207	0.225581	-1.03147	-0.650035	-0.51268	0.381433	0.518789	-0.137356	6.55992	5.5713	0.00292289	0.0196698
33322_i_at	33322_i_at	33322_i_at	SFN	stratifin	-0.362611	-0.374572	0.0418403	-0.529446	0.416412	0.0119614	-0.154874	-0.404451	-0.571286	0.166836	6.77635	5.56969	0.00292723	0.0196823
213065_at	213065_at	213065_at	ZFC3H1	zinc finger, C3H1-type containing	0.114525	0.0789622	0.842077	0.567449	0.763115	0.0355628	0.488487	-0.727552	-0.274628	-0.452924	7.27306	5.56916	0.00292865	0.0196823
219988_s_at	219988_s_at	219988_s_at	RNF220	ring finger protein 220	0.233989	0.22464	0.873068	0.0507705	0.648427	0.00934889	-0.17387	-0.639078	-0.822297	0.183219	4.50037	5.56807	0.00293161	0.019689
211956_s_at	211956_s_at	211956_s_at	EIF1	eukaryotic translation initiation factor 1	-0.179873	-0.274376	-0.163195	-0.0141384	0.111181	0.0945023	0.260237	-0.0166789	0.149056	-0.165735	12.8079	5.56218	0.0029476	0.0197623
1554878_a_at	1554878_a_at	1554878_a_at	ABCD3	ATP-binding cassette, sub-family D (ALD), member 3	-0.54607	0.0984795	0.0765382	0.165562	-0.0219412	-0.64455	0.0670829	-0.622609	0.0890241	-0.711633	2.78384	5.56149	0.00294947	0.0197623
204447_at	204447_at	204447_at	LZTS3	leucine zipper, putative tumor suppressor family member 3	0.170608	0.274498	0.384443	0.142786	0.109945	-0.10389	-0.131712	-0.213835	-0.241657	0.0278218	6.37658	5.56092	0.00295102	0.0197623
218667_at	218667_at	218667_at	PJA1	praja ring finger 1, E3 ubiquitin protein ligase	-0.654164	-0.314654	-0.149103	-0.348465	0.165551	-0.33951	-0.0338116	-0.505061	-0.199362	-0.305698	6.67373	5.56067	0.00295169	0.0197623
214961_at	214961_at	214961_at	MTUS2	microtubule associated tumor suppressor candidate 2	0.0470361	-0.845493	0.100217	0.0444564	0.94571	0.892529	0.889949	-0.0531811	-0.0557607	0.00257965	4.27371	5.56043	0.00295236	0.0197623
200852_x_at	200852_x_at	200852_x_at	GNB2	guanine nucleotide binding protein (G protein), beta polypeptide 2	-0.139073	-0.00270793	-0.0434895	-0.322895	-0.0407816	-0.136365	-0.320187	-0.0955833	-0.279406	0.183822	7.44311	5.55147	0.00297688	0.0199132
206116_s_at	206116_s_at	206116_s_at	TPM1	tropomyosin 1 (alpha)	3.14233	3.65568	2.42259	3.66105	-1.23309	-0.513358	0.00536903	0.719733	1.23846	-0.518727	7.51241	5.53717	0.00301649	0.0201526
204870_s_at	204870_s_at	204870_s_at	PCSK2	proprotein convertase subtilisin/kexin type 2	-0.215277	0.0225323	0.0332	-0.0420956	0.0106676	-0.23781	-0.0646279	-0.248477	-0.0752955	-0.173182	2.68447	5.53622	0.00301913	0.0201526
219103_at	219103_at	219103_at	ASAP3	ArfGAP with SH3 domain, ankyrin repeat and PH domain 3	-0.0551493	-0.289851	0.0840475	0.0840475	0.373899	0.234702	0.373899	-0.139197	0	-0.139197	2.60728	5.53565	0.00302073	0.0201526
236254_at	236254_at	236254_at	VPS13B	vacuolar protein sorting 13 homolog B (yeast)	0.464309	0.205146	0.510671	0.138519	0.305525	0.259163	-0.0666264	-0.046362	-0.372152	0.32579	3.16737	5.53523	0.00302191	0.0201526
223054_at	223054_at	223054_at	DNAJB11	DnaJ (Hsp40) homolog, subfamily B, member 11	-0.245302	0.0799745	0.244527	-0.169733	0.164553	-0.325277	-0.249708	-0.48983	-0.41426	-0.0755693	5.43741	5.53495	0.00302269	0.0201526
202227_s_at	202227_s_at	202227_s_at	BRD8	bromodomain containing 8	0.127519	-0.104364	0.15059	0.147478	0.254954	0.231883	0.251842	-0.0230712	-0.00311218	-0.0199591	2.60515	5.5322	0.00303039	0.0201906
222957_at	222957_at	222957_at	NEU4	sialidase 4	-0.00201276	-0.0453836	0.281826	-0.303753	0.32721	0.0433708	-0.25837	-0.283839	-0.585579	0.301741	3.44986	5.5305	0.00303516	0.0201981
225010_at	225010_at	225010_at	CCDC6	coiled-coil domain containing 6	-0.458708	0.0199584	0.0755097	0.0551208	0.0555513	-0.478667	0.0351624	-0.534218	-0.0203889	-0.513829	3.4698	5.53037	0.00303554	0.0201981
222015_at	222015_at	222015_at	CSNK1E	casein kinase 1, epsilon	-0.260552	-0.149069	0.307044	-0.266568	0.456112	-0.111483	-0.117499	-0.567595	-0.573611	0.00601582	3.16475	5.52559	0.00304897	0.0202741
206521_s_at	206521_s_at	206521_s_at	GTF2A1	general transcription factor IIA, 1, 19/37kDa	-0.110565	-0.00447209	0.133822	-0.2903	0.138294	-0.106093	-0.285828	-0.244387	-0.424122	0.179735	2.83598	5.51866	0.00306861	0.0203911
229817_at	229817_at	229817_at	ZNF608	zinc finger protein 608	0.231044	0.033252	0.796527	0.543032	0.763275	0.197792	0.50978	-0.565482	-0.253495	-0.311987	6.46852	5.51686	0.00307373	0.0204117
223378_at	223378_at	223378_at	GLIS2	GLIS family zinc finger 2	-0.177014	0.241416	0.364121	0.030051	0.122704	-0.41843	-0.211365	-0.541134	-0.33407	-0.207065	3.64466	5.51283	0.00308522	0.0204744
202974_at	202974_at	202974_at	MPP1	membrane protein, palmitoylated 1, 55kDa	-0.272835	-0.149566	0.014487	-0.352824	0.164053	-0.123269	-0.203259	-0.287322	-0.367311	0.0799898	2.65484	5.51212	0.00308725	0.0204744
223475_at	223475_at	223475_at	CRISPLD1	cysteine-rich secretory protein LCCL domain containing 1	0.0798241	0.321436	0.310159	0.100409	-0.0112769	-0.241611	-0.221026	-0.230335	-0.209749	-0.0205853	2.66762	5.50988	0.00309369	0.0205036
201470_at	201470_at	201470_at	GSTO1	glutathione S-transferase omega 1	-0.233347	-0.0428866	0.130322	0.0379926	0.173209	-0.19046	0.0808792	-0.36367	-0.0923298	-0.27134	2.96967	5.5075	0.00310051	0.0205353
235312_s_at	235312_s_at	235312_s_at	NRAP	nebulin-related anchoring protein	0.438667	0.427041	0.352907	0.434212	-0.0741332	0.0116267	0.00717175	0.0857599	0.0813049	0.00445493	2.60812	5.50605	0.00310468	0.0205494
209411_s_at	209411_s_at	209411_s_at	GGA3	golgi-associated, gamma adaptin ear containing, ARF binding protein 3	-0.0319449	-0.0551954	0.35226	0.19683	0.407455	0.0232505	0.252025	-0.384204	-0.15543	-0.228774	2.86017	5.50466	0.00310867	0.0205622
234953_x_at	234953_x_at	234953_x_at	ZNF19	zinc finger protein 19	-0.295476	-0.105742	0.096341	0.0284192	0.202083	-0.189734	0.134161	-0.391817	-0.0679218	-0.323896	4.33154	5.49933	0.00312408	0.0206506
218401_s_at	218401_s_at	218401_s_at	ZNF281	zinc finger protein 281	0.0364477	-0.22477	0.294045	-0.112695	0.518815	0.261218	0.112075	-0.257597	-0.40674	0.149143	8.09643	5.49639	0.00313262	0.0206934
213342_at	213342_at	213342_at	YAP1	Yes-associated protein 1	-0.00163173	0.44609	0.504074	0.426974	0.0579838	-0.447722	-0.0191167	-0.505706	-0.0771005	-0.428605	2.75725	5.49532	0.00313572	0.0206939
1554390_s_at	1554390_s_at	1554390_s_at	ACTR2	ARP2 actin-related protein 2 homolog (yeast)	-0.315482	-0.0397743	0.620895	0.0787194	0.66067	-0.275708	0.118494	-0.936378	-0.542176	-0.394202	4.6432	5.49458	0.00313788	0.0206939
203675_at	203675_at	203675_at	NUCB2	nucleobindin 2	-0.259763	0.166924	-0.0198033	-0.672735	-0.186728	-0.426687	-0.83966	-0.23996	-0.652932	0.412972	2.89286	5.49424	0.00313886	0.0206939
216801_at	216801_at	216801_at	CROCC	ciliary rootlet coiled-coil, rootletin	-0.233465	0.14694	0.176954	-0.0205977	0.0300143	-0.380405	-0.167537	-0.410419	-0.197552	-0.212868	2.78499	5.4913	0.00314743	0.0207368
209318_x_at	209318_x_at	209318_x_at	PLAGL1	pleiomorphic adenoma gene-like 1	0.410273	0.822029	0.494891	0.709367	-0.327138	-0.411756	-0.112662	-0.0846187	0.214475	-0.299094	3.07239	5.48643	0.00316172	0.0208172
203154_s_at	203154_s_at	203154_s_at	PAK4	p21 protein (Cdc42/Rac)-activated kinase 4	-0.102349	-0.131088	0.489154	-0.180867	0.620242	0.0287393	-0.0497797	-0.591503	-0.670021	0.0785189	4.72997	5.48259	0.00317299	0.0208778
201307_at	201307_at	201307_at	2011-09-01	septin 11	-0.317879	-0.194095	-0.0617311	-0.00863065	0.132364	-0.123784	0.185464	-0.256148	0.0531005	-0.309249	2.62243	5.48157	0.003176	0.0208799
226484_at	226484_at	226484_at	ZBTB47	zinc finger and BTB domain containing 47	-0.517304	0.0920443	-0.10453	-0.136983	-0.196574	-0.609349	-0.229027	-0.412775	-0.0324533	-0.380322	4.13278	5.48108	0.00317747	0.0208799
229217_at	229217_at	229217_at	SP3	Sp3 transcription factor	-0.163379	0.26474	0.357525	-0.0334428	0.0927843	-0.428119	-0.298183	-0.520904	-0.390968	-0.129936	3.17208	5.47614	0.00319208	0.02095
1560275_at	1560275_at	1560275_at	TMEM44	transmembrane protein 44	-0.0384445	-0.211036	0.171555	-0.219826	0.382592	0.172592	-0.00878969	-0.21	-0.391381	0.181382	2.95911	5.47606	0.0031923	0.02095
202484_s_at	202484_s_at	202484_s_at	MBD2	methyl-CpG binding domain protein 2	-0.563573	-0.262643	-0.0351912	-0.428346	0.227452	-0.300931	-0.165703	-0.528382	-0.393155	-0.135227	8.03867	5.47153	0.00320579	0.0210248
238001_at	238001_at	238001_at	KCTD6	potassium channel tetramerization domain containing 6	-0.0615889	-0.225334	0.161906	0.149621	0.38724	0.163745	0.374955	-0.223495	-0.0122849	-0.21121	2.69383	5.46451	0.00322678	0.0211486
201101_s_at	201101_s_at	201101_s_at	BCLAF1	BCL2-associated transcription factor 1	0.267753	0.728821	0.495642	0.231705	-0.233179	-0.461067	-0.497116	-0.227889	-0.263937	0.0360482	6.60011	5.45863	0.00324447	0.0212507
204574_s_at	204574_s_at	204574_s_at	MMP19	matrix metallopeptidase 19	0.403878	0.400192	0.685829	0.380517	0.285637	0.00368548	-0.0196748	-0.281951	-0.305311	0.0233603	3.48009	5.45268	0.00326248	0.0213548
223003_at	223003_at	223003_at	C19orf43	chromosome 19 open reading frame 43	0.217348	0.366752	0.464804	-0.155203	0.0980515	-0.149404	-0.521956	-0.247456	-0.620007	0.372552	4.53404	5.44974	0.00327144	0.0213977
223325_at	223325_at	223325_at	TXNDC11	thioredoxin domain containing 11	-0.0258094	0.0701125	0.363119	0.0556691	0.293006	-0.0959218	-0.0144433	-0.388928	-0.30745	-0.0814785	2.95703	5.44913	0.0032733	0.0213977
200833_s_at	200833_s_at	200833_s_at	RAP1B	RAP1B, member of RAS oncogene family	-0.445361	-0.0680367	-0.103147	-0.580416	-0.0351106	-0.377325	-0.512379	-0.342214	-0.477268	0.135054	8.62468	5.44678	0.00328046	0.0214296
1562697_at	1562697_at	1562697_at	RP11-539L10.2	uncharacterized LOC339988	0.153397	-0.0852396	0.284473	0.122307	0.369712	0.238637	0.207546	-0.131076	-0.162166	0.0310904	2.93855	5.44613	0.00328244	0.0214296
200826_at	200826_at	200826_at	SNRPD2	small nuclear ribonucleoprotein D2 polypeptide 16.5kDa	-0.0241768	-0.0189048	0.287149	-0.0700102	0.306053	-0.00527202	-0.0511055	-0.311325	-0.357159	0.0458334	4.24019	5.44441	0.00328769	0.0214423
203368_at	203368_at	203368_at	CRELD1	cysteine-rich with EGF-like domains 1	-0.279163	-0.237647	0.120321	0.0453556	0.357968	-0.0415154	0.283003	-0.399484	-0.0749652	-0.324519	2.74025	5.4441	0.00328865	0.0214423
1567079_at	1567079_at	1567079_at	CLN6	ceroid-lipofuscinosis, neuronal 6, late infantile, variant	-0.258629	-0.282215	0.038746	-0.0197711	0.320961	0.0235861	0.262444	-0.297375	-0.0585171	-0.238858	3.52522	5.44258	0.0032933	0.0214588
228219_s_at	228219_s_at	228219_s_at	UPB1	ureidopropionase, beta	-0.11143	0.21912	0.456154	0.0541611	0.237034	-0.330551	-0.164959	-0.567584	-0.401993	-0.165592	3.60744	5.44002	0.00330116	0.0214961
218391_at	218391_at	218391_at	SNF8	SNF8, ESCRT-II complex subunit	-0.207362	-0.0480715	0.193294	-0.234278	0.241366	-0.15929	-0.186207	-0.400656	-0.427573	0.0269168	4.86886	5.43791	0.00330767	0.0215245
201319_at	201319_at	201319_at	MYL12A	myosin, light chain 12A, regulatory, non-sarcomeric	0.0356013	-0.247757	0.179573	0.0233712	0.42733	0.283358	0.271128	-0.143972	-0.156202	0.0122301	3.12625	5.43246	0.00332453	0.0216202
205493_s_at	205493_s_at	205493_s_at	DPYSL4	dihydropyrimidinase-like 4	0.0230145	-0.0147281	-0.206669	0.0248529	-0.191941	0.0377426	0.039581	0.229683	0.231522	-0.00183846	2.54741	5.42656	0.00334287	0.0217254
238147_at	238147_at	238147_at	TRIM46	tripartite motif containing 46	0.149771	-0.0983677	0.399655	0.147146	0.498023	0.248139	0.245513	-0.249884	-0.252509	0.0026258	2.97799	5.42549	0.00334618	0.0217329
202666_s_at	202666_s_at	202666_s_at	ACTL6A	actin-like 6A	-0.147751	-0.1092	0.283301	0.0291016	0.392501	-0.0385512	0.138302	-0.431053	-0.2542	-0.176853	3.04126	5.42353	0.00335233	0.0217587
200788_s_at	200788_s_at	200788_s_at	PEA15	phosphoprotein enriched in astrocytes 15	0.109968	-0.341522	0.253655	0.0659503	0.595177	0.45149	0.407473	-0.143687	-0.187704	0.0440175	4.50887	5.41939	0.0033653	0.0218288
235209_at	235209_at	235209_at	SBSPON	somatomedin B and thrombospondin, type 1 domain containing	0.146773	0.708339	0.943859	0.671788	0.23552	-0.561567	-0.0365508	-0.797086	-0.272071	-0.525016	3.13782	5.41667	0.00337384	0.0218702
229486_s_at	229486_s_at	229486_s_at	TMEM132A	transmembrane protein 132A	-0.100927	-0.0246862	0.297088	0.0891959	0.321774	-0.0762403	0.113882	-0.398015	-0.207892	-0.190122	2.91285	5.41052	0.00339327	0.0219819
218007_s_at	218007_s_at	218007_s_at	RPS27L	ribosomal protein S27-like	-0.0519654	-0.0656235	0.275225	0.0738883	0.340849	0.0136581	0.139512	-0.327191	-0.201337	-0.125854	3.65327	5.40897	0.0033982	0.0219997
226398_s_at	226398_s_at	226398_s_at	FRA10AC1	fragile site, folic acid type, rare, fra(10)(q23.3) or fra(10)(q24.2) candidate 1	-0.102587	0.226216	0.48208	0.0576856	0.255864	-0.328803	-0.16853	-0.584667	-0.424394	-0.160273	3.586	5.40615	0.00340715	0.0220434
208652_at	208652_at	208652_at	PPP2CA	protein phosphatase 2, catalytic subunit, alpha isozyme	-0.0763912	0.0380191	0.349927	0.0471513	0.311908	-0.11441	0.00913222	-0.426318	-0.302775	-0.123542	10.6209	5.40509	0.00341052	0.0220511
210251_s_at	210251_s_at	210251_s_at	RUFY3	RUN and FYVE domain containing 3	0.227079	0.334116	0.387948	0.314173	0.0538321	-0.107037	-0.0199434	-0.160869	-0.0737755	-0.0870933	2.62313	5.40372	0.00341491	0.0220652
204752_x_at	204752_x_at	204752_x_at	PARP2	poly (ADP-ribose) polymerase 2	0.0597795	-0.22282	0.674013	0.112739	0.896833	0.2826	0.335559	-0.614234	-0.561274	-0.0529592	6.13165	5.39508	0.00344259	0.0222298
223377_x_at	223377_x_at	223377_x_at	CISH	cytokine inducible SH2-containing protein	0.0804889	-0.0262407	0.569372	0.13938	0.595612	0.10673	0.165621	-0.488883	-0.429992	-0.058891	3.5219	5.38533	0.00347413	0.022419
208720_s_at	208720_s_at	208720_s_at	RBM39	RNA binding motif protein 39	-0.089511	0.145846	0.512212	0.411159	0.366366	-0.235357	0.265314	-0.601723	-0.101053	-0.50067	6.49655	5.37896	0.00349491	0.0225387
222417_s_at	222417_s_at	222417_s_at	SNX5	sorting nexin 5	-0.478491	-0.0651053	-0.0856088	-0.0774187	-0.0205035	-0.413385	-0.0123134	-0.392882	0.00819009	-0.401072	3.70231	5.37677	0.00350209	0.0225705
231715_s_at	231715_s_at	231715_s_at	PYCR2	pyrroline-5-carboxylate reductase family, member 2	-0.0300874	-0.26023	0.0596475	-0.119874	0.319877	0.230142	0.140356	-0.0897349	-0.179521	0.0897861	2.70261	5.37531	0.00350687	0.0225868
201727_s_at	201727_s_at	201727_s_at	ELAVL1	ELAV like RNA binding protein 1	-0.302051	-0.05386	0.0321524	0.0376971	0.0860124	-0.248191	0.0915571	-0.334203	0.00554471	-0.339748	2.86433	5.36517	0.00354033	0.0227742
226697_at	226697_at	226697_at	FAM114A1	family with sequence similarity 114, member A1	0.0563154	0.0429909	0.0591737	-0.583845	0.0161828	0.0133245	-0.626836	-0.00285831	-0.643019	0.640161	3.09785	5.36512	0.00354049	0.0227742
203316_s_at	203316_s_at	203316_s_at	SNRPE	small nuclear ribonucleoprotein polypeptide E	-0.193837	-0.0148878	0.312385	-0.234401	0.327273	-0.178949	-0.219513	-0.506222	-0.546786	0.0405636	7.00464	5.36247	0.00354931	0.0228164
212494_at	212494_at	212494_at	TENC1	tensin like C1 domain containing phosphatase (tensin 2)	0.39904	0.235687	0.557207	0.231157	0.32152	0.163353	-0.00453042	-0.158167	-0.32605	0.167883	4.24751	5.35965	0.00355871	0.0228622
1566785_x_at	1566785_x_at	1566785_x_at	NSF	N-ethylmaleimide-sensitive factor	-0.484542	0.0120975	0.465253	-0.511695	0.453155	-0.496639	-0.523793	-0.949794	-0.976948	0.0271536	4.3245	5.35706	0.00356736	0.0229031
218537_at	218537_at	218537_at	HCFC1R1	host cell factor C1 regulator 1 (XPO1 dependent)	0.191557	0.28154	0.375975	0.135586	0.0944346	-0.0899839	-0.145955	-0.184419	-0.24039	0.055971	3.24133	5.3548	0.00357492	0.0229305
206025_s_at	206025_s_at	206025_s_at	TNFAIP6	tumor necrosis factor, alpha-induced protein 6	-0.137019	-0.110126	-0.476831	-1.2647	-0.366705	-0.0268932	-1.15457	0.339812	-0.787869	1.12768	4.32024	5.35384	0.00357814	0.0229305
202179_at	202179_at	202179_at	BLMH	bleomycin hydrolase	-0.156748	-0.083967	0.381364	-0.0366026	0.465331	-0.0727811	0.0473644	-0.538112	-0.417966	-0.120146	3.18382	5.35374	0.00357847	0.0229305
1558953_s_at	1558953_s_at	1558953_s_at	CEP164	centrosomal protein 164kDa	0.348167	0.38546	0.433591	0.250144	0.0481311	-0.0372924	-0.135316	-0.0854235	-0.183447	0.0980231	2.74363	5.35305	0.00358079	0.0229307
223572_at	223572_at	223572_at	HHATL	hedgehog acyltransferase-like	1.39828	1.39942	0.988191	1.35145	-0.41123	-0.00113946	-0.0479676	0.410091	0.363263	0.0468282	2.89458	5.34364	0.00361255	0.0231194
208668_x_at	208668_x_at	208668_x_at	HMGN2	high mobility group nucleosomal binding domain 2	0.135057	0.100739	0.279194	0.0537302	0.178456	0.0343188	-0.0470084	-0.144137	-0.225464	0.0813272	9.44777	5.34001	0.00362489	0.0231836
200634_at	200634_at	200634_at	PFN1	profilin 1	-0.598224	-0.541231	-0.102667	-0.119784	0.438565	-0.0569933	0.421447	-0.495558	-0.0171173	-0.478441	8.26056	5.33727	0.00363422	0.0232285
218231_at	218231_at	218231_at	NAGK	N-acetylglucosamine kinase	-0.0502149	0.315247	0.439868	0.200932	0.124622	-0.365461	-0.114314	-0.490083	-0.238936	-0.251147	4.11112	5.33548	0.00364032	0.0232372
224996_at	224996_at	224996_at	ASPH	aspartate beta-hydroxylase	-0.0304138	-0.165569	-0.0233879	-0.0031786	0.142181	0.135155	0.16239	-0.00702592	0.0202093	-0.0272352	2.53367	5.33529	0.00364098	0.0232372
205687_at	205687_at	205687_at	UBFD1	ubiquitin family domain containing 1	-0.507331	-0.202387	0.0425598	-0.424256	0.244947	-0.304944	-0.221869	-0.549891	-0.466816	-0.083075	8.71836	5.33484	0.00364251	0.0232372
213492_at	213492_at	213492_at	COL2A1	collagen, type II, alpha 1	0.252117	0.244321	0.250811	-0.997033	0.0064903	0.00779651	-1.24135	0.00130621	-1.24784	1.24915	2.90182	5.3329	0.00364915	0.0232648
203617_x_at	203617_x_at	203617_x_at	ELK1	ELK1, member of ETS oncogene family	0.0697814	-0.1256	0.415685	0.0325854	0.541284	0.195381	0.158185	-0.345903	-0.383099	0.0371961	3.20889	5.33075	0.00365653	0.023297
212756_s_at	212756_s_at	212756_s_at	UBR2	ubiquitin protein ligase E3 component n-recognin 2	-0.228861	-0.0422204	0.283472	0.111902	0.325693	-0.186641	0.154123	-0.512334	-0.17157	-0.340764	3.2692	5.32965	0.00366034	0.0233066
230756_at	230756_at	230756_at	ZNF683	zinc finger protein 683	0.197674	0.290728	0.299689	0.242547	0.00896087	-0.0930545	-0.0481806	-0.102015	-0.0571415	-0.0448739	2.82435	5.32632	0.00367182	0.0233612
202112_at	202112_at	202112_at	VWF	von Willebrand factor	-0.218757	-0.187268	0.271644	0.0809724	0.458911	-0.0314895	0.26824	-0.490401	-0.190671	-0.29973	3.0568	5.32581	0.00367357	0.0233612
225838_at	225838_at	225838_at	EPC2	enhancer of polycomb homolog 2 (Drosophila)	0.204822	0.186846	0.461958	-0.0133158	0.275113	0.0179766	-0.200162	-0.257136	-0.475274	0.218138	8.00866	5.3212	0.00368952	0.0234478
239057_at	239057_at	239057_at	LMOD2	leiomodin 2 (cardiac)	1.9268	1.91779	1.5962	1.91997	-0.321585	0.00901161	0.00218362	0.330596	0.323768	0.00682799	2.97382	5.32052	0.00369187	0.0234479
209742_s_at	209742_s_at	209742_s_at	MYL2	myosin, light chain 2, regulatory, cardiac, slow	4.93916	4.93916	2.58739	4.48348	-2.35178	0	-0.455687	2.35178	1.89609	0.455687	4.03717	5.31798	0.00370069	0.0234891
223654_s_at	223654_s_at	223654_s_at	CELF4	CUGBP, Elav-like family member 4	0.271208	0.0995653	0.877702	0.0628541	0.778137	0.171643	-0.0367112	-0.606494	-0.814848	0.208354	3.91904	5.31703	0.00370402	0.0234954
211297_s_at	211297_s_at	211297_s_at	CDK7	cyclin-dependent kinase 7	-0.212024	0.0782288	0.320427	-0.0728791	0.242198	-0.290253	-0.151108	-0.53245	-0.393306	-0.139145	3.08858	5.31446	0.00371299	0.0235375
222453_at	222453_at	222453_at	CYBRD1	cytochrome b reductase 1	-0.0907707	-0.00316158	0.0102191	-0.221846	0.0133807	-0.0876091	-0.218685	-0.10099	-0.232066	0.131076	2.61954	5.31353	0.00371623	0.0235432
204053_x_at	204053_x_at	204053_x_at	PTEN	phosphatase and tensin homolog	-1.04225	-0.773692	0.173256	-1.00147	0.946948	-0.268562	-0.227779	-1.21551	-1.17473	-0.0407831	6.00306	5.31209	0.00372128	0.0235598
213222_at	213222_at	213222_at	PLCB1	phospholipase C, beta 1 (phosphoinositide-specific)	0.215517	0.168663	0.420433	0.30619	0.25177	0.0468543	0.137528	-0.204916	-0.114242	-0.0906735	4.94626	5.31144	0.00372354	0.0235598
1552627_a_at	1552627_a_at	1552627_a_at	ARHGAP5	Rho GTPase activating protein 5	-0.240466	0.0614208	0.0503609	0.045113	-0.0110599	-0.301887	-0.0163078	-0.290827	-0.00524783	-0.285579	2.63399	5.30429	0.0037487	0.023704
226251_at	226251_at	226251_at	ASXL2	additional sex combs like 2 (Drosophila)	0.357921	0.173009	0.480483	0.293611	0.307474	0.184912	0.120602	-0.122562	-0.186872	0.0643101	5.10323	5.3031	0.00375288	0.0237156
205664_at	205664_at	205664_at	KIN	KIN, antigenic determinant of recA protein homolog (mouse)	0.0434396	0.106695	0.390934	0.264072	0.284239	-0.0632552	0.157378	-0.347494	-0.126861	-0.220633	3.03147	5.30212	0.00375636	0.0237226
219861_at	219861_at	219861_at	DNAJC17	DnaJ (Hsp40) homolog, subfamily C, member 17	-0.1031	0.183763	0.42906	-0.0333322	0.245297	-0.286863	-0.217095	-0.53216	-0.462392	-0.0697679	3.35206	5.29858	0.00376891	0.023787
208308_s_at	208308_s_at	208308_s_at	GPI	glucose-6-phosphate isomerase	-0.455883	-0.451654	-0.03484	-0.338735	0.416814	-0.00422917	0.112919	-0.421043	-0.303895	-0.117148	5.11896	5.29775	0.00377186	0.0237906
212372_at	212372_at	212372_at	MYH10	myosin, heavy chain 10, non-muscle	0.121595	-0.30808	0.235386	0.189357	0.543466	0.429674	0.497437	-0.113791	-0.0460289	-0.0677623	6.88264	5.2956	0.0037795	0.0238239
226200_at	226200_at	226200_at	VARS2	valyl-tRNA synthetase 2, mitochondrial	-0.173762	-0.118118	0.285718	-0.0961199	0.403836	-0.0556438	0.0219986	-0.45948	-0.381838	-0.0776424	3.30088	5.2919	0.00379268	0.0238886
222460_s_at	222460_s_at	222460_s_at	FAM192A	family with sequence similarity 192, member A	0.111009	-0.124912	0.374091	0.113133	0.499004	0.235921	0.238045	-0.263083	-0.260958	-0.00212436	3.51959	5.29139	0.00379451	0.0238886
209904_at	209904_at	209904_at	TNNC1	troponin C type 1 (slow)	4.39941	4.53797	2.43085	3.74388	-2.10712	-0.138553	-0.794088	1.96857	1.31303	0.655535	4.09041	5.28952	0.00380121	0.0239157
209485_s_at	209485_s_at	209485_s_at	OSBPL1A	oxysterol binding protein-like 1A	-0.0728026	-0.36292	0.0397919	-0.279487	0.402711	0.290117	0.0834329	-0.112594	-0.319279	0.206684	2.70758	5.2863	0.00381278	0.023954
209363_s_at	209363_s_at	209363_s_at	MED21	mediator complex subunit 21	-0.315944	0.0428885	0.211931	-0.350245	0.169043	-0.358833	-0.393133	-0.527875	-0.562176	0.0343008	8.05271	5.28586	0.00381436	0.023954
225416_at	225416_at	225416_at	RLIM	ring finger protein, LIM domain interacting	0.028529	-0.000256303	0.329565	-0.165766	0.329821	0.0287853	-0.16551	-0.301036	-0.495332	0.194295	4.88085	5.28584	0.00381444	0.023954
212694_s_at	212694_s_at	212694_s_at	PCCB	propionyl CoA carboxylase, beta polypeptide	-0.0859751	-0.299329	0.133395	-0.0120724	0.432724	0.213354	0.287257	-0.21937	-0.145467	-0.0739027	3.75904	5.28365	0.0038223	0.0239884
213198_at	213198_at	213198_at	ACVR1B	activin A receptor, type IB	0.171534	0.313965	0.362645	0.285266	0.0486795	-0.142431	-0.028699	-0.19111	-0.0773784	-0.113732	6.53675	5.27899	0.00383914	0.024079
211932_at	211932_at	211932_at	HNRNPA3	heterogeneous nuclear ribonucleoprotein A3	-0.169555	-0.0880014	0.30463	-0.00242321	0.392631	-0.0815541	0.0855781	-0.474185	-0.307053	-0.167132	5.28847	5.27331	0.00385978	0.0241934
200659_s_at	200659_s_at	200659_s_at	PHB	prohibitin	-0.0489592	0.0617035	0.303511	-0.105776	0.241807	-0.110663	-0.167479	-0.35247	-0.409286	0.0568163	3.8251	5.26755	0.00388083	0.0243102
223244_s_at	223244_s_at	223244_s_at	NDUFA12	NADH dehydrogenase (ubiquinone) 1 alpha subcomplex, 12	0.770385	0.519716	0.77785	1.08465	0.258134	0.250669	0.564931	-0.00746503	0.306797	-0.314262	6.1573	5.26597	0.0038866	0.0243312
217711_at	217711_at	217711_at	TEK	TEK tyrosine kinase, endothelial	-0.314034	-0.280672	0.298683	0.206579	0.579355	-0.0333622	0.487251	-0.612717	-0.0921038	-0.520614	3.17246	5.2635	0.00389569	0.0243667
200763_s_at	200763_s_at	200763_s_at	RPLP1	ribosomal protein, large, P1	-0.186911	-0.180266	0.0349107	-0.121776	0.215176	-0.00664543	0.0584894	-0.221822	-0.156687	-0.0651348	13.6814	5.26311	0.00389711	0.0243667
236463_at	236463_at	236463_at	ADAD2	adenosine deaminase domain containing 2	-0.261094	0.0154795	0.374101	-0.352138	0.358622	-0.276573	-0.367618	-0.635195	-0.72624	0.0910448	3.43599	5.26016	0.003908	0.0244195
226066_at	226066_at	226066_at	MITF	microphthalmia-associated transcription factor	0.178924	-0.337288	-0.16004	-0.355698	0.177248	0.516211	-0.0184108	0.338964	-0.195659	0.534622	7.52249	5.25581	0.00392409	0.0245015
238815_at	238815_at	238815_at	LRRTM1	leucine rich repeat transmembrane neuronal 1	0.871449	0.835949	0.941767	0.840409	0.105817	0.0354993	0.00445936	-0.0703179	-0.101358	0.0310399	2.80331	5.2553	0.00392599	0.0245015
242062_at	242062_at	242062_at	SAMD8	sterile alpha motif domain containing 8	-0.0439609	-0.236107	0.101607	-0.0679367	0.337714	0.192146	0.168171	-0.145568	-0.169543	0.0239758	2.96801	5.25168	0.00393945	0.0245702
202187_s_at	202187_s_at	202187_s_at	PPP2R5A	protein phosphatase 2, regulatory subunit B', alpha	0.00242279	-0.372264	0.193266	0.0784836	0.56553	0.374687	0.450748	-0.190843	-0.114782	-0.0760608	6.36041	5.23909	0.00398662	0.0248259
205346_at	205346_at	205346_at	ST3GAL2	ST3 beta-galactoside alpha-2,3-sialyltransferase 2	-0.318307	-0.289152	0.0900539	-0.106431	0.379206	-0.0291549	0.182721	-0.40836	-0.196485	-0.211876	3.34676	5.2388	0.00398772	0.0248259
221255_s_at	221255_s_at	221255_s_at	EMC6	ER membrane protein complex subunit 6	-0.211244	0.0644236	0.639547	0.00149044	0.575123	-0.275667	-0.0629331	-0.850791	-0.638057	-0.212734	4.16472	5.23877	0.00398785	0.0248259
211433_x_at	211433_x_at	211433_x_at	FAM214B	family with sequence similarity 214, member B	0.0815388	0.0704488	0.466664	0.266872	0.396215	0.0110899	0.196424	-0.385126	-0.199792	-0.185334	3.32654	5.22857	0.00402652	0.0250511
229648_at	229648_at	229648_at	ARHGAP32	Rho GTPase activating protein 32	-0.0593704	0.402513	0.355271	-0.0963256	-0.0472417	-0.461883	-0.498838	-0.414641	-0.451597	0.0369552	3.21816	5.2228	0.0040486	0.0251729
243386_at	243386_at	243386_at	CASZ1	castor zinc finger 1	0.77228	1.09392	1.05832	1.17442	-0.0355947	-0.321637	0.0805079	-0.286042	0.116103	-0.402144	3.0825	5.21973	0.00406041	0.0252307
212431_at	212431_at	212431_at	HMGXB3	HMG box domain containing 3	0.160543	0.191517	0.430807	-0.00789344	0.23929	-0.0309742	-0.199411	-0.270264	-0.4387	0.168437	5.3884	5.2144	0.00408098	0.0253318
212689_s_at	212689_s_at	212689_s_at	KDM3A	lysine (K)-specific demethylase 3A	-0.0552207	0.185573	0.525567	0.136056	0.339994	-0.240793	-0.0495171	-0.580788	-0.389512	-0.191276	4.09148	5.21421	0.00408171	0.0253318
201322_at	201322_at	201322_at	ATP5B	ATP synthase, H+ transporting, mitochondrial F1 complex, beta polypeptide	0.251984	0.146	0.693201	0.73102	0.547202	0.105985	0.58502	-0.441217	0.0378181	-0.479035	8.40238	5.21251	0.00408829	0.025357
222262_s_at	222262_s_at	222262_s_at	ETNK1	ethanolamine kinase 1	-0.126296	0.0074406	-0.00586255	0.0119101	-0.0133032	-0.133737	0.00446953	-0.120434	0.0177727	-0.138206	2.53748	5.21077	0.00409504	0.0253832
201532_at	201532_at	201532_at	PSMA3	proteasome (prosome, macropain) subunit, alpha type, 3	-0.429983	-0.278045	-0.160019	-0.380649	0.118027	-0.151938	-0.102604	-0.269965	-0.22063	-0.0493343	6.45244	5.20518	0.00411679	0.0255023
231767_at	231767_at	231767_at	HOXB4	homeobox B4	-0.138361	-0.477708	-0.0755408	-0.0930351	0.402168	0.339347	0.384673	-0.0628206	-0.0174943	-0.0453263	3.44812	5.20073	0.00413423	0.0255834
225565_at	225565_at	225565_at	CREB1	cAMP responsive element binding protein 1	0.266126	-0.184379	0.23533	-0.0779976	0.419709	0.450505	0.106381	0.0307968	-0.313327	0.344124	4.77582	5.20054	0.00413497	0.0255834
228880_at	228880_at	228880_at	NAT8L	N-acetyltransferase 8-like (GCN5-related, putative)	-0.259744	-0.0685181	0.149229	-0.274127	0.217747	-0.191226	-0.205609	-0.408973	-0.423356	0.0143832	2.83703	5.19835	0.00414359	0.0256209
212284_x_at	212284_x_at	212284_x_at	TPT1	tumor protein, translationally-controlled 1	-0.0202945	-0.268249	-0.227297	-0.10026	0.0409525	0.247955	0.16799	0.207002	0.127037	0.0799652	12.3479	5.19609	0.00415248	0.0256494
204034_at	204034_at	204034_at	ETHE1	ethylmalonic encephalopathy 1	0.0129841	0.000749118	0.548165	0.159578	0.547416	0.0122349	0.158829	-0.535181	-0.388587	-0.146594	4.79104	5.19588	0.00415329	0.0256494
219224_x_at	219224_x_at	219224_x_at	ZNF408	zinc finger protein 408	0.119095	0.111142	0.42762	0.271265	0.316478	0.00795318	0.160123	-0.308525	-0.156355	-0.15217	3.36843	5.19461	0.00415831	0.0256646
226921_at	226921_at	226921_at	UBR1	ubiquitin protein ligase E3 component n-recognin 1	0.0878726	-0.124799	0.543706	0.285245	0.668505	0.212671	0.410043	-0.455834	-0.258461	-0.197372	5.95153	5.1836	0.00420203	0.0259185
210510_s_at	210510_s_at	210510_s_at	NRP1	neuropilin 1	-0.0883896	0.269856	0.747987	0.319677	0.478131	-0.358245	0.0498213	-0.836376	-0.42831	-0.408067	4.29191	5.18125	0.00421141	0.0259568
235817_at	235817_at	235817_at	TMEM184A	transmembrane protein 184A	-0.154836	-0.056244	0.321914	-0.122895	0.378158	-0.0985916	-0.0666514	-0.476749	-0.444809	-0.0319402	3.11152	5.18061	0.00421401	0.0259568
225925_s_at	225925_s_at	225925_s_at	USP48	ubiquitin specific peptidase 48	-0.108846	-0.120118	0.485406	0.293787	0.605524	0.0112722	0.413905	-0.594252	-0.191619	-0.402633	3.63624	5.18011	0.00421598	0.0259568
203574_at	203574_at	203574_at	NFIL3	nuclear factor, interleukin 3 regulated	-0.0810258	-0.156697	-0.122182	-0.486171	0.0345143	0.0756709	-0.329474	0.0411566	-0.363988	0.405145	3.75596	5.17822	0.00422357	0.0259759
201403_s_at	201403_s_at	201403_s_at	MGST3	microsomal glutathione S-transferase 3	0.242973	-0.309438	0.562319	0.169969	0.871757	0.552412	0.479407	-0.319345	-0.39235	0.0730048	9.51357	5.17806	0.00422424	0.0259759
219296_at	219296_at	219296_at	ZDHHC13	zinc finger, DHHC-type containing 13	-0.0151105	-0.265095	0.251702	-0.265663	0.516797	0.249984	-0.000568319	-0.266813	-0.517365	0.250553	3.07616	5.1749	0.00423693	0.0260291
203065_s_at	203065_s_at	203065_s_at	CAV1	caveolin 1, caveolae protein, 22kDa	-0.322076	0.238235	0.0971446	0.16461	-0.141091	-0.560311	-0.0736248	-0.419221	0.0674658	-0.486687	8.11867	5.17462	0.00423808	0.0260291
221547_at	221547_at	221547_at	PRPF18	pre-mRNA processing factor 18	-0.182977	-0.281386	0.0561828	-0.157116	0.337569	0.0984086	0.12427	-0.23916	-0.213299	-0.025861	2.7829	5.17271	0.00424579	0.0260605
212329_at	212329_at	212329_at	SCAP	SREBF chaperone	-0.00399526	-0.133775	0.411379	-0.0895538	0.545154	0.12978	0.0442209	-0.415374	-0.500933	0.0855586	3.60485	5.16329	0.00428399	0.026279
228551_at	228551_at	228551_at	DENND5B	DENN/MADD domain containing 5B	-0.0270785	-0.295106	0.0698292	-0.088029	0.364936	0.268028	0.207077	-0.0969077	-0.157858	0.0609505	2.63703	5.16133	0.004292	0.0263121
200805_at	200805_at	200805_at	LMAN2	lectin, mannose-binding 2	-0.282047	-0.0963924	0.255195	-0.36035	0.351587	-0.185655	-0.263957	-0.537242	-0.615545	0.0783024	4.02338	5.15898	0.00430162	0.0263406
223040_at	223040_at	223040_at	NAA20	N(alpha)-acetyltransferase 20, NatB catalytic subunit	-0.0262666	-0.0639452	0.41704	0.0436259	0.480985	0.0376786	0.107571	-0.443307	-0.373414	-0.0698925	4.94794	5.15891	0.0043019	0.0263406
211110_s_at	211110_s_at	211110_s_at	AR	androgen receptor	0.153938	-0.175847	0.358477	-0.304424	0.534323	0.329785	-0.128578	-0.204538	-0.662901	0.458363	3.10388	5.15623	0.00431288	0.0263918
227427_at	227427_at	227427_at	ARHGEF25	Rho guanine nucleotide exchange factor (GEF) 25	0.383773	0.254032	0.707202	0.463119	0.45317	0.12974	0.209087	-0.32343	-0.244083	-0.0793467	3.77382	5.15468	0.00431927	0.0264012
239058_at	239058_at	239058_at	FOXC2	forkhead box C2 (MFH-1, mesenchyme forkhead 1)	0.347592	0.372265	0.496527	0.390017	0.124261	-0.0246736	0.0177519	-0.148935	-0.106509	-0.0424256	2.77331	5.15421	0.00432118	0.0264012
223121_s_at	223121_s_at	223121_s_at	SFRP2	secreted frizzled-related protein 2	-0.317922	-0.3112	-0.0141328	-0.581205	0.297067	-0.00672165	-0.270005	-0.303789	-0.567072	0.263283	3.10024	5.15394	0.0043223	0.0264012
201112_s_at	201112_s_at	201112_s_at	CSE1L	CSE1 chromosome segregation 1-like (yeast)	-0.0804777	0.0548028	0.289463	0.147608	0.23466	-0.135281	0.0928053	-0.369941	-0.141855	-0.228086	3.14094	5.14273	0.00436872	0.0266686
1555697_at	1555697_at	1555697_at	KLK4	kallikrein-related peptidase 4	0.0932126	-0.300183	0.271144	0.318197	0.571327	0.393396	0.61838	-0.177931	0.0470529	-0.224984	4.64619	5.14111	0.00437548	0.0266936
229586_at	229586_at	229586_at	CHD9	chromodomain helicase DNA binding protein 9	0.780008	0.654539	1.0927	0.341827	0.438161	0.125468	-0.312712	-0.312693	-0.750873	0.43818	5.40604	5.13879	0.00438518	0.0267366
224732_at	224732_at	224732_at	CHTF8	CTF8, chromosome transmission fidelity factor 8 homolog (S. cerevisiae)	-0.00239969	-0.290785	0.114207	0.0140916	0.404992	0.288386	0.304877	-0.116606	-0.100115	-0.0164913	4.03427	5.13696	0.00439282	0.0267669
214447_at	214447_at	214447_at	ETS1	v-ets avian erythroblastosis virus E26 oncogene homolog 1	0.436172	-0.20795	0.294821	-0.0871903	0.502771	0.644122	0.12076	0.141351	-0.382011	0.523362	4.68715	5.13628	0.00439567	0.0267681
224927_at	224927_at	224927_at	PPP1R18	protein phosphatase 1, regulatory subunit 18	-0.0379019	-0.0543707	0.236392	-0.10391	0.290763	0.0164688	-0.0495394	-0.274294	-0.340302	0.0660082	2.86079	5.1332	0.00440861	0.0268306
225452_at	225452_at	225452_at	MED1	mediator complex subunit 1	0.226627	-0.0496526	0.451672	-0.226773	0.501325	0.276279	-0.177121	-0.225046	-0.678445	0.4534	4.67944	5.12274	0.00445285	0.027074
223648_s_at	223648_s_at	223648_s_at	FGFRL1	fibroblast growth factor receptor-like 1	-0.874027	-0.355201	0.206752	-0.149612	0.561952	-0.518826	0.205589	-1.08078	-0.356363	-0.724416	3.33994	5.12247	0.00445399	0.027074
218482_at	218482_at	218482_at	ENY2	enhancer of yellow 2 homolog (Drosophila)	-0.0981893	-0.084328	0.345659	-0.358201	0.429987	-0.0138613	-0.273873	-0.443848	-0.70386	0.260012	9.06886	5.12003	0.00446437	0.0271207
224745_x_at	224745_x_at	224745_x_at	OTUD5	OTU deubiquitinase 5	0.254804	0.00389718	0.640613	0.199752	0.636715	0.250906	0.195855	-0.385809	-0.440861	0.0550516	4.93019	5.11425	0.00448912	0.0272546
202698_x_at	202698_x_at	202698_x_at	COX4I1	cytochrome c oxidase subunit IV isoform 1	0.220959	-0.0778767	0.338196	0.329128	0.416072	0.298835	0.407005	-0.117237	-0.00906758	-0.108169	2.99682	5.11182	0.00449955	0.0273014
201966_at	201966_at	201966_at	NDUFS2	NADH dehydrogenase (ubiquinone) Fe-S protein 2, 49kDa (NADH-coenzyme Q reductase)	0.606099	0.356311	0.63341	0.604498	0.277099	0.249788	0.248188	-0.0273109	-0.0289116	0.00160068	4.55775	5.11062	0.00450469	0.0273161
213540_at	213540_at	213540_at	HSD17B8	hydroxysteroid (17-beta) dehydrogenase 8	0.0273289	-0.0679534	0.502	-0.0151948	0.569954	0.0952823	0.0527586	-0.474672	-0.517195	0.0425237	7.36081	5.10687	0.00452086	0.0273977
213377_x_at	213377_x_at	213377_x_at	RPS12	ribosomal protein S12	-0.177598	-0.118135	0.15565	-0.0977336	0.273785	-0.0594627	0.0204019	-0.333248	-0.253383	-0.0798645	12.6714	5.10577	0.00452566	0.0274102
204616_at	204616_at	204616_at	UCHL3	ubiquitin carboxyl-terminal esterase L3 (ubiquitin thiolesterase)	-0.494778	-0.274007	0.127127	-0.304198	0.401134	-0.220771	-0.0301917	-0.621905	-0.431326	-0.19058	7.15396	5.10411	0.00453285	0.0274372
202497_x_at	202497_x_at	202497_x_at	SLC2A3	solute carrier family 2 (facilitated glucose transporter), member 3	4.44089e-16	-0.000259224	-0.215577	4.44089e-16	-0.215317	0.000259224	0.000259224	0.215577	0.215577	0	2.53101	5.09903	0.00455489	0.0275541
209452_s_at	209452_s_at	209452_s_at	VTI1B	vesicle transport through interaction with t-SNAREs 1B	-0.195989	-0.216282	0.176188	-0.23434	0.392471	0.0202934	-0.0180576	-0.372177	-0.410528	0.038351	3.48563	5.09826	0.00455826	0.0275579
223705_s_at	223705_s_at	223705_s_at	GPBP1	GC-rich promoter binding protein 1	0.00142377	0.00646377	0.526387	0.280956	0.519923	-0.00504	0.274492	-0.524963	-0.24543	-0.279532	8.56167	5.08949	0.00459666	0.0277701
209008_x_at	209008_x_at	209008_x_at	KRT8	keratin 8	-0.115571	0.496288	0.755933	0.224573	0.259645	-0.611858	-0.271714	-0.871503	-0.53136	-0.340144	3.52302	5.08899	0.00459889	0.0277701
1554205_s_at	1554205_s_at	1554205_s_at	ICA1L	islet cell autoantigen 1,69kDa-like	-0.185939	-0.162126	0.180573	0.0407825	0.3427	-0.0238122	0.202909	-0.366512	-0.139791	-0.226721	2.83005	5.08652	0.00460976	0.0278067
208967_s_at	208967_s_at	208967_s_at	AK2	adenylate kinase 2	-0.87168	-0.615895	-0.387829	-0.0479665	0.228066	-0.255786	0.567928	-0.483851	0.339863	-0.823714	6.45115	5.08636	0.00461048	0.0278067
224556_s_at	224556_s_at	224556_s_at	LHX6	LIM homeobox 6	-0.158665	0.0526234	0.0116102	0.0459738	-0.0410132	-0.211288	-0.00664952	-0.170275	0.0343637	-0.204639	2.5846	5.08039	0.0046369	0.0279493
219778_at	219778_at	219778_at	ZFPM2	zinc finger protein, FOG family member 2	-0.131175	0.245162	0.228404	-0.442749	-0.0167584	-0.376337	-0.687911	-0.359579	-0.671153	0.311574	7.97883	5.07217	0.00467358	0.0281535
202471_s_at	202471_s_at	202471_s_at	IDH3G	isocitrate dehydrogenase 3 (NAD+) gamma	0.109225	0.0860387	0.336244	0.19263	0.250205	0.0231863	0.106591	-0.227019	-0.143614	-0.0834048	2.87784	5.06822	0.0046913	0.0282433
240604_at	240604_at	240604_at	ERI2	ERI1 exoribonuclease family member 2	-0.00396967	-0.024789	-0.360056	-0.0293644	-0.335267	0.0208193	-0.0045754	0.356087	0.330692	0.0253947	2.60608	5.06533	0.00470432	0.0283047
206009_at	206009_at	206009_at	ITGA9	integrin, alpha 9	-0.322247	0.0111045	0.159271	-0.0380002	0.148167	-0.333351	-0.0491047	-0.481518	-0.197271	-0.284246	2.74823	5.0632	0.00471394	0.0283456
1554212_s_at	1554212_s_at	1554212_s_at	KCNS2	potassium voltage-gated channel, delayed-rectifier, subfamily S, member 2	0.0280025	-0.1405	0.0948277	-0.14851	0.235328	0.168502	-0.00800994	-0.0668253	-0.243338	0.176512	2.72272	5.06251	0.00471706	0.0283456
218728_s_at	218728_s_at	218728_s_at	CNIH4	cornichon family AMPA receptor auxiliary protein 4	-0.239832	-0.0945523	0.378071	-0.24236	0.472623	-0.14528	-0.147807	-0.617903	-0.620431	0.00252737	5.50687	5.06196	0.00471956	0.0283456
203911_at	203911_at	203911_at	RAP1GAP	RAP1 GTPase activating protein	-0.0269342	-0.0693197	-0.242813	-0.0013945	-0.173493	0.0423855	0.0679252	0.215878	0.241418	-0.0255397	4.0548	5.06037	0.00472676	0.0283719
210830_s_at	210830_s_at	210830_s_at	PON2	paraoxonase 2	-1.11017	-0.651719	-0.143047	-0.486751	0.508671	-0.45845	0.164968	-0.967121	-0.343704	-0.623417	7.21522	5.05929	0.00473165	0.0283843
222398_s_at	222398_s_at	222398_s_at	EFTUD2	elongation factor Tu GTP binding domain containing 2	-0.404326	-0.0966873	0.0793296	-0.309078	0.176017	-0.307638	-0.21239	-0.483655	-0.388407	-0.095248	3.10849	5.05799	0.00473759	0.028403
222622_at	222622_at	222622_at	PGP	phosphoglycolate phosphatase	0.459664	1.09799	1.59741	0.32792	0.499419	-0.63833	-0.770075	-1.13775	-1.26949	0.131745	5.28213	5.05336	0.00475868	0.028494
214955_at	214955_at	214955_at	TMPRSS6	transmembrane protease, serine 6	-0.0870021	0.110665	0.0332884	-0.392648	-0.0773767	-0.197667	-0.503313	-0.120291	-0.425936	0.305646	4.10938	5.05295	0.00476054	0.028494
219145_at	219145_at	219145_at	LPHN1	latrophilin 1	0.0286794	0.354951	0.592784	0.608858	0.237833	-0.326271	0.253907	-0.564104	0.0160745	-0.580179	4.68068	5.05247	0.00476273	0.028494
218604_at	218604_at	218604_at	LEMD3	LEM domain containing 3	-0.0902407	-0.112456	0.335971	-0.194117	0.448427	0.0222149	-0.0816613	-0.426212	-0.530088	0.103876	4.91717	5.05217	0.00476411	0.028494
209475_at	209475_at	209475_at	USP15	ubiquitin specific peptidase 15	0.206158	0.2186	0.826068	0.18261	0.607468	-0.0124414	-0.0359897	-0.61991	-0.643458	0.0235482	5.64409	5.05053	0.00477162	0.0285179
216321_s_at	216321_s_at	216321_s_at	NR3C1	nuclear receptor subfamily 3, group C, member 1 (glucocorticoid receptor)	-0.112156	-0.68018	-0.181397	-0.26518	0.498783	0.568025	0.415	0.0692413	-0.083783	0.153024	10.2383	5.05006	0.00477378	0.0285179
212455_at	212455_at	212455_at	YTHDC1	YTH domain containing 1	0.0901364	-0.0415784	0.438865	0.250819	0.480444	0.131715	0.292397	-0.348729	-0.188047	-0.160682	6.75646	5.04779	0.00478419	0.0285631
224977_at	224977_at	224977_at	C6orf89	chromosome 6 open reading frame 89	0.202523	0.0593321	0.434025	0.325604	0.374692	0.143191	0.266272	-0.231501	-0.108421	-0.123081	2.88286	5.04559	0.00479434	0.0285967
211762_s_at	211762_s_at	211762_s_at	KPNA2	karyopherin alpha 2 (RAG cohort 1, importin alpha 1)	-0.263218	-0.0030599	0.00766899	-0.0146063	0.0107289	-0.260158	-0.0115464	-0.270887	-0.0222753	-0.248612	2.56415	5.04533	0.00479551	0.0285967
208900_s_at	208900_s_at	208900_s_at	TOP1	topoisomerase (DNA) I	0.396477	-0.207359	0.393453	-0.113039	0.600812	0.603836	0.0943197	0.00302349	-0.506492	0.509516	5.59763	5.04057	0.00481749	0.0286961
218206_x_at	218206_x_at	218206_x_at	SCAND1	SCAN domain containing 1	1.3077e-05	0.113968	0.321012	-0.0535131	0.207043	-0.113955	-0.167481	-0.320998	-0.374525	0.0535262	4.92313	5.04006	0.00481984	0.0286961
201710_at	201710_at	201710_at	MYBL2	v-myb avian myeloblastosis viral oncogene homolog-like 2	0.113006	0.182875	0.579013	-0.111371	0.396137	-0.0698698	-0.294247	-0.466007	-0.690384	0.224377	3.15211	5.03967	0.00482168	0.0286961
204488_at	204488_at	204488_at	DOLK	dolichol kinase	-0.242693	-0.0618803	0.132245	-0.0355338	0.194125	-0.180813	0.0263464	-0.374938	-0.167778	-0.20716	3.21481	5.03833	0.00482786	0.0286961
208771_s_at	208771_s_at	208771_s_at	LTA4H	leukotriene A4 hydrolase	-0.274589	0.0365067	0.157476	-0.147906	0.12097	-0.311096	-0.184413	-0.432066	-0.305383	-0.126683	2.85108	5.03799	0.00482947	0.0286961
234347_s_at	234347_s_at	234347_s_at	DENR	density-regulated protein	0.00246491	-0.0709752	0.0613265	-0.444643	0.132302	0.0734401	-0.373668	-0.0588616	-0.50597	0.447108	2.98861	5.03748	0.00483184	0.0286961
234999_at	234999_at	234999_at	C19orf47	chromosome 19 open reading frame 47	-0.14164	-0.281592	0.13903	-0.0503326	0.420623	0.139953	0.23126	-0.28067	-0.189363	-0.0913071	3.49608	5.03741	0.00483216	0.0286961
204934_s_at	204934_s_at	204934_s_at	HPN	hepsin	-0.955665	0.0519329	0.156503	-0.847791	0.10457	-1.0076	-0.899724	-1.11217	-1.00429	-0.107874	3.39832	5.03627	0.00483746	0.0287107
206149_at	206149_at	206149_at	CHP2	calcineurin-like EF-hand protein 2	0.0533507	-0.168575	0.10519	0.107173	0.273766	0.221926	0.275748	-0.0518397	0.00198223	-0.0538219	2.63613	5.03277	0.00485377	0.0287752
221811_at	221811_at	221811_at	PGAP3	post-GPI attachment to proteins 3	-0.0765507	-0.0417134	0.217319	-0.186468	0.259032	-0.0348373	-0.144754	-0.29387	-0.403787	0.109917	2.88058	5.03225	0.00485619	0.0287752
211217_s_at	211217_s_at	211217_s_at	KCNQ1	potassium voltage-gated channel, KQT-like subfamily, member 1	0.0916547	0.0442605	0.393855	-0.0567055	0.349594	0.0473942	-0.100966	-0.3022	-0.45056	0.14836	3.00453	5.03209	0.00485693	0.0287752
241670_x_at	241670_x_at	241670_x_at	CASC14	cancer susceptibility candidate 14 (non-protein coding)	0.0802831	0.0529711	0.183715	-0.139918	0.130744	0.027312	-0.192889	-0.103432	-0.323633	0.220201	2.75878	5.02873	0.00487266	0.0288358
213387_at	213387_at	213387_at	ATAD2B	ATPase family, AAA domain containing 2B	-0.265247	0.124922	0.635143	-0.0718991	0.510222	-0.390169	-0.196821	-0.90039	-0.707042	-0.193348	4.0273	5.02868	0.00487289	0.0288358
208478_s_at	208478_s_at	208478_s_at	BAX	BCL2-associated X protein	-0.0803478	0.168231	0.62127	-0.0276548	0.453039	-0.248579	-0.195886	-0.701618	-0.648925	-0.052693	3.52689	5.02744	0.0048787	0.0288378
208680_at	208680_at	208680_at	PRDX1	peroxiredoxin 1	-0.507142	-0.359421	0.0115223	-0.401743	0.370943	-0.147721	-0.0423222	-0.518664	-0.413265	-0.105399	6.59256	5.02738	0.00487896	0.0288378
214454_at	214454_at	214454_at	ADAMTS2	ADAM metallopeptidase with thrombospondin type 1 motif, 2	-0.20616	0.0688023	0.0899619	-0.435481	0.0211596	-0.274962	-0.504283	-0.296121	-0.525443	0.229321	3.35611	5.02498	0.00489024	0.0288875
215454_x_at	215454_x_at	215454_x_at	SFTPC	surfactant protein C	-0.00561552	-0.229612	0.296541	0.0210311	0.526153	0.223997	0.250643	-0.302156	-0.27551	-0.0266466	2.96735	5.02398	0.00489494	0.0288983
210686_x_at	210686_x_at	210686_x_at	SLC25A16	solute carrier family 25 (mitochondrial carrier; Graves disease autoantigen), member 16	-0.106378	-0.194436	0.0880339	0.0407647	0.28247	0.0880579	0.235201	-0.194412	-0.0472692	-0.147143	2.64197	5.02288	0.00490012	0.0289119
219343_at	219343_at	219343_at	CDC37L1	cell division cycle 37-like 1	0.013799	-0.00200456	0.844522	-0.0671601	0.846526	0.0158036	-0.0651555	-0.830723	-0.911682	0.0809591	5.10593	5.02203	0.00490414	0.0289186
235484_at	235484_at	235484_at	PTAR1	protein prenyltransferase alpha subunit repeat containing 1	-0.200697	-0.0273022	-0.00195073	-0.0867655	0.0253515	-0.173395	-0.0594633	-0.198746	-0.0848148	-0.113932	2.59297	5.01991	0.00491415	0.0289607
200610_s_at	200610_s_at	200610_s_at	NCL	nucleolin	-0.275242	-0.312704	0.22257	-0.249161	0.535273	0.0374616	0.0635426	-0.497812	-0.471731	-0.026081	5.68044	5.01752	0.00492548	0.0289993
225355_at	225355_at	225355_at	NEURL1B	neuralized E3 ubiquitin protein ligase 1B	-0.0988505	-0.0361413	0.432963	0.142131	0.469104	-0.0627092	0.178272	-0.531813	-0.290832	-0.240981	3.37196	5.01731	0.00492648	0.0289993
205212_s_at	205212_s_at	205212_s_at	ACAP1	ArfGAP with coiled-coil, ankyrin repeat and PH domains 1	0.134099	0.388843	0.555847	0.107237	0.167004	-0.254744	-0.281606	-0.421749	-0.44861	0.0268615	2.97975	5.01362	0.00494403	0.0290856
212691_at	212691_at	212691_at	NUP188	nucleoporin 188kDa	-0.177591	-0.128319	0.329275	-0.117011	0.457594	-0.0492715	0.0113087	-0.506866	-0.446286	-0.0605802	3.04479	5.01234	0.00495014	0.0291045
210213_s_at	210213_s_at	210213_s_at	EIF6	eukaryotic translation initiation factor 6	-0.263026	-0.119276	0.30858	-0.0511212	0.427856	-0.143751	0.0681545	-0.571606	-0.359701	-0.211905	4.80967	5.01116	0.00495573	0.0291204
203908_at	203908_at	203908_at	SLC4A4	solute carrier family 4 (sodium bicarbonate cotransporter), member 4	-0.702513	-0.89593	-0.496547	-0.563402	0.399384	0.193417	0.332528	-0.205966	-0.0668553	-0.139111	7.86297	5.00925	0.00496486	0.0291569
203720_s_at	203720_s_at	203720_s_at	ERCC1	excision repair cross-complementation group 1	0.0209418	0.212888	0.473155	0.192838	0.260267	-0.191946	-0.0200503	-0.452214	-0.280317	-0.171896	3.43101	5.00457	0.0049873	0.0292717
203787_at	203787_at	203787_at	SSBP2	single-stranded DNA binding protein 2	0.519205	0.314342	0.343779	0.4047	0.0294369	0.204863	0.0903577	0.175426	0.0609208	0.114505	8.58715	5.0004	0.00500738	0.0293724
219084_at	219084_at	219084_at	NSD1	nuclear receptor binding SET domain protein 1	0.324187	0.227768	0.660384	0.300806	0.432616	0.0964193	0.0730375	-0.336196	-0.359578	0.0233818	4.36758	4.99892	0.00501455	0.0293973
218785_s_at	218785_s_at	218785_s_at	IFT22	intraflagellar transport 22 homolog (Chlamydomonas)	-0.0133648	-0.0175587	-0.352812	-0.00491179	-0.335253	0.00419395	0.0126469	0.339447	0.3479	-0.00845297	2.63711	4.99781	0.00501989	0.0294033
1555832_s_at	1555832_s_at	1555832_s_at	KLF6	Kruppel-like factor 6	0.0211277	-0.515452	0.00454802	-0.122743	0.52	0.53658	0.392709	0.0165797	-0.127291	0.143871	4.64349	4.9975	0.00502143	0.0294033
202071_at	202071_at	202071_at	SDC4	syndecan 4	-0.0397951	-0.156916	0.000210548	-0.0619896	0.157126	0.117121	0.094926	-0.0400057	-0.0622002	0.0221945	2.58027	4.9961	0.00502819	0.0294257
212548_s_at	212548_s_at	212548_s_at	FRYL	FRY-like	-0.043966	-0.347475	0.416625	0.123389	0.7641	0.303509	0.470864	-0.460591	-0.293236	-0.167355	5.45719	4.99237	0.00504633	0.0294982
214726_x_at	214726_x_at	214726_x_at	ADD1	adducin 1 (alpha)	0.0690474	0.0601708	0.15608	-0.25465	0.0959092	0.00887653	-0.314821	-0.0870327	-0.41073	0.323698	4.62547	4.99235	0.00504644	0.0294982
1569469_a_at	1569469_a_at	1569469_a_at	LHX8	LIM homeobox 8	0.0175521	-1.27574	-0.397777	-1.27311	0.877966	1.2933	0.00263421	0.415329	-0.875332	1.29066	3.12112	4.98904	0.00506257	0.0295753
201787_at	201787_at	201787_at	FBLN1	fibulin 1	-0.747729	0.277151	-0.0903754	-0.766662	-0.367526	-1.02488	-1.04381	-0.657353	-0.676286	0.0189332	3.18474	4.98821	0.0050666	0.0295817
211318_s_at	211318_s_at	211318_s_at	RAE1	ribonucleic acid export 1	-0.0573761	-0.0425539	0.379666	0.00308249	0.42222	-0.0148222	0.0456364	-0.437043	-0.376584	-0.0604586	3.55824	4.98437	0.00508544	0.0296691
203836_s_at	203836_s_at	203836_s_at	MAP3K5	mitogen-activated protein kinase kinase kinase 5	0.067676	0.148631	0.14446	-0.213157	-0.00417054	-0.080955	-0.361788	-0.0767844	-0.357618	0.280833	2.80631	4.98367	0.00508884	0.0296691
203028_s_at	203028_s_at	203028_s_at	CYBA	cytochrome b-245, alpha polypeptide	-0.282006	-0.0394661	0.017744	-0.135171	0.0572101	-0.24254	-0.0957052	-0.29975	-0.152915	-0.146835	3.72674	4.98335	0.00509043	0.0296691
203857_s_at	203857_s_at	203857_s_at	PDIA5	protein disulfide isomerase family A, member 5	-0.0952009	-0.107375	0.195511	-0.102001	0.302886	0.0121737	0.00537332	-0.290712	-0.297512	0.0068004	2.79084	4.96112	0.00520094	0.0302956
211987_at	211987_at	211987_at	TOP2B	topoisomerase (DNA) II beta 180kDa	0.0762807	-0.349528	-0.00175571	0.121269	0.347772	0.425808	0.470797	0.0780364	0.123025	-0.0449883	3.17716	4.95395	0.00523711	0.0304885
200607_s_at	200607_s_at	200607_s_at	RAD21	RAD21 homolog (S. pombe)	0.150687	0.252791	0.403328	0.300526	0.150538	-0.102103	0.0477355	-0.252641	-0.102802	-0.149839	6.26759	4.95319	0.00524098	0.0304885
203979_at	203979_at	203979_at	CYP27A1	cytochrome P450, family 27, subfamily A, polypeptide 1	-0.0968844	-0.0788109	0.281593	0.017493	0.360404	-0.0180735	0.096304	-0.378477	-0.2641	-0.114377	3.00402	4.95276	0.00524314	0.0304885
225011_at	225011_at	225011_at	PRKAR2A	protein kinase, cAMP-dependent, regulatory, type II, alpha	-0.0726142	-0.258729	0.0370944	-0.0479266	0.295824	0.186115	0.210803	-0.109709	-0.085021	-0.0246877	3.07646	4.94937	0.00526037	0.0305371
201901_s_at	201901_s_at	201901_s_at	YY1	YY1 transcription factor	0.295917	-0.132668	0.0633133	-0.120984	0.195982	0.428585	0.0116841	0.232603	-0.184298	0.416901	8.23697	4.94929	0.00526078	0.0305371
200930_s_at	200930_s_at	200930_s_at	VCL	vinculin	0.724639	0.760189	0.685923	0.778496	-0.074266	-0.03555	0.0183076	0.0387161	0.0925736	-0.0538576	2.79654	4.94888	0.0052629	0.0305371
207830_s_at	207830_s_at	207830_s_at	PPP1R8	protein phosphatase 1, regulatory subunit 8	0.0260506	-0.0303018	0.363923	-0.1752	0.394225	0.0563524	-0.144898	-0.337873	-0.539123	0.20125	3.64883	4.94873	0.00526365	0.0305371
244667_at	244667_at	244667_at	LOC100996425	uncharacterized LOC100996425	0.0504617	-0.101918	0.108182	0.0924524	0.2101	0.152379	0.19437	-0.0577205	-0.0157299	-0.0419906	2.6055	4.9403	0.00530677	0.0307695
221881_s_at	221881_s_at	221881_s_at	CLIC4	chloride intracellular channel 4	0.242727	0.312736	0.211658	0.252862	-0.101078	-0.070009	-0.0598736	0.0310691	0.0412045	-0.0101354	6.10212	4.9383	0.00531706	0.0308114
216439_at	216439_at	216439_at	TNK2	tyrosine kinase, non-receptor, 2	0.333909	0.137043	0.839374	0.30076	0.70233	0.196866	0.163717	-0.505465	-0.538614	0.0331486	3.13596	4.93716	0.00532296	0.0308234
212441_at	212441_at	212441_at	KIAA0232	KIAA0232	0.281967	0.116131	0.440082	-0.0402349	0.323951	0.165837	-0.156366	-0.158115	-0.480317	0.322202	3.7964	4.93671	0.00532527	0.0308234
207608_x_at	207608_x_at	207608_x_at	CYP1A2	cytochrome P450, family 1, subfamily A, polypeptide 2	0.553443	0.0925068	0.503804	0.980562	0.411297	0.460936	0.888055	0.0496391	0.476758	-0.427119	3.35478	4.93466	0.00533584	0.0308668
220923_s_at	220923_s_at	220923_s_at	PNMA3	paraneoplastic Ma antigen 3	0.263782	0.290191	0.480007	0.216768	0.189816	-0.0264085	-0.0734225	-0.216224	-0.263238	0.047014	3.47033	4.93386	0.00533998	0.030873
202786_at	202786_at	202786_at	STK39	serine threonine kinase 39	-0.193309	-0.592769	-0.1178	-0.696541	0.474969	0.39946	-0.103773	-0.0755093	-0.578742	0.503232	6.71076	4.9314	0.00535274	0.030929
212156_at	212156_at	212156_at	VPS39	vacuolar protein sorting 39 homolog (S. cerevisiae)	0.0512035	-0.0336704	0.495409	-0.0787103	0.529079	0.0848739	-0.0450399	-0.444206	-0.574119	0.129914	3.35671	4.92796	0.00537061	0.0310144
201092_at	201092_at	201092_at	RBBP7	retinoblastoma binding protein 7	-0.147704	0.0152287	0.051618	-0.00577859	0.0363892	-0.162933	-0.0210073	-0.199322	-0.0573966	-0.141926	2.60593	4.92356	0.00539358	0.0311292
201749_at	201749_at	201749_at	ECE1	endothelin converting enzyme 1	-0.225744	0.0560782	0.300649	-0.11779	0.24457	-0.281822	-0.173869	-0.526392	-0.418439	-0.107953	3.45898	4.92082	0.00540791	0.031194
212817_at	212817_at	212817_at	DNAJB5	DnaJ (Hsp40) homolog, subfamily B, member 5	0.334266	0.339633	0.340805	0.339385	0.00117158	-0.00536766	-0.000248405	-0.00653925	-0.00141999	-0.00511926	2.55944	4.90935	0.00546846	0.0315252
205389_s_at	205389_s_at	205389_s_at	ANK1	ankyrin 1, erythrocytic	0.341727	0.33256	0.296219	0.290838	-0.0363416	0.00916722	-0.0417225	0.0455088	-0.00538099	0.0508898	2.61151	4.9081	0.00547509	0.0315453
223490_s_at	223490_s_at	223490_s_at	EXOSC3	exosome component 3	-0.258776	-0.0385733	0.0350731	-0.359989	0.0736463	-0.220203	-0.321416	-0.293849	-0.395062	0.101213	6.94353	4.90319	0.00550128	0.031676
203845_at	203845_at	203845_at	KAT2B	K(lysine) acetyltransferase 2B	-0.223062	-0.775337	-0.0969569	-0.350208	0.67838	0.552274	0.425128	-0.126105	-0.253251	0.127146	4.13498	4.90267	0.00550408	0.031676
206735_at	206735_at	206735_at	CHRNA4	cholinergic receptor, nicotinic, alpha 4 (neuronal)	0.153462	-0.0099035	0.212654	0.165391	0.222558	0.163365	0.175295	-0.0591927	-0.047263	-0.0119297	2.74729	4.90142	0.00551075	0.0316963
213361_at	213361_at	213361_at	TDRD7	tudor domain containing 7	-0.173219	-0.341027	0.207494	-0.0532368	0.548521	0.167808	0.28779	-0.380713	-0.260731	-0.119982	3.54693	4.89961	0.00552043	0.0317338
218200_s_at	218200_s_at	218200_s_at	NDUFB2	NADH dehydrogenase (ubiquinone) 1 beta subcomplex, 2, 8kDa	0.267513	-0.0324799	0.508819	0.0519877	0.541299	0.299993	0.0844676	-0.241306	-0.456831	0.215525	5.50918	4.89889	0.0055243	0.0317379
242136_x_at	242136_x_at	242136_x_at	MGC70870	C-terminal binding protein 2 pseudogene	-0.163192	-0.315697	-0.0112974	-0.0277354	0.3044	0.152505	0.287962	-0.151895	-0.016438	-0.135457	2.64152	4.89808	0.00552863	0.0317446
239586_at	239586_at	239586_at	FAM83A	family with sequence similarity 83, member A	0.202134	0.0719106	0.40839	0.0220105	0.33648	0.130224	-0.0499	-0.206256	-0.38638	0.180124	3.18819	4.89725	0.00553313	0.0317523
219523_s_at	219523_s_at	219523_s_at	TENM3	teneurin transmembrane protein 3	-0.118304	-0.00572365	0.0345039	-0.229397	0.0402276	-0.112581	-0.223673	-0.152808	-0.2639	0.111092	2.74225	4.89482	0.00554622	0.0317934
209147_s_at	209147_s_at	209147_s_at	PPAP2A	phosphatidic acid phosphatase type 2A	-0.897311	-0.826159	-0.309124	-0.451007	0.517036	-0.0711515	0.375153	-0.588187	-0.141883	-0.446304	7.45814	4.89439	0.0055485	0.0317934
207699_at	207699_at	207699_at	ZFHX2	zinc finger homeobox 2	-0.179906	-0.150322	0.0128461	-0.0234227	0.163168	-0.0295841	0.126899	-0.192752	-0.0362688	-0.156483	2.76584	4.89357	0.00555294	0.0317934
1554747_a_at	1554747_a_at	1554747_a_at	2002-09-01	septin 2	-0.28557	-0.119777	0.149664	0.141225	0.269441	-0.165794	0.261002	-0.435234	-0.00843877	-0.426796	2.83927	4.89357	0.00555294	0.0317934
225194_at	225194_at	225194_at	PLRG1	pleiotropic regulator 1	-0.181775	0.16041	0.30334	0.0188323	0.14293	-0.342185	-0.141577	-0.485115	-0.284508	-0.200607	5.94534	4.89254	0.00555853	0.0318073
225672_at	225672_at	225672_at	GOLGA2	golgin A2	0.199298	0.167183	0.609878	0.335178	0.442695	0.0321149	0.167995	-0.41058	-0.2747	-0.13588	3.94179	4.89188	0.00556208	0.0318095
222994_at	222994_at	222994_at	PRDX5	peroxiredoxin 5	-0.261223	-0.0848063	0.244251	-0.219809	0.329058	-0.176417	-0.135002	-0.505474	-0.46406	-0.0414142	3.77386	4.89127	0.00556537	0.0318102
220163_s_at	220163_s_at	220163_s_at	HR	hair growth associated	0.0602988	0.150782	0.527185	0.124558	0.376403	-0.0904836	-0.0262249	-0.466886	-0.402628	-0.0642587	3.84094	4.89021	0.00557109	0.0318248
221530_s_at	221530_s_at	221530_s_at	BHLHE41	basic helix-loop-helix family, member e41	-0.85194	-0.920715	0.140754	-0.76152	1.06147	0.0687753	0.159195	-0.992694	-0.902275	-0.0904196	7.37988	4.88938	0.0055756	0.0318325
205383_s_at	205383_s_at	205383_s_at	ZBTB20	zinc finger and BTB domain containing 20	0.471426	-0.451554	0.259185	-0.264299	0.710739	0.92298	0.187255	0.212241	-0.523484	0.735725	7.4641	4.88648	0.00559133	0.0319042
224324_at	224324_at	224324_at	MRO	maestro	-0.0679894	-0.0599646	0.255427	-0.255008	0.315391	-0.00802479	-0.195044	-0.323416	-0.510435	0.187019	2.9222	4.88528	0.00559786	0.031923
225266_at	225266_at	225266_at	ZNF652	zinc finger protein 652	-0.00154577	0.143516	0.380583	-0.120154	0.237066	-0.145062	-0.263671	-0.382128	-0.500737	0.118609	2.97401	4.88471	0.00560096	0.031923
200049_at	200049_at	200049_at	KAT7	K(lysine) acetyltransferase 7	0.00115383	-0.23945	0.453358	0.350948	0.692808	0.240604	0.590397	-0.452204	-0.10241	-0.349794	5.87333	4.87854	0.0056347	0.032097
206836_at	206836_at	206836_at	SLC6A3	solute carrier family 6 (neurotransmitter transporter), member 3	-0.120333	-0.00953922	0.0167878	-0.137996	0.0263271	-0.110793	-0.128457	-0.13712	-0.154784	0.0176633	2.86373	4.877	0.00564315	0.0321086
215485_s_at	215485_s_at	215485_s_at	ICAM1	intercellular adhesion molecule 1	0.183089	-0.03838	0.369768	0.228045	0.408148	0.221469	0.266425	-0.186679	-0.141723	-0.0449561	3.32575	4.87697	0.00564331	0.0321086
203959_s_at	203959_s_at	203959_s_at	ZBTB40	zinc finger and BTB domain containing 40	0.167188	-0.0536627	0.333134	0.207627	0.386796	0.220851	0.261289	-0.165946	-0.125507	-0.0404386	3.2351	4.87643	0.00564631	0.0321086
208982_at	208982_at	208982_at	PECAM1	platelet/endothelial cell adhesion molecule 1	-0.221078	-0.128652	0.0814954	0.0284025	0.210147	-0.0924262	0.157054	-0.302574	-0.0530929	-0.249481	2.61731	4.87509	0.00565367	0.0321323
228915_at	228915_at	228915_at	DACH1	dachshund family transcription factor 1	0.803095	0.370104	0.499026	0.686866	0.128923	0.432991	0.316763	0.304069	0.18784	0.116229	7.26713	4.87379	0.00566083	0.0321548
226759_at	226759_at	226759_at	IKZF4	IKAROS family zinc finger 4 (Eos)	0.275631	0.114012	0.736142	0.383321	0.62213	0.161619	0.269309	-0.460511	-0.352821	-0.10769	3.53396	4.8669	0.00569893	0.0323529
207144_s_at	207144_s_at	207144_s_at	CITED1	Cbp/p300-interacting transactivator, with Glu/Asp-rich carboxy-terminal domain, 1	0.153472	0.153472	0.153472	0.120395	0	0	-0.0330767	0	-0.0330767	0.0330767	2.75791	4.86548	0.00570684	0.0323736
222532_at	222532_at	222532_at	SRPRB	signal recognition particle receptor, B subunit	-0.149552	0.0882149	0.161146	-0.0770191	0.0729313	-0.237767	-0.165234	-0.310698	-0.238165	-0.0725331	2.77826	4.86509	0.00570902	0.0323736
232121_at	232121_at	232121_at	TRDMT1	tRNA aspartic acid methyltransferase 1	0.0108574	0.011667	0.0117528	-0.280755	8.5769e-05	-0.000809617	-0.292422	-0.000895386	-0.292508	0.291613	2.76297	4.86199	0.00572627	0.0324532
239996_x_at	239996_x_at	239996_x_at	ATP2A2	ATPase, Ca++ transporting, cardiac muscle, slow twitch 2	0.0926333	0.0571128	0.613828	0.141256	0.556716	0.0355205	0.0841434	-0.521195	-0.472572	-0.048623	3.67522	4.86004	0.00573713	0.0324964
235409_at	235409_at	235409_at	MGA	MGA, MAX dimerization protein	0.293484	-0.0445743	0.373932	0.0827916	0.418506	0.338059	0.127366	-0.0804478	-0.29114	0.210693	3.00542	4.85935	0.005741	0.0324993
209511_at	209511_at	209511_at	POLR2F	polymerase (RNA) II (DNA directed) polypeptide F	-0.0603569	-0.0731338	0.243945	-0.139143	0.317079	0.0127769	-0.0660089	-0.304302	-0.383088	0.0787858	2.92898	4.8588	0.0057441	0.0324993
223805_at	223805_at	223805_at	OSBPL6	oxysterol binding protein-like 6	-0.0150071	0.186544	0.381739	0.0956337	0.195195	-0.201551	-0.0909105	-0.396746	-0.286105	-0.110641	3.66512	4.85747	0.00575154	0.0325231
204823_at	204823_at	204823_at	NAV3	neuron navigator 3	-0.499773	-0.436911	-0.121996	-0.521285	0.314915	-0.062862	-0.0843744	-0.377777	-0.399289	0.0215124	5.60128	4.85596	0.00576003	0.0325527
214450_at	214450_at	214450_at	CTSW	cathepsin W	0.2608	0.254396	0.401847	0.255315	0.147451	0.00640438	0.000919405	-0.141047	-0.146532	0.00548498	2.8585	4.84831	0.00580317	0.0327782
225154_at	225154_at	225154_at	SYAP1	synapse associated protein 1	-0.0517544	-0.041046	0.399572	-0.0358805	0.440618	-0.0107084	0.00516558	-0.451326	-0.435452	-0.015874	4.29516	4.84727	0.00580906	0.0327816
241715_x_at	241715_x_at	241715_x_at	ACPT	acid phosphatase, testicular	-0.165293	0.11201	0.429025	0.157889	0.317014	-0.277304	0.0458789	-0.594318	-0.271135	-0.323183	4.13143	4.84705	0.0058103	0.0327816
202302_s_at	202302_s_at	202302_s_at	RSRC2	arginine/serine-rich coiled-coil 2	-0.00970745	0.196222	0.201899	0.287805	0.0056776	-0.205929	0.0915829	-0.211607	0.0859053	-0.297512	2.72211	4.84327	0.00583173	0.032884
205872_x_at	205872_x_at	205872_x_at	PDE4DIP	phosphodiesterase 4D interacting protein	0.217441	0.429071	0.533155	0.2977	0.104084	-0.21163	-0.131371	-0.315714	-0.235455	-0.0802593	2.88178	4.84001	0.00585035	0.0329607
1553175_s_at	1553175_s_at	1553175_s_at	PDE5A	phosphodiesterase 5A, cGMP-specific	-0.276681	-0.0697548	0.168406	-0.254053	0.238161	-0.206926	-0.184298	-0.445087	-0.422458	-0.0226286	3.06835	4.83974	0.00585188	0.0329607
201779_s_at	201779_s_at	201779_s_at	RNF13	ring finger protein 13	-0.381312	0.0404806	-0.0519309	-0.167317	-0.0924116	-0.421793	-0.207798	-0.329381	-0.115386	-0.213995	5.29412	4.83709	0.00586701	0.0330274
211814_s_at	211814_s_at	211814_s_at	CCNE2	cyclin E2	0.253744	0.270405	0.269514	0.282494	-0.000891586	-0.016661	0.0120882	-0.0157694	0.0129798	-0.0287492	2.59219	4.8345	0.00588191	0.0330927
1557948_at	1557948_at	1557948_at	PHLDB3	pleckstrin homology-like domain, family B, member 3	-0.0854905	0.251357	0.729193	0.252362	0.477836	-0.336847	0.00100546	-0.814683	-0.47683	-0.337853	3.61626	4.83165	0.00589827	0.0331662
1558680_s_at	1558680_s_at	1558680_s_at	PDE1A	phosphodiesterase 1A, calmodulin-dependent	-0.652441	-0.355428	0.376452	0.124944	0.73188	-0.297012	0.480372	-1.02889	-0.251508	-0.777385	5.60865	4.82983	0.00590879	0.0332068
217864_s_at	217864_s_at	217864_s_at	PIAS1	protein inhibitor of activated STAT, 1	0.0552975	0.175971	0.537008	0.182677	0.361037	-0.120674	0.00670578	-0.48171	-0.354331	-0.127379	3.75487	4.8256	0.00593325	0.0333256
241535_at	241535_at	241535_at	LOC101060391	formin-like protein 16-like	0.00210203	-0.171503	0.065419	0.0039512	0.236922	0.173606	0.175455	-0.063317	-0.0614678	-0.00184917	2.57327	4.81984	0.00596673	0.033483
227282_at	227282_at	227282_at	PCDH19	protocadherin 19	-0.272733	0.0584986	0.0759045	-0.254598	0.0174059	-0.331232	-0.313096	-0.348638	-0.330502	-0.0181354	3.07156	4.81964	0.00596793	0.033483
218320_s_at	218320_s_at	218320_s_at	NDUFB11	NADH dehydrogenase (ubiquinone) 1 beta subcomplex, 11, 17.3kDa	0.247706	0.221621	0.595302	0.115831	0.373681	0.0260855	-0.10579	-0.347595	-0.47947	0.131875	4.04818	4.81797	0.00597768	0.033519
218460_at	218460_at	218460_at	HEATR2	HEAT repeat containing 2	-0.184549	-0.080179	0.00358759	-0.0161225	0.0837666	-0.10437	0.0640566	-0.188137	-0.01971	-0.168427	2.81728	4.81537	0.00599292	0.0335857
213782_s_at	213782_s_at	213782_s_at	MYOZ2	myozenin 2	2.39209	2.39211	1.7484	2.3415	-0.643711	-2.80839e-05	-0.0506136	0.643683	0.593097	0.0505855	3.10518	4.8141	0.00600035	0.0336086
201494_at	201494_at	201494_at	PRCP	prolylcarboxypeptidase (angiotensinase C)	-0.03857	-0.379154	0.182515	-0.0544277	0.561669	0.340584	0.324726	-0.221085	-0.236943	0.0158577	3.23676	4.81202	0.00601255	0.0336582
204220_at	204220_at	204220_at	GMFG	glia maturation factor, gamma	-0.59019	0.104182	0.585476	-0.311553	0.481293	-0.694372	-0.415735	-1.17567	-0.897029	-0.278637	3.9759	4.80871	0.00603204	0.0337485
222592_s_at	222592_s_at	222592_s_at	ACSL5	acyl-CoA synthetase long-chain family member 5	-0.220758	0.0842899	0.179541	-0.0617788	0.0952509	-0.305048	-0.146069	-0.400299	-0.24132	-0.158979	4.02779	4.80609	0.00604755	0.0338165
205540_s_at	205540_s_at	205540_s_at	RRAGB	Ras-related GTP binding B	0.0975388	0.269801	0.317988	0.177922	0.0481868	-0.172262	-0.091879	-0.220449	-0.140066	-0.0803832	2.72884	4.8039	0.0060605	0.0338615
200963_x_at	200963_x_at	200963_x_at	RPL31	ribosomal protein L31	-0.139357	-0.159744	0.0910673	-0.151302	0.250811	0.0203868	0.00844213	-0.230424	-0.242369	0.0119447	10.7607	4.80329	0.00606415	0.0338615
204872_at	204872_at	204872_at	TLE4	transducin-like enhancer of split 4 (E(sp1) homolog, Drosophila)	-0.60117	-0.988097	0.255047	-0.71806	1.24314	0.386926	0.270037	-0.856217	-0.973107	0.116889	6.62542	4.80303	0.00606571	0.0338615
213969_x_at	213969_x_at	213969_x_at	RPL29	ribosomal protein L29	-0.215988	-0.0965198	0.105197	-0.267271	0.201717	-0.119468	-0.170751	-0.321185	-0.372468	0.0512824	6.67169	4.80195	0.0060721	0.0338784
219927_at	219927_at	219927_at	FCF1	FCF1 rRNA-processing protein	-0.0602954	-0.0946876	0.429099	0.319008	0.523786	0.0343922	0.413695	-0.489394	-0.110091	-0.379303	3.24315	4.7992	0.00608849	0.033951
201666_at	201666_at	201666_at	TIMP1	TIMP metallopeptidase inhibitor 1	-0.437884	0.785882	0.577577	-0.109939	-0.208305	-1.22377	-0.895821	-1.01546	-0.687516	-0.327945	4.73355	4.79829	0.0060939	0.0339624
203975_s_at	203975_s_at	203975_s_at	CHAF1A	chromatin assembly factor 1, subunit A (p150)	-0.036123	-0.0837218	0.221874	0.0838087	0.305596	0.0475989	0.167531	-0.257997	-0.138066	-0.119932	2.79566	4.79728	0.00609994	0.0339772
224769_at	224769_at	224769_at	TAOK1	TAO kinase 1	0.199861	-0.0139534	0.41408	0.0455639	0.428033	0.213815	0.0595174	-0.214219	-0.368516	0.154297	5.94652	4.79235	0.00612946	0.0341227
204002_s_at	204002_s_at	204002_s_at	ICA1	islet cell autoantigen 1, 69kDa	-0.120813	-0.0370972	0.117594	-0.408294	0.154691	-0.0837154	-0.371197	-0.238407	-0.525888	0.287481	3.49126	4.79039	0.00614124	0.0341694
206994_at	206994_at	206994_at	CST4	cystatin S	0.0826053	-0.0181437	0.168191	0.178881	0.186335	0.100749	0.197025	-0.0855857	0.0106902	-0.0962759	2.62627	4.78942	0.00614712	0.0341718
201794_s_at	201794_s_at	201794_s_at	SMG7	SMG7 nonsense mediated mRNA decay factor	-0.109553	0.0437644	0.540177	0.0390415	0.496413	-0.153317	-0.00472288	-0.64973	-0.501136	-0.148594	5.14167	4.78919	0.00614848	0.0341718
214143_x_at	214143_x_at	214143_x_at	RPL24	ribosomal protein L24	-0.133947	-0.321164	0.0670782	-0.290282	0.388242	0.187217	0.0308822	-0.201025	-0.35736	0.156334	6.77563	4.78767	0.00615767	0.034204
234344_at	234344_at	234344_at	LOC100288675	uncharacterized LOC100288675	0.010609	0.00704392	0.0217448	-0.343046	0.0147008	0.00356512	-0.35009	-0.0111357	-0.364791	0.353655	2.8546	4.78601	0.00616766	0.0342246
221892_at	221892_at	221892_at	H6PD	hexose-6-phosphate dehydrogenase (glucose 1-dehydrogenase)	0.085227	-0.099175	0.149305	-0.209199	0.24848	0.184402	-0.110024	-0.064078	-0.358504	0.294426	2.87904	4.78593	0.00616819	0.0342246
1554450_s_at	1554450_s_at	1554450_s_at	MIER3	mesoderm induction early response 1, family member 3	-0.437308	-0.0108618	0.700319	-0.364232	0.711181	-0.426447	-0.35337	-1.13763	-1.06455	-0.0730763	5.09958	4.78415	0.00617894	0.0342653
223227_at	223227_at	223227_at	BBS2	Bardet-Biedl syndrome 2	-0.0628062	-0.023063	0.465755	0.16892	0.488818	-0.0397432	0.191983	-0.528561	-0.296835	-0.231727	3.16999	4.78316	0.00618492	0.0342796
229690_at	229690_at	229690_at	FAM109A	family with sequence similarity 109, member A	0.0116931	-0.0623595	0.344731	-0.0306134	0.407091	0.0740525	0.031746	-0.333038	-0.375345	0.0423065	3.92314	4.77949	0.00620724	0.0343843
235542_at	235542_at	235542_at	TET3	tet methylcytosine dioxygenase 3	0.179167	-0.0158673	0.664726	0.346448	0.680593	0.195034	0.362315	-0.485559	-0.318278	-0.167281	5.92858	4.7776	0.00621874	0.0344291
227592_at	227592_at	227592_at	ALDH16A1	aldehyde dehydrogenase 16 family, member A1	0.00123386	-0.16636	0.0457976	-0.0438826	0.212157	0.167593	0.122477	-0.0445637	-0.0896802	0.0451165	2.61755	4.77495	0.00623492	0.0344997
218739_at	218739_at	218739_at	ABHD5	abhydrolase domain containing 5	-0.434379	-0.36204	0.159026	-0.19806	0.521066	-0.0723385	0.163981	-0.593405	-0.357086	-0.236319	3.97034	4.7727	0.00624869	0.0345569
216450_x_at	216450_x_at	216450_x_at	HSP90B1	heat shock protein 90kDa beta (Grp94), member 1	0.00562954	-0.264785	0.0249598	-0.0487361	0.289745	0.270415	0.216049	-0.0193302	-0.0736959	0.0543656	2.64671	4.77084	0.00626012	0.034601
238655_at	238655_at	238655_at	ACAD10	acyl-CoA dehydrogenase family, member 10	0.0442534	-0.0382798	0.0612355	-0.160211	0.0995153	0.0825332	-0.121931	-0.0169821	-0.221446	0.204464	2.58133	4.76733	0.00628177	0.0347016
209121_x_at	209121_x_at	209121_x_at	NR2F2	nuclear receptor subfamily 2, group F, member 2	0.317473	0.389355	0.877897	0.348575	0.488542	-0.0718817	-0.0407801	-0.560424	-0.529322	-0.0311016	6.62211	4.76278	0.00630989	0.0348378
202610_s_at	202610_s_at	202610_s_at	MED14	mediator complex subunit 14	0.392383	0.24988	0.52697	0.443569	0.27709	0.142503	0.193689	-0.134587	-0.0834013	-0.0511858	8.16964	4.75464	0.00636054	0.0350982
221691_x_at	221691_x_at	221691_x_at	NPM1	nucleophosmin (nucleolar phosphoprotein B23, numatrin)	-0.207416	0.0310898	0.203673	-0.144601	0.172583	-0.238506	-0.175691	-0.411089	-0.348274	-0.0628153	5.9827	4.7522	0.00637577	0.0351629
202858_at	202858_at	202858_at	U2AF1	U2 small nuclear RNA auxiliary factor 1	-0.140266	-0.316137	0.151723	-0.379242	0.46786	0.175871	-0.0631046	-0.291989	-0.530964	0.238976	4.64706	4.74986	0.00639046	0.0352246
224635_s_at	224635_s_at	224635_s_at	BIRC6	baculoviral IAP repeat containing 6	-0.0647594	-0.148421	0.116209	0.0557339	0.26463	0.0836615	0.204155	-0.180969	-0.0604756	-0.120493	5.36255	4.7483	0.0064003	0.0352448
201796_s_at	201796_s_at	201796_s_at	VARS	valyl-tRNA synthetase	0.117548	-0.0127621	0.566064	0.131723	0.578826	0.13031	0.144485	-0.448515	-0.434341	-0.0141744	4.19939	4.74794	0.00640256	0.0352448
225978_at	225978_at	225978_at	RIMKLB	ribosomal modification protein rimK-like family member B	-0.255834	-0.0860451	0.00502173	-0.351268	0.0910668	-0.169789	-0.265223	-0.260855	-0.35629	0.0954347	2.63049	4.74761	0.00640464	0.0352448
209506_s_at	209506_s_at	209506_s_at	NR2F1	nuclear receptor subfamily 2, group F, member 1	0.0146835	0.145006	0.70657	0.084277	0.561564	-0.130323	-0.0607294	-0.691887	-0.622293	-0.0695936	3.87038	4.74275	0.00643531	0.0353942
213794_s_at	213794_s_at	213794_s_at	NGDN	neuroguidin, EIF4E binding protein	0.0530995	0.108219	0.488892	-0.101563	0.380673	-0.0551197	-0.209782	-0.435793	-0.590455	0.154663	3.46366	4.73768	0.00646752	0.0355519
212771_at	212771_at	212771_at	FAM171A1	family with sequence similarity 171, member A1	0.0994682	0.299036	0.347409	0.196407	0.0483728	-0.199568	-0.102629	-0.24794	-0.151002	-0.0969386	2.77889	4.73677	0.00647326	0.035564
201493_s_at	201493_s_at	201493_s_at	PUM2	pumilio RNA-binding family member 2	-0.0396794	-0.0829758	0.27074	0.176305	0.353715	0.0432964	0.259281	-0.310419	-0.0944345	-0.215984	6.17494	4.73515	0.00648359	0.0355746
212775_at	212775_at	212775_at	OBSL1	obscurin-like 1	0.763971	0.889956	1.1081	0.622655	0.218144	-0.125985	-0.267301	-0.344129	-0.485445	0.141316	2.99129	4.73505	0.00648426	0.0355746
220661_s_at	220661_s_at	220661_s_at	ZNF692	zinc finger protein 692	0.411854	0.295033	0.541775	0.366527	0.246742	0.116821	0.0714945	-0.129921	-0.175248	0.045327	4.35372	4.7346	0.00648711	0.0355746
225492_at	225492_at	225492_at	TMEM33	transmembrane protein 33	-0.404758	-0.424025	0.153827	-0.483426	0.577851	0.0192663	-0.0594017	-0.558585	-0.637253	0.078668	8.22493	4.73424	0.00648945	0.0355746
200741_s_at	200741_s_at	200741_s_at	RPS27	ribosomal protein S27	-0.301895	-0.247944	0.1844	-0.241437	0.432344	-0.0539509	0.00650693	-0.486295	-0.425837	-0.0604579	9.99222	4.7337	0.00649289	0.0355746
202506_at	202506_at	202506_at	SSFA2	sperm specific antigen 2	-0.0284051	-0.200846	0	-0.0392706	0.200846	0.172441	0.161576	-0.0284051	-0.0392706	0.0108655	2.63483	4.72889	0.0065237	0.035724
202750_s_at	202750_s_at	202750_s_at	TFIP11	tuftelin interacting protein 11	-0.210842	-0.13624	0.0619152	-0.249036	0.198156	-0.074602	-0.112796	-0.272758	-0.310952	0.0381939	3.02775	4.72759	0.00653205	0.0357503
202900_s_at	202900_s_at	202900_s_at	NUP88	nucleoporin 88kDa	0.303673	0.14319	0.730118	0.654753	0.586928	0.160483	0.511563	-0.426445	-0.075365	-0.35108	6.79552	4.72234	0.0065659	0.035916
1569257_at	1569257_at	1569257_at	FMNL1	formin-like 1	0.0399219	0.141411	-0.272341	0.0568501	-0.413752	-0.101489	-0.0845604	0.312263	0.329191	-0.0169282	2.66079	4.72106	0.00657419	0.035918
204216_s_at	204216_s_at	204216_s_at	ZC3H14	zinc finger CCCH-type containing 14	-0.122141	-0.108601	0.182875	-0.124937	0.291476	-0.0135401	-0.0163368	-0.305016	-0.307812	0.00279674	5.01155	4.72086	0.00657551	0.035918
205352_at	205352_at	205352_at	SERPINI1	serpin peptidase inhibitor, clade I (neuroserpin), member 1	0.306806	0.570624	0.714775	0.704672	0.144151	-0.263818	0.134048	-0.407969	-0.0101031	-0.397866	3.19001	4.72063	0.00657699	0.035918
202041_s_at	202041_s_at	202041_s_at	FIBP	fibroblast growth factor (acidic) intracellular binding protein	-0.126626	0.0721068	0.205304	-0.238452	0.133197	-0.198733	-0.310559	-0.33193	-0.443756	0.111826	5.33626	4.71713	0.00659974	0.0360227
203953_s_at	203953_s_at	203953_s_at	CLDN3	claudin 3	-0.14064	-0.0155124	-0.0756949	-0.494634	-0.0601826	-0.125127	-0.479121	-0.0649449	-0.418939	0.353994	2.67871	4.71528	0.00661176	0.0360687
201098_at	201098_at	201098_at	COPB2	coatomer protein complex, subunit beta 2 (beta prime)	-0.192333	-0.0525596	-0.0194124	-0.00663005	0.0331473	-0.139773	0.0459296	-0.17292	0.0127823	-0.185703	2.54203	4.71165	0.00663548	0.0361785
216232_s_at	216232_s_at	216232_s_at	GCN1L1	GCN1 general control of amino-acid synthesis 1-like 1 (yeast)	0.0567532	-0.0600429	0.212965	0.100298	0.273008	0.116796	0.160341	-0.156212	-0.112667	-0.0435453	2.71735	4.70757	0.0066622	0.0363045
202261_at	202261_at	202261_at	VPS72	vacuolar protein sorting 72 homolog (S. cerevisiae)	-0.19385	-0.0869089	0.202726	0.042462	0.289635	-0.106941	0.129371	-0.396576	-0.160264	-0.236312	4.2974	4.70524	0.00667751	0.0363682
235355_at	235355_at	235355_at	CSRNP3	cysteine-serine-rich nuclear protein 3	-0.0922272	-0.763121	-0.0270541	-0.198083	0.736067	0.670894	0.565038	-0.0651731	-0.171028	0.105855	2.77583	4.70125	0.00670388	0.036492
206911_at	206911_at	206911_at	TRIM25	tripartite motif containing 25	-0.0972382	-0.358371	0.0379823	-0.0180981	0.396354	0.261133	0.340273	-0.13522	-0.0560803	-0.0791401	2.65424	4.69928	0.00671696	0.0365434
212323_s_at	212323_s_at	212323_s_at	VPS13D	vacuolar protein sorting 13 homolog D (S. cerevisiae)	0.101219	0.160835	0.430339	0.0281289	0.269504	-0.0596157	-0.132706	-0.32912	-0.40221	0.0730903	3.23723	4.69866	0.00672104	0.0365459
207914_x_at	207914_x_at	207914_x_at	EVX1	even-skipped homeobox 1	-0.0221263	0.00403843	0.209984	-0.121584	0.205946	-0.0261648	-0.125622	-0.232111	-0.331568	0.0994572	3.11307	4.69706	0.00673167	0.0365839
225237_s_at	225237_s_at	225237_s_at	MSI2	musashi RNA-binding protein 2	0.0755689	0.299273	0.776176	0.275358	0.476903	-0.223704	-0.0239147	-0.700607	-0.500818	-0.199789	3.78668	4.69213	0.00676448	0.0367253
208250_s_at	208250_s_at	208250_s_at	DMBT1	deleted in malignant brain tumors 1	0.0508036	-0.134602	0.228625	-0.252323	0.363227	0.185405	-0.117721	-0.177822	-0.480948	0.303127	3.18668	4.69206	0.006765	0.0367253
229518_at	229518_at	229518_at	FAM46B	family with sequence similarity 46, member B	-0.365138	-0.00340304	-0.047556	-0.00359578	-0.044153	-0.361735	-0.000192742	-0.317582	0.0439602	-0.361542	2.61462	4.69073	0.00677389	0.0367538
207419_s_at	207419_s_at	207419_s_at	RAC2	ras-related C3 botulinum toxin substrate 2 (rho family, small GTP binding protein Rac2)	-0.497244	-0.0850448	0.102287	-0.067009	0.187332	-0.4122	0.0180358	-0.599531	-0.169296	-0.430235	2.71801	4.68712	0.00679809	0.0368652
212674_s_at	212674_s_at	212674_s_at	DHX30	DEAH (Asp-Glu-Ala-His) box helicase 30	-0.121849	-0.0254176	0.355072	0.019116	0.380489	-0.0964314	0.0445336	-0.476921	-0.335956	-0.140965	5.028	4.68575	0.00680729	0.0368952
1563228_x_at	1563228_x_at	1563228_x_at	SLC38A10	solute carrier family 38, member 10	-0.199476	-0.103681	0.0816735	-0.0131985	0.185355	-0.0957941	0.0904829	-0.281149	-0.0948721	-0.186277	3.01455	4.68426	0.00681729	0.0369294
219514_at	219514_at	219514_at	ANGPTL2	angiopoietin-like 2	-0.180873	-0.014786	-0.0401733	-0.283976	-0.0253873	-0.166087	-0.26919	-0.1407	-0.243803	0.103103	2.62811	4.68159	0.00683531	0.0370071
207590_s_at	207590_s_at	207590_s_at	CENPI	centromere protein I	-0.00539063	0.00785951	0.0149333	-0.162433	0.00707376	-0.0132501	-0.170293	-0.0203239	-0.177366	0.157042	2.54133	4.67892	0.0068534	0.0370851
207876_s_at	207876_s_at	207876_s_at	FLNC	filamin C, gamma	0.283484	0.42967	0.39316	0.245096	-0.0365094	-0.146186	-0.184574	-0.109676	-0.148064	0.0383879	3.14819	4.67777	0.00686118	0.0371072
201771_at	201771_at	201771_at	SCAMP3	secretory carrier membrane protein 3	-0.252305	0.0137338	0.205777	-0.168567	0.192043	-0.266039	-0.1823	-0.458082	-0.374344	-0.0837385	4.03955	4.6758	0.00687458	0.0371597
222725_s_at	222725_s_at	222725_s_at	PALMD	palmdelphin	-0.0929734	0.0173433	0.387646	0.319304	0.370303	-0.110317	0.301961	-0.480619	-0.0683418	-0.412277	2.97029	4.67472	0.00688192	0.0371694
211042_x_at	211042_x_at	211042_x_at	MCAM	melanoma cell adhesion molecule	0.0960432	0.159279	0.479271	0.396701	0.319993	-0.0632356	0.237422	-0.383228	-0.0825703	-0.300658	2.99672	4.67437	0.0068843	0.0371694
220368_s_at	220368_s_at	220368_s_at	SMEK1	SMEK homolog 1, suppressor of mek1 (Dictyostelium)	-0.0966104	0.0951448	0.380537	0.175298	0.285392	-0.191755	0.080153	-0.477147	-0.205239	-0.271908	6.96626	4.6739	0.00688746	0.0371694
227716_at	227716_at	227716_at	UBXN11	UBX domain protein 11	-0.326798	0.000281921	0.147736	-0.11034	0.147454	-0.32708	-0.110622	-0.474535	-0.258077	-0.216458	2.94832	4.6689	0.00692163	0.0373337
230840_at	230840_at	230840_at	SMIM1	small integral membrane protein 1 (Vel blood group)	-0.470888	-0.254157	0.115761	-0.0942673	0.369918	-0.216731	0.159889	-0.586649	-0.210028	-0.376621	2.95989	4.66685	0.0069357	0.0373709
208880_s_at	208880_s_at	208880_s_at	PRPF6	pre-mRNA processing factor 6	0.196109	0.0172375	0.417708	0.0622711	0.40047	0.178871	0.0450336	-0.221599	-0.355437	0.133838	3.05023	4.66681	0.00693596	0.0373709
205545_x_at	205545_x_at	205545_x_at	DNAJC8	DnaJ (Hsp40) homolog, subfamily C, member 8	-0.0819587	-0.148987	0.309305	-0.0119789	0.458292	0.0670279	0.137008	-0.391264	-0.321284	-0.0699798	5.44952	4.66569	0.00694361	0.0373921
214826_at	214826_at	214826_at	PDE12	phosphodiesterase 12	0.0535819	-0.219265	0.0638268	0.013665	0.283092	0.272847	0.23293	-0.010245	-0.0501618	0.0399168	2.57813	4.66282	0.00696337	0.0374772
218315_s_at	218315_s_at	218315_s_at	CDK5RAP1	CDK5 regulatory subunit associated protein 1	0.0292456	-0.101925	0.067331	0.0382231	0.169256	0.13117	0.140148	-0.0380854	-0.0291079	-0.00897742	2.92199	4.66232	0.00696686	0.0374772
207072_at	207072_at	207072_at	IL18RAP	interleukin 18 receptor accessory protein	-0.00567996	-0.209362	0.0387463	0.0319565	0.248109	0.203682	0.241319	-0.0444263	-0.00678989	-0.0376364	2.55842	4.66028	0.00698093	0.0375218
222045_s_at	222045_s_at	222045_s_at	PCIF1	PDX1 C-terminal inhibiting factor 1	-0.149749	0.0989846	0.138021	-0.0158588	0.0390364	-0.248733	-0.114843	-0.28777	-0.15388	-0.13389	2.71232	4.6595	0.00698633	0.0375218
227334_at	227334_at	227334_at	USP54	ubiquitin specific peptidase 54	0.282713	0.191059	0.473768	0.106323	0.28271	0.0916543	-0.084736	-0.191055	-0.367445	0.17639	2.87667	4.6595	0.00698635	0.0375218
205356_at	205356_at	205356_at	USP13	ubiquitin specific peptidase 13 (isopeptidase T-3)	1.56613	1.50521	0.88572	1.40173	-0.619492	0.060921	-0.103478	0.680413	0.516013	0.164399	2.99977	4.6537	0.00702659	0.0377177
203133_at	203133_at	203133_at	SEC61B	Sec61 beta subunit	-0.292165	-0.236223	-0.141671	-0.36295	0.094551	-0.0559421	-0.126728	-0.150493	-0.221279	0.0707857	7.45399	4.64262	0.00710414	0.0381137
224519_at	224519_at	224519_at	LOC100132167	uncharacterized LOC100132167	-0.0862417	-0.224162	0.00381803	-0.178275	0.227981	0.137921	0.0458871	-0.0900597	-0.182093	0.0920336	2.77099	4.64106	0.00711512	0.0381522
206160_at	206160_at	206160_at	APOBEC2	apolipoprotein B mRNA editing enzyme, catalytic polypeptide-like 2	0.210921	0.192694	0.193763	0.210921	0.00106911	0.0182267	0.0182267	0.0171576	0.0171576	-4.44089e-16	2.53916	4.63987	0.00712356	0.0381771
208911_s_at	208911_s_at	208911_s_at	PDHB	pyruvate dehydrogenase (lipoamide) beta	0.0460337	0.379346	0.969473	0.274274	0.590126	-0.333313	-0.105073	-0.923439	-0.695199	-0.22824	5.99629	4.63885	0.00713071	0.0381951
205276_s_at	205276_s_at	205276_s_at	GTPBP1	GTP binding protein 1	-0.0115528	0.136203	0.366795	-0.0475706	0.230592	-0.147756	-0.183774	-0.378348	-0.414366	0.0360178	3.398	4.63562	0.0071536	0.0382973
231705_at	231705_at	231705_at	HRSP12	heat-responsive protein 12	-0.243741	-0.211032	0.254826	-0.0794413	0.465858	-0.0327097	0.13159	-0.498568	-0.334268	-0.1643	2.98532	4.6319	0.0071801	0.0384187
200824_at	200824_at	200824_at	GSTP1	glutathione S-transferase pi 1	-0.638635	-0.30434	-0.203209	-0.524265	0.10113	-0.334295	-0.219925	-0.435426	-0.321056	-0.11437	4.98117	4.62739	0.0072123	0.0385592
236323_at	236323_at	236323_at	PVRL3-AS1	PVRL3 antisense RNA 1	-0.05004	-0.0173832	-0.403379	-0.00544099	-0.385996	-0.0326568	0.0119422	0.353339	0.397938	-0.044599	2.5831	4.62715	0.00721403	0.0385592
1560507_at	1560507_at	1560507_at	AWAT1	acyl-CoA wax alcohol acyltransferase 1	-0.0472351	-0.136485	0.121153	-0.0522892	0.257638	0.0892495	0.0841955	-0.168388	-0.173443	0.00505403	2.92958	4.62448	0.00723313	0.0386407
219009_at	219009_at	219009_at	C14orf93	chromosome 14 open reading frame 93	0.0586965	-0.0956106	0.211626	0.0197043	0.307236	0.154307	0.115315	-0.152929	-0.191921	0.0389923	2.94732	4.62293	0.00724426	0.0386797
212931_at	212931_at	212931_at	TCF20	transcription factor 20 (AR1)	0.0019033	-0.199193	0.437118	0.108993	0.636311	0.201096	0.308187	-0.435215	-0.328125	-0.10709	3.41	4.62122	0.0072566	0.038725
[truncated: 8,170 more rows]
