# Supplementary material for: Transcriptional analysis of adipose tissue during development reveals depot-specific responsiveness to maternal dietary supplementation
Source: Sci Rep. 2018 Jun 25;8:9628. doi: 10.1038/s41598-018-27376-3 (PMC6018169; doi:10.1038/s41598-018-27376-3)
Supplement: Supplementary file 4 — Dataset 3 [file 41598_2018_27376_MOESM4_ESM.xlsx]

## Sheet: Supplemental Table 3
ID	symbol_A	name_A	module	kMEC1.1	kMEC1.2	kMEC1.3	kMEC1.4	kMEC1.6	kMEC1.5	kMEC1.9	kMEC1.8	kMEC1.7	kMEC1.10	kMEC1.11	cor.EpC	cor.OM	cor.PrR	cor.St	cor.Su
209380_s_at	ABCC5	ATP-binding cassette, sub-family C (CFTR/MRP), member 5	C1.3	-0.275282	0.307768	0.563356	0.221925	0.464136	0.425734	-0.405899	-0.0787424	-0.0272974	-0.433985	-0.463865	0.348466	-0.691207	0.346632	0.0538511	-0.0629231
200710_at	ACADVL	acyl-CoA dehydrogenase, very long chain	C1.3	0.221829	0.836003	0.761774	-0.222196	-0.0075519	0.241739	-0.430363	-0.612471	-0.2767	-0.742232	-0.49093	0.0352462	-0.491887	0.649341	0.251044	-0.483559
217307_at	ACO2	aconitase 2, mitochondrial	C1.3	-0.426616	0.21275	0.45622	0.0131344	0.457333	0.411621	-0.256579	-0.238918	-0.155715	-0.517489	-0.47327	0.529455	-0.409959	0.121069	-0.0255203	-0.234339
205132_at	ACTC1	actin, alpha, cardiac muscle 1	C1.6	-0.819579	-0.343318	0.152948	0.490254	0.931342	0.697486	-0.0872139	0.273858	-0.141364	-0.0710201	-0.43536	0.929238	-0.312026	-0.311085	-0.321371	0.0166125
222707_s_at	ACTR8	ARP8 actin-related protein 8 homolog (yeast)	C1.3	-0.198023	0.219697	0.549335	0.160831	0.384189	0.458822	-0.233037	0.0109174	0.109322	-0.438705	-0.264112	0.285471	-0.556133	0.291356	-0.105242	0.0921347
236126_at	ACVR2B	activin A receptor, type IIB	C1.6	-0.725387	0.0294179	0.444374	0.304139	0.840252	0.615028	-0.252805	-0.0767757	-0.313266	-0.431612	-0.722468	0.733361	-0.452558	0.133512	-0.174188	-0.261672
1553179_at	ADAMTS19	ADAM metallopeptidase with thrombospondin type 1 motif, 19	C1.5	-0.333439	-0.0688432	0.185454	0.446467	0.576947	0.742426	-0.0682407	-0.0121303	-0.150564	0.0647502	-0.271787	0.75528	-0.170222	-0.208384	-0.208384	-0.183391
208214_at	ADRB1	adrenoceptor beta 1	C1.6	-0.722927	-0.00737966	0.281405	0.165887	0.681307	0.280086	-0.076508	-0.299466	-0.233291	-0.361528	-0.618589	0.659224	-0.219139	0.0118151	-0.1302	-0.350564
201491_at	AHSA1	AHA1, activator of heat shock 90kDa protein ATPase homolog 1 (yeast)	C1.6	-0.380482	0.213329	0.544458	0.310418	0.570757	0.444163	-0.444459	-0.0704496	-0.0927394	-0.486956	-0.47082	0.397233	-0.602376	0.329185	-0.0682993	-0.0607441
205512_s_at	AIFM1	apoptosis-inducing factor, mitochondrion-associated, 1	C1.3	-0.329268	0.250475	0.68186	0.405232	0.497292	0.556275	-0.330716	-0.252915	0.0266018	-0.412073	-0.234112	0.536849	-0.389983	0.387071	-0.440811	-0.101482
220290_at	AIM1L	absent in melanoma 1-like	C1.6	-0.388424	-0.124599	0.00309659	0.187875	0.373469	0.170553	-0.0691611	-0.112751	-0.0688903	-0.061979	-0.245914	0.373344	-0.17082	-0.101101	0.0398707	-0.153972
223318_s_at	ALKBH7	alkB, alkylation repair homolog 7 (E. coli)	C1.3	-0.310416	0.569025	0.735009	0.168283	0.540587	0.630871	-0.484973	-0.429472	-0.315527	-0.593632	-0.64441	0.589882	-0.516908	0.352249	0.0372541	-0.503972
205389_s_at	ANK1	ankyrin 1, erythrocytic	C1.6	-0.706065	-0.287493	0.0807925	0.409118	0.818539	0.476182	0.0737535	0.146359	-0.0995125	-0.0650106	-0.392535	0.687891	-0.209535	-0.242012	-0.207678	-0.031238
206385_s_at	ANK3	ankyrin 3, node of Ranvier (ankyrin G)	C1.6	-0.774226	-0.197237	0.198225	0.382125	0.918683	0.680607	-0.161368	0.214083	-0.348239	-0.160162	-0.621037	0.839172	-0.30172	-0.213412	-0.164259	-0.174117
216601_at	AOC4P	amine oxidase, copper containing 4, pseudogene	C1.5	-0.303442	0.18913	0.572207	0.392108	0.612071	0.863842	-0.255408	0.0689194	-0.0725597	-0.256273	-0.358295	0.65328	-0.41969	0.170742	-0.280821	-0.134593
205423_at	AP1B1	adaptor-related protein complex 1, beta 1 subunit	C1.3	0.165696	0.66443	0.883429	0.255397	0.160053	0.525968	-0.588073	-0.418166	-0.0193988	-0.498159	-0.253542	0.19013	-0.507326	0.757942	-0.193269	-0.269682
203300_x_at	AP1S2	adaptor-related protein complex 1, sigma 2 subunit	C1.6	-0.616224	-0.310814	0.142977	0.579145	0.80609	0.66308	-0.182092	0.316939	0.072213	0.0729145	-0.205726	0.775142	-0.26548	-0.269497	-0.324657	0.0920729
208074_s_at	AP2S1	adaptor-related protein complex 2, sigma 1 subunit	C1.11	0.185293	-0.462786	-0.263868	0.547668	-0.182627	-0.10228	0.17014	0.406828	0.606831	0.699936	0.884899	-0.189831	0.401444	-0.0905384	-0.606774	0.529278
201686_x_at	API5	apoptosis inhibitor 5	C1.3	-0.044211	0.352715	0.566592	0.304481	0.382664	0.743228	-0.39486	-0.110958	-0.0918686	-0.275595	-0.311292	0.506407	-0.503347	0.265865	-0.0901151	-0.194854
202630_at	APPBP2	amyloid beta precursor protein (cytoplasmic tail) binding protein 2	C1.1	0.733338	-0.0492864	-0.376779	0.0071608	-0.603707	-0.33031	0.161971	0.0915919	0.251032	0.553096	0.665919	-0.609972	0.413725	-0.0854511	0.117907	0.178488
201096_s_at	ARF4	ADP-ribosylation factor 4	C1.11	0.519102	-0.163791	-0.33708	0.148623	-0.566989	-0.356184	0.19095	0.225753	0.568979	0.575752	0.855157	-0.532536	0.424369	-0.0800544	-0.177729	0.398786
229394_s_at	ARHGAP35	Rho GTPase activating protein 35	C1.6	-0.738344	-0.296621	0.212593	0.626959	0.930427	0.7107	-0.00625894	0.262452	-0.200928	0.00751525	-0.433642	0.809543	-0.215176	-0.145358	-0.422413	-0.0289821
207629_s_at	ARHGEF2	Rho/Rac guanine nucleotide exchange factor (GEF) 2	C1.5	-0.594155	-0.113035	0.212244	0.332972	0.719487	0.582784	0.154526	-0.0806308	-0.186917	-0.0888834	-0.425365	0.735127	-0.188411	-0.154292	-0.200375	-0.20928
203487_s_at	ARMC8	armadillo repeat containing 8	C1.6	-0.296903	0.291781	0.482723	0.331217	0.606624	0.618722	-0.37882	-0.13198	-0.265326	-0.341791	-0.522821	0.510631	-0.458798	0.152368	0.0640478	-0.292316
208736_at	ARPC3	actin related protein 2/3 complex, subunit 3, 21kDa	C1.11	0.296875	-0.450308	-0.558395	0.113384	-0.398958	-0.441088	0.330847	0.346154	0.438222	0.754794	0.775712	-0.41967	0.731059	-0.287705	-0.288763	0.288864
220948_s_at	ATP1A1	ATPase, Na+/K+ transporting, alpha 1 polypeptide	C1.3	-0.598834	0.282887	0.651576	0.30325	0.774038	0.689305	-0.310375	-0.310231	-0.368385	-0.49751	-0.712662	0.754178	-0.387205	0.280425	-0.223897	-0.461499
201242_s_at	ATP1B1	ATPase, Na+/K+ transporting, beta 1 polypeptide	C1.6	-0.828528	-0.262234	0.103053	0.258373	0.847329	0.535339	0.03104	0.169854	-0.424266	-0.143144	-0.630665	0.786212	-0.156836	-0.271619	-0.187077	-0.185994
213738_s_at	ATP5A1	ATP synthase, H+ transporting, mitochondrial F1 complex, alpha subunit 1, cardiac muscle	C1.3	-0.33945	0.385871	0.739239	0.310717	0.618924	0.705284	-0.461141	-0.231932	-0.0392279	-0.534976	-0.506589	0.625168	-0.688073	0.359374	-0.11657	-0.196041
201322_at	ATP5B	ATP synthase, H+ transporting, mitochondrial F1 complex, beta polypeptide	C1.3	-0.434942	0.474495	0.810064	0.226591	0.610828	0.658876	-0.489195	-0.338993	-0.253587	-0.676386	-0.635515	0.629773	-0.569605	0.452631	-0.176028	-0.366987
213366_x_at	ATP5C1	ATP synthase, H+ transporting, mitochondrial F1 complex, gamma polypeptide 1	C1.3	-0.1244	0.568575	0.564342	-0.301861	0.212244	0.196134	-0.355431	-0.460154	-0.221884	-0.785305	-0.633066	0.230316	-0.623402	0.36768	0.315281	-0.315885
213041_s_at	ATP5D	ATP synthase, H+ transporting, mitochondrial F1 complex, delta subunit	C1.6	-0.501874	-0.105069	0.336104	0.388359	0.57039	0.493262	-0.0242944	0.0912254	0.239764	-0.178759	-0.236915	0.527783	-0.459199	0.108678	-0.361415	0.200675
217801_at	ATP5E	ATP synthase, H+ transporting, mitochondrial F1 complex, epsilon subunit	C1.6	-0.472069	-0.162891	0.210274	0.283585	0.608742	0.392065	-0.305199	0.243965	0.204335	-0.218544	-0.188063	0.532463	-0.521347	-0.104897	-0.133486	0.247658
208972_s_at	ATP5G1	ATP synthase, H+ transporting, mitochondrial Fo complex, subunit C1 (subunit 9)	C1.3	-0.53124	0.335254	0.631404	0.223278	0.711318	0.661995	-0.401659	-0.284976	-0.298455	-0.581093	-0.683458	0.75299	-0.535012	0.184072	-0.0715126	-0.360195
208764_s_at	ATP5G2	ATP synthase, H+ transporting, mitochondrial Fo complex, subunit C2 (subunit 9)	C1.3	-0.0509457	0.683885	0.737817	-0.232776	0.19166	0.383719	-0.492134	-0.527985	-0.250658	-0.792721	-0.640456	0.225053	-0.534492	0.555048	0.171187	-0.454193
207508_at	ATP5G3	ATP synthase, H+ transporting, mitochondrial Fo complex, subunit C3 (subunit 9)	C1.6	-0.549356	-0.266976	0.0512804	0.174824	0.573172	0.285395	-0.0182928	0.11218	0.24883	-0.159344	-0.172857	0.566826	-0.376684	-0.249058	-0.137948	0.214528
207573_x_at	ATP5L	ATP synthase, H+ transporting, mitochondrial Fo complex, subunit G	C1.3	0.0611634	0.817891	0.830214	-0.144058	0.156632	0.436119	-0.551962	-0.510987	-0.284438	-0.843107	-0.603345	0.202852	-0.707346	0.590261	0.264355	-0.381535
206992_s_at	ATP5S	ATP synthase, H+ transporting, mitochondrial Fo complex, subunit s (factor B)	C1.3	-0.116379	0.366082	0.660221	0.433343	0.546229	0.773371	-0.317168	-0.0891547	-0.100347	-0.279864	-0.295226	0.557431	-0.43197	0.273151	-0.215589	-0.199445
214343_s_at	ATXN7L1	ataxin 7-like 1	C1.3	-0.274434	0.248259	0.763017	0.508455	0.559842	0.711132	-0.444491	0.0915592	-0.254237	-0.304217	-0.336006	0.392992	-0.292913	0.604788	-0.543893	-0.175417
209464_at	AURKB	aurora kinase B	C1.5	-0.368671	0.0727246	0.34904	0.238233	0.601674	0.671341	0.175473	0.00289267	-0.0653003	-0.273562	-0.471016	0.556366	-0.457064	-0.0328933	-0.0368937	-0.0321632
221240_s_at	B3GNT4	UDP-GlcNAc:betaGal beta-1,3-N-acetylglucosaminyltransferase 4	C1.3	-0.397597	0.0739238	0.414492	0.194301	0.504226	0.490009	-0.162972	-0.0870064	-0.0355852	-0.357634	-0.390475	0.421118	-0.428102	0.151937	-0.073245	-0.0781419
221234_s_at	BACH2	BTB and CNC homology 1, basic leucine zipper transcription factor 2	C1.6	-0.400221	-0.32694	0.143995	0.716705	0.642541	0.668872	-0.0616919	0.432577	0.0456874	0.39135	0.0111676	0.577811	0.0866838	-0.0866324	-0.620741	0.0467259
201255_x_at	BAG6	BCL2-associated athanogene 6	C1.3	-0.245309	0.382451	0.768961	0.338808	0.508722	0.612167	-0.39094	-0.272348	-0.085817	-0.499346	-0.465806	0.474052	-0.611055	0.530476	-0.222482	-0.186334
201354_s_at	BAZ2A	bromodomain adjacent to zinc finger domain, 2A	C1.3	-0.00265745	0.693073	0.780049	0.0502345	0.305627	0.544182	-0.477281	-0.40067	-0.336533	-0.585838	-0.593659	0.316716	-0.503777	0.511187	0.155866	-0.523059
241640_at	BCAP29	B-cell receptor-associated protein 29	C1.3	-0.199587	0.459945	0.474619	-0.166838	0.287412	0.292204	-0.326552	-0.302988	-0.308525	-0.6281	-0.484956	0.346449	-0.272955	0.144938	0.139847	-0.390425
222891_s_at	BCL11A	B-cell CLL/lymphoma 11A (zinc finger protein)	C1.6	-0.720521	-0.198481	0.200853	0.40615	0.852757	0.638895	0.0870885	-0.0622804	-0.190198	-0.068778	-0.447056	0.864803	-0.0808417	-0.237291	-0.291106	-0.278495
215037_s_at	BCL2L1	BCL2-like 1	C1.5	-0.267828	0.320525	0.623126	0.272438	0.574332	0.754561	-0.296601	-0.088124	-0.349982	-0.508703	-0.575479	0.550807	-0.567056	0.255549	-0.0774335	-0.17639
207618_s_at	BCS1L	BC1 (ubiquinol-cytochrome c reductase) synthesis-like	C1.3	-0.0972228	0.48508	0.794529	0.329785	0.461456	0.689441	-0.616897	-0.203244	-0.0932149	-0.480082	-0.361293	0.439367	-0.591268	0.494496	-0.130584	-0.231034
221530_s_at	BHLHE41	basic helix-loop-helix family, member e41	C1.11	0.261625	-0.384636	-0.297473	0.140058	-0.369528	-0.398952	-0.0455863	0.566657	0.66502	0.348945	0.738851	-0.515448	0.0927075	0.00670285	-0.28889	0.768177
1557582_at	BIN3	bridging integrator 3	C1.3	0.059772	0.525321	0.666528	-0.0477737	0.134979	0.288738	-0.411247	-0.134876	0.0221926	-0.699534	-0.405057	0.0239893	-0.730952	0.535541	0.115449	0.0609947
202592_at	BLOC1S1	biogenesis of lysosomal organelles complex-1, subunit 1	C1.3	-0.130963	0.559348	0.880121	0.278519	0.434951	0.696867	-0.518739	-0.311656	-0.251168	-0.588152	-0.490002	0.462235	-0.542187	0.627007	-0.226479	-0.349339
209591_s_at	BMP7	bone morphogenetic protein 7	C1.6	-0.787952	-0.17641	0.14198	0.25512	0.781785	0.423593	0.0421012	-0.194013	-0.21198	-0.185618	-0.576378	0.824683	-0.231811	-0.222015	-0.13333	-0.258839
222200_s_at	BSDC1	BSD domain containing 1	C1.3	-0.0248407	0.419088	0.72182	0.0895196	0.276687	0.522719	-0.251652	-0.350766	-0.0167748	-0.571762	-0.397939	0.317229	-0.61887	0.514361	-0.110044	-0.111888
205548_s_at	BTG3	BTG family, member 3	C1.3	0.129225	0.575869	0.545991	0.260783	0.275089	0.507435	-0.480409	-0.393244	-0.145906	-0.306118	-0.22694	0.347726	-0.318268	0.235123	0.130379	-0.430397
200776_s_at	BZW1	basic leucine zipper and W2 domains 1	C1.11	0.49232	-0.277093	-0.524521	0.0550325	-0.590436	-0.486063	0.192607	0.207687	0.436991	0.63566	0.87091	-0.5098	0.501466	-0.257078	-0.0611848	0.355901
217809_at	BZW2	basic leucine zipper and W2 domains 2	C1.6	-0.792024	-0.181343	0.34076	0.466552	0.920888	0.645253	-0.304665	0.296145	-0.23559	-0.251771	-0.527676	0.763927	-0.392489	-0.00785009	-0.32637	-0.0405582
229742_at	C15orf61	chromosome 15 open reading frame 61	C1.5	-0.167061	0.29002	0.376667	0.183999	0.376816	0.598003	-0.176801	-0.338022	-0.230517	-0.222879	-0.322793	0.522457	-0.2235	0.0152295	0.0858637	-0.435944
1553686_at	C18orf25	chromosome 18 open reading frame 25	C1.6	-0.265121	0.133538	0.475225	0.346054	0.477643	0.525566	-0.389056	0.390018	-0.0241215	-0.331174	-0.287155	0.247663	-0.524321	0.277396	-0.181838	0.197349
51200_at	C19orf60	chromosome 19 open reading frame 60	C1.4	-0.23819	-0.260254	0.13701	0.719022	0.545492	0.565064	0.124308	0.234858	0.284937	0.258241	0.0799787	0.510521	-0.262391	-0.0851176	-0.399375	0.257571
226780_s_at	C7orf55	chromosome 7 open reading frame 55	C1.6	-0.754235	-0.158971	0.242445	0.380487	0.822977	0.528286	-0.211737	-0.0962726	-0.189265	-0.20723	-0.534891	0.871033	-0.305054	-0.140124	-0.223229	-0.220807
204480_s_at	C9orf16	chromosome 9 open reading frame 16	C1.1	0.83725	0.312718	-0.0254638	-0.14813	-0.814601	-0.412265	-0.0475915	-0.235336	0.334538	0.249062	0.655839	-0.682641	0.313705	0.317551	0.0482471	0.00342035
209031_at	CADM1	cell adhesion molecule 1	C1.2	0.19212	0.525422	0.46835	0.134421	0.115421	0.508859	-0.23842	-0.564792	-0.570111	-0.156358	-0.358452	0.283338	0.00155955	0.317712	0.0572394	-0.719053
213948_x_at	CADM3	cell adhesion molecule 3	C1.3	0.0348279	0.438314	0.604124	0.203471	0.311691	0.771754	-0.092092	-0.240485	-0.227929	-0.24613	-0.318501	0.484987	-0.310702	0.227614	-0.0935114	-0.336058
213710_s_at	CALM1	calmodulin 1 (phosphorylase kinase, delta)	C1.6	-0.668315	0.0183223	0.262239	0.0629764	0.598906	0.241787	-0.0338522	-0.294295	-0.440475	-0.373653	-0.709318	0.548269	-0.135662	0.0833116	-0.0842651	-0.448588
225019_at	CAMK2D	calcium/calmodulin-dependent protein kinase II delta	C1.6	-0.835278	-0.390013	0.0570059	0.505971	0.947997	0.599018	-0.0100351	0.187012	-0.133903	0.00824106	-0.427779	0.895712	-0.188684	-0.349917	-0.303399	-0.058532
225693_s_at	CAMTA1	calmodulin binding transcription activator 1	C1.6	-0.643022	-0.127696	0.347007	0.573801	0.814474	0.692018	-0.142268	-0.114856	-0.140867	-0.036361	-0.398508	0.833938	-0.0815968	0.0285644	-0.512272	-0.292737
212551_at	CAP2	CAP, adenylate cyclase-associated protein, 2 (yeast)	C1.6	-0.585003	-0.389366	0.0745675	0.394552	0.746608	0.577276	-0.0943833	0.639535	-0.0299029	-0.0224259	-0.222385	0.54357	-0.302342	-0.261705	-0.25482	0.299999
218456_at	CAPRIN2	caprin family member 2	C1.3	-0.280379	0.382205	0.548964	0.277381	0.543649	0.697957	-0.239094	-0.382669	-0.551716	-0.292295	-0.521337	0.633075	-0.1512	0.164268	-0.0638438	-0.634546
218384_at	CARHSP1	calcium regulated heat stable protein 1, 24kDa	C1.4	-0.0258097	0.288813	0.586729	0.424853	0.298166	0.419934	-0.402034	0.022208	0.252368	-0.331333	-0.0984932	0.212835	-0.674276	0.403578	-0.144456	0.220472
243386_at	CASZ1	castor zinc finger 1	C1.5	-0.690517	-0.23295	0.185802	0.419649	0.815439	0.614623	0.118576	0.147579	-0.109615	-0.0634657	-0.369007	0.725352	-0.178257	-0.17891	-0.304002	-0.0699423
228061_at	CCDC126	coiled-coil domain containing 126	C1.4	-0.133258	0.183092	0.535777	0.532401	0.367779	0.53979	-0.298555	0.0386838	0.0283181	-0.110152	-0.1111	0.288544	-0.308639	0.433769	-0.384305	-0.0320039
225242_s_at	CCDC80	coiled-coil domain containing 80	C1.10	0.285593	-0.358543	-0.459104	0.302425	-0.313533	-0.157025	0.404718	0.103215	0.132439	0.863122	0.622129	-0.181652	0.759482	-0.229193	-0.317689	-0.0337245
203522_at	CCS	copper chaperone for superoxide dismutase	C1.5	-0.144268	0.281549	0.636999	0.565582	0.536877	0.783715	-0.533984	0.253532	-0.103206	-0.227422	-0.235238	0.377524	-0.415189	0.387576	-0.330537	-0.0211123
227171_at	CCT4	chaperonin containing TCP1, subunit 4 (delta)	C1.3	-0.229684	0.359931	0.719286	0.241372	0.453161	0.524779	-0.481188	-0.0351764	-0.0373081	-0.519595	-0.358078	0.3939	-0.534195	0.479654	-0.267698	-0.0780904
206488_s_at	CD36	CD36 molecule (thrombospondin receptor)	C1.1	0.89027	0.373696	-0.0362943	-0.254205	-0.822803	-0.463367	-0.121385	-0.0484288	0.355726	0.0830166	0.591323	-0.807161	0.0811036	0.271178	0.25099	0.222184
208727_s_at	CDC42	cell division cycle 42	C1.11	0.451229	-0.363073	-0.439618	0.267993	-0.429042	-0.302709	0.229919	0.326869	0.557969	0.681914	0.868628	-0.420567	0.358565	-0.20467	-0.165215	0.470637
207173_x_at	CDH11	cadherin 11, type 2, OB-cadherin (osteoblast)	C1.10	0.00655459	-0.530381	-0.598344	0.34443	-0.0881164	-0.14038	0.483022	0.212033	0.0998756	0.895073	0.52193	-0.0125391	0.835633	-0.476837	-0.337075	-0.0100063
203440_at	CDH2	cadherin 2, type 1, N-cadherin (neuronal)	C1.6	-0.758346	-0.137321	0.298419	0.474518	0.897567	0.725405	-0.0226268	-0.11798	-0.190009	-0.144755	-0.533584	0.969307	-0.254366	-0.162509	-0.319116	-0.254251
208824_x_at	CDK16	cyclin-dependent kinase 16	C1.3	-0.577631	0.0991582	0.533403	0.194393	0.610266	0.478473	-0.421034	0.146294	-0.147891	-0.56637	-0.452706	0.485608	-0.589365	0.250037	-0.208591	0.0679035
203252_at	CDK2AP2	cyclin-dependent kinase 2 associated protein 2	C1.3	0.00768581	0.462509	0.675638	0.439021	0.224021	0.477276	-0.364527	-0.34518	0.105809	-0.247118	-0.0384047	0.30226	-0.294728	0.515511	-0.309659	-0.23253
204113_at	CELF1	CUGBP, Elav-like family member 1	C1.6	-0.356019	0.0806602	0.377572	0.0942062	0.344569	0.222566	-0.251266	0.128823	0.208722	-0.460791	-0.196585	0.189406	-0.544488	0.260866	-0.11615	0.229241
223654_s_at	CELF4	CUGBP, Elav-like family member 4	C1.3	0.10552	0.465678	0.677585	0.180543	0.130255	0.409637	-0.163255	-0.397853	0.117813	-0.338139	-0.215664	0.215388	-0.479689	0.51387	-0.106365	-0.156054
200021_at	CFL1	cofilin 1 (non-muscle)	C1.11	0.187872	-0.34357	-0.0955741	0.434904	-0.245366	-0.129798	0.251177	0.287957	0.506532	0.550639	0.743596	-0.252609	0.407286	0.162236	-0.71916	0.438339
233496_s_at	CFL2	cofilin 2 (muscle)	C1.6	-0.703891	-0.677108	-0.209057	0.339969	0.628943	0.183146	0.0575219	0.787461	0.256036	0.107722	-0.00514482	0.401807	-0.227975	-0.401499	-0.332067	0.609955
225031_at	CHD6	chromodomain helicase DNA binding protein 6	C1.6	-0.390468	0.2279	0.415003	0.239486	0.500331	0.525747	-0.269959	-0.302787	-0.475493	-0.307686	-0.574862	0.588385	-0.288556	0.153455	-0.0389895	-0.451467
219356_s_at	CHMP5	charged multivesicular body protein 5	C1.3	-0.058896	0.44344	0.636254	0.265056	0.408172	0.647263	-0.332646	-0.411649	-0.187364	-0.302709	-0.383376	0.484093	-0.382607	0.374943	-0.0568592	-0.457216
224732_at	CHTF8	CTF8, chromosome transmission fidelity factor 8 homolog (S. cerevisiae)	C1.1	0.703175	0.178882	-0.10814	-0.110592	-0.690743	-0.364998	-0.123748	0.106819	0.218003	0.228078	0.579293	-0.72804	0.246888	0.229117	0.0580294	0.211412
209927_s_at	CHTOP	chromatin target of PRMT1	C1.4	-0.424452	-0.312272	0.182625	0.770489	0.634971	0.546323	-0.277923	0.450042	0.163393	0.162305	0.0655048	0.518901	-0.284036	-0.0147266	-0.524244	0.331391
218597_s_at	CISD1	CDGSH iron sulfur domain 1	C1.6	-0.497878	0.0791249	0.377562	0.398047	0.774393	0.731631	-0.306572	0.0939384	-0.17745	-0.266772	-0.445888	0.757665	-0.396903	-0.098141	-0.123602	-0.151492
204810_s_at	CKM	creatine kinase, muscle	C1.6	-0.776233	-0.458389	-0.0225941	0.39613	0.806733	0.428878	-0.150868	0.613071	0.0900552	-0.0492521	-0.268061	0.647797	-0.375827	-0.370167	-0.226189	0.353492
205295_at	CKMT2	creatine kinase, mitochondrial 2 (sarcomeric)	C1.6	-0.880476	-0.464119	0.0645745	0.426666	0.921923	0.526174	-0.106473	0.453396	-0.106048	-0.0937605	-0.411084	0.778131	-0.3139	-0.30903	-0.309927	0.168609
226274_at	CLCN5	chloride channel, voltage-sensitive 5	C1.10	0.216645	-0.517607	-0.563292	0.282234	-0.248624	-0.240671	0.184115	0.441463	0.357573	0.750524	0.623537	-0.269015	0.456334	-0.356497	-0.187475	0.388654
206284_x_at	CLTB	clathrin, light chain B	C1.4	-0.350378	-0.027718	0.495662	0.820092	0.667161	0.739196	-0.343047	0.251546	0.197253	-0.00709493	-0.0374533	0.56425	-0.413482	0.215446	-0.508904	0.155492
200614_at	CLTC	clathrin, heavy chain (Hc)	C1.1	0.760518	0.159413	-0.115331	0.148398	-0.628468	-0.147961	0.127955	-0.183687	0.20792	0.546501	0.677915	-0.455877	0.509782	0.139463	-0.120729	-0.0791568
243258_at	CLUH	clustered mitochondria (cluA/CLU1) homolog	C1.3	-0.337263	0.336464	0.777707	0.367556	0.620274	0.76191	-0.428784	-0.0705382	-0.227727	-0.482225	-0.515663	0.542845	-0.52701	0.487149	-0.279851	-0.243153
201445_at	CNN3	calponin 3, acidic	C1.1	0.909937	0.41115	0.00626586	-0.246247	-0.771585	-0.350326	-0.104143	-0.107782	0.158572	0.129666	0.481328	-0.715834	0.121564	0.298734	0.258877	0.0399487
210204_s_at	CNOT4	CCR4-NOT transcription complex, subunit 4	C1.6	-0.654475	-0.216469	0.0838762	0.172816	0.708705	0.515829	0.0989604	-0.0812986	-0.238769	-0.161289	-0.55416	0.753832	-0.16551	-0.260383	-0.128694	-0.217123
211809_x_at	COL13A1	collagen, type XIII, alpha 1	C1.3	-0.167356	0.392507	0.725345	0.276635	0.422016	0.553837	-0.295401	-0.245795	-0.0873436	-0.447348	-0.421397	0.384954	-0.447271	0.576819	-0.311662	-0.221039
202310_s_at	COL1A1	collagen, type I, alpha 1	C1.10	-0.00726475	-0.705346	-0.610813	0.28386	-0.187228	-0.307595	0.504077	0.570132	0.602834	0.739971	0.74453	-0.24164	0.432271	-0.406393	-0.388191	0.658142
202403_s_at	COL1A2	collagen, type I, alpha 2	C1.10	0.0244702	-0.715908	-0.767749	0.197598	-0.160371	-0.307198	0.559967	0.544367	0.565174	0.809202	0.678802	-0.169165	0.419136	-0.646977	-0.128943	0.57314
201852_x_at	COL3A1	collagen, type III, alpha 1	C1.11	0.368879	-0.521494	-0.751932	-0.0245954	-0.487275	-0.504526	0.439035	0.408068	0.540378	0.738403	0.792013	-0.452648	0.411217	-0.509538	0.0704473	0.523636
221730_at	COL5A2	collagen, type V, alpha 2	C1.10	0.0745614	-0.701923	-0.687389	0.27389	-0.18556	-0.261953	0.574597	0.493362	0.462143	0.841746	0.729197	-0.137095	0.507391	-0.550777	-0.265269	0.485745
201358_s_at	COPB1	coatomer protein complex, subunit beta 1	C1.11	0.581132	-0.0928572	-0.465269	-0.0458404	-0.571111	-0.510602	0.12246	0.0965948	0.316922	0.58636	0.708388	-0.534617	0.502675	-0.184135	0.13847	0.0845703
218760_at	COQ6	coenzyme Q6 monooxygenase	C1.3	-0.0842931	0.55278	0.681572	0.117403	0.288091	0.500521	-0.457665	-0.27504	-0.197318	-0.522252	-0.420986	0.28032	-0.420899	0.432388	0.00492286	-0.323355
209746_s_at	COQ7	coenzyme Q7 homolog, ubiquinone (yeast)	C1.3	-0.478638	0.20476	0.526603	0.390658	0.720118	0.65766	-0.112065	-0.192689	-0.265096	-0.300344	-0.534448	0.64865	-0.261609	0.182966	-0.248221	-0.350657
202698_x_at	COX4I1	cytochrome c oxidase subunit IV isoform 1	C1.3	-0.0638916	0.642377	0.780456	-0.00592294	0.321388	0.567032	-0.369504	-0.549219	-0.324816	-0.668426	-0.656526	0.388362	-0.561721	0.513881	0.0866046	-0.465451
203663_s_at	COX5A	cytochrome c oxidase subunit Va	C1.3	-0.225532	0.556726	0.638755	-0.270854	0.293827	0.255412	-0.468947	-0.321508	-0.20685	-0.871088	-0.64733	0.250912	-0.715382	0.409906	0.274499	-0.239668
213735_s_at	COX5B	cytochrome c oxidase subunit Vb	C1.6	-0.521247	-0.124161	0.39301	0.544364	0.651831	0.481746	-0.321322	0.210621	0.0981302	-0.212223	-0.126964	0.552521	-0.428168	0.163518	-0.509674	0.241705
200925_at	COX6A1	cytochrome c oxidase subunit VIa polypeptide 1	C1.1	0.810515	0.654757	0.229379	-0.439328	-0.762417	-0.300128	-0.16645	-0.402375	0.201611	-0.209665	0.303798	-0.596723	-0.0582073	0.411281	0.338069	-0.102892
1555250_a_at	CPEB3	cytoplasmic polyadenylation element binding protein 3	C1.6	-0.679543	-0.0480229	0.322044	0.203312	0.783416	0.643845	-0.0763348	0.0911727	-0.361844	-0.392175	-0.691448	0.714275	-0.438303	-0.0762146	-0.102741	-0.105722
203899_s_at	CRCP	CGRP receptor component	C1.3	-0.228406	0.331477	0.677138	0.262731	0.408565	0.586305	-0.244934	-0.111385	-0.131627	-0.497624	-0.397202	0.357505	-0.525776	0.450925	-0.205028	-0.084591
225957_at	CREBRF	CREB3 regulatory factor	C1.3	-0.00991418	0.633701	0.658376	0.0297367	0.293921	0.54724	-0.279173	-0.499467	-0.363129	-0.577664	-0.650278	0.347418	-0.539772	0.401405	0.223411	-0.471265
203368_at	CRELD1	cysteine-rich with EGF-like domains 1	C1.5	-0.352629	0.058049	0.443948	0.472913	0.662765	0.882023	-0.0812735	0.0222119	-0.115503	-0.106391	-0.307729	0.737381	-0.288359	-0.0246482	-0.279492	-0.157882
208978_at	CRIP2	cysteine-rich protein 2	C1.5	-0.424801	0.0291732	0.398499	0.478344	0.710599	0.863006	-0.0869468	-0.0783116	-0.0743944	-0.0969206	-0.279326	0.850905	-0.252023	-0.112709	-0.291445	-0.2122
209283_at	CRYAB	crystallin, alpha B	C1.6	-0.875838	-0.366547	0.147007	0.41939	0.876627	0.544588	-0.197258	0.341247	-0.0721008	-0.159438	-0.380653	0.797908	-0.30436	-0.245093	-0.332862	0.0919815
204459_at	CSTF2	cleavage stimulation factor, 3' pre-RNA, subunit 2, 64kDa	C1.3	-0.12498	0.451438	0.576368	-0.201794	0.197962	0.311471	-0.468683	-0.249574	0.0151399	-0.677393	-0.42051	0.242743	-0.623442	0.367885	0.120515	-0.117365
229666_s_at	CSTF3	cleavage stimulation factor, 3' pre-RNA, subunit 3, 77kDa	C1.4	-0.285014	-0.431295	-0.0686357	0.739696	0.482831	0.412604	0.0269366	0.518098	0.435039	0.460714	0.387605	0.398427	-0.0330094	-0.280351	-0.482031	0.432582
220815_at	CTNNA3	catenin (cadherin-associated protein), alpha 3	C1.6	-0.823673	-0.289198	0.148054	0.316798	0.807689	0.382597	-0.00443369	0.0704914	-0.0640192	-0.161127	-0.407169	0.739304	-0.197858	-0.200616	-0.281796	-0.0643311
221021_s_at	CTNNBL1	catenin, beta like 1	C1.6	-0.403884	-0.00428748	0.465211	0.535083	0.671576	0.811181	-0.174743	0.0234386	-0.140581	-0.112028	-0.359651	0.662543	-0.237331	0.168602	-0.447473	-0.15947
201066_at	CYC1	cytochrome c-1	C1.3	-0.185004	0.399304	0.687723	0.105272	0.384984	0.603311	-0.204056	-0.246936	-0.0857048	-0.519983	-0.472055	0.423388	-0.542958	0.374031	-0.072534	-0.19825
1553572_a_at	CYGB	cytoglobin	C1.3	0.215382	0.535656	0.73884	0.364348	0.208763	0.756341	-0.36558	-0.150242	0.0320423	-0.276381	-0.112507	0.301155	-0.391215	0.445206	-0.214246	-0.153542
205417_s_at	DAG1	dystroglycan 1 (dystrophin-associated glycoprotein 1)	C1.6	-0.400632	0.0795953	0.492134	0.45718	0.688681	0.717868	-0.213341	0.0447394	-0.110194	-0.198904	-0.364585	0.619447	-0.296578	0.149067	-0.300801	-0.18649
211896_s_at	DCN	decorin	C1.10	-0.0537211	-0.677337	-0.559796	0.546955	0.0183225	-0.0819196	0.307871	0.501722	0.408257	0.901549	0.722564	0.0138614	0.610342	-0.449864	-0.504881	0.3602
204246_s_at	DCTN3	dynactin 3 (p22)	C1.6	-0.324894	0.20295	0.447574	0.279004	0.46851	0.505658	-0.330933	-0.212814	-0.161215	-0.260441	-0.395019	0.564122	-0.351711	0.222545	-0.193394	-0.263235
222678_s_at	DCUN1D1	DCN1, defective in cullin neddylation 1, domain containing 1	C1.6	-0.571897	-0.269826	0.151673	0.38169	0.752204	0.463571	-0.181461	0.423998	0.0902252	-0.104102	-0.303128	0.547835	-0.462485	-0.178681	-0.125831	0.238826
202480_s_at	DEDD	death effector domain containing	C1.3	0.0527443	0.407701	0.608593	0.05117	0.213355	0.374593	-0.265632	-0.0671843	0.0363997	-0.569088	-0.357547	0.108428	-0.737943	0.445116	0.105814	0.0856357
207831_x_at	DHPS	deoxyhypusine synthase	C1.5	-0.289009	0.182081	0.657722	0.563414	0.587233	0.785321	-0.29396	0.0131367	-0.0734577	-0.257791	-0.190302	0.58434	-0.315609	0.329314	-0.538905	-0.0644469
211150_s_at	DLAT	dihydrolipoamide S-acetyltransferase	C1.3	-0.132635	0.38505	0.509768	-0.046461	0.241134	0.207001	-0.546244	-0.0952128	0.235768	-0.630686	-0.267557	0.191349	-0.770365	0.2405	0.228455	0.119937
224163_s_at	DMAP1	DNA methyltransferase 1 associated protein 1	C1.6	-0.36775	0.0248641	0.560806	0.512229	0.529812	0.564737	-0.196326	0.110102	0.0199399	-0.202296	-0.165066	0.479098	-0.274317	0.373369	-0.685202	0.116658
208086_s_at	DMD	dystrophin	C1.6	-0.876287	-0.345269	0.112385	0.277312	0.85397	0.481356	-0.0133865	0.295925	-0.234706	-0.18353	-0.518517	0.721461	-0.251036	-0.230023	-0.248495	0.00881919
225359_at	DNAJC19	DnaJ (Hsp40) homolog, subfamily C, member 19	C1.3	-0.336813	0.145057	0.561147	0.565305	0.607909	0.633396	-0.290385	-0.0854393	0.266771	-0.253118	-0.178889	0.617651	-0.539813	0.22396	-0.348255	0.050625
201937_s_at	DNPEP	aspartyl aminopeptidase	C1.5	-0.213983	0.188779	0.421145	0.321754	0.473828	0.80119	-0.261694	-0.133661	-0.360287	-0.184123	-0.367539	0.663709	-0.291781	0.0155714	-0.0882328	-0.326118
224825_at	DNTTIP1	deoxynucleotidyltransferase, terminal, interacting protein 1	C1.3	-0.308292	0.373051	0.787544	0.455921	0.568209	0.716866	-0.360523	-0.125964	0.0266212	-0.383198	-0.384941	0.573182	-0.496239	0.454977	-0.366465	-0.180301
207977_s_at	DPT	dermatopontin	C1.6	-0.330021	-0.170453	0.0625281	0.616062	0.558366	0.574014	0.0636273	0.0909838	-0.104571	0.40119	-0.0797582	0.58941	0.220696	-0.173633	-0.365988	-0.294754
201021_s_at	DSTN	destrin (actin depolymerizing factor)	C1.6	-0.607814	-0.0710544	0.190139	0.351942	0.763345	0.572959	-0.0311131	-0.223229	-0.174238	-0.120214	-0.457733	0.862039	-0.161919	-0.26491	-0.133751	-0.328507
208430_s_at	DTNA	dystrobrevin, alpha	C1.6	-0.438038	-0.0709979	0.208171	0.318524	0.480474	0.421179	-0.0403448	-0.119304	-0.0667628	-0.155801	-0.328627	0.596366	-0.387215	-0.0169219	-0.182637	-0.0104532
226578_s_at	DUSP1	dual specificity phosphatase 1	C1.3	-0.258396	0.361954	0.626819	-0.0181819	0.310154	0.490683	-0.438593	-0.275224	-0.2773	-0.620596	-0.463819	0.396442	-0.417348	0.383586	-0.149726	-0.232062
202969_at	DYRK2	dual-specificity tyrosine-(Y)-phosphorylation regulated kinase 2	C1.6	-0.777137	-0.344954	0.162072	0.634401	0.923332	0.595562	-0.191177	0.398214	-0.100165	0.040114	-0.327138	0.762177	-0.162172	-0.168938	-0.443444	0.0134874
227646_at	EBF1	early B-cell factor 1	C1.1	0.846151	0.136366	-0.279235	-0.0866533	-0.74883	-0.342445	0.151117	-0.0352525	0.148342	0.492386	0.601816	-0.625144	0.388647	0.0181306	0.174322	0.0479963
204271_s_at	EDNRB	endothelin receptor type B	C1.3	0.345103	0.303578	0.490091	0.270629	0.00276506	0.390791	-0.454441	0.219209	0.437109	-0.205426	0.20321	-0.0554946	-0.607779	0.361978	-0.0745453	0.409564
204540_at	EEF1A2	eukaryotic translation elongation factor 1 alpha 2	C1.6	-0.92216	-0.382728	0.0515988	0.317065	0.852837	0.379572	-0.125903	0.240665	-0.0404476	-0.185758	-0.506069	0.770228	-0.364045	-0.27462	-0.215987	0.091999
223682_s_at	EIF1AD	eukaryotic translation initiation factor 1A domain containing	C1.6	-0.482956	-0.149099	-0.0651886	0.0712026	0.410035	0.173973	-0.0796748	-0.038196	-0.160743	-0.166737	-0.362098	0.446164	-0.281872	-0.283251	0.221032	-0.111231
205321_at	EIF2S3	eukaryotic translation initiation factor 2, subunit 3 gamma, 52kDa	C1.3	-0.170149	0.390939	0.410557	0.168781	0.40172	0.458837	-0.457967	-0.21368	-0.349203	-0.349924	-0.497121	0.363298	-0.386853	0.180874	0.185445	-0.373519
210501_x_at	EIF3K	eukaryotic translation initiation factor 3, subunit K	C1.3	0.14806	0.781488	0.777473	-0.118962	0.138716	0.491596	-0.487464	-0.57109	-0.450984	-0.668288	-0.568519	0.251321	-0.492971	0.55209	0.222344	-0.580588
208625_s_at	EIF4G1	eukaryotic translation initiation factor 4 gamma, 1	C1.4	-0.300595	-0.0479516	0.434475	0.755037	0.501599	0.575519	-0.248662	0.23438	0.114663	0.0956846	0.0943876	0.373376	-0.113755	0.298263	-0.672325	0.124709
201027_s_at	EIF5B	eukaryotic translation initiation factor 5B	C1.3	-0.219953	0.146605	0.532439	0.34386	0.405619	0.510777	-0.203309	0.0630257	-0.0357702	-0.372666	-0.286846	0.296143	-0.50044	0.381518	-0.27625	0.107913
229581_at	ELFN1	extracellular leucine-rich repeat and fibronectin type III domain containing 1	C1.3	-0.0798981	0.23802	0.433042	0.356976	0.282593	0.216059	-0.634319	0.158983	0.15747	-0.288518	-0.104594	0.0703391	-0.457445	0.362881	-0.137644	0.176392
206127_at	ELK3	ELK3, ETS-domain protein (SRF accessory protein 2)	C1.6	-0.315889	0.150902	0.511603	0.305856	0.501141	0.45247	-0.513331	0.256569	0.180062	-0.381964	-0.2474	0.371208	-0.579587	0.251026	-0.197859	0.169138
204256_at	ELOVL6	ELOVL fatty acid elongase 6	C1.11	0.544186	-0.374879	-0.586874	0.00780881	-0.615555	-0.502018	0.35382	0.358868	0.472485	0.689161	0.891659	-0.602011	0.486837	-0.273355	-0.0607176	0.489555
221255_s_at	EMC6	ER membrane protein complex subunit 6	C1.3	-0.448299	0.056634	0.562101	0.572251	0.659445	0.588054	-0.370848	0.018156	0.0597016	-0.274264	-0.248478	0.518389	-0.437123	0.328677	-0.427066	0.0186594
219203_at	EMC9	ER membrane protein complex subunit 9	C1.5	-0.0372376	0.235655	0.564802	0.483911	0.376219	0.606307	-0.404651	0.207666	0.165996	-0.164939	-0.00453539	0.298689	-0.435027	0.312346	-0.282887	0.116469
222433_at	ENAH	enabled homolog (Drosophila)	C1.6	-0.706102	-0.559936	-0.282149	0.273911	0.655898	0.192535	0.099017	0.401427	0.0205187	0.112224	-0.237426	0.527527	-0.0768179	-0.524852	-0.11657	0.207824
204824_at	ENDOG	endonuclease G	C1.3	-0.188045	0.503664	0.882901	0.290933	0.423451	0.601824	-0.381736	-0.292637	-0.172321	-0.532987	-0.392715	0.359543	-0.376117	0.671578	-0.3673	-0.313518
204483_at	ENO3	enolase 3 (beta, muscle)	C1.6	-0.788026	-0.419295	0.0312062	0.29526	0.775608	0.367065	-0.194063	0.610567	0.00867075	-0.178966	-0.348378	0.56969	-0.432415	-0.26127	-0.211161	0.365229
216680_s_at	EPHB4	EPH receptor B4	C1.3	-0.163465	0.293419	0.585808	0.308807	0.466446	0.688342	-0.388171	-0.0381896	-0.340706	-0.342994	-0.39061	0.469987	-0.37512	0.315931	-0.211631	-0.217038
221141_x_at	EPN1	epsin 1	C1.3	-0.010387	0.408746	0.700584	0.269477	0.283998	0.584141	-0.281248	-0.0861933	-0.045918	-0.418329	-0.226476	0.293804	-0.542449	0.456081	-0.21455	0.00775338
200841_s_at	EPRS	glutamyl-prolyl-tRNA synthetase	C1.9	0.128705	-0.280904	-0.454642	0.00348916	-0.235979	-0.237265	0.721192	0.0221651	-0.150423	0.571208	0.261916	-0.187326	0.751765	-0.296393	-0.151821	-0.126653
202609_at	EPS8	epidermal growth factor receptor pathway substrate 8	C1.6	-0.743295	-0.321308	0.0189537	0.332239	0.843555	0.46168	0.0451484	0.0808882	-0.180857	-0.0219579	-0.480218	0.726676	-0.0946424	-0.294405	-0.163865	-0.189355
203720_s_at	ERCC1	excision repair cross-complementation group 1	C1.3	-0.0146989	0.639749	0.877289	0.239185	0.303729	0.65175	-0.32867	-0.413695	-0.185752	-0.47698	-0.348542	0.339391	-0.272114	0.633596	-0.269844	-0.469703
208973_at	ERI3	ERI1 exoribonuclease family member 3	C1.6	-0.408396	-0.20607	0.276185	0.504546	0.570141	0.557111	-0.193468	0.125356	0.127103	0.00419076	-0.0774137	0.544304	-0.195176	0.0132162	-0.450008	0.0955286
1487_at	ESRRA	estrogen-related receptor alpha	C1.3	-0.108335	0.651652	0.825682	0.0611903	0.249122	0.363553	-0.463626	-0.413605	-0.257251	-0.700518	-0.48466	0.211974	-0.450299	0.672765	-0.112417	-0.350916
207981_s_at	ESRRG	estrogen-related receptor gamma	C1.6	-0.861547	-0.293518	0.201603	0.427191	0.945945	0.669484	-0.125606	0.214908	-0.250172	-0.176265	-0.547503	0.887161	-0.285933	-0.241808	-0.292292	-0.0731514
222902_s_at	EXO5	exonuclease 5	C1.3	-0.0778825	0.425712	0.610934	0.265824	0.39865	0.605939	-0.500671	-0.22554	-0.206308	-0.406774	-0.296151	0.472429	-0.441289	0.284276	-0.101391	-0.233229
233974_s_at	FAM129B	family with sequence similarity 129, member B	C1.6	-0.172274	0.291839	0.445017	0.148542	0.304253	0.405978	-0.232882	-0.472808	-0.177244	-0.333195	-0.314576	0.461489	-0.294063	0.155726	-0.0507272	-0.296867
218510_x_at	FAM134B	family with sequence similarity 134, member B	C1.6	-0.591522	-0.183298	0.194625	0.435516	0.817526	0.568801	-0.143809	0.137927	-0.0868617	-0.0955934	-0.3812	0.663132	-0.245513	-0.13677	-0.204982	-0.0826727
223637_s_at	FAM160A2	family with sequence similarity 160, member A2	C1.3	-0.388508	0.158193	0.624874	0.276816	0.565711	0.520855	-0.320442	0.0103696	0.0618922	-0.481883	-0.387988	0.445402	-0.605341	0.357814	-0.280484	0.0900206
218920_at	FAM193B	family with sequence similarity 193, member B	C1.3	0.0078276	0.504362	0.772289	0.405982	0.304266	0.560395	-0.560861	-0.136736	-0.223426	-0.311468	-0.190421	0.251429	-0.221398	0.628453	-0.348629	-0.337656
225861_at	FAM195A	family with sequence similarity 195, member A	C1.3	-0.18426	0.444953	0.780285	0.230676	0.330761	0.404261	-0.418972	-0.236942	0.0739488	-0.558223	-0.347101	0.294482	-0.603885	0.580614	-0.216033	-0.0601292
243750_x_at	FAM207A	family with sequence similarity 207, member A	C1.6	-0.421976	-0.210892	0.071241	0.448332	0.503126	0.254227	-0.319932	0.0447457	0.0377691	0.113066	-0.0956139	0.409237	0.0162662	0.00655264	-0.328786	-0.112536
229507_at	FAM212A	family with sequence similarity 212, member A	C1.3	0.0368157	0.483142	0.736786	0.45038	0.309017	0.601848	-0.36803	-0.236371	-0.0122798	-0.280513	-0.168246	0.360504	-0.351362	0.504664	-0.33692	-0.192757
221766_s_at	FAM46A	family with sequence similarity 46, member A	C1.11	0.144618	-0.578985	-0.711881	0.143687	-0.303397	-0.41283	0.403663	0.396474	0.516543	0.75783	0.751723	-0.253407	0.434131	-0.55883	-0.0523531	0.469082
217006_x_at	FASN	fatty acid synthase	C1.6	-0.207097	-0.114726	0.209095	0.349959	0.406488	0.334561	0.111365	0.256656	-0.0462333	-0.0041502	-0.173708	0.209801	-0.264827	0.0711833	-0.15507	0.151377
202676_x_at	FASTK	Fas-activated serine/threonine kinase	C1.3	-0.374393	0.237021	0.64331	0.398425	0.58778	0.585985	-0.280389	-0.0596187	-0.0461746	-0.396224	-0.357704	0.484415	-0.446561	0.401668	-0.353948	-0.0932515
1555480_a_at	FBLIM1	filamin binding LIM protein 1	C1.6	-0.518776	-0.175739	0.270711	0.403688	0.707397	0.536187	0.0442855	0.0434172	0.0381746	-0.0878725	-0.24202	0.620178	-0.190338	-0.0629865	-0.351326	-0.0169213
202766_s_at	FBN1	fibrillin 1	C1.10	0.288589	-0.364522	-0.389526	0.31344	-0.347064	-0.28886	0.395802	0.335323	0.302964	0.780823	0.701891	-0.395501	0.643338	-0.0762385	-0.397047	0.245676
227203_at	FBXL17	F-box and leucine-rich repeat protein 17	C1.6	-0.720086	-0.188765	0.066439	0.107133	0.63458	0.32802	-0.103882	0.129349	-0.188539	-0.236107	-0.455042	0.667937	-0.269036	-0.298033	-0.0581786	-0.0465201
209456_s_at	FBXW11	F-box and WD repeat domain containing 11	C1.6	-0.43484	-0.0520804	0.355933	0.649527	0.730579	0.681472	-0.142884	-0.0471469	-0.00897153	0.027804	-0.230713	0.74424	-0.183158	-0.0191964	-0.387665	-0.168058
218751_s_at	FBXW7	F-box and WD repeat domain containing 7, E3 ubiquitin protein ligase	C1.6	-0.328758	-0.0222778	0.322995	0.0744257	0.471827	0.42941	-0.040494	0.19566	0.099506	-0.409155	-0.301017	0.391377	-0.522383	-0.0042185	-0.0787112	0.233132
205110_s_at	FGF13	fibroblast growth factor 13	C1.6	-0.809914	-0.163954	0.40128	0.462623	0.928725	0.691938	-0.296368	0.176693	-0.229971	-0.289105	-0.56281	0.828517	-0.436156	0.0269573	-0.35381	-0.0713855
239710_at	FIGN	fidgetin	C1.5	-0.315586	-0.13347	0.169418	0.414521	0.546883	0.600581	-0.0434988	-0.000819775	0.114491	-0.0245222	-0.133162	0.697734	-0.351414	-0.247964	-0.153256	0.0598254
229567_at	FITM1	fat storage-inducing transmembrane protein 1	C1.6	-0.684169	-0.561434	-0.101223	0.279965	0.647277	0.236237	-0.0938667	0.781533	-0.00248792	-0.0205941	-0.192705	0.341791	-0.26027	-0.248332	-0.266271	0.47194
218003_s_at	FKBP3	FK506 binding protein 3, 25kDa	C1.6	-0.785575	-0.746073	-0.358547	0.327192	0.670122	0.124277	0.14066	0.675114	0.0842668	0.180759	-0.103166	0.457951	-0.110805	-0.519049	-0.255077	0.46529
200895_s_at	FKBP4	FK506 binding protein 4, 59kDa	C1.6	-0.560484	0.101966	0.556295	0.412302	0.748492	0.691319	-0.15473	-0.0156977	-0.381911	-0.402678	-0.552987	0.638955	-0.391968	0.222191	-0.28952	-0.195777
207876_s_at	FLNC	filamin C, gamma	C1.6	-0.812185	-0.287868	0.13497	0.38176	0.87584	0.487161	-0.0159826	0.0397635	-0.132238	-0.127784	-0.463907	0.776087	-0.178127	-0.216121	-0.264463	-0.127908
219250_s_at	FLRT3	fibronectin leucine rich transmembrane protein 3	C1.3	-0.0202428	0.120972	0.376232	0.439743	0.333348	0.676274	-0.0748928	-0.182245	0.0806397	0.154467	-0.00486728	0.519907	-0.0408457	0.0796094	-0.296982	-0.285168
230946_at	FMN2	formin 2	C1.6	-0.646762	-0.178417	0.143833	0.185743	0.51564	0.147261	-0.171961	0.0274573	-0.00996704	-0.254818	-0.315675	0.521075	-0.30898	-0.0674847	-0.196544	0.0565938
203689_s_at	FMR1	fragile X mental retardation 1	C1.3	-0.100047	0.627372	0.563137	-0.135247	0.319471	0.428335	-0.292264	-0.657122	-0.475171	-0.589717	-0.758533	0.407315	-0.445878	0.305251	0.344466	-0.665989
241611_s_at	FNDC3A	fibronectin type III domain containing 3A	C1.10	0.200491	-0.319457	-0.511395	0.118581	-0.295146	-0.332313	0.191645	0.0546425	-0.0742525	0.712991	0.524469	-0.245667	0.824704	-0.25993	-0.156246	-0.177475
228188_at	FOSL2	FOS-like antigen 2	C1.10	0.26907	-0.137521	-0.275525	0.234492	-0.199154	-0.107238	0.285828	0.0627171	-0.102348	0.612694	0.343458	-0.219318	0.695112	-0.112387	-0.190584	-0.18833
213260_at	FOXC1	forkhead box C1	C1.3	-0.232108	0.511534	0.706904	0.0714612	0.422029	0.612591	-0.349244	-0.37988	-0.250291	-0.561875	-0.603715	0.457516	-0.479285	0.425923	-0.0347487	-0.402551
206015_s_at	FOXJ3	forkhead box J3	C1.6	-0.507215	-0.181231	0.189306	0.5318	0.807303	0.627578	-0.236642	0.350565	-0.130086	-0.0107106	-0.390226	0.637096	-0.380394	-0.126669	-0.14934	0.0210397
205021_s_at	FOXN3	forkhead box N3	C1.3	-0.110816	0.460261	0.654612	0.0879836	0.205996	0.256754	-0.338608	-0.424146	-0.228328	-0.460231	-0.404212	0.223008	-0.222975	0.641167	-0.279474	-0.394182
239657_x_at	FOXO6	forkhead box O6	C1.3	-0.323847	0.304398	0.603075	0.142162	0.500177	0.541659	-0.400949	-0.0115234	-0.0446549	-0.549797	-0.385317	0.465568	-0.577054	0.223731	-0.0701914	-0.0458271
243278_at	FOXP2	forkhead box P2	C1.5	-0.224707	-0.0383716	0.23814	0.402122	0.441901	0.697158	-0.00144591	0.0518888	0.16235	0.0841556	-0.0620303	0.672235	-0.248362	-0.185062	-0.249561	0.0117152
213056_at	FRMD4B	FERM domain containing 4B	C1.10	0.0635954	-0.413043	-0.486561	0.304379	-0.118391	-0.159434	0.408314	0.0918884	0.0843333	0.785408	0.424894	-0.0579332	0.805441	-0.324784	-0.325973	-0.105433
214094_at	FUBP1	far upstream element (FUSE) binding protein 1	C1.3	-0.368591	0.191176	0.44621	0.226274	0.593017	0.457409	-0.440348	-0.0674991	-0.111338	-0.404314	-0.456141	0.447878	-0.482945	0.172064	0.0080332	-0.158044
203172_at	FXR2	fragile X mental retardation, autosomal homolog 2	C1.6	-0.792166	-0.176827	0.30026	0.459938	0.839633	0.513743	-0.13765	0.111138	-0.195754	-0.160117	-0.425024	0.714049	-0.186114	0.00174869	-0.403817	-0.137161
205384_at	FXYD1	FXYD domain containing ion transport regulator 1	C1.6	-0.860327	-0.457049	-0.0173986	0.406332	0.888443	0.420454	-0.064836	0.343749	-0.182606	0.0144655	-0.403877	0.703871	-0.0810155	-0.30569	-0.304548	-0.0137496
206669_at	GAD1	glutamate decarboxylase 1 (brain, 67kDa)	C1.6	-0.766525	-0.297207	0.0217255	0.246927	0.657163	0.28581	0.0786709	-0.0250323	-0.0710588	-0.0889162	-0.429699	0.706377	-0.199086	-0.233727	-0.209395	-0.0699261
1552474_a_at	GAMT	guanidinoacetate N-methyltransferase	C1.4	-0.221189	0.0564467	0.575656	0.687618	0.612203	0.827927	-0.260041	0.129152	0.138398	-0.0756525	-0.0832808	0.589388	-0.409611	0.22638	-0.486685	0.0877534
213453_x_at	GAPDH	glyceraldehyde-3-phosphate dehydrogenase	C1.6	-0.615303	-0.208836	0.243225	0.316803	0.664615	0.36834	-0.407382	0.607744	0.00690442	-0.282064	-0.296196	0.384334	-0.477333	0.0155175	-0.232909	0.33824
209729_at	GAS2L1	growth arrest-specific 2 like 1	C1.3	0.0657753	0.693222	0.763521	-0.069508	0.108873	0.406531	-0.688068	-0.345785	-0.205173	-0.706424	-0.347957	0.149723	-0.506917	0.579248	0.0656875	-0.313559
201667_at	GJA1	gap junction protein, alpha 1, 43kDa	C1.6	-0.515945	-0.0721905	0.184965	0.291146	0.596926	0.376884	0.0368277	-0.245521	-0.0386837	-0.102513	-0.26484	0.657182	-0.0756436	-0.156319	-0.181443	-0.265649
208390_s_at	GLP1R	glucagon-like peptide 1 receptor	C1.3	-0.167864	0.50167	0.580877	-0.201447	0.236761	0.360602	-0.182821	-0.309001	-0.147424	-0.673212	-0.636041	0.254828	-0.610005	0.385685	0.165999	-0.214139
203158_s_at	GLS	glutaminase	C1.6	-0.367564	0.0432906	0.408914	0.46733	0.706704	0.796162	-0.0474661	-0.0122168	0.040872	-0.0875503	-0.285238	0.720676	-0.340689	-0.0226191	-0.225111	-0.144124
223563_at	GNB1L	guanine nucleotide binding protein (G protein), beta polypeptide 1-like	C1.6	-0.496765	-0.0896486	0.239527	0.38995	0.620517	0.53329	-0.147762	-0.14476	-0.151112	-0.0662721	-0.350605	0.746824	-0.162993	-0.100355	-0.263362	-0.239864
1555766_a_at	GNG2	guanine nucleotide binding protein (G protein), gamma 2	C1.1	0.838934	0.458328	0.174547	-0.132789	-0.723548	-0.237637	-0.0663888	-0.240035	0.171394	0.115733	0.54206	-0.621621	0.196505	0.441411	0.0440988	-0.065812
207157_s_at	GNG5	guanine nucleotide binding protein (G protein), gamma 5	C1.6	-0.637538	-0.242381	0.0837925	0.406791	0.821158	0.609039	0.0520476	0.105241	-0.29213	0.0444812	-0.426711	0.763236	-0.0409867	-0.292861	-0.183798	-0.267625
217877_s_at	GPBP1L1	GC-rich promoter binding protein 1-like 1	C1.3	-0.23337	0.300299	0.620746	0.387215	0.532062	0.64651	-0.399684	-0.0345424	-0.0817186	-0.398952	-0.475065	0.439654	-0.620389	0.355387	-0.116203	-0.0636934
204983_s_at	GPC4	glypican 4	C1.6	-0.700813	-0.23067	0.185865	0.412441	0.719661	0.512066	0.0986034	-0.085963	-0.0597624	-0.131836	-0.354921	0.769447	-0.279879	-0.147528	-0.333983	-0.00877999
209470_s_at	GPM6A	glycoprotein M6A	C1.10	0.262338	0.0472578	-0.179391	0.133057	-0.19016	0.0132503	0.313797	-0.387572	-0.346657	0.522744	0.177819	-0.00215516	0.799709	-0.0954793	-0.139696	-0.612837
209169_at	GPM6B	glycoprotein M6B	C1.1	0.738079	0.00782976	-0.264148	0.108236	-0.536145	-0.0925647	0.124658	0.118824	0.288241	0.562357	0.668586	-0.402038	0.239645	-0.105597	0.102757	0.180058
221288_at	GPR22	G protein-coupled receptor 22	C1.6	-0.825509	-0.222381	0.201956	0.428997	0.925858	0.624225	-0.0816744	-0.0319557	-0.202776	-0.15771	-0.551478	0.943494	-0.263691	-0.240929	-0.246287	-0.209866
221306_at	GPR27	G protein-coupled receptor 27	C1.6	-0.643008	-0.159908	0.108289	0.261699	0.647817	0.328926	-0.222075	-0.0863272	-0.172451	-0.199259	-0.486475	0.673436	-0.268184	-0.140947	-0.111021	-0.167037
206204_at	GRB14	growth factor receptor-bound protein 14	C1.6	-0.315024	0.167933	0.348232	0.182306	0.533848	0.572823	-0.136601	-0.116832	-0.194308	-0.272237	-0.404456	0.622144	-0.307897	-0.121339	0.0438201	-0.257967
209945_s_at	GSK3B	glycogen synthase kinase 3 beta	C1.1	0.451282	-0.112418	-0.461357	-0.280226	-0.553036	-0.417746	0.458654	-0.215923	0.120712	0.369503	0.353898	-0.341115	0.256724	-0.285812	0.315488	0.0596253
214040_s_at	GSN	gelsolin	C1.10	0.145945	-0.368825	-0.37468	0.278779	-0.199809	-0.114853	0.232197	0.236309	0.213465	0.619785	0.558591	-0.113112	0.455611	-0.225303	-0.26596	0.162111
203815_at	GSTT1	glutathione S-transferase theta 1	C1.3	-0.24483	0.168992	0.422177	0.368494	0.613889	0.692922	-0.235345	-0.113697	-0.169222	-0.17332	-0.37742	0.58416	-0.348433	0.0720793	-0.0706121	-0.258476
213911_s_at	H2AFZ	H2A histone family, member Z	C1.11	0.24723	-0.442816	-0.397182	0.314154	-0.214428	-0.163661	0.317364	0.452533	0.521626	0.648359	0.78137	-0.227019	0.421978	-0.267665	-0.388687	0.502791
213826_s_at	H3F3A	H3 histone, family 3A	C1.5	-0.109964	0.38188	0.633682	0.337409	0.503677	0.755724	-0.351289	-0.217773	-0.252901	-0.23489	-0.428293	0.503446	-0.257494	0.3816	-0.193306	-0.473208
223211_at	HACL1	2-hydroxyacyl-CoA lyase 1	C1.1	0.849309	0.536254	0.0833647	-0.382493	-0.819849	-0.366679	-0.0855424	-0.422905	0.149131	-0.0172864	0.380345	-0.612049	0.169761	0.305134	0.301949	-0.179581
208629_s_at	HADHA	hydroxyacyl-CoA dehydrogenase/3-ketoacyl-CoA thiolase/enoyl-CoA hydratase (trifunctional protein), alpha subunit	C1.3	-0.255444	0.169733	0.272993	-0.29832	0.151688	0.111275	0.0192044	-0.362368	-0.180144	-0.457807	-0.485463	0.264968	-0.256429	0.151691	0.0853284	-0.267591
205012_s_at	HAGH	hydroxyacylglutathione hydrolase	C1.3	-0.125853	0.27556	0.574591	0.59813	0.396389	0.436624	-0.544984	0.0913293	0.206673	-0.21116	-0.0504882	0.216438	-0.430658	0.468708	-0.338583	0.0916407
225297_at	HAUS1	HAUS augmin-like complex, subunit 1	C1.10	0.221302	-0.269642	-0.360143	0.271632	-0.188181	-0.156556	0.1602	0.0579277	-0.108202	0.691508	0.469409	-0.15768	0.76359	-0.18509	-0.255221	-0.180457
223345_at	HDAC8	histone deacetylase 8	C1.3	0.0488469	0.469315	0.679477	0.258923	0.259185	0.495901	-0.527298	-0.128651	-0.124763	-0.352503	-0.24221	0.238291	-0.368115	0.500779	-0.110897	-0.283391
205659_at	HDAC9	histone deacetylase 9	C1.6	-0.476531	-0.251888	0.1765	0.608995	0.741057	0.684553	-0.100876	0.174099	-0.0854076	0.180452	-0.170306	0.693609	-0.00403071	-0.140303	-0.463953	-0.0929786
200896_x_at	HDGF	hepatoma-derived growth factor	C1.6	-0.739659	-0.399512	-0.0287013	0.152898	0.524286	-0.0451779	-0.0558632	0.424644	0.0121943	-0.177708	-0.275837	0.269594	-0.278682	-0.0720639	-0.217341	0.325276
223572_at	HHATL	hedgehog acyltransferase-like	C1.6	-0.783058	-0.424151	0.044029	0.411321	0.858941	0.512245	-0.147427	0.547844	-0.0691799	-0.0849504	-0.337956	0.691442	-0.334892	-0.32939	-0.245878	0.238342
200989_at	HIF1A	hypoxia inducible factor 1, alpha subunit (basic helix-loop-helix transcription factor)	C1.11	0.588471	-0.189535	-0.496533	-0.053714	-0.704993	-0.563687	0.225775	0.107753	0.357583	0.656141	0.839583	-0.636274	0.660935	-0.127951	-0.0812018	0.201046
226297_at	HIPK3	homeodomain interacting protein kinase 3	C1.6	-0.584496	-0.00597105	0.420998	0.515415	0.842732	0.636247	-0.345133	0.113721	-0.318049	-0.212778	-0.526595	0.626449	-0.30786	0.163615	-0.301196	-0.197249
211991_s_at	HLA-DPA1	major histocompatibility complex, class II, DP alpha 1	C1.6	-0.591929	-0.0884357	0.225703	0.286822	0.7043	0.485064	-0.0409064	-0.0698641	-0.164328	-0.188144	-0.420492	0.717283	-0.211134	-0.188755	-0.120531	-0.214526
210515_at	HNF1A	HNF1 homeobox A	C1.6	-0.533057	0.109228	0.555602	0.317775	0.568431	0.439873	-0.298201	-0.138768	-0.10716	-0.396548	-0.457848	0.545111	-0.406705	0.359803	-0.364184	-0.146049
235521_at	HOXA3	homeobox A3	C1.10	0.232386	-0.192799	-0.338678	0.155957	-0.258119	-0.237599	0.279194	0.00365066	-0.0700774	0.61629	0.44064	-0.239975	0.723452	-0.0776393	-0.221503	-0.200874
213844_at	HOXA5	homeobox A5	C1.1	0.681908	0.451732	0.163113	-0.092849	-0.600114	-0.272728	-0.0589971	-0.246968	-0.215089	0.154568	0.328092	-0.633562	0.523717	0.528884	-0.102693	-0.34473
205601_s_at	HOXB5	homeobox B5	C1.1	0.445591	0.303434	0.0621192	-0.00287981	-0.407777	-0.205528	-0.22298	-0.219181	-0.186128	0.205792	0.29042	-0.422121	0.562648	0.303811	-0.0527201	-0.426755
205366_s_at	HOXB6	homeobox B6	C1.1	0.727489	0.268993	-0.137014	-0.177341	-0.757644	-0.47961	0.0510789	-0.158005	-0.0381592	0.327959	0.484019	-0.769619	0.631702	0.306037	0.0173484	-0.202109
206194_at	HOXC4	homeobox C4	C1.1	0.77166	0.190287	-0.264362	-0.236196	-0.81437	-0.569841	0.294614	-0.168641	-0.0341984	0.344805	0.502236	-0.811476	0.537737	0.175989	0.157133	-0.0647118
206858_s_at	HOXC6	homeobox C6	C1.1	0.68102	0.214357	-0.0105603	-0.251571	-0.7449	-0.581437	-0.0568503	0.0610361	0.239158	0.0452726	0.488147	-0.930091	0.153129	0.492642	0.0329029	0.273976
220163_s_at	HR	hair growth associated	C1.3	-0.147748	0.189205	0.439684	0.224783	0.21586	0.389259	0.0403549	-0.305882	0.178602	-0.270835	-0.132609	0.332398	-0.29272	0.263928	-0.334362	0.0335152
207066_at	HRC	histidine rich calcium binding protein	C1.6	-0.908235	-0.408988	0.00215504	0.285095	0.815629	0.254048	0.016102	0.147033	-0.0456036	-0.14458	-0.480974	0.67025	-0.237766	-0.236055	-0.224964	0.0310955
202282_at	HSD17B10	hydroxysteroid (17-beta) dehydrogenase 10	C1.1	0.801752	0.738014	0.288172	-0.477299	-0.793486	-0.313403	-0.176703	-0.530575	-0.02491	-0.245872	0.190623	-0.623702	0.0810938	0.517959	0.301794	-0.302012
219212_at	HSPA14	heat shock 70kDa protein 14	C1.3	-0.241902	0.28538	0.621108	0.481319	0.565719	0.717078	-0.125939	-0.139205	-0.0276838	-0.208065	-0.340487	0.590779	-0.336294	0.306288	-0.342907	-0.237414
205824_at	HSPB2	heat shock 27kDa protein 2	C1.6	-0.421239	-0.0400812	0.41753	0.583797	0.750737	0.858909	-0.158843	0.0764385	-0.0575007	-0.0629094	-0.281966	0.72364	-0.248673	0.00133915	-0.364299	-0.122058
200806_s_at	HSPD1	heat shock 60kDa protein 1 (chaperonin)	C1.1	0.721281	0.411495	-0.116862	-0.549813	-0.813848	-0.567981	0.226179	-0.365683	0.137177	-0.0698851	0.318126	-0.714394	0.214125	0.160147	0.376076	-0.0391795
207370_at	IBSP	integrin-binding sialoprotein	C1.6	-0.501965	0.138469	0.395538	0.305461	0.554865	0.409658	-0.311552	-0.202136	-0.225378	-0.282772	-0.414755	0.622676	-0.274142	0.110869	-0.190119	-0.293446
207826_s_at	ID3	inhibitor of DNA binding 3, dominant negative helix-loop-helix protein	C1.3	0.048329	0.408375	0.702415	0.212008	0.248552	0.45468	-0.33637	0.0740371	0.214043	-0.495664	-0.186088	0.119054	-0.697383	0.527023	-0.161556	0.231961
210046_s_at	IDH2	isocitrate dehydrogenase 2 (NADP+), mitochondrial	C1.3	-0.659391	0.20488	0.577749	0.25094	0.80356	0.643931	-0.420555	-0.119458	-0.436239	-0.512937	-0.75481	0.739349	-0.41223	0.212331	-0.168028	-0.404747
210418_s_at	IDH3B	isocitrate dehydrogenase 3 (NAD+) beta	C1.3	-0.482364	0.363588	0.655475	-0.0188961	0.597962	0.491926	-0.403422	-0.225704	-0.204492	-0.798704	-0.719774	0.533803	-0.753016	0.30331	0.0755835	-0.174007
203627_at	IGF1R	insulin-like growth factor 1 receptor	C1.6	-0.820593	-0.165129	0.214997	0.379763	0.848111	0.556505	-0.0312147	-0.13504	-0.371064	-0.180872	-0.604009	0.843885	-0.15724	-0.123796	-0.267435	-0.32192
200052_s_at	ILF2	interleukin enhancer binding factor 2	C1.6	-0.526733	-0.267741	0.202015	0.679782	0.738762	0.622758	-0.285443	0.333082	0.102483	0.0720584	-0.0898545	0.716342	-0.292478	-0.110307	-0.470771	0.17132
201892_s_at	IMPDH2	IMP (inosine 5'-monophosphate) dehydrogenase 2	C1.6	-0.72853	-0.134312	0.256336	0.364292	0.790108	0.462518	-0.169998	-0.101663	-0.216298	-0.236976	-0.569702	0.711614	-0.254517	0.00192994	-0.24853	-0.229383
209808_x_at	ING1	inhibitor of growth family, member 1	C1.3	-0.301033	0.413216	0.686271	0.221167	0.484396	0.553076	-0.413567	-0.0791145	-0.250094	-0.531822	-0.544116	0.391717	-0.563699	0.441606	-0.0839381	-0.202347
218234_at	ING4	inhibitor of growth family, member 4	C1.6	-0.316918	0.17613	0.588089	0.46419	0.604517	0.754523	-0.25944	-0.101505	-0.111774	-0.288105	-0.399051	0.534869	-0.419333	0.288167	-0.235782	-0.182988
207688_s_at	INHBC	inhibin, beta C	C1.4	-5.85e-05	0.194463	0.462009	0.595731	0.402563	0.585624	-0.360681	0.0213015	-0.0697944	0.00917539	-0.106952	0.312563	-0.290108	0.337025	-0.276037	-0.0909307
216178_x_at	ITGB1	integrin, beta 1 (fibronectin receptor, beta polypeptide, antigen CD29 includes MDF2, MSK12)	C1.6	-0.829903	-0.48809	0.0413103	0.434546	0.891286	0.551266	-0.0760698	0.555988	-0.0629839	-0.0544682	-0.3461	0.728194	-0.3205	-0.326594	-0.317385	0.257485
219829_at	ITGB1BP2	integrin beta 1 binding protein (melusin) 2	C1.6	-0.792467	-0.437456	0.050958	0.40131	0.838506	0.501714	-0.234032	0.468469	-0.123916	-0.0715974	-0.389784	0.709902	-0.290936	-0.256801	-0.30567	0.15638
217732_s_at	ITM2B	integral membrane protein 2B	C1.11	0.305724	-0.456404	-0.456461	0.30377	-0.310326	-0.2894	0.2337	0.48718	0.521608	0.753794	0.821958	-0.375778	0.571046	-0.167181	-0.414306	0.420872
209171_at	ITPA	inosine triphosphatase (nucleoside triphosphate pyrophosphatase)	C1.5	-0.0197945	0.0714225	0.489581	0.493254	0.344121	0.586617	-0.35729	0.272381	0.136246	-0.100718	0.00146989	0.191736	-0.429811	0.368437	-0.312028	0.197966
206245_s_at	IVNS1ABP	influenza virus NS1A binding protein	C1.3	0.0283916	0.484424	0.510984	0.0726179	0.261342	0.331456	-0.488198	-0.172644	-0.189334	-0.472991	-0.447905	0.15907	-0.611797	0.379693	0.264428	-0.208567
229139_at	JPH1	junctophilin 1	C1.6	-0.761422	-0.572211	-0.104719	0.297666	0.708478	0.229012	-0.0187237	0.709448	-0.0132292	-0.0272911	-0.234414	0.403222	-0.250652	-0.272203	-0.267961	0.42237
200079_s_at	KARS	lysyl-tRNA synthetase	C1.3	0.142982	0.699956	0.611874	-0.0791665	0.149132	0.423664	-0.389589	-0.425254	-0.331247	-0.593462	-0.584806	0.185735	-0.601101	0.392004	0.415371	-0.427182
223585_x_at	KBTBD2	kelch repeat and BTB (POZ) domain containing 2	C1.6	-0.258906	-0.109971	0.075008	0.375083	0.381689	0.312299	-0.43946	0.456107	0.304136	-0.0227576	0.0780936	0.295322	-0.406427	-0.139929	-0.0901142	0.371757
217938_s_at	KCMF1	potassium channel modulatory factor 1	C1.6	-0.753625	-0.778412	-0.337915	0.568251	0.722926	0.305723	0.284261	0.459974	0.178123	0.424188	0.0133966	0.651481	0.0609807	-0.575552	-0.415885	0.304007
205262_at	KCNH2	potassium voltage-gated channel, subfamily H (eag-related), member 2	C1.6	-0.726072	-0.21474	0.190825	0.459838	0.858339	0.605155	-0.122853	0.0904952	-0.00170079	-0.095314	-0.392363	0.852038	-0.329517	-0.239509	-0.228313	-0.0596064
208359_s_at	KCNJ4	potassium inwardly-rectifying channel, subfamily J, member 4	C1.6	-0.694145	0.0651066	0.523316	0.398881	0.853912	0.696437	-0.212547	-0.193362	-0.236817	-0.363952	-0.613334	0.836611	-0.356595	0.102639	-0.293973	-0.314584
226246_at	KCTD1	potassium channel tetramerization domain containing 1	C1.5	-0.231323	0.170513	0.391069	0.276683	0.447093	0.582734	-0.335219	-0.107736	-0.128964	-0.200036	-0.248651	0.618651	-0.377423	-0.026722	-0.0520088	-0.177077
228299_at	KCTD20	potassium channel tetramerization domain containing 20	C1.10	0.135657	-0.273525	-0.4756	-0.0409276	-0.324139	-0.321172	0.424774	-0.0257692	-0.127486	0.568542	0.393657	-0.229416	0.879527	-0.231363	-0.232637	-0.202809
213146_at	KDM6B	lysine (K)-specific demethylase 6B	C1.3	0.109786	0.630811	0.876279	0.139713	0.192716	0.611448	-0.429939	-0.320306	-0.203746	-0.516357	-0.379617	0.217503	-0.416837	0.740625	-0.229813	-0.339424
212794_s_at	KIAA1033	KIAA1033	C1.1	0.475918	-0.143334	-0.448697	-0.164937	-0.482223	-0.228726	0.672944	0.0177782	0.124853	0.524972	0.436594	-0.376044	0.591721	-0.29994	0.0661496	0.0197385
203087_s_at	KIF2A	kinesin heavy chain member 2A	C1.10	0.409957	-0.168569	-0.27457	0.134543	-0.456991	-0.264362	0.412321	-0.0660735	0.166538	0.645879	0.559517	-0.304419	0.649036	-0.00912584	-0.297731	-0.0411484
225133_at	KLF3	Kruppel-like factor 3 (basic)	C1.1	0.570017	-0.175656	-0.456325	-0.015221	-0.545468	-0.292388	0.396171	0.0505269	0.151838	0.671547	0.560694	-0.463133	0.550919	-0.12508	-0.00344447	0.0443943
221841_s_at	KLF4	Kruppel-like factor 4 (gut)	C1.1	0.637652	-0.0539228	-0.233257	0.0652278	-0.622939	-0.32141	0.0693655	0.324383	0.334695	0.494513	0.707706	-0.645062	0.326009	0.137197	-0.134155	0.344365
217906_at	KLHDC2	kelch domain containing 2	C1.6	-0.793565	-0.269723	0.0573803	0.263018	0.866347	0.45803	-0.108501	0.207208	-0.244876	-0.175111	-0.605987	0.709306	-0.319223	-0.268628	-0.0317854	-0.0977157
214383_x_at	KLHDC3	kelch domain containing 3	C1.6	-0.783341	-0.277086	0.278803	0.596981	0.942372	0.667229	-0.100466	0.235006	-0.128132	-0.105559	-0.443626	0.818131	-0.349429	-0.0845637	-0.4161	0.0348283
221986_s_at	KLHL24	kelch-like family member 24	C1.6	-0.709864	-0.0608186	0.27472	0.189955	0.854415	0.517497	-0.194728	0.00765464	-0.328951	-0.385201	-0.731213	0.712779	-0.457132	-0.0740032	0.0023954	-0.200553
227527_at	KMT2D	lysine (K)-specific methyltransferase 2D	C1.6	-0.580312	-0.271341	0.28231	0.513298	0.672192	0.518394	0.0414992	0.135908	0.113816	-0.030148	-0.247556	0.58284	-0.307155	0.116416	-0.491575	0.108399
209126_x_at	KRT6B	keratin 6B	C1.4	-0.0955982	0.0507417	0.365314	0.684203	0.411627	0.541856	-0.286622	0.274404	0.368656	0.0889885	0.103622	0.332165	-0.396664	0.14573	-0.311286	0.250695
213519_s_at	LAMA2	laminin, alpha 2	C1.6	-0.503717	-0.198769	0.210147	0.513578	0.722469	0.630729	-0.198503	0.33686	0.0531232	-0.0449514	-0.20176	0.613828	-0.275766	-0.137687	-0.329106	0.140281
200770_s_at	LAMC1	laminin, gamma 1 (formerly LAMB2)	C1.11	0.306273	-0.355334	-0.482071	0.18399	-0.407802	-0.360123	0.406563	0.129909	0.371681	0.690195	0.793085	-0.320437	0.588755	-0.262719	-0.255408	0.272223
200618_at	LASP1	LIM and SH3 protein 1	C1.11	0.339528	-0.229661	-0.161183	0.547604	-0.132416	0.0396176	0.135839	0.381805	0.397624	0.682231	0.747054	-0.231816	0.497097	-0.00290193	-0.485771	0.243436
221011_s_at	LBH	limb bud and heart development	C1.3	-0.078818	0.619062	0.758001	0.116357	0.302394	0.472235	-0.48433	-0.296154	-0.217659	-0.565262	-0.359615	0.261872	-0.2939	0.515464	-0.137017	-0.377502
226520_at	LCOR	ligand dependent nuclear receptor corepressor	C1.6	-0.420649	-0.162635	0.117323	0.302227	0.638795	0.494751	-0.130073	0.146627	0.0094446	-0.108007	-0.315318	0.578384	-0.339904	-0.234881	-0.0336189	0.0327135
224443_at	LINC00467	long intergenic non-protein coding RNA 467	C1.11	0.171959	-0.32003	-0.424759	0.10066	-0.273346	-0.35176	0.388382	0.0762706	0.260856	0.642711	0.554582	-0.223719	0.672489	-0.219589	-0.235526	0.0069147
239319_at	LINC00992	long intergenic non-protein coding RNA 992	C1.6	-0.692039	-0.211331	0.108477	0.2947	0.677614	0.411155	-0.079163	-0.0961423	-0.210842	-0.115562	-0.450579	0.777291	-0.10284	-0.213475	-0.256098	-0.223261
238678_at	LINC01000	long intergenic non-protein coding RNA 1000	C1.6	-0.61893	-0.150414	0.131644	0.0435417	0.50275	0.22678	-0.268543	0.323343	-0.167631	-0.323694	-0.417779	0.414252	-0.351586	-0.063499	-0.116292	0.127635
212086_x_at	LMNA	lamin A/C	C1.3	-0.151381	0.59718	0.735013	0.0115791	0.333327	0.552322	-0.275163	-0.334463	-0.41505	-0.606694	-0.621548	0.374687	-0.374477	0.480256	-0.0560782	-0.462466
225176_at	LNPEP	leucyl/cystinyl aminopeptidase	C1.6	-0.742129	-0.312352	0.218854	0.536369	0.899859	0.610923	-0.248934	0.35935	0.0219423	-0.106416	-0.369028	0.76943	-0.415503	-0.151981	-0.330309	0.13988
237779_at	LOC100505711	uncharacterized LOC100505711	C1.6	-0.664278	-0.042434	0.330596	0.247031	0.63762	0.335749	-0.0926615	-0.139053	-0.134032	-0.295066	-0.510968	0.61938	-0.333556	0.0771889	-0.228534	-0.146544
230327_at	LOC730098	uncharacterized LOC730098	C1.6	-0.623218	-0.205703	0.211919	0.252863	0.555688	0.316206	0.012881	-0.137914	-0.100415	-0.143872	-0.327668	0.659924	-0.166383	-0.0140283	-0.37482	-0.114087
203549_s_at	LPL	lipoprotein lipase	C1.10	0.309699	-0.040883	-0.251196	0.1266	-0.313959	-0.24029	-0.0232504	-0.0721252	-0.0718231	0.494552	0.46829	-0.251322	0.659835	-0.0418507	-0.141818	-0.245018
223492_s_at	LRRFIP1	leucine rich repeat (in FLII) interacting protein 1	C1.6	-0.732298	-0.55783	-0.210941	0.209278	0.680361	0.218771	-0.0553426	0.593975	0.118996	-0.0346014	-0.254022	0.478405	-0.349938	-0.46842	-0.0285398	0.401556
226087_at	LZIC	leucine zipper and CTNNBIP1 domain containing	C1.6	-0.764287	-0.220055	0.11765	0.341163	0.701345	0.355376	-0.10749	-0.0721905	-0.169241	-0.149603	-0.479481	0.723017	-0.203986	-0.125618	-0.24883	-0.157555
215222_x_at	MACF1	microtubule-actin crosslinking factor 1	C1.6	-0.740649	-0.117835	0.258477	0.290858	0.768698	0.46283	0.0333917	-0.132756	-0.181276	-0.259129	-0.577558	0.719868	-0.368252	-0.0758329	-0.10473	-0.1864
209348_s_at	MAF	v-maf avian musculoaponeurotic fibrosarcoma oncogene homolog	C1.10	0.0331414	-0.566762	-0.500103	0.36555	-0.10641	-0.164911	0.381239	0.548837	0.166592	0.80686	0.565207	-0.223353	0.714644	-0.249357	-0.485467	0.265383
226385_s_at	MALSU1	mitochondrial assembly of ribosomal large subunit 1	C1.6	-0.25893	0.232476	0.51494	0.463355	0.570166	0.693234	-0.0201642	-0.207098	-0.321759	-0.196751	-0.390463	0.597121	-0.254601	0.200464	-0.252643	-0.316392
224378_x_at	MAP1LC3A	microtubule-associated protein 1 light chain 3 alpha	C1.3	-0.272282	0.235476	0.726872	0.645506	0.594107	0.792173	-0.426417	-0.0590945	-0.217258	-0.21905	-0.254527	0.557993	-0.277836	0.468743	-0.546375	-0.220696
211370_s_at	MAP2K5	mitogen-activated protein kinase kinase 5	C1.3	-0.17159	0.287072	0.680157	0.571157	0.570157	0.766137	-0.339552	-0.0564763	-0.0914858	-0.199208	-0.254815	0.549478	-0.30752	0.377019	-0.442101	-0.192746
225927_at	MAP3K1	mitogen-activated protein kinase kinase kinase 1, E3 ubiquitin protein ligase	C1.6	-0.677132	-0.351208	-0.0376309	0.495297	0.802315	0.511833	0.152263	0.053915	0.0213284	0.147579	-0.346138	0.817443	-0.166823	-0.403284	-0.185782	-0.0670771
217943_s_at	MAP7D1	MAP7 domain containing 1	C1.6	-0.62252	0.0131847	0.552119	0.328079	0.685285	0.54274	-0.259144	0.141403	-0.234616	-0.385157	-0.481747	0.492615	-0.305327	0.369287	-0.477742	-0.0859065
207121_s_at	MAPK6	mitogen-activated protein kinase 6	C1.6	-0.702481	-0.54963	-0.0598433	0.543584	0.757428	0.397329	-0.208952	0.720447	-0.0109322	0.150146	-0.130031	0.520457	-0.19225	-0.268345	-0.376399	0.344937
201668_x_at	MARCKS	myristoylated alanine-rich protein kinase C substrate	C1.10	0.136673	-0.6434	-0.681083	0.183026	-0.34859	-0.44676	0.603304	0.426164	0.433096	0.823437	0.742537	-0.338099	0.625126	-0.413475	-0.280347	0.443294
202484_s_at	MBD2	methyl-CpG binding domain protein 2	C1.11	0.61327	-0.114345	-0.349131	-0.0410728	-0.69488	-0.520701	0.340115	0.119632	0.601183	0.478651	0.805382	-0.669054	0.375945	0.00157693	-0.0627348	0.386054
227833_s_at	MBD6	methyl-CpG binding domain protein 6	C1.3	-0.24033	0.191538	0.623337	0.481627	0.434715	0.557853	-0.366149	-0.0312468	0.0111085	-0.151455	-0.160368	0.378311	-0.19213	0.452588	-0.495976	-0.155604
233015_at	MBNL1	muscleblind-like splicing regulator 1	C1.5	-0.239498	0.126327	0.280598	0.265645	0.447704	0.652101	-0.169358	0.00165976	-0.288539	-0.137702	-0.381529	0.492853	-0.263143	-0.0192417	0.0217193	-0.25302
1553536_at	MBNL2	muscleblind-like splicing regulator 2	C1.3	0.0210589	0.657329	0.83396	0.0622752	0.274033	0.569987	-0.480537	-0.363574	-0.22734	-0.623779	-0.550559	0.272249	-0.58733	0.636629	-0.00433626	-0.345674
220094_s_at	MCUR1	mitochondrial calcium uniporter regulator 1	C1.3	-0.254137	0.463869	0.594091	0.0905439	0.352475	0.295204	-0.388089	-0.474226	-0.398559	-0.550189	-0.556642	0.346209	-0.285249	0.424484	0.00959574	-0.539457
200978_at	MDH1	malate dehydrogenase 1, NAD (soluble)	C1.3	-0.434571	0.462123	0.597123	-0.0750248	0.533915	0.439535	-0.435388	-0.303428	-0.377471	-0.771402	-0.765706	0.515454	-0.597447	0.253526	0.16887	-0.370946
209036_s_at	MDH2	malate dehydrogenase 2, NAD (mitochondrial)	C1.6	-0.710407	-0.0335088	0.435244	0.283271	0.715742	0.370544	-0.37713	0.119882	0.0686138	-0.487561	-0.442261	0.542358	-0.541636	0.178396	-0.288059	0.118716
226420_at	MECOM	MDS1 and EVI1 complex locus	C1.3	0.079112	0.426154	0.515638	0.00386965	0.15673	0.499786	-0.133679	-0.358643	-0.0421395	-0.424279	-0.323592	0.323393	-0.443948	0.209341	0.0939901	-0.199175
209200_at	MEF2C	myocyte enhancer factor 2C	C1.6	-0.549185	-0.585515	-0.141122	0.340447	0.573425	0.236769	-0.0282099	0.774345	0.146691	0.102298	-0.0787192	0.317622	-0.266352	-0.269447	-0.2967	0.561074
225641_at	MEF2D	myocyte enhancer factor 2D	C1.6	-0.658708	-0.0362306	0.372929	0.473817	0.849745	0.646796	-0.201006	-0.00139137	-0.1521	-0.205474	-0.47637	0.791888	-0.277516	0.00711256	-0.354956	-0.18147
210794_s_at	MEG3	maternally expressed 3 (non-protein coding)	C1.3	0.00330721	0.438729	0.555706	-0.0202174	0.161932	0.50453	-0.215426	-0.293633	-0.0905529	-0.443969	-0.321312	0.265708	-0.404131	0.345499	-0.00952111	-0.215281
209758_s_at	MFAP5	microfibrillar associated protein 5	C1.10	0.26808	-0.441361	-0.52732	0.361241	-0.173473	-0.141576	0.351259	0.466491	0.458779	0.806518	0.706848	-0.202627	0.386185	-0.398018	-0.159728	0.407762
223091_x_at	MFF	mitochondrial fission factor	C1.3	-0.0808057	0.667096	0.627647	-0.180544	0.240119	0.344058	-0.476432	-0.413666	-0.336897	-0.7601	-0.636862	0.289024	-0.647478	0.33504	0.406275	-0.417213
1554450_s_at	MIER3	mesoderm induction early response 1, family member 3	C1.5	0.122115	0.297299	0.513823	0.406086	0.307509	0.622684	-0.433951	-0.0568675	0.201442	-0.159844	-0.0917606	0.339437	-0.559788	0.231492	-0.0330527	0.0238775
226066_at	MITF	microphthalmia-associated transcription factor	C1.6	-0.513647	0.0758191	0.44143	0.535846	0.761202	0.662789	-0.25359	0.118301	-0.284118	-0.169075	-0.509632	0.587468	-0.260991	0.179314	-0.300461	-0.223753
207013_s_at	MMP16	matrix metallopeptidase 16 (membrane-inserted)	C1.1	0.663725	0.283562	-0.128806	-0.388424	-0.683984	-0.421652	0.0620796	-0.0222842	0.00318415	0.0865407	0.269682	-0.699472	0.253969	0.142816	0.289224	0.014672
226790_at	MORN2	MORN repeat containing 2	C1.3	-0.265115	0.358126	0.323193	-0.149962	0.201198	0.0547838	-0.29935	-0.412748	-0.442838	-0.528001	-0.592576	0.252384	-0.269849	0.221438	0.189231	-0.428485
1557455_s_at	MOSPD1	motile sperm domain containing 1	C1.6	-0.704467	-0.169114	0.213742	0.128055	0.636477	0.27375	0.119091	-0.017258	-0.124463	-0.309705	-0.49728	0.566856	-0.294008	-0.0578479	-0.191547	-0.0255565
205413_at	MPPED2	metallophosphoesterase domain containing 2	C1.6	-0.812316	-0.301733	0.125918	0.446992	0.908225	0.564256	-0.0229337	0.0232269	-0.0300643	-0.0818149	-0.459589	0.898162	-0.26783	-0.293283	-0.243564	-0.101873
218112_at	MRPS34	mitochondrial ribosomal protein S34	C1.3	0.0230446	0.400139	0.658349	0.41553	0.333228	0.687688	-0.539749	-0.00168001	0.0636627	-0.311654	-0.189615	0.342603	-0.611301	0.363112	-0.107472	0.0142305
224302_s_at	MRPS36	mitochondrial ribosomal protein S36	C1.3	-0.249199	0.272586	0.492338	0.19041	0.348701	0.315998	-0.185446	-0.0984683	-0.165494	-0.385987	-0.354811	0.288252	-0.340982	0.365442	-0.214934	-0.106551
1552277_a_at	MSANTD3	Myb/SANT-like DNA-binding domain containing 3	C1.5	-0.252936	0.228499	0.563718	0.520897	0.590492	0.82726	-0.372244	-0.141716	-0.215358	-0.152029	-0.308863	0.664895	-0.211344	0.185354	-0.331883	-0.33457
225237_s_at	MSI2	musashi RNA-binding protein 2	C1.6	-0.63611	-0.11868	0.299524	0.185792	0.725116	0.396545	-0.267609	0.367223	-0.113148	-0.418453	-0.524801	0.435032	-0.582898	0.0397598	-0.0461372	0.168083
1554126_at	MSRB3	methionine sulfoxide reductase B3	C1.6	-0.624088	-0.512872	-0.214742	0.171234	0.47503	0.0664125	-0.0341926	0.685171	0.127302	0.0263495	-0.0948419	0.252362	-0.219135	-0.344076	-0.113632	0.462568
212251_at	MTDH	metadherin	C1.11	0.35551	-0.492992	-0.737052	-0.0772054	-0.534135	-0.62022	0.419377	0.510583	0.408723	0.665098	0.75204	-0.589433	0.50369	-0.448138	0.0416915	0.536351
209757_s_at	MYCN	v-myc avian myelocytomatosis viral oncogene neuroblastoma derived homolog	C1.6	-0.654964	-0.163157	0.237762	0.348047	0.727793	0.487547	-0.108399	-0.00275271	0.0123999	-0.195474	-0.352111	0.735398	-0.3787	-0.146328	-0.197353	-0.0141853
214468_at	MYH6	myosin, heavy chain 6, cardiac muscle, alpha	C1.6	-0.893684	-0.335241	0.156796	0.426111	0.95539	0.632272	-0.0760832	0.178175	-0.177975	-0.138475	-0.520957	0.929038	-0.29359	-0.288731	-0.292978	-0.0585598
216265_x_at	MYH7	myosin, heavy chain 7, cardiac muscle, beta	C1.6	-0.921614	-0.408484	0.0933086	0.404251	0.941921	0.523351	-0.118483	0.289218	-0.159273	-0.138682	-0.496368	0.844485	-0.293536	-0.293664	-0.288358	0.0338612
210395_x_at	MYL4	myosin, light chain 4, alkali; atrial, embryonic	C1.5	-0.436447	-0.0834706	0.269577	0.44554	0.688212	0.810891	-0.227336	0.242894	-0.139545	-0.0328567	-0.316865	0.770369	-0.306381	-0.179803	-0.231524	-0.0573862
202555_s_at	MYLK	myosin light chain kinase	C1.1	0.676884	0.473965	0.0670118	-0.416579	-0.726901	-0.486443	0.0414378	-0.43543	-0.102368	-0.0656686	0.1111	-0.717138	0.177821	0.482123	0.264123	-0.225496
220925_at	NAA35	N(alpha)-acetyltransferase 35, NatC auxiliary subunit	C1.6	-0.743607	-0.228695	0.161803	0.362392	0.849141	0.508828	-0.0195288	0.0344826	-0.17781	-0.178164	-0.541738	0.733599	-0.263995	-0.163113	-0.188221	-0.128882
224512_s_at	NAA38	N(alpha)-acetyltransferase 38, NatC auxiliary subunit	C1.3	-0.390504	0.279938	0.76469	0.50641	0.676982	0.766265	-0.382554	-0.178	0.0292593	-0.442596	-0.404242	0.661006	-0.600603	0.396928	-0.366169	-0.0993421
213630_at	NACAD	NAC alpha domain containing	C1.6	-0.639755	0.00219696	0.308489	0.225266	0.650125	0.499157	-0.0327643	-0.231852	-0.260975	-0.274894	-0.573444	0.734212	-0.322096	-0.0137781	-0.14332	-0.2779
202268_s_at	NAE1	NEDD8 activating enzyme E1 subunit 1	C1.4	-0.0487158	0.0820943	0.459262	0.528987	0.367543	0.56673	-0.239514	0.165711	0.224621	-0.111068	-0.0207398	0.274023	-0.535151	0.265913	-0.216049	0.23022
1555167_s_at	NAMPT	nicotinamide phosphoribosyltransferase	C1.3	0.0317561	0.162246	0.563015	0.448494	0.216079	0.444152	-0.273719	0.15379	0.534572	-0.0931535	0.191828	0.142912	-0.404551	0.445223	-0.439803	0.279208
218189_s_at	NANS	N-acetylneuraminic acid synthase	C1.5	-0.290501	0.229248	0.634162	0.439843	0.63019	0.793256	-0.168327	-0.0758517	-0.166829	-0.243482	-0.322064	0.596969	-0.268407	0.282291	-0.365496	-0.267372
218330_s_at	NAV2	neuron navigator 2	C1.6	-0.655222	-0.229024	0.229359	0.597915	0.905246	0.660151	-0.0318724	0.150021	-0.100111	0.0217007	-0.34797	0.797558	-0.2002	-0.14042	-0.373463	-0.0909654
204823_at	NAV3	neuron navigator 3	C1.11	0.407484	-0.194075	-0.309009	0.107256	-0.465562	-0.39148	0.0427379	0.215743	0.253593	0.415539	0.625472	-0.523783	0.362395	0.064573	-0.168525	0.289148
223244_s_at	NDUFA12	NADH dehydrogenase (ubiquinone) 1 alpha subcomplex, 12	C1.3	-0.549116	0.348799	0.673579	0.153641	0.694054	0.618773	-0.478706	-0.214192	-0.367809	-0.650656	-0.738307	0.673045	-0.541565	0.305276	-0.114397	-0.351282
202001_s_at	NDUFA6	NADH dehydrogenase (ubiquinone) 1 alpha subcomplex, 6, 14kDa	C1.3	-0.0715108	0.628891	0.598329	-0.202465	0.204222	0.265085	-0.342619	-0.61744	-0.130755	-0.699838	-0.568936	0.273589	-0.588533	0.37197	0.346909	-0.440177
227160_s_at	NDUFAF5	NADH dehydrogenase (ubiquinone) complex I, assembly factor 5	C1.3	-0.194947	0.434986	0.760433	0.359804	0.514034	0.654915	-0.307318	-0.218181	-0.165276	-0.414386	-0.36597	0.422838	-0.329623	0.481932	-0.293801	-0.30659
223112_s_at	NDUFB10	NADH dehydrogenase (ubiquinone) 1 beta subcomplex, 10, 22kDa	C1.3	-0.159382	0.249243	0.459948	0.122008	0.386375	0.467524	-0.404198	-0.0539285	-0.118272	-0.389564	-0.421331	0.322938	-0.597631	0.211057	0.11709	-0.0582504
218320_s_at	NDUFB11	NADH dehydrogenase (ubiquinone) 1 beta subcomplex, 11, 17.3kDa	C1.3	-0.628066	0.146255	0.526754	0.187006	0.752751	0.540029	-0.364936	-0.131729	-0.315371	-0.575423	-0.71833	0.678851	-0.532045	0.210337	-0.132843	-0.244426
218200_s_at	NDUFB2	NADH dehydrogenase (ubiquinone) 1 beta subcomplex, 2, 8kDa	C1.3	-0.37959	0.331869	0.458536	-0.0183238	0.484671	0.322568	-0.290059	-0.3118	-0.0896238	-0.56278	-0.524679	0.497914	-0.516936	0.153325	0.100934	-0.256342
202839_s_at	NDUFB7	NADH dehydrogenase (ubiquinone) 1 beta subcomplex, 7, 18kDa	C1.3	-0.0507712	0.399509	0.672287	0.267688	0.445157	0.73287	-0.269917	-0.136051	-0.00992831	-0.387798	-0.324359	0.511167	-0.566033	0.276337	-0.10888	-0.122693
201227_s_at	NDUFB8	NADH dehydrogenase (ubiquinone) 1 beta subcomplex, 8, 19kDa	C1.3	-0.151662	0.365225	0.686303	0.445203	0.527835	0.690205	-0.442978	-0.106296	0.148963	-0.293276	-0.207071	0.484948	-0.472637	0.350195	-0.2266	-0.1481
222992_s_at	NDUFB9	NADH dehydrogenase (ubiquinone) 1 beta subcomplex, 9, 22kDa	C1.3	-0.374984	0.437485	0.697341	-0.124708	0.382021	0.386279	-0.430634	-0.375612	-0.397939	-0.787663	-0.781701	0.383416	-0.534961	0.503999	-0.00420432	-0.379497
203039_s_at	NDUFS1	NADH dehydrogenase (ubiquinone) Fe-S protein 1, 75kDa (NADH-coenzyme Q reductase)	C1.6	-0.516347	-0.0767781	-0.0294755	-0.220032	0.340648	-0.0504031	-0.219015	0.0498014	-0.0370642	-0.446591	-0.403697	0.315382	-0.410249	-0.244661	0.302485	0.0403667
201966_at	NDUFS2	NADH dehydrogenase (ubiquinone) Fe-S protein 2, 49kDa (NADH-coenzyme Q reductase)	C1.3	-0.127434	0.658675	0.838803	-0.0631272	0.327201	0.510474	-0.447496	-0.421671	-0.286567	-0.784958	-0.602797	0.347016	-0.589147	0.572424	0.0574102	-0.42249
201740_at	NDUFS3	NADH dehydrogenase (ubiquinone) Fe-S protein 3, 30kDa (NADH-coenzyme Q reductase)	C1.3	-0.396486	0.318097	0.735455	0.39203	0.673518	0.670699	-0.398817	-0.22164	-0.142019	-0.477587	-0.492528	0.59478	-0.464836	0.414953	-0.277544	-0.291342
203606_at	NDUFS6	NADH dehydrogenase (ubiquinone) Fe-S protein 6, 13kDa (NADH-coenzyme Q reductase)	C1.6	-0.336164	0.0421017	0.408887	0.295041	0.3919	0.362739	-0.0919329	0.0131974	-0.0395272	-0.248838	-0.314901	0.353945	-0.395534	0.331462	-0.343915	0.058891
211752_s_at	NDUFS7	NADH dehydrogenase (ubiquinone) Fe-S protein 7, 20kDa (NADH-coenzyme Q reductase)	C1.3	-0.211237	0.493118	0.794728	0.21536	0.295073	0.419076	-0.479524	-0.351117	-0.127829	-0.599534	-0.401534	0.321847	-0.488217	0.663298	-0.306885	-0.207095
208714_at	NDUFV1	NADH dehydrogenase (ubiquinone) flavoprotein 1, 51kDa	C1.3	-0.180972	0.521559	0.69283	0.0360782	0.26183	0.317919	-0.453538	-0.330992	-0.00608472	-0.659414	-0.413112	0.237147	-0.551968	0.524928	-0.0174991	-0.20989
202941_at	NDUFV2	NADH dehydrogenase (ubiquinone) flavoprotein 2, 24kDa	C1.1	-0.0159101	0.397833	0.236439	-0.438686	0.0673388	-0.0257802	-0.415639	-0.194146	-0.169508	-0.639377	-0.422145	0.0576217	-0.507067	0.0622733	0.540983	-0.167612
216882_s_at	NEBL	nebulette	C1.6	-0.423812	0.0821663	0.302915	0.167308	0.594643	0.56677	0.145778	-0.139233	-0.197989	-0.295926	-0.548868	0.704342	-0.437621	-0.14038	0.0357898	-0.176678
215005_at	NECAB2	N-terminal EF-hand calcium binding protein 2	C1.6	-0.306191	0.0917512	0.315657	-0.0322571	0.291624	0.289862	-0.0566305	-0.119818	-0.191267	-0.388032	-0.364201	0.336293	-0.281004	0.106609	-0.051115	-0.120723
212445_s_at	NEDD4L	neural precursor cell expressed, developmentally down-regulated 4-like, E3 ubiquitin protein ligase	C1.3	-0.419175	0.286535	0.596059	0.196538	0.617991	0.687246	-0.174439	-0.22622	-0.264798	-0.532873	-0.630119	0.593444	-0.4755	0.208002	-0.0723685	-0.276329
211086_x_at	NEK1	NIMA-related kinase 1	C1.7	-0.196012	-0.383809	-0.150945	-0.0753513	0.0386811	-0.116656	0.330113	0.199539	0.390018	-0.054083	0.0636684	0.0123108	-0.306917	-0.119978	-0.114457	0.57651
218407_x_at	NENF	neudesin neurotrophic factor	C1.6	-0.741052	-0.230628	0.135699	0.292923	0.790459	0.586272	0.0360938	-0.0213376	-0.352136	-0.156218	-0.553431	0.848675	-0.109212	-0.281292	-0.2414	-0.236221
209290_s_at	NFIB	nuclear factor I/B	C1.1	0.753711	0.271728	-0.326619	-0.507578	-0.77347	-0.546872	0.0685479	-0.286882	-0.0394888	0.0967136	0.27172	-0.640194	0.199695	-0.0646673	0.604612	-0.108369
202216_x_at	NFYC	nuclear transcription factor Y, gamma	C1.3	-0.547614	0.0793658	0.592082	0.508514	0.761259	0.646439	-0.356839	0.0732279	-0.172976	-0.379269	-0.510977	0.640685	-0.531265	0.285426	-0.365278	-0.0322212
202891_at	NIT1	nitrilase 1	C1.3	0.212657	0.809945	0.933317	0.131123	0.0669102	0.482905	-0.617736	-0.370579	-0.201126	-0.604474	-0.293365	0.0740339	-0.413758	0.81474	-0.133602	-0.372046
218318_s_at	NLK	nemo-like kinase	C1.6	-0.669962	0.0725164	0.455729	0.353722	0.767413	0.626517	-0.155041	-0.105356	-0.273916	-0.435113	-0.628632	0.729768	-0.464397	0.107296	-0.204648	-0.183096
221051_s_at	NMRK2	nicotinamide riboside kinase 2	C1.6	-0.756008	-0.280295	0.219835	0.297182	0.777368	0.421678	-0.246381	0.485512	-0.0982228	-0.287859	-0.463418	0.559335	-0.467927	-0.0570691	-0.248022	0.232856
202784_s_at	NNT	nicotinamide nucleotide transhydrogenase	C1.3	-0.737471	0.0735844	0.416638	0.171827	0.784163	0.47985	-0.329247	-0.0795875	-0.236491	-0.542214	-0.693596	0.693601	-0.482569	0.0459324	-0.0762542	-0.196925
217796_s_at	NPLOC4	nuclear protein localization 4 homolog (S. cerevisiae)	C1.3	-0.331845	0.251818	0.664285	0.31678	0.484841	0.51288	-0.187157	-0.209152	-0.141744	-0.452218	-0.498994	0.457253	-0.483709	0.453528	-0.30924	-0.128405
225768_at	NR1D2	nuclear receptor subfamily 1, group D, member 2	C1.6	-0.560996	-0.120546	0.230545	0.465603	0.774864	0.642584	-0.173479	-0.0278136	-0.181255	-0.084235	-0.451485	0.76016	-0.23522	-0.0892101	-0.240171	-0.213106
216321_s_at	NR3C1	nuclear receptor subfamily 3, group C, member 1 (glucocorticoid receptor)	C1.10	0.400538	-0.225505	-0.559012	0.0185574	-0.386277	-0.36124	0.183869	0.177125	-0.0334639	0.629239	0.402175	-0.417282	0.574987	-0.264491	0.116125	-0.0101763
205259_at	NR3C2	nuclear receptor subfamily 3, group C, member 2	C1.6	-0.594451	-0.0494328	0.376972	0.507919	0.811883	0.663632	-0.210926	-0.0475566	-0.202158	-0.107061	-0.493805	0.747118	-0.247473	0.0477601	-0.278123	-0.293444
225592_at	NRM	nurim (nuclear envelope membrane protein)	C1.6	-0.41803	0.0833194	0.313467	0.206674	0.599728	0.370354	-0.405934	-0.0594011	-0.185754	-0.327459	-0.445935	0.483974	-0.496704	0.0321131	0.117911	-0.149612
219084_at	NSD1	nuclear receptor binding SET domain protein 1	C1.4	-0.133605	0.0149773	0.415911	0.517617	0.341015	0.413563	-0.285793	0.244682	0.129177	-0.0773354	0.0626815	0.182155	-0.318254	0.340472	-0.383983	0.195726
229219_s_at	NTAN1	N-terminal asparagine amidase	C1.3	-0.116616	0.419939	0.686977	0.410314	0.390235	0.583607	-0.383921	-0.380124	-0.0985408	-0.317281	-0.263272	0.466867	-0.214223	0.459325	-0.357481	-0.386295
212691_at	NUP188	nucleoporin 188kDa	C1.3	0.00235734	0.597717	0.702489	0.222499	0.242157	0.481009	-0.563622	-0.316942	-0.149486	-0.460376	-0.270417	0.308321	-0.347627	0.470744	-0.115325	-0.344477
218622_at	NUP37	nucleoporin 37kDa	C1.6	-0.265208	-0.0090632	0.300977	0.588765	0.57496	0.573736	-0.342445	0.34201	-0.0912775	0.0201223	-0.0823542	0.371565	-0.18625	0.0926683	-0.292594	0.0159217
212775_at	OBSL1	obscurin-like 1	C1.6	-0.828679	-0.255614	0.0773993	0.222345	0.699775	0.249176	0.0469938	-0.102877	-0.200079	-0.198861	-0.536426	0.710679	-0.195717	-0.162455	-0.213361	-0.151631
209240_at	OGT	O-linked N-acetylglucosamine (GlcNAc) transferase	C1.3	-0.121732	0.0317655	0.241022	0.301371	0.372343	0.296922	-0.36941	0.19237	0.131768	-0.118537	-0.162232	0.207059	-0.565209	0.112503	0.0869994	0.172883
209020_at	OSER1	oxidative stress responsive serine-rich 1	C1.5	-0.151026	0.427896	0.757989	0.406351	0.51657	0.852484	-0.407751	-0.198166	-0.24061	-0.34492	-0.44703	0.550244	-0.436485	0.4493	-0.248982	-0.342258
215157_x_at	PABPC1	poly(A) binding protein, cytoplasmic 1	C1.1	0.710548	0.447704	0.0796685	-0.221794	-0.722251	-0.358206	0.0347716	-0.472876	-0.0490329	0.120827	0.318956	-0.581524	0.418717	0.417573	0.0337635	-0.314418
208113_x_at	PABPC3	poly(A) binding protein, cytoplasmic 3	C1.1	0.637734	0.191675	-0.161236	-0.371067	-0.721948	-0.560997	0.199828	-0.223892	0.0429296	0.154481	0.404168	-0.681205	0.432101	0.213452	0.079708	-0.0480098
201064_s_at	PABPC4	poly(A) binding protein, cytoplasmic 4 (inducible form)	C1.6	-0.874476	-0.433922	0.0228002	0.290029	0.840715	0.333932	-0.0578313	0.362692	-0.167473	-0.155985	-0.485548	0.593731	-0.228356	-0.211193	-0.242393	0.0961263
224658_x_at	PACS1	phosphofurin acidic cluster sorting protein 1	C1.3	-0.123127	0.157587	0.479093	0.279442	0.280088	0.343613	-0.273485	-0.0422026	0.300535	-0.240694	-0.157894	0.197684	-0.444503	0.381248	-0.192827	0.0636374
222983_s_at	PAIP2	poly(A) binding protein interacting protein 2	C1.6	-0.538266	0.011042	0.351886	0.442942	0.80766	0.703083	-0.324522	0.0634671	-0.0893461	-0.225694	-0.430837	0.763971	-0.512329	-0.0807544	-0.0901602	-0.0879701
218969_at	PAM16	presequence translocase-associated motor 16 homolog (S. cerevisiae)	C1.3	-0.0771147	0.68517	0.865441	-0.030229	0.332685	0.53085	-0.411193	-0.497411	-0.322678	-0.750126	-0.649721	0.34201	-0.56364	0.608473	0.0353549	-0.46008
209361_s_at	PCBP4	poly(rC) binding protein 4	C1.3	-0.270932	0.414166	0.648109	0.0455769	0.455165	0.511456	-0.489911	-0.0878754	-0.163458	-0.575245	-0.587601	0.356107	-0.560897	0.389362	0.0523997	-0.258234
228640_at	PCDH7	protocadherin 7	C1.6	-0.579827	-0.41776	-0.012182	0.612628	0.760307	0.564488	-0.0186664	0.126192	0.0162937	0.244097	-0.169527	0.765187	-0.10803	-0.316591	-0.322481	-0.0197084
226326_at	PCGF5	polycomb group ring finger 5	C1.6	-0.574171	-0.153809	0.153142	0.379944	0.75049	0.495405	-0.17189	0.0181597	-0.0199469	-0.0699456	-0.388245	0.700202	-0.254479	-0.185555	-0.109054	-0.164672
205559_s_at	PCSK5	proprotein convertase subtilisin/kexin type 5	C1.1	0.780804	0.540154	0.159031	-0.189217	-0.574838	-0.0334378	0.0522366	-0.424986	-0.217447	0.164854	0.242276	-0.432211	0.447816	0.31338	0.149354	-0.521257
206389_s_at	PDE3A	phosphodiesterase 3A, cGMP-inhibited	C1.6	-0.619531	-0.0523451	0.317892	0.3768	0.78364	0.639304	-0.140715	-0.062807	-0.180198	-0.200404	-0.435471	0.846483	-0.256286	-0.150943	-0.225367	-0.233078
210837_s_at	PDE4D	phosphodiesterase 4D, cAMP-specific	C1.6	-0.574642	-0.275105	0.157343	0.39709	0.762983	0.734823	-0.066005	0.41772	-0.122539	-0.0455112	-0.296471	0.710209	-0.288657	-0.276583	-0.238717	0.10216
208911_s_at	PDHB	pyruvate dehydrogenase (lipoamide) beta	C1.3	-0.0857516	0.439667	0.561116	-0.0490933	0.217878	0.337324	-0.25442	-0.211959	0.132204	-0.563757	-0.288528	0.189245	-0.577314	0.315079	0.0992911	-0.0286608
208612_at	PDIA3	protein disulfide isomerase family A, member 3	C1.9	0.0737594	-0.395368	-0.516964	-0.0720773	-0.311578	-0.411698	0.774149	0.0327286	0.089478	0.516449	0.361349	-0.275688	0.677571	-0.288863	-0.190649	0.0845938
211564_s_at	PDLIM4	PDZ and LIM domain 4	C1.5	-0.30185	-0.0361063	0.418378	0.738491	0.62108	0.805202	-0.0736415	0.12644	0.0612011	0.131992	-0.0863015	0.577969	-0.226407	0.138977	-0.484458	-0.00662565
213684_s_at	PDLIM5	PDZ and LIM domain 5	C1.6	-0.828269	-0.436399	0.0323322	0.44406	0.88785	0.535021	-0.14483	0.513077	-0.0382622	-0.0577543	-0.355689	0.768852	-0.346208	-0.361498	-0.263857	0.2209
214121_x_at	PDLIM7	PDZ and LIM domain 7 (enigma)	C1.8	-0.476287	-0.481924	-0.0846382	0.317942	0.466163	0.215471	-0.111252	0.851795	0.2629	0.0171483	0.0404152	0.227965	-0.362267	-0.232395	-0.263133	0.68634
226006_at	PET100	PET100 homolog (S. cerevisiae)	C1.6	-0.551287	-0.254042	0.137443	0.503991	0.701298	0.459715	-0.174339	0.123737	0.198497	0.0247636	-0.171258	0.67798	-0.198476	-0.200007	-0.319678	0.0437869
203972_s_at	PEX3	peroxisomal biogenesis factor 3	C1.1	0.782018	0.133669	-0.242948	-0.186611	-0.816576	-0.494307	0.0858256	-0.0620933	0.402103	0.286209	0.641226	-0.71023	0.141873	0.0817981	0.234319	0.274872
200634_at	PFN1	profilin 1	C1.11	0.0215402	-0.397199	-0.0683986	0.634146	0.002229	0.0114404	0.0907485	0.471405	0.431873	0.556261	0.687306	-0.121232	0.405894	0.136852	-0.81104	0.424476
204992_s_at	PFN2	profilin 2	C1.6	-0.510687	-0.645181	-0.290877	0.3272	0.544277	0.278633	0.0844517	0.680446	0.213971	0.25098	0.0469501	0.428928	-0.233722	-0.513584	-0.139575	0.499042
205736_at	PGAM2	phosphoglycerate mutase 2 (muscle)	C1.6	-0.5218	-0.505069	-0.141291	0.347597	0.547938	0.205972	-0.0422152	0.768362	0.374494	0.086651	0.0141742	0.290959	-0.333868	-0.308211	-0.208993	0.610369
201118_at	PGD	phosphogluconate dehydrogenase	C1.11	0.561933	-0.172471	-0.31774	-0.0509664	-0.649435	-0.452799	0.170168	0.222731	0.340246	0.379046	0.746291	-0.624589	0.248737	0.0162511	-0.0964124	0.496928
208491_s_at	PGM5	phosphoglucomutase 5	C1.5	-0.422015	-0.0465403	0.326036	0.49822	0.687254	0.760557	0.0832811	0.149681	-0.0938826	-0.00178134	-0.22865	0.69652	-0.135098	-0.0990505	-0.340242	-0.133088
222622_at	PGP	phosphoglycolate phosphatase	C1.6	-0.676948	-0.191512	0.298895	0.388925	0.701764	0.44313	-0.289905	0.436871	0.129524	-0.302102	-0.294686	0.516585	-0.545824	0.0132088	-0.309552	0.354795
210417_s_at	PI4KB	phosphatidylinositol 4-kinase, catalytic, beta	C1.5	-0.347115	0.162403	0.55422	0.441758	0.603213	0.769422	-0.204032	-0.0425891	-0.22544	-0.26406	-0.409062	0.601786	-0.30129	0.248145	-0.408321	-0.15291
214442_s_at	PIAS2	protein inhibitor of activated STAT, 2	C1.3	0.0334238	0.592894	0.736241	0.0643339	0.170811	0.374454	-0.405358	-0.327939	-0.0320317	-0.567439	-0.334364	0.161697	-0.487413	0.554216	-0.0135192	-0.234269
215236_s_at	PICALM	phosphatidylinositol binding clathrin assembly protein	C1.1	0.827011	0.198269	-0.189726	-0.243895	-0.794748	-0.446331	0.0353267	0.104324	0.38024	0.248581	0.690528	-0.79049	0.207295	0.0880397	0.231956	0.286815
204571_x_at	PIN4	protein (peptidylprolyl cis/trans isomerase) NIMA-interacting, 4 (parvulin)	C1.3	-0.0149828	0.525366	0.555538	0.205892	0.28963	0.48905	-0.228939	-0.631387	-0.227854	-0.32489	-0.390669	0.45606	-0.260724	0.320626	-0.0132121	-0.547859
209018_s_at	PINK1	PTEN induced putative kinase 1	C1.5	-0.25696	0.314153	0.694696	0.498977	0.668279	0.917566	-0.411458	-0.109462	-0.18033	-0.298829	-0.361461	0.707101	-0.370222	0.255281	-0.310804	-0.306601
205570_at	PIP4K2A	phosphatidylinositol-5-phosphate 4-kinase, type II, alpha	C1.3	-0.0129822	0.600289	0.656185	-0.202411	0.154489	0.346977	-0.42796	-0.311727	-0.232903	-0.67746	-0.506918	0.188926	-0.513663	0.437903	0.166343	-0.304587
223124_s_at	PITHD1	PITH (C-terminal proteasome-interacting domain of thioC1.5oxin-like) domain containing 1	C1.5	-0.100817	0.333774	0.588007	0.389473	0.401704	0.702275	-0.256775	-0.0890228	0.0030488	-0.315823	-0.336202	0.437275	-0.560724	0.289574	-0.139639	-0.028863
201929_s_at	PKP4	plakophilin 4	C1.3	-0.302443	0.223037	0.397331	0.269184	0.490627	0.42572	-0.243394	-0.144288	-0.0501086	-0.251631	-0.433659	0.467945	-0.449015	0.120662	0.0838881	-0.243531
205125_at	PLCD1	phospholipase C, delta 1	C1.3	0.00537156	0.404282	0.490117	-0.060766	0.235357	0.387361	-0.619653	-0.0966123	-0.224483	-0.472221	-0.362267	0.2163	-0.431486	0.263672	0.17008	-0.238177
212036_s_at	PNN	pinin, desmosome associated protein	C1.3	-0.245675	0.217606	0.329074	-0.267665	0.136448	-0.00737838	-0.307447	-0.192229	0.102242	-0.672811	-0.372224	0.123678	-0.659669	0.237336	0.205912	0.101064
1553587_a_at	POLE4	polymerase (DNA-directed), epsilon 4, accessory subunit	C1.6	-0.446034	-0.102683	0.265983	0.476652	0.708721	0.642994	-0.0738372	0.129582	-0.374328	-0.03305	-0.363183	0.657992	-0.207191	-0.0272916	-0.24696	-0.192391
209511_at	POLR2F	polymerase (RNA) II (DNA directed) polypeptide F	C1.3	-0.119425	0.256058	0.439253	0.155403	0.373693	0.591271	-0.503257	-0.0692111	-0.00674384	-0.379564	-0.265002	0.487755	-0.545376	0.0964613	-0.00841218	-0.0331577
212782_x_at	POLR2J	polymerase (RNA) II (DNA directed) polypeptide J, 13.3kDa	C1.3	-0.159399	0.397869	0.746089	0.312118	0.411125	0.603877	-0.46325	-0.0361693	0.0566437	-0.549928	-0.330883	0.336053	-0.63969	0.499401	-0.22432	0.0311178
211730_s_at	POLR2L	polymerase (RNA) II (DNA directed) polypeptide L, 7.6kDa	C1.4	-0.268612	0.194848	0.615387	0.653975	0.667813	0.801258	-0.343938	0.018414	-0.0329322	-0.165417	-0.214841	0.613461	-0.376317	0.276742	-0.401845	-0.122094
218866_s_at	POLR3K	polymerase (RNA) III (DNA directed) polypeptide K, 12.3 kDa	C1.6	-0.312367	0.103224	0.513974	0.642911	0.621193	0.70866	-0.424273	0.258895	-0.00708023	-0.109909	-0.0961457	0.499674	-0.258796	0.200167	-0.447102	0.00660072
210830_s_at	PON2	paraoxonase 2	C1.11	0.693496	-0.0942898	-0.378499	-0.111254	-0.737943	-0.509623	0.185829	0.171754	0.481761	0.502986	0.848094	-0.665089	0.378379	-0.062875	0.0109434	0.369026
219195_at	PPARGC1A	peroxisome proliferator-activated receptor gamma, coactivator 1 alpha	C1.3	-0.188351	0.652993	0.713338	-0.037156	0.443115	0.539388	-0.487389	-0.437456	-0.441549	-0.757677	-0.784932	0.446593	-0.679414	0.382598	0.307831	-0.498666
232181_at	PPARGC1B	peroxisome proliferator-activated receptor gamma, coactivator 1 beta	C1.3	-0.133962	0.369627	0.651746	0.209329	0.411785	0.533432	-0.395325	-0.163102	-0.103228	-0.543997	-0.425439	0.336558	-0.710016	0.456012	-0.0578066	-0.0269678
211765_x_at	PPIA	peptidylprolyl isomerase A (cyclophilin A)	C1.11	0.465112	-0.262713	-0.342225	0.25205	-0.473315	-0.286144	0.29861	0.192257	0.464241	0.675129	0.858152	-0.396964	0.535659	-0.0870304	-0.364942	0.341386
236302_at	PPM1E	protein phosphatase, Mg2+/Mn2+ dependent, 1E	C1.6	-0.777068	-0.254076	0.182968	0.473089	0.900124	0.640032	-0.0259485	0.0145773	0.00725893	-0.0792607	-0.428326	0.935896	-0.271465	-0.281865	-0.28229	-0.109274
201407_s_at	PPP1CB	protein phosphatase 1, catalytic subunit, beta isozyme	C1.6	-0.625187	-0.490024	-0.298341	0.216663	0.661838	0.173008	0.0194617	0.365203	-0.0430676	0.0814129	-0.280246	0.515057	-0.13553	-0.520061	0.0286957	0.121874
201603_at	PPP1R12A	protein phosphatase 1, regulatory subunit 12A	C1.6	-0.647056	-0.412503	-0.0942807	0.53257	0.813907	0.519212	-0.00715508	0.243446	-0.12225	0.245246	-0.292065	0.739741	-0.0579951	-0.415816	-0.188676	-0.0841852
205478_at	PPP1R1A	protein phosphatase 1, regulatory (inhibitor) subunit 1A	C1.6	-0.459373	-0.302814	0.0478008	0.0964173	0.389513	0.0823124	-0.35211	0.716107	-0.0173588	-0.220939	-0.160447	0.0671358	-0.306765	0.006364	-0.182727	0.453318
228494_at	PPP1R9A	protein phosphatase 1, regulatory subunit 9A	C1.6	-0.714959	-0.174045	0.173825	0.451906	0.895812	0.672087	-0.0919057	-0.0189301	-0.19043	-0.0928907	-0.480457	0.938324	-0.236844	-0.320355	-0.165092	-0.235415
202432_at	PPP3CB	protein phosphatase 3, catalytic subunit, beta isozyme	C1.6	-0.637572	-0.519306	-0.0040896	0.714419	0.793293	0.548513	-0.0719576	0.562344	-0.00444082	0.28684	-0.0970873	0.574232	-0.0626566	-0.213081	-0.503687	0.223603
235744_at	PPTC7	PTC7 protein phosphatase homolog (S. cerevisiae)	C1.6	-0.443614	0.240228	0.280014	-0.211061	0.451938	0.207297	-0.472858	0.0600178	-0.34806	-0.652768	-0.674251	0.286101	-0.488036	0.0348248	0.320854	-0.167539
229687_s_at	PRDM11	PR domain containing 11	C1.6	-0.315472	-0.150886	0.189358	0.6436	0.689676	0.674385	0.139721	0.0689188	0.0472716	0.193185	-0.121294	0.63468	-0.0997953	-0.128195	-0.334332	-0.0788491
218329_at	PRDM4	PR domain containing 4	C1.5	-0.225536	0.0481747	0.396403	0.53284	0.549285	0.704938	0.0101227	0.0254965	0.0367665	-0.0191997	-0.161185	0.469225	-0.300469	0.152612	-0.280235	-0.0448231
202741_at	PRKACB	protein kinase, cAMP-dependent, catalytic, beta	C1.6	-0.696355	-0.264454	0.102536	0.486825	0.843383	0.640686	0.0483931	-0.0376604	-0.146865	0.0305682	-0.430411	0.909439	-0.151143	-0.300916	-0.269946	-0.204251
211084_x_at	PRKD3	protein kinase D3	C1.3	-0.0375422	0.269903	0.490823	0.134908	0.332615	0.438693	-0.330703	0.0975105	0.114734	-0.29149	-0.270221	0.241482	-0.494485	0.247934	0.0208732	-0.0172219
206445_s_at	PRMT1	protein arginine methyltransferase 1	C1.6	-0.655821	-0.241447	0.340411	0.740794	0.803234	0.683545	-0.184944	0.225949	0.157912	0.00394629	-0.161914	0.741881	-0.298231	0.0283133	-0.588317	0.126793
217786_at	PRMT5	protein arginine methyltransferase 5	C1.3	-0.122376	0.526753	0.783119	0.287407	0.415935	0.619214	-0.531168	-0.19052	-0.269673	-0.533043	-0.424989	0.342996	-0.452067	0.511982	-0.150387	-0.275181
229376_at	PROX1	prospero homeobox 1	C1.6	-0.842021	-0.300444	0.188184	0.364282	0.93755	0.622964	0.00212239	0.238575	-0.150428	-0.205339	-0.544428	0.859184	-0.38173	-0.262155	-0.23073	0.0168151
202251_at	PRPF3	pre-mRNA processing factor 3	C1.4	-0.0837063	0.0953388	0.351995	0.489996	0.384562	0.422476	-0.29579	0.130901	0.00486606	0.0585855	-0.100527	0.267923	-0.092579	0.213398	-0.329166	-0.0649215
1553709_a_at	PRPF38A	pre-mRNA processing factor 38A	C1.3	-0.379644	0.312507	0.623758	0.305606	0.665081	0.625267	-0.308044	-0.175852	-0.0848178	-0.451929	-0.596779	0.613738	-0.562451	0.260937	-0.0917442	-0.240261
214201_x_at	PRRC2A	proline-rich coiled-coil 2A	C1.3	-0.0887556	0.473939	0.706256	0.213161	0.308042	0.586014	-0.456765	-0.21777	-0.0466823	-0.472669	-0.310917	0.30268	-0.379435	0.503295	-0.226292	-0.218215
205847_at	PRSS22	protease, serine, 22	C1.3	0.0731107	0.520204	0.720396	0.0577356	0.15533	0.550587	-0.407008	-0.192741	-0.0350832	-0.55751	-0.352342	0.147713	-0.579326	0.556237	-0.0507943	-0.0804536
201267_s_at	PSMC3	proteasome (prosome, macropain) 26S subunit, ATPase, 3	C1.6	-0.317873	0.149157	0.533911	0.371062	0.499066	0.496607	-0.420033	0.047575	-0.0485592	-0.305353	-0.271348	0.428774	-0.439596	0.338208	-0.278148	-0.0536566
209503_s_at	PSMC5	proteasome (prosome, macropain) 26S subunit, ATPase, 5	C1.6	-0.592939	0.0100002	0.432055	0.511154	0.756996	0.52246	-0.372879	-0.0712761	-0.166543	-0.199978	-0.381034	0.659813	-0.274081	0.163021	-0.362072	-0.203431
200830_at	PSMD2	proteasome (prosome, macropain) 26S subunit, non-ATPase, 2	C1.5	-0.281961	0.25574	0.65064	0.477416	0.558938	0.824727	-0.338441	0.0297888	-0.186137	-0.289862	-0.30643	0.552288	-0.353102	0.302977	-0.369655	-0.144398
200987_x_at	PSME3	proteasome (prosome, macropain) activator subunit 3 (PA28 gamma; Ki)	C1.3	-0.371429	0.496614	0.68673	0.0773044	0.547352	0.54817	-0.536782	-0.295146	-0.294643	-0.737621	-0.706697	0.517985	-0.66417	0.362554	0.0961098	-0.340515
212222_at	PSME4	proteasome (prosome, macropain) activator subunit 4	C1.6	-0.565204	-0.144969	0.158487	0.27693	0.673184	0.40816	-0.186384	0.0229032	-0.237071	-0.155711	-0.561868	0.538248	-0.278215	-0.0205853	-0.109724	-0.141363
201052_s_at	PSMF1	proteasome (prosome, macropain) inhibitor subunit 1 (PI31)	C1.3	-0.205778	0.331269	0.707256	0.492132	0.46461	0.692938	-0.238687	-0.124872	0.0917941	-0.312592	-0.192446	0.52041	-0.439299	0.400698	-0.426135	-0.0606686
218683_at	PTBP2	polypyrimidine tract binding protein 2	C1.6	0.041137	0.17237	0.200378	-0.00276792	0.275204	0.415544	-0.154299	0.135854	-0.114823	-0.214517	-0.374756	0.142028	-0.465413	0.0324983	0.291493	-0.000659539
211252_x_at	PTCRA	pre T-cell antigen receptor alpha	C1.5	-0.287354	0.211609	0.501932	0.404866	0.655887	0.84553	-0.168513	0.00408885	-0.127785	-0.234168	-0.346529	0.675375	-0.376444	0.0287598	-0.15798	-0.184938
204053_x_at	PTEN	phosphatase and tensin homolog	C1.1	0.732998	0.461862	0.0485664	-0.448467	-0.750903	-0.3001	0.210983	-0.241677	0.0124719	-0.0228884	0.262682	-0.68502	0.265514	0.295708	0.236351	-0.122652
212187_x_at	PTGDS	prostaglandin D2 synthase 21kDa (brain)	C1.6	-0.34012	0.173645	0.436178	0.296636	0.531568	0.650835	-0.189038	-0.2842	-0.457256	-0.222293	-0.512958	0.646967	-0.262923	0.161142	-0.144739	-0.436377
205911_at	PTH1R	parathyroid hormone 1 receptor	C1.3	-0.0938733	0.450286	0.602247	0.169265	0.321359	0.477434	-0.643316	-0.16259	-0.0456226	-0.448148	-0.388113	0.317597	-0.552195	0.398107	-0.0200218	-0.156361
219654_at	PTPLA	protein tyrosine phosphatase-like (proline instead of catalytic arginine), member A	C1.6	-0.790359	-0.401178	0.0798923	0.425768	0.867904	0.51928	-0.207908	0.545836	-0.0336353	-0.114872	-0.386056	0.684853	-0.434166	-0.264826	-0.228263	0.264152
225211_at	PVRL1	poliovirus receptor-related 1 (herpesvirus entry mediator C)	C1.3	-0.174716	0.433085	0.707637	0.0371013	0.413982	0.575647	-0.259676	-0.192562	-0.284634	-0.541172	-0.598441	0.350901	-0.478289	0.481957	-0.0639507	-0.316694
220964_s_at	RAB1B	RAB1B, member RAS oncogene family	C1.3	0.0429083	0.58325	0.819567	0.0325578	0.157132	0.444904	-0.216871	-0.422821	-0.0432005	-0.601727	-0.346771	0.15374	-0.489187	0.692464	-0.162917	-0.211517
225251_at	RAB24	RAB24, member RAS oncogene family	C1.3	-0.070338	0.400081	0.779612	0.490654	0.415757	0.617266	-0.400187	-0.122056	-0.0614492	-0.31995	-0.222429	0.36519	-0.445136	0.590312	-0.373332	-0.14933
208730_x_at	RAB2A	RAB2A, member RAS oncogene family	C1.3	-0.139037	0.373339	0.691427	0.350249	0.50125	0.780632	-0.439185	-0.0782073	-0.205291	-0.274417	-0.363176	0.511512	-0.344581	0.39231	-0.23543	-0.352865
217597_x_at	RAB40B	RAB40B, member RAS oncogene family	C1.6	-0.623426	-0.0779075	0.202641	0.308243	0.657509	0.410753	0.0231886	-0.0743788	0.0346296	-0.156894	-0.418806	0.605946	-0.292207	-0.0581616	-0.164368	-0.0993924
201156_s_at	RAB5C	RAB5C, member RAS oncogene family	C1.11	0.677421	0.0846289	-0.145295	0.0893348	-0.660655	-0.331605	0.0668976	0.064443	0.564852	0.430666	0.819593	-0.574119	0.296691	0.0993634	-0.0652328	0.265127
201048_x_at	RAB6A	RAB6A, member RAS oncogene family	C1.4	-0.0839068	0.0106214	0.344519	0.58613	0.355135	0.471854	-0.267663	0.351903	0.45873	0.0371054	0.137384	0.251243	-0.463205	0.153672	-0.292028	0.381749
200833_s_at	RAP1B	RAP1B, member of RAS oncogene family	C1.10	0.464596	-0.349583	-0.534438	0.285063	-0.406385	-0.27472	0.295264	0.313322	0.467892	0.844016	0.825089	-0.358156	0.544818	-0.305298	-0.19476	0.341515
218668_s_at	RAP2C	RAP2C, member of RAS oncogene family	C1.10	0.124644	-0.622961	-0.726269	0.125384	-0.201355	-0.305169	0.404838	0.330189	0.344298	0.81717	0.60978	-0.107654	0.513093	-0.600797	-0.0606456	0.278973
203097_s_at	RAPGEF2	Rap guanine nucleotide exchange factor (GEF) 2	C1.3	-0.354221	0.328812	0.415779	-0.175788	0.421678	0.281601	-0.136259	-0.432228	-0.297668	-0.673312	-0.767985	0.394091	-0.514158	0.162238	0.280242	-0.351341
233463_at	RASSF6	Ras association (RalGDS/AF-6) domain family member 6	C1.6	-0.344547	0.0292666	0.196219	0.303741	0.556298	0.561021	-0.0168325	-0.0981497	0.022802	-0.117982	-0.308175	0.676865	-0.36389	-0.216021	0.0340291	-0.142737
221217_s_at	RBFOX1	RNA binding protein, fox-1 homolog (C. elegans) 1	C1.6	-0.852625	-0.476275	-0.00789985	0.30813	0.823545	0.397508	-0.0328843	0.540572	-0.11667	-0.0950835	-0.376885	0.624101	-0.262652	-0.310785	-0.254918	0.222581
213901_x_at	RBFOX2	RNA binding protein, fox-1 homolog (C. elegans) 2	C1.3	-0.328894	0.283756	0.4771	0.162609	0.421341	0.455572	-0.171617	-0.345818	-0.0863756	-0.351678	-0.426173	0.53045	-0.414265	0.153674	0.0422504	-0.340114
235004_at	RBM24	RNA binding motif protein 24	C1.6	-0.842098	-0.423699	0.0402314	0.4573	0.911781	0.56501	-0.116649	0.485911	-0.102599	-0.0506936	-0.397154	0.779295	-0.320222	-0.345232	-0.273375	0.173848
243295_at	RBM27	RNA binding motif protein 27	C1.4	-0.325687	-0.0221549	0.229416	0.364872	0.522946	0.440503	0.151003	0.0153984	0.105073	-0.0435567	-0.283141	0.461717	-0.363612	-0.0339926	-0.0841479	0.0218331
209497_s_at	RBM4B	RNA binding motif protein 4B	C1.4	0.0369445	0.384869	0.498025	0.378398	0.301294	0.529905	-0.279659	-0.304008	0.0591264	-0.213762	-0.242888	0.37985	-0.461421	0.216199	0.0353203	-0.185198
203423_at	RBP1	retinol binding protein 1, cellular	C1.4	-0.28783	-0.368933	0.111343	0.84387	0.530788	0.560221	0.171052	0.197172	0.0927786	0.532906	0.207343	0.541074	0.245708	-0.0427344	-0.751736	0.00837823
207836_s_at	RBPMS	RNA binding protein with multiple splicing	C1.4	-0.365142	0.0446147	0.379399	0.692499	0.604146	0.525709	-0.188843	-0.0457044	0.0253252	0.0516909	-0.15556	0.487952	-0.0597638	0.193692	-0.443343	-0.194557
218117_at	RBX1	ring-box 1, E3 ubiquitin protein ligase	C1.6	-0.377296	-0.342058	0.00400777	0.596156	0.482024	0.266713	-0.14419	0.31574	0.493662	0.143568	0.163615	0.390393	-0.348274	-0.159255	-0.319801	0.476141
205923_at	RELN	reelin	C1.5	-0.399771	0.00975223	0.29082	0.293706	0.588265	0.73845	-0.0168668	-0.0630019	-0.147869	-0.102732	-0.324438	0.800442	-0.270948	-0.186816	-0.165627	-0.192937
230403_at	RFX3	regulatory factor X, 3 (influences HLA class II expression)	C1.5	-0.077912	0.123434	0.310419	0.404694	0.388428	0.545763	-0.170584	-0.150885	-0.059016	-0.033923	-0.231961	0.437106	-0.346174	0.0669947	-0.0833052	-0.0813171
223468_s_at	RGMA	repulsive guidance molecule family member a	C1.6	-0.492468	-0.0328149	0.343704	0.466906	0.772428	0.62027	-0.108179	0.057669	-0.121678	-0.119614	-0.35738	0.615608	-0.151402	0.00750718	-0.294611	-0.192993
235131_at	RHOJ	ras homolog family member J	C1.5	-0.27198	0.16393	0.500329	0.361279	0.487877	0.65234	-0.212208	0.0176061	0.00305887	-0.270982	-0.316951	0.526063	-0.499133	0.161969	-0.136467	-0.0571362
226312_at	RICTOR	RPTOR independent companion of MTOR, complex 2	C1.6	-0.315134	-0.0948084	0.111893	0.439672	0.658428	0.576253	-0.039191	0.106031	-0.181133	0.0545749	-0.322065	0.575222	-0.227214	-0.221733	-0.00967407	-0.127063
212482_at	RMND5A	required for meiotic nuclear division 5 homolog A (S. cerevisiae)	C1.3	-0.189244	0.231246	0.455874	0.261217	0.479805	0.494729	-0.327649	0.000237839	-0.0775403	-0.324461	-0.397551	0.355258	-0.58996	0.207057	0.0856628	-0.063223
230143_at	RNF165	ring finger protein 165	C1.6	-0.827188	-0.220499	0.195801	0.376354	0.904789	0.599921	-0.0378227	-0.032126	-0.205974	-0.162943	-0.543343	0.922796	-0.248971	-0.260125	-0.225103	-0.205518
224395_s_at	RNF7	ring finger protein 7	C1.4	-0.0956947	0.1798	0.504472	0.633902	0.524792	0.784111	-0.418315	0.0731666	-0.00175065	-0.0377085	-0.132779	0.540113	-0.343408	0.146651	-0.247103	-0.104889
224972_at	ROMO1	reactive oxygen species modulator 1	C1.3	-0.226212	0.478557	0.837579	0.484953	0.597788	0.768725	-0.499258	-0.255975	-0.140078	-0.413916	-0.428619	0.572478	-0.480142	0.527683	-0.303197	-0.345248
1558688_at	RP11-60I3.5	uncharacterized LOC441461	C1.4	-0.533775	-0.111783	0.375135	0.723767	0.72849	0.631443	-0.200395	0.131624	-0.0342507	0.0141675	-0.209034	0.592868	-0.163389	0.149441	-0.548616	-0.0330236
213969_x_at	RPL29	ribosomal protein L29	C1.1	0.521372	-0.207652	-0.548717	-0.273957	-0.604904	-0.476243	0.318329	0.0787765	0.0297359	0.419715	0.47945	-0.517435	0.458455	-0.312418	0.233826	0.149915
215963_x_at	RPL3	ribosomal protein L3	C1.1	0.825313	0.599482	0.0639233	-0.358988	-0.718561	-0.30551	-0.0219927	-0.496673	-0.0576637	-0.0323818	0.198418	-0.535663	0.138401	0.241037	0.433276	-0.301909
200674_s_at	RPL32	ribosomal protein L32	C1.1	0.690005	0.606227	0.0526158	-0.58027	-0.735683	-0.358246	-0.0733559	-0.620912	-0.325875	-0.129868	0.0353662	-0.501022	0.309912	0.244409	0.459625	-0.558946
213350_at	RPS11	ribosomal protein S11	C1.3	-0.386175	0.318201	0.568091	0.218023	0.466023	0.348272	-0.19147	-0.524452	-0.296124	-0.406052	-0.546105	0.460476	-0.214352	0.441406	-0.246855	-0.480215
200741_s_at	RPS27	ribosomal protein S27	C1.1	0.839988	0.48996	-0.107045	-0.399498	-0.765134	-0.430585	-0.104227	-0.327483	-0.0194671	0.115	0.34171	-0.642924	0.306893	0.143458	0.426115	-0.254496
210968_s_at	RTN4	reticulon 4	C1.1	0.714185	0.163597	-0.138959	-0.291699	-0.698896	-0.431724	-0.135287	0.325989	0.271092	0.0837168	0.535994	-0.795976	-0.00809197	0.168919	0.251186	0.418414
213439_x_at	RUNDC3A	RUN domain containing 3A	C1.3	-0.0308502	0.476	0.624125	-0.173189	0.121598	0.27464	-0.370711	-0.397292	-0.377333	-0.603371	-0.493776	0.145243	-0.370759	0.517952	0.0622119	-0.386468
228827_at	RUNX1T1	runt-related transcription factor 1; translocated to, 1 (cyclin D-related)	C1.6	-0.798838	-0.247321	0.125778	0.418017	0.882756	0.596613	0.0357848	-0.0433897	-0.245231	-0.0653994	-0.568414	0.886222	-0.204117	-0.282813	-0.179874	-0.239106
203186_s_at	S100A4	S100 calcium binding protein A4	C1.10	0.287304	-0.449315	-0.570612	0.20056	-0.348401	-0.367887	0.498492	0.407916	0.377855	0.814939	0.700374	-0.428309	0.638617	-0.29323	-0.216224	0.325987
212845_at	SAMD4A	sterile alpha motif domain containing 4A	C1.6	-0.842202	-0.654417	-0.13646	0.613961	0.864155	0.463693	0.0578653	0.531932	0.0923013	0.253177	-0.145733	0.739543	-0.094732	-0.438091	-0.448054	0.262988
208742_s_at	SAP18	Sin3A-associated protein, 18kDa	C1.6	-0.591484	-0.220679	0.170234	0.585388	0.699574	0.433819	-0.0739989	0.0486082	0.203971	-0.0193187	-0.169964	0.67471	-0.306837	-0.111923	-0.356415	0.109479
222831_at	SAP30L	SAP30-like	C1.3	-0.427773	0.244439	0.344593	-0.270202	0.191386	0.0244795	-0.101958	-0.464622	-0.27561	-0.59605	-0.587968	0.295578	-0.207783	0.242776	-0.0113933	-0.347816
222311_s_at	SCAF4	SR-related CTD-associated factor 4	C1.6	-0.504598	-0.0816676	0.334732	0.557069	0.795979	0.707165	-0.195555	0.116476	-0.00852997	-0.068583	-0.285962	0.674276	-0.244535	-0.05223	-0.307523	-0.0762673
211162_x_at	SCD	stearoyl-CoA desaturase (delta-9-desaturase)	C1.11	0.356052	-0.401897	-0.677393	-0.286315	-0.60581	-0.660491	0.427544	0.260273	0.544648	0.456958	0.708132	-0.548678	0.277669	-0.429076	0.203444	0.541202
225513_at	SCRN2	secernin 2	C1.3	-0.442507	0.174374	0.526701	0.269723	0.645129	0.680515	-0.260138	-0.120032	-0.441717	-0.349654	-0.555318	0.628641	-0.319328	0.194268	-0.159859	-0.374562
202675_at	SDHB	succinate dehydrogenase complex, subunit B, iron sulfur (Ip)	C1.6	-0.402319	0.221638	0.455999	0.226155	0.50992	0.415123	-0.284355	-0.2397	-0.210753	-0.421437	-0.451469	0.464833	-0.327106	0.234177	-0.107483	-0.288144
216591_s_at	SDHC	succinate dehydrogenase complex, subunit C, integral membrane protein, 15kDa	C1.6	-0.672788	-0.301193	0.223411	0.522022	0.696189	0.381814	-0.135356	0.380112	0.326617	-0.0932731	-0.097873	0.55059	-0.40184	-0.0407602	-0.45254	0.375465
203484_at	SEC61G	Sec61 gamma subunit	C1.11	0.279971	-0.443532	-0.452429	0.283268	-0.34545	-0.341581	0.225618	0.4336	0.620641	0.690359	0.898798	-0.34783	0.462357	-0.25449	-0.347933	0.531672
233801_s_at	SEMA6D	sema domain, transmembrane domain (TM), and cytoplasmic domain, (semaphorin) 6D	C1.5	-0.276099	0.0259466	0.387534	0.561473	0.680322	0.840979	-0.202885	0.030148	-0.136932	-0.00147414	-0.295531	0.717396	-0.266102	-0.00692905	-0.296304	-0.161345
230345_at	SEMA7A	semaphorin 7A, GPI membrane anchor (John Milton Hagen blood group)	C1.6	-0.478331	0.0650921	0.366982	0.350161	0.576343	0.48319	-0.136506	-0.234086	-0.0968775	-0.271376	-0.371568	0.59341	-0.318576	0.123582	-0.248987	-0.162835
201194_at	SEPW1	selenoprotein W, 1	C1.6	-0.552634	-0.100738	0.320065	0.542878	0.734901	0.630179	0.0852163	0.0314954	-0.126924	-0.0609863	-0.358597	0.689132	-0.260013	0.0362806	-0.413605	-0.0564418
202657_s_at	SERTAD2	SERTA domain containing 2	C1.4	-0.220834	-0.0339925	0.309036	0.652695	0.515021	0.480289	-0.322745	0.251041	0.282003	0.0195185	0.0240072	0.384046	-0.408441	0.0772181	-0.246468	0.21102
227478_at	SETBP1	SET binding protein 1	C1.6	-0.455044	-0.400071	-0.0318992	0.533501	0.641208	0.410073	0.0243676	0.376094	0.0921341	0.220766	-0.168085	0.443343	-0.107149	-0.199931	-0.275021	0.151207
238404_x_at	SEZ6L2	seizure related 6 homolog (mouse)-like 2	C1.3	-0.143155	0.490522	0.590238	0.0285746	0.337496	0.537153	-0.200407	-0.319054	-0.255867	-0.531773	-0.534222	0.379006	-0.371319	0.330064	-0.00288865	-0.364908
200619_at	SF3B2	splicing factor 3b, subunit 2, 145kDa	C1.3	0.026822	0.488984	0.683975	0.263242	0.351666	0.668723	-0.323174	-0.364435	-0.0477646	-0.359509	-0.354876	0.490378	-0.472878	0.348652	-0.103698	-0.286003
33322_i_at	SFN	stratifin	C1.11	0.26357	-0.39553	-0.243825	0.591867	-0.127731	0.0166119	0.175211	0.346304	0.640394	0.768434	0.83296	-0.100356	0.38667	-0.117604	-0.564624	0.431438
224907_s_at	SH3GLB2	SH3-domain GRB2-like endophilin B2	C1.6	-0.626112	-0.0922221	0.296156	0.0977145	0.483003	0.177745	-0.235043	-0.126403	-0.0825136	-0.358955	-0.432399	0.510325	-0.322481	0.136308	-0.248526	-0.082411
223082_at	SH3KBP1	SH3-domain kinase binding protein 1	C1.6	-0.884949	-0.523559	-0.0164003	0.447533	0.901571	0.5319	0.0511868	0.359243	-0.0864519	0.0170906	-0.384557	0.835093	-0.194317	-0.382246	-0.35137	0.101168
220605_s_at	SIRT2	sirtuin 2	C1.3	0.00299511	0.539445	0.64154	0.00908477	0.227326	0.487234	-0.125692	-0.453265	-0.091325	-0.511869	-0.419311	0.377036	-0.555466	0.351953	0.0869568	-0.283852
225639_at	SKAP2	src kinase associated phosphoprotein 2	C1.1	0.866288	0.580947	0.0479657	-0.426056	-0.823645	-0.411504	0.00317947	-0.44352	-0.180598	0.019398	0.271555	-0.723922	0.367525	0.375839	0.313193	-0.36248
224844_at	SLAIN2	SLAIN motif family, member 2	C1.6	-0.572075	-0.0133806	0.341724	0.322984	0.839092	0.767437	-0.241348	0.104441	-0.22297	-0.255732	-0.564701	0.768381	-0.36811	-0.124142	-0.0814691	-0.212126
209402_s_at	SLC12A4	solute carrier family 12 (potassium/chloride transporter), member 4	C1.3	-0.212793	0.374607	0.583105	0.0171252	0.388182	0.394639	-0.560633	-0.0203944	-0.256221	-0.593731	-0.508167	0.323075	-0.619712	0.342734	0.113548	-0.173969
210010_s_at	SLC25A1	solute carrier family 25 (mitochondrial carrier; citrate transporter), member 1	C1.3	-0.011712	0.171397	0.513584	0.410875	0.186698	0.338091	-0.476229	0.0743514	0.249653	-0.178341	0.0963826	0.135045	-0.433464	0.446927	-0.382878	0.255399
207088_s_at	SLC25A11	solute carrier family 25 (mitochondrial carrier; oxoglutarate carrier), member 11	C1.6	-0.304927	0.0812707	0.494444	0.399614	0.525116	0.419301	-0.623071	0.374848	0.0534909	-0.32564	-0.150141	0.275985	-0.537664	0.293868	-0.240798	0.227327
221432_s_at	SLC25A28	solute carrier family 25 (mitochondrial iron transporter), member 28	C1.3	-0.16146	0.32217	0.659543	0.265724	0.450134	0.656878	-0.287486	-0.178774	-0.260443	-0.345873	-0.425459	0.440588	-0.344814	0.401634	-0.206351	-0.317172
200030_s_at	SLC25A3	solute carrier family 25 (mitochondrial carrier; phosphate carrier), member 3	C1.3	-0.54593	0.258536	0.649535	0.213263	0.687075	0.535021	-0.565318	-0.044777	-0.0841191	-0.663636	-0.570113	0.580648	-0.691651	0.302476	-0.133764	-0.0628866
202825_at	SLC25A4	solute carrier family 25 (mitochondrial carrier; adenine nucleotide translocator), member 4	C1.6	-0.842001	-0.387101	0.153025	0.484527	0.919204	0.575919	-0.195637	0.432168	0.0742209	-0.149099	-0.34458	0.794894	-0.433993	-0.257934	-0.339609	0.257875
211805_s_at	SLC8A1	solute carrier family 8 (sodium/calcium exchanger), member 1	C1.6	-0.451073	-0.026234	0.338472	0.363944	0.648748	0.634009	-0.0666047	-0.0147208	-0.090736	-0.167764	-0.336583	0.711548	-0.262317	-0.0883088	-0.238046	-0.133901
229776_at	SLCO3A1	solute carrier organic anion transporter family, member 3A1	C1.3	-0.0751504	0.640214	0.697104	-0.136475	0.20231	0.331607	-0.319602	-0.467305	-0.354389	-0.667673	-0.557627	0.158146	-0.33348	0.542878	0.08789	-0.496298
224149_x_at	SLMAP	sarcolemma associated protein	C1.6	-0.71682	-0.210673	0.194458	0.293576	0.810015	0.529835	-0.317266	0.405565	-0.0803607	-0.272155	-0.519758	0.658662	-0.536263	-0.165493	-0.0755128	0.129248
217707_x_at	SMARCA2	SWI/SNF related, matrix associated, actin dependent regulator of chromatin, subfamily a, member 2	C1.6	-0.254644	0.118415	0.472783	0.543781	0.594274	0.623364	-0.410501	0.00226313	-0.230381	-0.0635586	-0.320625	0.437766	-0.100985	0.325096	-0.389141	-0.297207
212167_s_at	SMARCB1	SWI/SNF related, matrix associated, actin dependent regulator of chromatin, subfamily b, member 1	C1.3	-0.256174	0.367671	0.596579	0.208116	0.432738	0.513399	-0.277058	-0.406852	-0.332865	-0.334603	-0.526906	0.479286	-0.205801	0.442298	-0.191177	-0.571675
204099_at	SMARCD3	SWI/SNF related, matrix associated, actin dependent regulator of chromatin, subfamily d, member 3	C1.6	-0.53482	-0.109708	0.305313	0.132971	0.608391	0.510294	0.0597295	0.199619	-0.309572	-0.362279	-0.61249	0.465659	-0.452227	0.0561104	-0.141502	0.0784164
225795_at	SMDT1	single-pass membrane protein with aspartate-rich tail 1	C1.3	-0.169365	0.455815	0.641532	0.0674666	0.37394	0.311931	-0.612222	-0.148102	0.109356	-0.632999	-0.357038	0.262462	-0.618788	0.418725	0.0149704	-0.0843108
222783_s_at	SMOC1	SPARC related modular calcium binding 1	C1.10	0.22838	-0.122005	-0.062176	0.433001	-0.156894	0.0198821	0.0442923	0.0770919	-0.229304	0.542144	0.392212	-0.137404	0.640492	0.144795	-0.494892	-0.166718
209427_at	SMTN	smoothelin	C1.6	-0.700616	-0.224958	0.373356	0.715274	0.859817	0.633837	-0.300707	0.225446	0.0121088	-0.0710171	-0.287988	0.698328	-0.344786	0.112021	-0.535971	0.076725
205596_s_at	SMURF2	SMAD specific E3 ubiquitin protein ligase 2	C1.9	0.144854	-0.411434	-0.625601	-0.290318	-0.402451	-0.443463	0.807372	0.0766108	-0.0640779	0.502727	0.27516	-0.315267	0.634199	-0.409698	0.0651164	0.0279509
243045_at	SMYD1	SET and MYND domain containing 1	C1.6	-0.826871	-0.14518	0.322112	0.317416	0.787072	0.421544	-0.135826	-0.0738031	-0.256938	-0.320885	-0.619793	0.695719	-0.289712	0.101607	-0.342523	-0.179903
204466_s_at	SNCA	synuclein, alpha (non A4 component of amyloid precursor)	C1.5	-0.353099	-0.00494332	0.31057	0.4582	0.657694	0.853483	-0.14906	0.0134554	-0.109683	-0.0275045	-0.272613	0.837065	-0.257594	-0.206488	-0.209925	-0.177689
208821_at	SNRPB	small nuclear ribonucleoprotein polypeptides B and B1	C1.3	-0.0309798	0.416489	0.742267	0.32843	0.397755	0.673616	-0.540397	0.0448978	0.0924394	-0.452512	-0.288642	0.287714	-0.668306	0.492765	-0.170741	0.0638228
203516_at	SNTA1	syntrophin, alpha 1	C1.3	-0.583758	0.113915	0.45394	0.083265	0.685045	0.52413	-0.272692	-0.0104312	-0.187805	-0.579314	-0.650574	0.634337	-0.582303	0.04851	-0.0308289	-0.0759703
202113_s_at	SNX2	sorting nexin 2	C1.1	0.548256	-0.058332	-0.473634	-0.263138	-0.649172	-0.471991	0.325951	-0.100196	0.0492817	0.442775	0.49036	-0.528195	0.58407	-0.17053	0.1669	-0.0569332
230509_at	SNX22	sorting nexin 22	C1.3	-0.209281	0.242723	0.541512	-0.0159928	0.28808	0.432554	-0.202108	-0.0779133	0.126795	-0.56755	-0.321719	0.332189	-0.665179	0.289995	-0.0890808	0.143925
218974_at	SOBP	sine oculis binding protein homolog (Drosophila)	C1.6	-0.533634	0.216155	0.458356	-0.0190135	0.606412	0.605808	-0.137256	-0.326113	-0.48632	-0.528934	-0.835402	0.701117	-0.404601	0.0497635	0.0698837	-0.453503
225728_at	SORBS2	sorbin and SH3 domain containing 2	C1.6	-0.771495	-0.234174	0.044805	0.301437	0.716659	0.331109	-0.08595	-0.0704465	-0.244803	-0.0595605	-0.465245	0.764368	-0.0626409	-0.245823	-0.209426	-0.268593
213668_s_at	SOX4	SRY (sex determining region Y)-box 4	C1.6	-0.263035	0.0817252	-0.00402377	-0.0648559	0.170534	0.0324743	0.243776	-0.571182	-0.2593	-0.065082	-0.37958	0.328118	0.0926836	-0.121213	0.164187	-0.505388
236265_at	SP4	Sp4 transcription factor	C1.6	-0.345997	0.0703006	0.402346	0.599334	0.694472	0.74562	-0.227975	0.169099	-0.209857	0.0267891	-0.338441	0.564452	-0.109408	0.119865	-0.362787	-0.231155
200053_at	SPAG7	sperm associated antigen 7	C1.6	-0.405405	0.070699	0.379794	0.292013	0.559031	0.47694	-0.339114	0.0356558	0.125024	-0.370396	-0.457086	0.46655	-0.671598	0.113752	-0.00372649	0.103548
212275_s_at	SRCAP	Snf2-related CREBBP activator protein	C1.3	-0.226922	0.301352	0.642919	0.312522	0.402419	0.507092	-0.0661204	-0.318429	-0.238808	-0.341776	-0.339477	0.421221	-0.225325	0.478768	-0.42692	-0.269973
202401_s_at	SRF	serum response factor (c-fos serum response element-binding transcription factor)	C1.6	-0.612809	-0.0881502	0.400572	0.599457	0.81286	0.758013	-0.165429	0.179197	-0.0871469	-0.0826467	-0.36971	0.700556	-0.255719	0.0610101	-0.428771	-0.0839916
214931_s_at	SRPK2	SRSF protein kinase 2	C1.4	-0.331308	0.0261408	0.461668	0.563314	0.515567	0.612464	-0.347647	0.18385	0.00375835	-0.0924881	-0.179031	0.380895	-0.30116	0.311869	-0.421222	0.0322763
212266_s_at	SRSF5	serine/arginine-rich splicing factor 5	C1.3	0.0279465	0.267279	0.408194	0.0146727	0.142889	0.248128	-0.37689	0.0153435	0.211152	-0.48246	-0.237074	0.10648	-0.711282	0.245843	0.139896	0.238718
203787_at	SSBP2	single-stranded DNA binding protein 2	C1.6	-0.713091	-0.688965	-0.326739	0.464477	0.749692	0.360413	0.298506	0.327408	0.0270915	0.3694	-0.146642	0.70959	0.0877745	-0.589246	-0.297617	0.0975297
204964_s_at	SSPN	sarcospan	C1.6	-0.795353	-0.580714	-0.116233	0.450363	0.737541	0.232506	-0.0476472	0.455618	0.0195424	0.0153447	-0.223725	0.522067	-0.244479	-0.270266	-0.331128	0.352859
200889_s_at	SSR1	signal sequence receptor, alpha	C1.1	0.504003	-0.0853419	-0.411816	-0.209681	-0.617948	-0.501891	0.35948	0.0894068	0.111666	0.435295	0.552298	-0.638872	0.532567	-0.0500335	0.0948247	0.0670336
220937_s_at	ST6GALNAC4	ST6 (alpha-N-acetyl-neuraminyl-2,3-beta-galactosyl-1,3)-N-acetylgalactosaminide alpha-2,6-sialyltransferase 4	C1.6	-0.388872	-0.103942	0.40952	0.73112	0.600168	0.674079	-0.138489	0.30634	0.155063	0.0190042	0.00706774	0.52277	-0.226364	0.173099	-0.641088	0.186977
222571_at	ST6GALNAC6	ST6 (alpha-N-acetyl-neuraminyl-2,3-beta-galactosyl-1,3)-N-acetylgalactosaminide alpha-2,6-sialyltransferase 6	C1.3	-0.333855	0.369773	0.642358	0.134426	0.370269	0.380569	-0.357665	-0.277066	-0.24396	-0.542137	-0.52507	0.301401	-0.385691	0.531028	-0.18755	-0.282443
202786_at	STK39	serine threonine kinase 39	C1.3	0.0623933	0.592167	0.491987	-0.100381	0.190808	0.32365	-0.410048	-0.382526	-0.319012	-0.595133	-0.466459	0.272504	-0.531806	0.209059	0.379463	-0.358758
215416_s_at	STOML2	stomatin (EPB72)-like 2	C1.3	-0.183518	0.622462	0.765903	0.0867935	0.387218	0.537522	-0.465378	-0.277127	-0.332053	-0.659889	-0.611273	0.3553	-0.560672	0.495063	0.027241	-0.345369
226822_at	STOX2	storkhead box 2	C1.6	-0.560081	-0.0907757	0.364804	0.533016	0.83767	0.768102	-0.0767534	-0.049214	-0.0633656	-0.110468	-0.367017	0.823101	-0.272906	-0.0656707	-0.316523	-0.183075
230734_x_at	STRN	striatin, calmodulin binding protein	C1.6	-0.728233	-0.576773	-0.258071	0.397801	0.730135	0.341925	0.327862	0.163067	-0.0266445	0.22205	-0.255803	0.699951	-0.0414647	-0.524973	-0.18966	0.0611844
217874_at	SUCLG1	succinate-CoA ligase, alpha subunit	C1.3	-0.244068	0.471368	0.739701	0.224782	0.521671	0.616826	-0.407769	-0.274455	-0.285138	-0.572432	-0.517618	0.519518	-0.467803	0.403216	-0.0993372	-0.387499
215004_s_at	SUGP1	SURP and G patch domain containing 1	C1.3	-0.0650682	0.383834	0.607693	0.0779989	0.196583	0.297492	-0.21565	-0.510902	-0.0640929	-0.508794	-0.347609	0.256195	-0.473573	0.486331	-0.123215	-0.158814
224670_at	SYS1	SYS1 Golgi-localized integral membrane protein homolog (S. cerevisiae)	C1.5	-0.302753	0.353529	0.648445	0.295578	0.630896	0.740949	-0.303785	-0.103802	-0.410043	-0.44901	-0.618389	0.525189	-0.458347	0.336406	-0.113823	-0.315393
212184_s_at	TAB2	TGF-beta activated kinase 1/MAP3K7 binding protein 2	C1.5	-0.402006	-0.0230634	0.288474	0.268239	0.609864	0.711609	0.236833	-0.0121737	-0.0921341	-0.16892	-0.466231	0.643971	-0.431829	-0.111288	-0.0448643	-0.061013
211382_s_at	TACC2	transforming, acidic coiled-coil containing protein 2	C1.6	-0.764713	-0.270497	0.213212	0.554052	0.837296	0.50357	-0.103547	0.240763	-0.145953	-0.00136155	-0.404353	0.681948	-0.14854	-0.0372792	-0.458086	-0.0414561
224952_at	TANC2	tetratricopeptide repeat, ankyrin repeat and coiled-coil containing 2	C1.5	-0.49487	-0.238613	0.246103	0.619015	0.699343	0.800137	0.0362705	0.156061	-0.0490139	0.161733	-0.110964	0.789907	-0.0392855	-0.158093	-0.526809	-0.0716168
202813_at	TARBP1	TAR (HIV-1) RNA binding protein 1	C1.3	-0.0936875	0.231598	0.428259	0.271764	0.307253	0.298716	-0.455651	0.106533	0.219644	-0.342521	-0.198427	0.152767	-0.754126	0.305937	0.0928384	0.220761
220260_at	TBC1D19	TBC1 domain family, member 19	C1.5	-0.236706	0.142294	0.434002	0.379107	0.551398	0.723831	-0.393196	-0.0320591	-0.0946504	-0.187023	-0.311374	0.648904	-0.348495	0.0301499	-0.179733	-0.164359
226388_at	TCEA3	transcription elongation factor A (SII), 3	C1.6	-0.587395	-0.409322	-0.133848	-0.0530251	0.413048	0.0649202	-0.0495	0.54644	-0.309661	-0.143587	-0.319926	0.187493	-0.128013	-0.198791	-0.0645224	0.222122
208986_at	TCF12	transcription factor 12	C1.11	0.295788	-0.527596	-0.662092	0.254588	-0.331139	-0.374798	0.197066	0.47992	0.443668	0.817729	0.817363	-0.372714	0.50767	-0.438777	-0.118147	0.459829
208691_at	TFRC	transferrin receptor	C1.6	-0.581492	-0.0837618	0.32493	0.50082	0.755809	0.6242	-0.32551	0.162225	-0.0907636	-0.158577	-0.368399	0.713996	-0.415433	-0.0101738	-0.288468	8.49e-05
218492_s_at	THAP7	THAP domain containing 7	C1.3	-0.161139	0.322752	0.628036	0.259436	0.477319	0.616524	-0.137427	-0.0974131	-0.0482885	-0.412522	-0.391734	0.405654	-0.568316	0.339135	-0.0980408	-0.08547
1553583_a_at	THRSP	thyroid hormone responsive	C1.11	0.333364	-0.311953	-0.332187	0.18115	-0.404136	-0.267817	0.24031	0.217113	0.245155	0.559336	0.767988	-0.38032	0.550505	-0.0971584	-0.348863	0.300585
218540_at	THTPA	thiamine triphosphatase	C1.6	-0.286927	0.188415	0.601973	0.473537	0.535444	0.581299	-0.584728	0.250903	-0.106347	-0.31736	-0.26356	0.380724	-0.481206	0.387458	-0.336001	0.0534242
218119_at	TIMM23	translocase of inner mitochondrial membrane 23 homolog (yeast)	C1.6	-0.326087	-0.183395	0.148075	0.333505	0.419352	0.25463	-0.294325	0.373527	0.47708	-0.0990597	0.0273223	0.335427	-0.562615	-0.0576209	-0.182258	0.508974
224913_s_at	TIMM50	translocase of inner mitochondrial membrane 50 homolog (S. cerevisiae)	C1.3	0.0218963	0.370155	0.625576	0.322399	0.233226	0.47269	-0.456381	0.0911339	0.191389	-0.3484	0.0364071	0.165464	-0.432136	0.394489	-0.22597	0.106961
218357_s_at	TIMM8B	translocase of inner mitochondrial membrane 8 homolog B (yeast)	C1.6	-0.682086	-0.392116	0.216771	0.662738	0.793313	0.549797	-0.0956012	0.370766	0.119171	0.01968	-0.0986962	0.666498	-0.257428	-0.0454158	-0.638566	0.299578
203167_at	TIMP2	TIMP metallopeptidase inhibitor 2	C1.10	-0.0897378	-0.608429	-0.414097	0.647125	0.083911	0.0445374	0.336526	0.482585	0.354044	0.881152	0.6401	0.0568572	0.564017	-0.30814	-0.595659	0.30831
212997_s_at	TLK2	tousled-like kinase 2	C1.4	-0.228237	-0.118949	0.304996	0.746313	0.551273	0.627326	-0.37594	0.403876	0.178042	0.147907	0.089243	0.426059	-0.218744	0.0836373	-0.481058	0.207163
200803_s_at	TMBIM6	transmembrane BAX inhibitor motif containing 6	C1.1	0.781895	0.459684	0.122433	-0.290709	-0.810833	-0.397921	-0.0985388	-0.258838	0.236657	-0.0359896	0.528573	-0.69231	0.157386	0.379658	0.106726	0.0528953
223557_s_at	TMEFF2	transmembrane protein with EGF-like and two follistatin-like domains 2	C1.10	-0.193705	-0.757942	-0.582516	0.533633	0.190854	0.0756261	0.3445	0.595258	0.353952	0.852897	0.561909	0.224755	0.478866	-0.629573	-0.417226	0.373969
223334_at	TMEM126A	transmembrane protein 126A	C1.3	-0.31378	0.342076	0.617433	0.310812	0.495531	0.505509	-0.476624	-0.277034	-0.182594	-0.35825	-0.349765	0.484501	-0.208272	0.351909	-0.276304	-0.383402
227318_at	TMEM178B	transmembrane protein 178B	C1.3	0.0853133	0.490674	0.594437	0.296215	0.301397	0.758839	-0.202365	-0.42823	-0.201803	-0.193061	-0.318238	0.507594	-0.256921	0.298396	-0.119693	-0.467902
220934_s_at	TMEM223	transmembrane protein 223	C1.3	-0.0723489	0.655384	0.821273	0.110581	0.258098	0.368666	-0.606242	-0.380194	-0.2296	-0.651705	-0.474323	0.157737	-0.445939	0.746152	-0.125864	-0.361883
204808_s_at	TMEM5	transmembrane protein 5	C1.5	-0.393232	0.0458903	0.515232	0.569246	0.73915	0.810484	-0.423323	0.229307	0.0554751	-0.207787	-0.268505	0.660674	-0.448655	0.122503	-0.38019	0.0497663
229452_at	TMEM88	transmembrane protein 88	C1.3	-0.342657	0.235461	0.649583	0.312499	0.462706	0.513048	-0.534351	-0.133956	-0.115669	-0.451135	-0.353172	0.410462	-0.3339	0.454132	-0.385563	-0.158152
216439_at	TNK2	tyrosine kinase, non-receptor, 2	C1.3	-0.293075	0.289072	0.64754	0.351254	0.551506	0.648294	-0.383795	-0.197575	-0.184336	-0.388229	-0.375796	0.616433	-0.360605	0.302739	-0.301549	-0.280079
209904_at	TNNC1	troponin C type 1 (slow)	C1.6	-0.865645	-0.462506	0.0625289	0.472753	0.93062	0.585977	-0.0720389	0.4251	-0.0552926	-0.062982	-0.385904	0.84313	-0.35099	-0.351516	-0.314721	0.189718
205742_at	TNNI3	troponin I type 3 (cardiac)	C1.6	-0.806265	-0.216022	0.220639	0.452332	0.927273	0.699118	-0.052809	-0.0169432	-0.196578	-0.131883	-0.526335	0.984134	-0.268096	-0.26237	-0.268547	-0.201731
215389_s_at	TNNT2	troponin T type 2 (cardiac)	C1.6	-0.78467	-0.2616	0.0579844	0.274814	0.701604	0.289568	-0.00619136	-0.0884802	-0.195241	-0.141074	-0.515125	0.699743	-0.184409	-0.15639	-0.206109	-0.166548
226428_at	TNPO2	transportin 2	C1.3	-0.326318	0.262616	0.507609	0.190224	0.495477	0.497764	-0.317662	-0.203305	-0.206638	-0.371042	-0.481119	0.518968	-0.446253	0.253019	-0.123241	-0.220661
231719_at	TOR1AIP2	torsin A interacting protein 2	C1.5	-0.243383	0.263748	0.488121	0.295488	0.550902	0.715759	-0.501974	-0.0146872	-0.0339038	-0.317011	-0.365778	0.617668	-0.568039	0.0650328	0.0232673	-0.150305
203050_at	TP53BP1	tumor protein p53 binding protein 1	C1.3	-0.289554	0.552017	0.773387	0.155366	0.517006	0.666161	-0.429599	-0.420437	-0.180433	-0.608038	-0.625319	0.601092	-0.554311	0.384169	-0.0231886	-0.444347
210609_s_at	TP53I3	tumor protein p53 inducible protein 3	C1.4	-0.357063	0.141174	0.531966	0.607241	0.64477	0.674551	-0.301378	-0.0530045	0.0752605	-0.157096	-0.303727	0.615169	-0.439298	0.242313	-0.328949	-0.0972418
213617_s_at	TPGS2	tubulin polyglutamylase complex subunit 2	C1.6	-0.356358	-0.0260922	0.328451	0.512971	0.593534	0.619647	-0.125536	-0.0522052	0.0148374	-0.0311671	-0.137134	0.580128	-0.0957611	0.0207733	-0.390378	-0.125059
206116_s_at	TPM1	tropomyosin 1 (alpha)	C1.6	-0.807307	-0.362881	0.10398	0.426344	0.889872	0.554603	-0.191344	0.496331	-0.0536651	-0.126076	-0.410669	0.742609	-0.422474	-0.281247	-0.223692	0.201386
218876_at	TPPP3	tubulin polymerization-promoting protein family member 3	C1.6	-0.380334	-0.02367	0.353094	0.545267	0.637733	0.565406	-0.186163	0.335218	0.0599583	0.0160237	-0.200723	0.47155	-0.216472	0.123707	-0.393524	0.0160618
225294_s_at	TRAPPC1	trafficking protein particle complex 1	C1.3	-0.292905	0.130069	0.628714	0.525736	0.479061	0.58735	-0.335944	0.0137413	0.0987347	-0.287439	-0.147926	0.449714	-0.399052	0.436248	-0.53895	0.0567084
236972_at	TRIM63	tripartite motif containing 63, E3 ubiquitin protein ligase	C1.6	-0.818218	-0.351169	0.0789598	0.340377	0.833135	0.383298	0.0137624	0.180993	-0.0984109	-0.133358	-0.446889	0.62344	-0.187958	-0.176507	-0.257104	-0.00203985
204094_s_at	TSC22D2	TSC22 domain family, member 2	C1.6	-0.744762	-0.312034	0.0584419	0.453754	0.85584	0.509699	-0.0429387	0.263759	-0.17971	-0.0281886	-0.407732	0.663673	-0.142667	-0.256616	-0.224497	-0.043472
201758_at	TSG101	tumor susceptibility 101	C1.6	-0.519652	-0.220808	0.136898	0.521176	0.752925	0.563689	-0.317696	0.385901	-0.0329062	0.0194438	-0.229425	0.622353	-0.350952	-0.189337	-0.11913	0.0403929
209264_s_at	TSPAN4	tetraspanin 4	C1.3	-0.0141122	0.447972	0.571668	0.361823	0.310915	0.470428	-0.344049	-0.319272	-0.34988	-0.25375	-0.316739	0.330141	-0.30926	0.381077	-0.0418067	-0.392466
218012_at	TSPYL2	TSPY-like 2	C1.3	-0.172444	0.295105	0.523432	0.205338	0.388884	0.360708	-0.304113	0.00244591	0.037988	-0.46058	-0.418028	0.272934	-0.689245	0.32491	0.0163533	0.0817812
208195_at	TTN	titin	C1.6	-0.779258	-0.4182	0.0100408	0.411575	0.832066	0.507836	-0.144652	0.539348	0.061307	-0.0544213	-0.305999	0.728293	-0.383046	-0.383046	-0.221756	0.282843
212242_at	TUBA4A	tubulin, alpha 4a	C1.6	-0.597993	0.00726274	0.402048	0.165539	0.637948	0.442501	-0.430932	0.31575	-0.161997	-0.492985	-0.523022	0.452885	-0.551904	0.148385	-0.14745	0.106884
209026_x_at	TUBB	tubulin, beta class I	C1.4	-0.49829	-0.159039	0.31558	0.769593	0.655465	0.577103	-0.0955602	0.0957299	0.161152	0.0989403	-0.0559581	0.644115	-0.145502	0.0430183	-0.607234	0.0714889
213476_x_at	TUBB3	tubulin, beta 3 class III	C1.6	-0.350071	0.174703	0.532873	0.552632	0.548228	0.668048	-0.167074	-0.218769	-0.100497	-0.146191	-0.244857	0.65293	-0.206455	0.242703	-0.489366	-0.21774
208977_x_at	TUBB4B	tubulin, beta 4B class IVb	C1.6	-0.331222	0.183365	0.564294	0.543138	0.559802	0.603682	-0.187781	-0.169505	-0.0640504	-0.180869	-0.28319	0.58008	-0.243352	0.319149	-0.5001	-0.169754
201714_at	TUBG1	tubulin, gamma 1	C1.3	-0.0523983	0.604448	0.854895	0.241084	0.302861	0.595985	-0.387109	-0.48237	-0.390587	-0.502163	-0.466569	0.353394	-0.27937	0.665701	-0.238852	-0.545813
201113_at	TUFM	Tu translation elongation factor, mitochondrial	C1.3	-0.0461244	0.63837	0.922916	0.267084	0.322915	0.611532	-0.527616	-0.351063	-0.179843	-0.552408	-0.368001	0.335337	-0.42377	0.728526	-0.315195	-0.354049
201377_at	UBAP2L	ubiquitin associated protein 2-like	C1.3	-0.142469	0.377892	0.696409	0.472764	0.486908	0.7287	-0.12533	-0.378739	-0.106402	-0.273548	-0.332545	0.539446	-0.342106	0.393053	-0.283714	-0.334197
201898_s_at	UBE2A	ubiquitin-conjugating enzyme E2A	C1.3	-0.264721	0.290811	0.59862	0.402322	0.538925	0.549646	-0.611933	0.116641	0.225685	-0.439772	-0.209539	0.392148	-0.66619	0.313211	-0.159929	0.131595
228588_s_at	UBE2B	ubiquitin-conjugating enzyme E2B	C1.5	-0.337571	0.174569	0.620506	0.609448	0.71783	0.810405	-0.313893	-0.0256983	-0.165101	-0.160557	-0.36852	0.607958	-0.300088	0.356908	-0.442596	-0.242117
209142_s_at	UBE2G1	ubiquitin-conjugating enzyme E2G 1	C1.6	-0.626056	-0.513397	-0.136472	0.239796	0.589335	0.171783	-0.0315065	0.706421	0.107009	-0.0342459	-0.154717	0.335549	-0.302239	-0.302573	-0.173864	0.482886
203109_at	UBE2M	ubiquitin-conjugating enzyme E2M	C1.6	-0.411342	0.104721	0.456835	0.256174	0.480433	0.436397	-0.336811	-0.141976	0.222569	-0.37703	-0.294967	0.48882	-0.503078	0.213026	-0.250351	0.0562107
223014_at	UBE2R2	ubiquitin-conjugating enzyme E2R 2	C1.3	-0.356154	0.329447	0.644937	0.237625	0.485353	0.566483	-0.573481	-0.121498	-0.310104	-0.527549	-0.55866	0.402696	-0.462734	0.437684	-0.157894	-0.239469
225063_at	UBL7	ubiquitin-like 7	C1.3	-0.361143	0.278943	0.742402	0.518704	0.617441	0.743089	-0.395861	-0.0793154	-0.0866263	-0.376348	-0.362998	0.55891	-0.389084	0.442513	-0.457276	-0.168977
218449_at	UFSP2	UFM1-specific peptidase 2	C1.3	-0.419115	0.231602	0.635535	0.541906	0.667673	0.567887	-0.438969	-0.143197	-0.138916	-0.273748	-0.36299	0.527328	-0.289593	0.431977	-0.392753	-0.301809
205480_s_at	UGP2	UDP-glucose pyrophosphorylase 2	C1.6	-0.690203	-0.575848	-0.195618	0.358128	0.657145	0.193611	-0.101827	0.713433	-0.0599568	0.130255	-0.159239	0.361929	-0.0450356	-0.310995	-0.28769	0.307076
218190_s_at	UQCR10	ubiquinol-cytochrome c reductase, complex III subunit X	C1.3	-0.332025	0.392185	0.669021	0.274976	0.466817	0.522262	-0.380442	-0.282772	-0.238808	-0.455915	-0.447002	0.468299	-0.311924	0.448141	-0.288326	-0.34456
205849_s_at	UQCRB	ubiquinol-cytochrome c reductase binding protein	C1.6	-0.639072	-0.169192	0.174201	0.0824476	0.669977	0.248088	-0.0502834	0.161021	0.0445248	-0.384587	-0.436463	0.458647	-0.468666	-0.09489	-0.0257477	0.14238
201903_at	UQCRC1	ubiquinol-cytochrome c reductase core protein I	C1.3	-0.175672	0.641463	0.808294	0.0256901	0.311149	0.39506	-0.486089	-0.424113	-0.18945	-0.698068	-0.527671	0.300479	-0.529981	0.606358	-0.050956	-0.355142
200883_at	UQCRC2	ubiquinol-cytochrome c reductase core protein II	C1.3	-0.58242	0.123696	0.41669	0.0545908	0.643107	0.402382	-0.458416	0.121034	-0.0332985	-0.633092	-0.5467	0.5291	-0.756215	0.0579399	0.0977861	0.0777948
225413_at	USMG5	up-regulated during skeletal muscle growth 5 homolog (mouse)	C1.6	-0.452004	-0.119968	0.110366	0.0448004	0.578058	0.294822	-0.0837374	0.128923	0.0146108	-0.2382	-0.366965	0.503383	-0.405379	-0.187035	0.0503915	0.0421059
205356_at	USP13	ubiquitin specific peptidase 13 (isopeptidase T-3)	C1.6	-0.90213	-0.444634	0.0783774	0.399035	0.929331	0.541074	-0.102804	0.394166	-0.151596	-0.122621	-0.4602	0.798838	-0.304298	-0.29534	-0.305592	0.115937
209475_at	USP15	ubiquitin specific peptidase 15	C1.6	-0.512709	-0.215017	0.194925	0.483192	0.789296	0.685037	-0.234554	0.447206	-0.144643	0.00087686	-0.313665	0.610714	-0.258004	-0.168586	-0.21381	0.0323493
207213_s_at	USP2	ubiquitin specific peptidase 2	C1.2	-0.0781003	0.693788	0.79081	-0.0906841	0.163913	0.344821	-0.513347	-0.349116	-0.410117	-0.761464	-0.538578	0.12211	-0.364534	0.66553	-0.0379983	-0.419662
221518_s_at	USP47	ubiquitin specific peptidase 47	C1.6	-0.402788	-0.119068	0.216011	0.538962	0.613861	0.457742	-0.340924	0.516471	0.0179554	-0.000523823	-0.132701	0.388252	-0.250882	-0.00673298	-0.286381	0.169719
200930_s_at	VCL	vinculin	C1.6	-0.601239	-0.112562	0.260481	0.34766	0.749312	0.659005	0.0839512	-0.0023383	-0.127991	-0.128882	-0.380802	0.814792	-0.240157	-0.223108	-0.218901	-0.144527
217140_s_at	VDAC1	voltage-dependent anion channel 1	C1.6	-0.30354	-0.0307101	0.380389	0.587295	0.649242	0.633374	-0.284586	0.450743	0.0576179	-0.0689335	-0.0799499	0.441114	-0.346292	0.0929783	-0.376261	0.205371
211662_s_at	VDAC2	voltage-dependent anion channel 2	C1.3	-0.0716715	0.634007	0.651013	-0.217891	0.271028	0.32409	-0.525698	-0.309895	-0.167736	-0.792221	-0.613462	0.230743	-0.690945	0.392167	0.296924	-0.249427
208846_s_at	VDAC3	voltage-dependent anion channel 3	C1.3	-0.363724	0.195527	0.402602	-0.0234933	0.437155	0.258584	-0.604701	0.253252	-0.0851076	-0.641857	-0.418605	0.268231	-0.714933	0.160304	0.137284	0.162493
209822_s_at	VLDLR	very low density lipoprotein receptor	C1.6	-0.669595	-0.00773362	0.32643	0.246377	0.84529	0.649365	-0.236348	0.0432938	-0.447218	-0.319432	-0.717773	0.773348	-0.356153	-0.0774991	-0.0372852	-0.329545
218679_s_at	VPS28	vacuolar protein sorting 28 homolog (S. cerevisiae)	C1.6	-0.535721	-0.0814403	0.437454	0.536476	0.726424	0.680234	-0.347592	0.0181059	-0.0350807	-0.216689	-0.334452	0.713606	-0.451033	0.129818	-0.365942	-0.0288221
209216_at	WDR45	WD repeat domain 45	C1.3	-0.162459	0.688961	0.750375	-0.0326312	0.386905	0.503337	-0.521075	-0.526754	-0.313972	-0.742518	-0.70297	0.451251	-0.636947	0.433004	0.229631	-0.519732
223002_s_at	XRN2	5'-3' exoribonuclease 2	C1.3	-0.328633	0.199212	0.610555	0.329612	0.507831	0.602363	-0.124521	0.039055	-0.0688011	-0.397473	-0.44418	0.413018	-0.457663	0.398786	-0.339237	-0.0162421
213725_x_at	XYLT1	xylosyltransferase I	C1.11	0.282672	-0.234911	-0.183079	0.236345	-0.308705	-0.0892388	-0.000323309	0.428883	0.235148	0.522932	0.67162	-0.364951	0.492349	0.0612483	-0.445359	0.279747
201020_at	YWHAH	tyrosine 3-monooxygenase/tryptophan 5-monooxygenase activation protein, eta	C1.6	-0.692072	-0.441895	0.00430311	0.528593	0.763653	0.472841	0.152263	0.308011	0.183365	0.0746539	-0.183777	0.716055	-0.293048	-0.323413	-0.325711	0.246405
212774_at	ZBTB18	zinc finger and BTB domain containing 18	C1.6	-0.681824	-0.391442	0.0746428	0.350959	0.748632	0.441667	-0.169603	0.592877	-0.155844	-0.134755	-0.377862	0.500086	-0.431309	-0.165701	-0.178743	0.300402
203603_s_at	ZEB2	zinc finger E-box binding homeobox 2	C1.1	0.475253	-0.165598	-0.488045	-0.0289788	-0.407688	-0.288292	0.335195	0.130153	0.0352295	0.636908	0.487909	-0.387473	0.691424	-0.255564	-0.00537217	-0.0468746
242738_s_at	ZFHX3	zinc finger homeobox 3	C1.5	-0.000848076	0.282181	0.438664	0.278702	0.346991	0.603207	-0.0244676	-0.278995	-0.239117	-0.0530107	-0.354658	0.361848	-0.115782	0.237368	-0.0900751	-0.428653
209538_at	ZNF32	zinc finger protein 32	C1.6	-0.259618	0.0925016	0.381457	0.399599	0.587707	0.530966	-0.262041	0.132487	-0.100822	-0.150719	-0.24926	0.478436	-0.250486	0.063454	-0.173249	-0.128756
214761_at	ZNF423	zinc finger protein 423	C1.1	0.717064	0.0415796	-0.134406	-0.0319738	-0.76238	-0.409948	0.140615	0.103213	0.395711	0.3858	0.726225	-0.738514	0.290879	0.282822	-0.127109	0.318114
227195_at	ZNF503	zinc finger protein 503	C1.11	0.488581	-0.110869	-0.213264	0.027389	-0.55103	-0.283596	0.301546	0.22407	0.130786	0.487466	0.58582	-0.587343	0.60814	0.139872	-0.32778	0.182104
220617_s_at	ZNF532	zinc finger protein 532	C1.6	-0.345543	0.136696	0.38217	0.00428302	0.412859	0.396503	-0.468583	-0.0869341	-0.192729	-0.43523	-0.480263	0.434502	-0.386034	0.164078	-0.0237672	-0.205717
229140_at	ZNF579	zinc finger protein 579	C1.3	-0.333235	0.425824	0.716457	0.161226	0.415917	0.500678	-0.183259	-0.371459	-0.311843	-0.493154	-0.630603	0.431191	-0.304801	0.549044	-0.290451	-0.419526
213196_at	ZNF629	zinc finger protein 629	C1.5	-0.348567	0.14912	0.484581	0.351663	0.602	0.742441	-0.112629	-0.0814988	0.0240289	-0.245618	-0.286213	0.657905	-0.358027	0.0306252	-0.176104	-0.168253
243617_at	ZNF827	zinc finger protein 827	C1.3	-0.0561447	0.560717	0.712321	0.181694	0.301427	0.705402	-0.31742	-0.352894	-0.381495	-0.436402	-0.445879	0.402995	-0.294556	0.443495	-0.113543	-0.477726
223639_s_at	ZNRD1	zinc ribbon domain containing 1	C1.5	-0.0690147	0.350403	0.655601	0.36512	0.378729	0.724496	-0.407207	-0.133563	-0.0858015	-0.348493	-0.316543	0.422336	-0.481537	0.386746	-0.206808	-0.13157
223383_at	ZNRF1	zinc and ring finger 1, E3 ubiquitin protein ligase	C1.4	-0.516828	-0.194045	0.347417	0.730484	0.720918	0.570435	-0.344973	0.449765	0.0116928	0.00389828	-0.10021	0.502986	-0.27775	0.121431	-0.524264	0.193532
225964_at	ZXDC	ZXD family zinc finger C	C1.6	-0.318509	0.0608761	0.350785	0.330428	0.607245	0.653164	-0.218848	0.0520107	0.24187	-0.194353	-0.224808	0.596866	-0.46204	-0.0252924	-0.127711	0.0198074
218739_at	ABHD5	abhydrolase domain containing 5	C1.1	0.716759	0.534742	0.180091	-0.366851	-0.700278	-0.33594	-0.255097	-0.399293	0.0475068	-0.247117	0.262883	-0.584372	-0.08618	0.408243	0.334574	-0.0787495
202003_s_at	ACAA2	acetyl-CoA acyltransferase 2	C1.2	0.468174	0.686979	0.544639	-0.191797	-0.355795	-0.0963517	-0.437537	-0.403342	-0.218393	-0.357404	-0.063316	-0.379728	-0.0438822	0.723729	0.0663164	-0.399313
205412_at	ACAT1	acetyl-CoA acetyltransferase 1	C1.2	0.596055	0.653191	0.367783	-0.343888	-0.51674	-0.225169	-0.284004	-0.294029	0.325071	-0.40924	0.116066	-0.467817	-0.317149	0.461695	0.27605	0.0514589
208637_x_at	ACTN1	actinin, alpha 1	C1.3	0.4918	0.4368	0.306859	-0.215909	-0.504414	-0.122611	-0.108273	-0.18608	-0.102204	-0.218695	0.0948353	-0.493449	0.0604042	0.570877	-0.0609323	-0.0838002
203861_s_at	ACTN2	actinin, alpha 2	C1.6	-0.831681	-0.49172	0.0327353	0.407757	0.871056	0.52755	-0.104464	0.558295	-0.0681721	-0.0593448	-0.35984	0.721028	-0.322929	-0.318698	-0.312241	0.253731
203935_at	ACVR1	activin A receptor, type I	C1.4	-0.183455	-0.474428	-0.278645	0.708754	0.288969	0.191813	0.0473477	0.372828	0.306387	0.694184	0.455037	0.245489	0.308044	-0.31083	-0.42051	0.19376
211453_s_at	AKT2	v-akt murine thymoma viral oncogene homolog 2	C1.3	0.520524	0.476084	0.388984	0.0241821	-0.399093	-0.0200912	-0.197494	-0.16286	0.276746	-0.102598	0.330832	-0.37239	0.0222128	0.525828	-0.177631	0.00215792
205208_at	ALDH1L1	aldehyde dehydrogenase 1 family, member L1	C1.3	0.187069	0.398391	0.618209	0.295477	-0.00651228	0.327622	-0.23345	-0.194164	-0.0372332	-0.135783	-0.0255108	-0.0465158	-0.0151588	0.676826	-0.486915	-0.139742
206837_at	ALX1	ALX homeobox 1	C1.3	0.295464	0.551077	0.685419	0.0862584	-0.106003	0.192693	-0.455922	-0.255722	-0.101594	-0.369488	-0.105696	-0.191404	-0.245095	0.837014	-0.202414	-0.215875
223297_at	AMMECR1L	AMMECR1-like	C1.2	0.589532	0.887466	0.648093	-0.331714	-0.345326	0.162169	-0.407133	-0.609835	-0.24713	-0.523464	-0.252344	-0.222712	-0.282548	0.667877	0.292601	-0.496062
227393_at	ANO9	anoctamin 9	C1.3	0.220037	0.675848	0.697587	0.0649733	-0.107501	0.191083	-0.348263	-0.47934	-0.273502	-0.380601	-0.193091	-0.0895722	-0.129671	0.738044	-0.112114	-0.443176
231714_s_at	AP4B1	adaptor-related protein complex 4, beta 1 subunit	C1.3	0.172522	0.60869	0.768705	0.208503	0.00960384	0.231502	-0.546268	-0.241934	-0.0502469	-0.437782	-0.0690575	-0.0581111	-0.234375	0.780737	-0.309222	-0.195093
215579_at	APOBEC3G	apolipoprotein B mRNA editing enzyme, catalytic polypeptide-like 3G	C1.3	0.27276	0.479244	0.68944	0.148149	-0.100813	0.165842	-0.429697	-0.0799204	-0.010051	-0.354808	-0.0257891	-0.272251	-0.259652	0.884586	-0.344213	-0.00923034
211110_s_at	AR	androgen receptor	C1.3	0.370125	0.537224	0.391776	-0.266646	-0.324057	-0.000524505	0.172781	-0.354154	-0.249776	-0.28362	-0.14418	-0.291617	0.116475	0.464793	0.0203016	-0.337762
225181_at	ARID1B	AT rich interactive domain 1B (SWI1-like)	C1.9	-0.373683	-0.491442	-0.410518	0.151149	0.292161	0.0349699	0.671748	0.0551859	-0.0236187	0.428065	-0.0161955	0.321569	0.445789	-0.499634	-0.221589	-0.0502752
212614_at	ARID5B	AT rich interactive domain 5B (MRF1-like)	C1.4	-0.392103	-0.549587	-0.315476	0.604156	0.506047	0.29	0.153669	0.390346	-0.0964641	0.619677	0.127423	0.413274	0.401033	-0.408172	-0.38717	-0.0206661
202641_at	ARL3	ADP-ribosylation factor-like 3	C1.6	-0.265172	-0.00739859	0.264366	0.627397	0.622935	0.765215	0.0220037	-0.140154	-0.27733	0.167442	-0.199058	0.697766	0.0808211	-0.0703993	-0.364524	-0.374499
202024_at	ASNA1	arsA arsenite transporter, ATP-binding, homolog 1 (bacterial)	C1.3	0.0778042	0.471458	0.685221	0.176753	0.0748844	0.260096	-0.245638	-0.170123	0.0871897	-0.399167	-0.126136	0.00879711	-0.265817	0.644098	-0.318138	-0.0751256
206684_s_at	ATF7	activating transcription factor 7	C1.3	0.343885	0.517045	0.35357	-0.380878	-0.453366	-0.221421	-0.206556	-0.375061	-0.200061	-0.406277	-0.0277589	-0.413902	0.145301	0.544081	-0.00201481	-0.298002
1553603_s_at	ATL2	atlastin GTPase 2	C1.2	0.505763	0.87354	0.504006	-0.565703	-0.406122	-0.0302932	-0.424104	-0.577874	-0.433583	-0.629637	-0.391297	-0.327898	-0.282198	0.55943	0.558975	-0.553915
239996_x_at	ATP2A2	ATPase, Ca++ transporting, cardiac muscle, slow twitch 2	C1.3	0.314029	0.53248	0.597025	0.17455	-0.114453	0.154699	-0.359743	-0.115544	0.080151	-0.228515	0.0414857	-0.229434	-0.182339	0.653318	-0.19852	-0.0468858
203232_s_at	ATXN1	ataxin 1	C1.4	-0.490412	-0.791679	-0.501784	0.507289	0.488605	0.168616	0.259256	0.62534	0.192943	0.637149	0.214157	0.351007	0.229335	-0.585683	-0.332323	0.367961
202622_s_at	ATXN2	ataxin 2	C1.2	0.287403	0.701601	0.585724	-0.43879	-0.252796	-0.00525881	-0.213915	-0.480525	-0.155252	-0.753596	-0.432401	-0.228382	-0.586377	0.604188	0.389059	-0.194504
202201_at	BLVRB	biliverdin reductase B (flavin reductase (NADPH))	C1.3	0.369234	0.72014	0.781443	0.063403	-0.185519	0.300935	-0.404536	-0.424201	-0.107297	-0.376787	-0.105052	-0.0972642	-0.247589	0.835066	-0.192957	-0.323926
1554575_a_at	BPNT1	3'(2'), 5'-bisphosphate nucleotidase 1	C1.3	0.33936	0.66929	0.701815	-0.0131907	-0.16498	0.153951	-0.286148	-0.450022	-0.0769985	-0.409118	-0.139151	-0.190264	-0.264575	0.819634	-0.113393	-0.273959
204481_at	BRPF1	bromodomain and PHD finger containing, 1	C1.3	0.292955	0.65187	0.653196	-0.225801	-0.193454	0.128725	-0.215181	-0.450509	-0.248171	-0.529855	-0.309292	-0.227449	-0.230515	0.72401	0.0371674	-0.330418
208809_s_at	C6orf62	chromosome 6 open reading frame 62	C1.1	0.770679	0.626687	0.371832	-0.180338	-0.461631	0.0695652	-0.22873	-0.248778	0.087591	-0.198906	0.114759	-0.461865	-0.217239	0.506581	0.255228	-0.0901262
224977_at	C6orf89	chromosome 6 open reading frame 89	C1.3	0.165068	0.596329	0.767033	0.0629474	-0.000591159	0.221218	-0.459242	-0.279569	-0.100274	-0.506812	-0.138459	-0.0940638	-0.264247	0.802816	-0.250652	-0.211247
214933_at	CACNA1A	calcium channel, voltage-dependent, P/Q type, alpha 1A subunit	C1.1	0.528215	0.54044	0.260578	-0.418798	-0.437454	-0.0215797	-0.0724556	-0.408785	0.0475059	-0.300597	-0.000661968	-0.254332	-0.179152	0.223026	0.392789	-0.198691
209956_s_at	CAMK2B	calcium/calmodulin-dependent protein kinase II beta	C1.6	-0.888852	-0.306712	0.117594	0.371037	0.902611	0.456743	-0.0172566	0.0219295	-0.173476	-0.164251	-0.543385	0.833368	-0.238014	-0.236094	-0.23815	-0.131976
228302_x_at	CAMK2N1	calcium/calmodulin-dependent protein kinase II inhibitor 1	C1.3	0.0836288	0.418281	0.750048	0.368377	0.10784	0.308803	-0.301637	-0.256943	0.113206	-0.281247	-0.0317909	0.0383796	-0.270126	0.753669	-0.45927	-0.0682737
200910_at	CCT3	chaperonin containing TCP1, subunit 3 (gamma)	C1.3	0.278127	0.53582	0.51212	-0.343633	-0.227133	-0.0342939	-0.315744	-0.457392	-0.228928	-0.486101	-0.282708	-0.25683	-0.168763	0.652313	0.0842038	-0.338821
213182_x_at	CDKN1C	cyclin-dependent kinase inhibitor 1C (p57, Kip2)	C1.3	0.344513	0.460593	0.484798	-0.0357186	-0.260178	0.112365	-0.112402	-0.356873	0.034381	-0.271594	0.0532857	-0.136623	-0.228738	0.554821	-0.103949	-0.0931847
212501_at	CEBPB	CCAAT/enhancer binding protein (C/EBP), beta	C1.2	0.580687	0.721352	0.426506	-0.294685	-0.56508	-0.179897	-0.393117	-0.449462	-0.127444	-0.361015	0.024981	-0.480603	-0.0993697	0.651488	0.167562	-0.260528
202157_s_at	CELF2	CUGBP, Elav-like family member 2	C1.10	-0.15338	-0.590932	-0.483168	0.429394	0.135963	0.037662	0.585797	0.267279	-0.0357993	0.846673	0.349485	0.144675	0.739679	-0.39924	-0.462182	-0.0249893
213242_x_at	CEP170B	centrosomal protein 170B	C1.3	0.321201	0.397564	0.421564	-0.107193	-0.317009	-0.0715574	-0.19694	-0.179549	0.013166	-0.246254	0.0242558	-0.411336	-0.069372	0.605577	-0.069372	-0.0604771
222212_s_at	CERS2	ceramide synthase 2	C1.3	0.196902	0.604914	0.731794	0.00729364	-0.0726851	0.18283	-0.577844	-0.270189	-0.075261	-0.563801	-0.186273	-0.142617	-0.329279	0.772248	-0.130294	-0.185317
224932_at	CHCHD10	coiled-coil-helix-coiled-coil-helix domain containing 10	C1.3	0.0763013	0.406522	0.567051	0.0595838	-0.0296434	0.187837	-0.354003	-0.289706	0.0181594	-0.389036	-0.0487253	0.0587272	-0.22759	0.538626	-0.250286	-0.130197
217720_at	CHCHD2	coiled-coil-helix-coiled-coil-helix domain containing 2	C1.3	0.231001	0.67069	0.772414	-0.00792499	-0.119582	0.164625	-0.43282	-0.338803	-0.0674913	-0.532797	-0.133864	-0.166299	-0.281164	0.845276	-0.211302	-0.203246
229423_at	CHEK1	checkpoint kinase 1	C1.3	0.281485	0.647503	0.790569	0.0635082	-0.122824	0.183771	-0.611112	-0.291825	-0.0709162	-0.515507	-0.108639	-0.197801	-0.318094	0.878535	-0.174618	-0.204893
221675_s_at	CHPT1	choline phosphotransferase 1	C1.1	0.63105	0.684242	0.292766	-0.606496	-0.629219	-0.353733	-0.193532	-0.446581	0.0377854	-0.510431	-0.020857	-0.611848	-0.233133	0.488424	0.503132	-0.159726
211136_s_at	CLPTM1	cleft lip and palate associated transmembrane protein 1	C1.7	0.358273	0.071102	0.0948382	0.0977176	-0.345531	-0.211586	-0.015842	0.161733	0.62372	0.113986	0.573014	-0.394231	0.0476583	0.255373	-0.240983	0.361988
1554241_at	COCH	cochlin	C1.6	-0.215252	-0.178827	-0.0658068	0.277567	0.376283	0.329847	0.128017	-0.0081403	-0.284122	0.205719	-0.165874	0.385028	0.0902664	-0.267265	0.00633896	-0.233603
224828_at	CPEB4	cytoplasmic polyadenylation element binding protein 4	C1.9	-0.36048	0.00828092	0.0365984	-0.341396	0.257486	0.165106	0.496098	-0.286029	-0.256959	-0.39537	-0.586571	0.356816	-0.257188	-0.213935	0.258518	-0.157152
243727_at	CPNE8	copine VIII	C1.3	0.243141	0.618296	0.691283	-0.0175762	-0.154606	0.108921	-0.390269	-0.296709	-0.0740557	-0.470776	-0.0871139	-0.190905	-0.208199	0.747419	-0.178849	-0.184672
1555809_at	CRISPLD2	cysteine-rich secretory protein LCCL domain containing 2	C1.3	0.177899	0.502242	0.638633	0.0769013	-0.0890147	0.155363	-0.220697	-0.260281	-0.0726705	-0.332604	-0.137613	-0.172943	-0.219113	0.762804	-0.23423	-0.148766
1557143_at	CSMD2	CUB and Sushi multiple domains 2	C1.3	0.362608	0.654305	0.756473	0.134002	-0.0887099	0.243268	-0.511789	-0.294473	-0.0775375	-0.393477	-0.0967408	-0.178995	-0.253639	0.890093	-0.234502	-0.242961
212075_s_at	CSNK2A1	casein kinase 2, alpha 1 polypeptide	C1.2	0.458584	0.805899	0.548941	-0.397277	-0.343176	0.00657142	-0.386388	-0.464598	-0.295771	-0.658992	-0.334847	-0.291088	-0.465256	0.575408	0.485758	-0.332172
211126_s_at	CSRP2	cysteine and glycine-rich protein 2	C1.2	0.584309	0.895463	0.667975	-0.171374	-0.376382	0.182206	-0.314586	-0.626031	-0.239311	-0.418962	-0.0901724	-0.202551	-0.114338	0.661277	0.128414	-0.515224
233955_x_at	CXXC5	CXXC finger protein 5	C1.4	-0.466682	-0.574121	-0.110355	0.75505	0.539763	0.441045	0.169727	0.414732	0.145311	0.513535	0.230246	0.519321	0.201935	-0.254028	-0.697475	0.250907
202447_at	DECR1	2,4-dienoyl CoA reductase 1, mitochondrial	C1.1	0.590025	0.321507	0.0354688	-0.426469	-0.757775	-0.46304	0.0048374	-0.270803	0.314632	-0.103812	0.399547	-0.615167	0.0124146	0.303707	0.201203	0.106621
226064_s_at	DGAT2	diacylglycerol O-acyltransferase 2	C1.11	0.661128	0.0911394	-0.179745	-0.208421	-0.744512	-0.484605	0.0259154	0.106573	0.532866	0.214068	0.727345	-0.680127	0.0931473	0.0831342	0.11836	0.420073
210788_s_at	DHRS7	dehydrogenase/reductase (SDR family) member 7	C1.1	0.760735	0.67306	0.331426	-0.207596	-0.584975	-0.0904396	-0.164478	-0.444054	-0.129566	-0.11699	0.134819	-0.415427	0.102283	0.495407	0.153752	-0.366163
223704_s_at	DMRT2	doublesex and mab-3 related transcription factor 2	C1.3	0.387406	0.389945	0.12913	-0.430675	-0.549436	-0.329182	0.0698644	-0.292945	-0.194532	-0.204753	0.0376202	-0.526548	0.244222	0.392123	0.113244	-0.243054
218457_s_at	DNMT3A	DNA (cytosine-5-)-methyltransferase 3 alpha	C1.6	-0.483821	-0.540058	-0.153086	0.556182	0.531523	0.355608	0.385436	0.323996	0.209314	0.412172	0.0452344	0.484898	0.0500597	-0.331313	-0.438518	0.255948
220179_at	DPEP3	dipeptidase 3	C1.3	0.382985	0.448075	0.506207	0.0524366	-0.167123	0.0795278	-0.396904	-0.104306	0.0344361	-0.26893	0.0707366	-0.297542	-0.196438	0.702981	-0.146522	-0.0680854
215501_s_at	DUSP10	dual specificity phosphatase 10	C1.1	0.272224	0.68759	0.538031	-0.348438	-0.136962	0.0326547	-0.24002	-0.490624	-0.442481	-0.597402	-0.466095	-0.191004	-0.303395	0.605322	0.3341	-0.484953
221399_at	EDA2R	ectodysplasin A2 receptor	C1.2	0.51886	0.729394	0.672954	0.0272731	-0.273089	0.222316	-0.226288	-0.516246	-0.185128	-0.27739	-0.0309388	-0.146856	-0.0837064	0.704317	-0.0921632	-0.41583
214036_at	EFNA5	ephrin-A5	C1.1	0.78132	0.451259	0.185048	0.069332	-0.554359	0.0299711	0.112394	-0.334928	0.0375763	0.258984	0.384694	-0.387039	0.329253	0.341444	-0.0353698	-0.270565
206115_at	EGR3	early growth response 3	C1.6	-0.305813	-0.442386	-0.231782	0.30893	0.408568	0.20141	0.135277	0.426317	0.50397	0.312631	0.0799267	0.322578	-0.0921666	-0.382012	-0.192225	0.374675
217882_at	EMC3	ER membrane protein complex subunit 3	C1.2	0.402489	0.885802	0.490935	-0.498968	-0.329038	-0.052174	-0.45309	-0.635657	-0.298634	-0.663785	-0.370699	-0.217614	-0.324898	0.43881	0.600272	-0.541125
234969_s_at	EPC1	enhancer of polycomb homolog 1 (Drosophila)	C1.6	-0.455162	-0.376129	-0.0629971	0.482417	0.654969	0.466648	0.0739341	0.367394	-0.05649	0.217066	-0.265046	0.517611	-0.213269	-0.28336	-0.152041	0.142817
225838_at	EPC2	enhancer of polycomb homolog 2 (Drosophila)	C1.6	-0.384376	-0.264612	0.00425801	0.589919	0.651362	0.490283	0.0291221	0.210341	-0.0843957	0.317882	-0.177219	0.56137	0.0671467	-0.21593	-0.33545	-0.0840565
204034_at	ETHE1	ethylmalonic encephalopathy 1	C1.3	0.260032	0.740333	0.79472	0.0388711	-0.0394981	0.300163	-0.369399	-0.593518	-0.125967	-0.488306	-0.248969	0.00475998	-0.295388	0.783077	-0.102328	-0.425124
220150_s_at	FAM184A	family with sequence similarity 184, member A	C1.1	0.200049	0.52717	0.226074	-0.574574	-0.291446	-0.20733	-0.0217122	-0.518489	-0.510772	-0.522308	-0.448878	-0.289159	-0.106713	0.336315	0.488601	-0.46754
224779_s_at	FAM96A	family with sequence similarity 96, member A	C1.7	0.514789	0.516867	0.484027	0.121056	-0.320106	0.0270365	-0.514836	-0.166449	0.31228	-0.0901642	0.267321	-0.345674	-0.0467368	0.680833	-0.224608	-0.069539
203647_s_at	FDX1	ferredoxin 1	C1.3	0.400555	0.476805	0.342799	-0.285909	-0.406629	-0.199315	-0.222516	-0.302932	-0.174752	-0.261388	-0.0236736	-0.436539	0.0612766	0.584292	0.0110153	-0.239789
213341_at	FEM1C	fem-1 homolog c (C. elegans)	C1.6	-0.54061	-0.589025	-0.20436	0.351054	0.606128	0.289349	-0.0275344	0.838237	0.096114	0.154953	-0.0264177	0.335445	-0.159605	-0.391023	-0.245509	0.502027
210186_s_at	FKBP1A	FK506 binding protein 1A, 12kDa	C1.11	0.622748	-0.0121671	-0.102194	0.183854	-0.540037	-0.238348	0.121999	0.220317	0.555307	0.38018	0.751923	-0.519569	0.153356	0.135643	-0.206536	0.476325
203391_at	FKBP2	FK506 binding protein 2, 13kDa	C1.2	0.311025	0.855784	0.737855	-0.177836	-0.119923	0.25918	-0.433536	-0.549456	-0.401627	-0.621558	-0.387144	-0.0619341	-0.243206	0.700232	0.0952867	-0.534377
227882_at	FKRP	fukutin related protein	C1.3	0.355941	0.582012	0.619927	0.027637	-0.140225	0.138543	-0.422367	-0.319736	0.0670777	-0.358416	-0.089535	-0.227918	-0.32731	0.781423	-0.113531	-0.122773
211074_at	FOLR1	folate receptor 1 (adult)	C1.6	-0.155716	-0.011322	0.349485	0.650064	0.560901	0.585765	-0.284064	0.174117	-0.0673519	0.14057	-0.0829392	0.437943	-0.154453	0.15471	-0.375795	-0.0680035
209189_at	FOS	FBJ murine osteosarcoma viral oncogene homolog	C1.8	0.127355	-0.195691	-0.291226	0.0478598	-0.19778	-0.297381	-0.0847861	0.612168	0.449233	0.237975	0.411023	-0.367404	-0.03248	-0.145095	0.0651124	0.522922
224891_at	FOXO3	forkhead box O3	C1.6	-0.526002	-0.262811	-0.051738	0.243803	0.627881	0.504327	0.26621	-0.0123501	-0.173448	0.0804386	-0.384276	0.644651	-0.0296569	-0.393135	-0.0413543	-0.1967
203725_at	GADD45A	growth arrest and DNA-damage-inducible, alpha	C1.4	-0.362144	-0.753604	-0.367038	0.623376	0.393415	0.241006	0.276933	0.506077	0.411935	0.644573	0.404955	0.368654	0.233407	-0.453529	-0.587895	0.478785
234472_at	GALNT13	UDP-N-acetyl-alpha-D-galactosamine:polypeptide N-acetylgalactosaminyltransferase 13 (GalNAc-T13)	C1.2	0.317159	0.759962	0.491291	-0.321303	-0.276365	-0.0767862	-0.418008	-0.346701	-0.271793	-0.607215	-0.2555	-0.294929	-0.279418	0.511944	0.334396	-0.296397
218313_s_at	GALNT7	UDP-N-acetyl-alpha-D-galactosamine:polypeptide N-acetylgalactosaminyltransferase 7 (GalNAc-T7)	C1.4	-0.106231	-0.351363	-0.319273	0.334976	0.252398	0.209321	-0.0884633	0.323798	0.0819019	0.385244	0.188558	0.245195	0.162373	-0.426739	-0.0855536	0.114122
36475_at	GCAT	glycine C-acetyltransferase	C1.2	0.347881	0.540474	0.555835	0.00262861	-0.27843	-0.0317381	-0.419321	-0.180333	0.253217	-0.428898	0.133073	-0.296662	-0.401955	0.603064	-0.0608791	0.170468
205498_at	GHR	growth hormone receptor	C1.1	0.877397	0.283818	-0.0881255	-0.272513	-0.791075	-0.325076	-0.0658148	0.0708768	0.19088	0.187173	0.550046	-0.748996	0.193466	0.190523	0.217721	0.160502
215977_x_at	GK	glycerol kinase	C1.2	0.320484	0.889136	0.737543	-0.278879	-0.204976	0.147402	-0.498769	-0.507272	-0.282899	-0.735047	-0.369871	-0.187088	-0.405329	0.722671	0.261913	-0.427355
200648_s_at	GLUL	glutamate-ammonia ligase	C1.9	0.389504	0.246028	0.0255353	-0.449889	-0.502557	-0.41218	0.0139575	-0.0568724	0.0999707	-0.131266	0.164737	-0.53213	0.0881145	0.27948	0.147108	0.0189911
209410_s_at	GRB10	growth factor receptor-bound protein 10	C1.3	-0.330399	0.130896	0.603974	0.419907	0.59067	0.613398	-0.223476	0.103177	-0.0487061	-0.329756	-0.322474	0.351588	-0.316776	0.400007	-0.40613	-0.0312629
218412_s_at	GTF2IRD1	GTF2I repeat domain containing 1	C1.3	0.326911	0.721027	0.730609	-0.00564544	-0.163325	0.294411	-0.170444	-0.488597	-0.162017	-0.487948	-0.166771	-0.0881073	-0.298319	0.705288	-0.0521895	-0.290599
208579_x_at	H2BFS	H2B histone family, member S (pseudogene)	C1.1	0.613839	0.453115	0.127913	-0.376802	-0.661707	-0.366702	-0.0248913	-0.444108	0.129286	-0.190564	0.319429	-0.521815	0.0418778	0.274621	0.244917	-0.0431538
216326_s_at	HDAC3	histone deacetylase 3	C1.3	0.296218	0.702157	0.644456	-0.141019	-0.227146	0.0464621	-0.477689	-0.303592	-0.247872	-0.543638	-0.171502	-0.280384	-0.171606	0.704461	0.0111703	-0.287296
203430_at	HEBP2	heme binding protein 2	C1.1	0.717138	0.721649	0.379816	-0.243083	-0.513895	-0.0585832	-0.152699	-0.449722	0.24988	-0.252631	0.181081	-0.402008	-0.151717	0.441826	0.278162	-0.181181
241955_at	HECTD1	HECT domain containing E3 ubiquitin protein ligase 1	C1.9	-0.332766	-0.4723	-0.444395	-0.109742	0.118064	-0.121265	0.883329	-0.0344342	-0.0609107	0.246335	-0.105592	0.193978	0.226538	-0.49157	0.00483467	0.0721608
224415_s_at	HINT2	histidine triad nucleotide binding protein 2	C1.2	0.337645	0.902177	0.812364	-0.197666	-0.0992129	0.323645	-0.511943	-0.667009	-0.244038	-0.692904	-0.376587	0.0391746	-0.450141	0.682343	0.219815	-0.535263
208546_x_at	HIST1H2BH	histone cluster 1, H2bh	C1.2	0.554131	0.484704	0.294154	-0.247943	-0.515784	-0.213906	-0.174758	-0.218714	0.200832	-0.259345	0.229079	-0.507183	-0.187895	0.455845	0.136939	0.111471
200679_x_at	HMGB1	high mobility group box 1	C1.9	-0.229072	-0.795623	-0.662505	0.253343	0.161038	-0.108792	0.67987	0.507446	0.31369	0.668967	0.339213	0.135585	0.298983	-0.655179	-0.217112	0.476997
208668_x_at	HMGN2	high mobility group nucleosomal binding domain 2	C1.4	-0.393297	-0.575155	-0.127983	0.810182	0.545686	0.431682	0.21123	0.446269	0.211293	0.62723	0.297948	0.499208	0.310866	-0.270043	-0.746632	0.225139
222264_at	HNRNPUL2	heterogeneous nuclear ribonucleoprotein U-like 2	C1.1	0.546487	0.281782	-0.0919839	-0.45319	-0.65535	-0.496342	-0.0970079	-0.175569	0.121771	-0.0872107	0.25645	-0.618133	0.0839524	0.148903	0.380785	0.00489615
208557_at	HOXA6	homeobox A6	C1.3	0.215219	0.572342	0.772904	0.179983	-0.0646512	0.194772	-0.457127	-0.168007	0.0132292	-0.395325	-0.0331552	-0.206386	-0.223797	0.896384	-0.342425	-0.134881
204778_x_at	HOXB7	homeobox B7	C1.3	0.429823	0.415867	0.503087	0.128274	-0.306465	0.0445263	-0.354793	-0.154463	0.0230688	-0.0666107	0.291431	-0.374108	0.207464	0.717592	-0.399252	-0.165307
221350_at	HOXC8	homeobox C8	C1.3	0.393194	0.60994	0.646931	-0.0104533	-0.225912	0.12816	-0.258084	-0.364206	-0.0258887	-0.332008	-0.0901893	-0.279887	-0.261783	0.830453	-0.130055	-0.172971
211936_at	HSPA5	heat shock 70kDa protein 5 (glucose-regulated protein, 78kDa)	C1.4	-0.093114	-0.414694	-0.231683	0.60546	0.172187	0.108236	0.172234	0.332828	0.379071	0.532793	0.532769	0.144646	0.318062	-0.279344	-0.498281	0.343173
205133_s_at	HSPE1	heat shock 10kDa protein 1	C1.2	0.46371	0.598667	0.182078	-0.415884	-0.382885	-0.229635	-0.258098	-0.398597	-0.319712	-0.272474	-0.0985908	-0.345208	0.0978753	0.311573	0.338733	-0.43913
202471_s_at	IDH3G	isocitrate dehydrogenase 3 (NAD+) gamma	C1.3	0.0708282	0.688131	0.759226	-0.115731	0.03329	0.208908	-0.563416	-0.357204	-0.139037	-0.749089	-0.358297	0.00689138	-0.559132	0.628786	0.12083	-0.215085
218847_at	IGF2BP2	insulin-like growth factor 2 mRNA binding protein 2	C1.6	-0.286474	0.0653451	0.334435	0.390936	0.491742	0.596674	0.188745	-0.08619	-0.286174	0.00660319	-0.32194	0.52122	0.109093	0.0752523	-0.410307	-0.321751
211000_s_at	IL6ST	interleukin 6 signal transducer (gp130, oncostatin M receptor)	C1.9	-0.0658125	-0.372435	-0.416798	-0.00376991	-0.105972	-0.162811	0.847466	-0.0782914	-0.0284403	0.408308	0.115764	-0.0435379	0.510629	-0.310469	-0.151284	-0.00581731
230556_at	IMMP1L	IMP1 inner mitochondrial membrane peptidase-like (S. cerevisiae)	C1.10	0.0679525	-0.259205	-0.159638	0.444281	0.211943	0.142627	-0.0667421	0.264581	0.426576	0.41086	0.366892	0.155684	-0.100882	-0.267894	-0.0344625	0.269767
203882_at	IRF9	interferon regulatory factor 9	C1.3	0.295251	0.624279	0.697063	0.109473	-0.111862	0.234474	-0.349379	-0.393004	-0.0708636	-0.350879	-0.0997372	-0.130262	-0.246395	0.791798	-0.184609	-0.251216
213832_at	KCND3	potassium voltage-gated channel, Shal-related subfamily, member 3	C1.2	0.48602	0.735565	0.530553	-0.300263	-0.32386	0.084431	-0.114347	-0.712227	-0.244204	-0.423564	-0.200609	-0.16181	-0.133432	0.567072	0.230637	-0.547552
227261_at	KLF12	Kruppel-like factor 12	C1.4	0.0174537	-0.20112	-0.00787869	0.559517	0.342562	0.412555	0.0480279	0.323582	-0.020205	0.512825	0.189286	0.263032	0.23712	-0.133253	-0.33218	-0.0378336
237900_at	KLHDC4	kelch domain containing 4	C1.3	0.147488	0.504442	0.724098	0.138978	-0.0335534	0.254093	-0.404455	-0.330434	-0.134865	-0.380946	-0.180145	-0.0929679	-0.162084	0.848936	-0.33216	-0.285207
222827_s_at	KLHL41	kelch-like family member 41	C1.6	-0.651966	-0.440776	-0.0871109	0.274914	0.648647	0.295446	-0.170439	0.729679	0.0440402	-0.0571045	-0.202827	0.428935	-0.350875	-0.339289	-0.139829	0.437043
223189_x_at	KMT2E	lysine (K)-specific methyltransferase 2E	C1.9	-0.271201	-0.529889	-0.573657	0.0294823	0.179909	-0.0322435	0.814284	0.0916616	-0.00999798	0.472739	-0.0204664	0.25472	0.309576	-0.674709	0.058337	0.0567488
224460_s_at	L2HGDH	L-2-hydroxyglutarate dehydrogenase	C1.2	0.289609	0.448101	0.282652	-0.116312	-0.239023	-0.0676704	-0.396092	-0.09316	0.375059	-0.390989	0.137513	-0.21183	-0.462742	0.215506	0.266323	0.210036
203041_s_at	LAMP2	lysosomal-associated membrane protein 2	C1.1	0.77869	0.342045	0.136706	0.128537	-0.474279	-0.0595433	-0.188995	-0.0334739	0.215172	0.233806	0.451845	-0.444325	0.0521009	0.324164	0.0328817	0.0383355
223009_at	LAMTOR1	late endosomal/lysosomal adaptor, MAPK and MTOR activator 1	C1.3	0.381192	0.542247	0.493738	-0.157793	-0.22551	0.0907055	-0.346023	-0.214817	-0.00429265	-0.387946	0.0626844	-0.165872	-0.245366	0.420234	0.058429	-0.0734746
201105_at	LGALS1	lectin, galactoside-binding, soluble, 1	C1.3	0.485932	0.7318	0.615754	-0.103591	-0.213453	0.219301	-0.283782	-0.387798	-0.157558	-0.37755	-0.185516	-0.208045	-0.2707	0.697609	0.0886766	-0.335134
218191_s_at	LMBRD1	LMBR1 domain containing 1	C1.3	0.377743	0.81163	0.660019	-0.200386	-0.150793	0.160883	-0.575832	-0.440128	-0.225992	-0.612491	-0.338919	-0.157519	-0.461327	0.645146	0.304719	-0.360719
209205_s_at	LMO4	LIM domain only 4	C1.2	0.546024	0.800699	0.520032	-0.150777	-0.265361	0.230391	-0.223344	-0.70153	-0.470112	-0.277932	-0.228876	-0.105651	0.0342354	0.509689	0.241251	-0.740494
239057_at	LMOD2	leiomodin 2 (cardiac)	C1.6	-0.877772	-0.394093	0.0934382	0.363516	0.914024	0.564709	-0.0516463	0.336404	-0.176833	-0.131363	-0.493245	0.802868	-0.29101	-0.292684	-0.266077	0.0511112
224519_at	LOC100132167	uncharacterized LOC100132167	C1.3	0.29514	0.620772	0.679274	-0.0977411	-0.233293	0.0613507	-0.339435	-0.347478	-0.151502	-0.522648	-0.170513	-0.290488	-0.185483	0.831664	-0.158042	-0.215385
221047_s_at	MARK1	MAP/microtubule affinity-regulating kinase 1	C1.2	0.395569	0.800526	0.554202	-0.268419	-0.217005	0.0974167	-0.445371	-0.489948	-0.39456	-0.542283	-0.36668	-0.185586	-0.366256	0.567597	0.41512	-0.469535
200797_s_at	MCL1	myeloid cell leukemia 1	C1.3	0.236528	0.626705	0.769388	-0.0171627	-0.116241	0.213378	-0.456325	-0.298803	-0.11871	-0.539878	-0.181264	-0.174807	-0.315854	0.831392	-0.137847	-0.221089
227538_at	MED26	mediator complex subunit 26	C1.3	0.2722	0.534712	0.673184	0.102442	-0.152024	0.161722	-0.262364	-0.434089	-0.0198145	-0.269329	-0.05398	-0.104437	-0.0615239	0.805881	-0.391399	-0.27082
208328_s_at	MEF2A	myocyte enhancer factor 2A	C1.6	-0.475192	0.021359	0.263073	0.081714	0.613461	0.479996	0.0834066	-0.130835	-0.200594	-0.290191	-0.491821	0.596281	-0.239502	-0.129524	-0.0170929	-0.229018
207480_s_at	MEIS2	Meis homeobox 2	C1.6	-0.374808	-0.277369	-0.0654347	0.543939	0.502368	0.405568	0.231703	-0.143589	-0.242781	0.466393	-0.052885	0.60852	0.496847	-0.253861	-0.449499	-0.438077
236885_at	MEX3A	mex-3 RNA binding family member A	C1.3	0.208551	0.576068	0.726151	0.0900583	-0.110212	0.27198	-0.386516	-0.328779	-0.113096	-0.366888	-0.114537	-0.0947312	-0.175228	0.776291	-0.267871	-0.259856
231736_x_at	MGST1	microsomal glutathione S-transferase 1	C1.1	0.641954	0.277289	0.0320591	-0.266624	-0.679484	-0.492092	0.0187435	-0.263528	0.260359	-0.0127075	0.479222	-0.637776	0.151011	0.353964	0.0371083	0.104279
201403_s_at	MGST3	microsomal glutathione S-transferase 3	C1.2	0.474837	0.71925	0.585672	-0.0460039	-0.316612	0.041742	-0.397792	-0.447449	0.109643	-0.349697	0.142981	-0.231176	-0.156453	0.619455	-0.0288045	-0.221238
218251_at	MID1IP1	MID1 interacting protein 1	C1.11	0.498746	-0.21684	-0.417245	-0.0721048	-0.5949	-0.511543	0.103365	0.271826	0.58421	0.395384	0.736529	-0.537561	0.107452	-0.144986	0.0391386	0.584046
217871_s_at	MIF	macrophage migration inhibitory factor (glycosylation-inhibiting factor)	C1.2	0.255666	0.606822	0.521186	-0.22482	-0.143565	0.094	-0.226637	-0.509001	0.0756676	-0.486556	-0.151377	-0.0101992	-0.423156	0.445114	0.234294	-0.268129
203565_s_at	MNAT1	MNAT CDK-activating kinase assembly factor 1	C1.3	0.279654	0.577656	0.59291	0.00356721	-0.116128	0.182962	-0.406159	-0.283556	-0.101755	-0.453819	-0.190518	-0.197216	-0.391086	0.691694	0.070553	-0.189552
217982_s_at	MORF4L1	mortality factor 4 like 1	C1.6	-0.554399	-0.694078	-0.528314	0.401911	0.549374	0.141213	0.318095	0.366819	0.00157385	0.494363	0.0329414	0.484091	0.250479	-0.681761	-0.170927	0.128717
201994_at	MORF4L2	mortality factor 4 like 2	C1.4	-0.475902	-0.692179	-0.422175	0.594325	0.511574	0.172407	0.287551	0.548513	0.122517	0.656679	0.25044	0.397531	0.420714	-0.523209	-0.498654	0.221888
219819_s_at	MRPS28	mitochondrial ribosomal protein S28	C1.3	0.230285	0.661513	0.840742	0.255729	0.080987	0.519327	-0.482912	-0.270173	-0.111126	-0.401187	-0.139845	0.0922196	-0.291939	0.757162	-0.302899	-0.277382
213782_s_at	MYOZ2	myozenin 2	C1.6	-0.82486	-0.38826	0.0722374	0.460726	0.902742	0.521415	-0.0933305	0.262222	-0.107214	-0.0757786	-0.428066	0.817445	-0.300136	-0.300141	-0.265739	0.0529297
225679_at	NAA30	N(alpha)-acetyltransferase 30, NatC catalytic subunit	C1.6	-0.374135	-0.142324	0.17508	0.34965	0.557544	0.396197	-0.24292	0.391166	-0.0624517	-0.0749478	-0.199181	0.353547	-0.180204	-0.0253564	-0.310179	0.176745
221207_s_at	NBEA	neurobeachin	C1.5	0.125939	0.046659	0.00625261	0.383954	0.261084	0.435272	-0.172577	-0.0349907	-0.0302537	0.300542	0.0456949	0.373966	-0.0700989	-0.244716	0.146667	-0.224285
208698_s_at	NONO	non-POU domain containing, octamer-binding	C1.3	0.162026	0.531584	0.575004	0.130325	-0.0153069	0.211171	-0.289315	-0.264264	-0.163553	-0.28849	-0.126305	-0.103975	-0.045684	0.631281	-0.170558	-0.338974
203920_at	NR1H3	nuclear receptor subfamily 1, group H, member 3	C1.3	0.484323	0.689063	0.518456	-0.206195	-0.443471	0.0335713	-0.210584	-0.552783	-0.295119	-0.350987	-0.0732043	-0.330089	0.0900853	0.658733	-0.0378971	-0.415003
201310_s_at	NREP	neuronal regeneration related protein	C1.8	-0.457329	-0.742062	-0.422681	0.394554	0.448534	0.173349	0.113538	0.732835	0.350765	0.375716	0.184244	0.344668	-0.110342	-0.597439	-0.211678	0.626365
200790_at	ODC1	ornithine decarboxylase 1	C1.3	0.447734	0.806524	0.769808	-0.0226987	-0.203199	0.143229	-0.580556	-0.444377	-0.115675	-0.515489	-0.155142	-0.24683	-0.364762	0.858048	0.0517676	-0.324982
209485_s_at	OSBPL1A	oxysterol binding protein-like 1A	C1.3	0.318181	0.680541	0.706047	-0.0698026	-0.216776	0.0780052	-0.392335	-0.339058	-0.106373	-0.518406	-0.106208	-0.248664	-0.208299	0.773469	-0.110489	-0.224502
214637_at	OSM	oncostatin M	C1.3	0.231177	0.572573	0.703054	-0.0813159	-0.200079	0.0957943	-0.301925	-0.340877	-0.0234379	-0.537097	-0.184288	-0.237399	-0.369834	0.833842	-0.168245	-0.0636012
205432_at	OVGP1	oviductal glycoprotein 1, 120kDa	C1.3	0.0286767	0.52296	0.762075	0.105482	0.151084	0.306023	-0.42872	-0.145872	-0.117791	-0.628906	-0.288897	-0.0284336	-0.469041	0.72955	-0.165051	-0.0730383
212858_at	PAQR4	progestin and adipoQ receptor family member IV	C1.3	0.250413	0.543603	0.660574	0.0971372	-0.102963	0.178786	-0.301042	-0.291287	-0.105145	-0.334488	-0.159602	-0.202514	-0.18975	0.81174	-0.230801	-0.205604
228881_at	PARL	presenilin associated, rhomboid-like	C1.3	0.228667	0.560202	0.789168	0.303011	0.113598	0.503213	-0.64115	-0.122374	0.140675	-0.33089	-0.0586898	0.0641776	-0.398338	0.748241	-0.306269	-0.117484
208620_at	PCBP1	poly(rC) binding protein 1	C1.3	0.210444	0.483653	0.461736	-0.207244	-0.28732	-0.176889	-0.505407	-0.205505	0.147461	-0.491217	-0.0458641	-0.358002	-0.38571	0.626977	0.0718115	0.0489536
205202_at	PCMT1	protein-L-isoaspartate (D-aspartate) O-methyltransferase	C1.6	-0.613161	-0.597591	-0.21837	0.257409	0.579967	0.152716	-0.0452667	0.772218	-0.0271263	0.115828	-0.110901	0.257608	-0.0570599	-0.311565	-0.242722	0.385478
217746_s_at	PDCD6IP	programmed cell death 6 interacting protein	C1.3	0.345604	0.304229	0.119989	-0.158428	-0.363571	-0.266423	-0.301458	-0.0353211	0.187503	-0.172937	0.230301	-0.337397	-0.206809	0.245104	0.194694	0.113776
208591_s_at	PDE3B	phosphodiesterase 3B, cGMP-inhibited	C1.1	0.834301	0.54049	0.117069	-0.476269	-0.771281	-0.288862	0.122438	-0.407472	0.0576708	-0.109575	0.21857	-0.622811	0.0411643	0.29901	0.38988	-0.116866
205960_at	PDK4	pyruvate dehydrogenase kinase, isozyme 4	C1.2	0.270587	0.781128	0.646665	-0.197816	-0.191643	0.0469404	-0.617047	-0.318625	-0.20662	-0.668955	-0.248059	-0.254903	-0.374427	0.660793	0.194505	-0.246243
200737_at	PGK1	phosphoglycerate kinase 1	C1.6	-0.121241	0.0870323	0.35052	0.193183	0.239015	0.285861	-0.403406	0.508447	0.12703	-0.322974	-0.116298	-0.0165685	-0.565129	0.283168	-0.0833597	0.416154
219126_at	PHF10	PHD finger protein 10	C1.1	0.815495	0.543478	0.156894	-0.318693	-0.757421	-0.214939	-0.109881	-0.226569	-0.0358196	-0.051839	0.266514	-0.619732	0.0801906	0.398562	0.252003	-0.120984
202771_at	PIEZO1	piezo-type mechanosensitive ion channel component 1	C1.1	0.757256	0.329752	0.192208	-0.030825	-0.650319	-0.180352	-0.169985	-0.0739936	0.151191	0.114939	0.469739	-0.62942	0.144381	0.554066	-0.130534	0.0670245
232950_s_at	PITPNM2	phosphatidylinositol transfer protein, membrane-associated 2	C1.3	0.369514	0.527321	0.583649	-0.057723	-0.265315	0.0655588	-0.414303	-0.216976	-0.146894	-0.366178	-0.0226982	-0.345408	-0.107933	0.73113	-0.107933	-0.185096
204938_s_at	PLN	phospholamban	C1.5	-0.328779	-0.0350676	0.205363	0.401337	0.611383	0.732237	-0.248085	0.0640964	-0.140748	-0.019322	-0.290147	0.745106	-0.247747	-0.241962	-0.113731	-0.154377
218961_s_at	PNKP	polynucleotide kinase 3'-phosphatase	C1.3	0.312839	0.674047	0.739488	0.0202503	-0.120858	0.254429	-0.534513	-0.346538	-0.148307	-0.518792	-0.144694	-0.132628	-0.335013	0.781013	-0.0615245	-0.274444
209147_s_at	PPAP2A	phosphatidic acid phosphatase type 2A	C1.1	0.668826	0.489662	0.187887	-0.45487	-0.702367	-0.325316	-0.0165544	-0.244743	0.238111	-0.279454	0.285757	-0.622542	-0.15474	0.381292	0.299277	0.105391
212230_at	PPAP2B	phosphatidic acid phosphatase type 2B	C1.6	-0.268814	-0.558529	-0.184138	0.666683	0.478875	0.32444	0.122245	0.631018	0.499411	0.497869	0.359764	0.30634	0.0532945	-0.334658	-0.483534	0.499702
37152_at	PPARD	peroxisome proliferator-activated receptor delta	C1.3	0.281916	0.468504	0.359987	-0.28685	-0.34496	-0.132646	-0.268338	-0.364017	-0.130182	-0.345414	-0.0294038	-0.282918	0.113931	0.50173	-0.0453213	-0.31321
200726_at	PPP1CC	protein phosphatase 1, catalytic subunit, gamma isozyme	C1.6	-0.638582	-0.354044	0.00613637	0.372162	0.706327	0.323999	-0.0602798	0.430739	-0.0348784	-0.0199132	-0.270431	0.470607	-0.164415	-0.182418	-0.289986	0.181125
201375_s_at	PPP2CB	protein phosphatase 2, catalytic subunit, beta isozyme	C1.9	-0.211778	-0.41682	-0.457735	0.198456	0.248429	0.0952055	0.544563	0.0594536	0.119474	0.452569	0.166324	0.380392	0.286329	-0.712638	0.033251	0.013803
223032_x_at	PRELID1	PRELI domain containing 1	C1.1	0.835507	0.502523	0.251683	-0.0524813	-0.603056	-0.00454333	-0.0580142	-0.258216	0.290004	0.0746723	0.521869	-0.443404	0.0741724	0.324933	0.0598288	-0.0169241
1552555_at	PRSS36	protease, serine, 36	C1.3	0.150391	0.399893	0.562172	0.0597165	-0.0677564	0.071497	-0.330025	-0.0388069	-0.0700605	-0.312349	-0.06182	-0.248063	-0.187086	0.741387	-0.27806	-0.0307062
210831_s_at	PTGER3	prostaglandin E receptor 3 (subtype EP3)	C1.2	0.245643	0.809775	0.55861	-0.317521	-0.142688	0.0895032	-0.257501	-0.690523	-0.38637	-0.546945	-0.456451	-0.0419834	-0.125094	0.51037	0.309701	-0.711583
209466_x_at	PTN	pleiotrophin	C1.10	-0.117323	-0.61942	-0.546718	0.468253	0.0770239	-0.0516146	0.54458	0.400287	0.269542	0.832224	0.536407	0.0600538	0.630552	-0.479968	-0.426944	0.235714
201222_s_at	RAD23B	RAD23 homolog B (S. cerevisiae)	C1.8	-0.308589	-0.63519	-0.257026	0.610093	0.366865	0.139165	0.0166991	0.833929	0.373309	0.500452	0.462219	0.111595	0.154138	-0.274957	-0.545109	0.604069
209868_s_at	RBMS1	RNA binding motif, single stranded interacting protein 1	C1.2	0.546657	0.688127	0.257024	-0.284389	-0.359534	-0.0840389	-0.490555	-0.243457	-0.178601	-0.298639	-0.146311	-0.390842	-0.232238	0.333864	0.583276	-0.320445
225813_at	RC3H2	ring finger and CCCH-type domains 2	C1.4	-0.526757	-0.561504	-0.199218	0.677024	0.608297	0.316056	0.0219929	0.558163	0.206163	0.493018	0.205593	0.449289	0.165376	-0.377298	-0.495814	0.281636
222666_s_at	RCL1	RNA terminal phosphate cyclase-like 1	C1.1	0.746681	0.544612	0.338187	-0.050718	-0.477567	0.0249842	-0.284428	-0.0935594	0.0673238	-0.0408404	0.355663	-0.486541	-0.031675	0.473799	0.117787	-0.0799534
212099_at	RHOB	ras homolog family member B	C1.1	0.698792	0.602006	0.0584055	-0.432369	-0.686078	-0.353126	-0.0578901	-0.470127	-0.166449	-0.134739	0.168892	-0.529838	0.198251	0.219808	0.467396	-0.387524
36564_at	RNF19B	ring finger protein 19B	C1.6	-0.498515	-0.0921913	0.230043	0.355493	0.549248	0.422959	-0.107856	0.139907	-0.276171	-0.0579481	-0.358696	0.450219	0.0775701	0.0660301	-0.364433	-0.249968
231635_x_at	RNF31	ring finger protein 31	C1.3	0.294613	0.531125	0.668166	0.0960562	-0.111131	0.157953	-0.470601	-0.233975	-0.0605161	-0.362906	-0.0416833	-0.196198	-0.214234	0.808578	-0.232201	-0.180835
203286_at	RNF44	ring finger protein 44	C1.3	0.187493	0.722874	0.78033	-0.157604	-0.0860225	0.195766	-0.454956	-0.539736	-0.0464211	-0.710791	-0.318288	-0.0241204	-0.484593	0.749298	0.00919104	-0.272187
200003_s_at	RPL28	ribosomal protein L28	C1.3	0.56021	0.41602	0.367611	0.103299	-0.432699	-0.067676	-0.342789	-0.233262	0.187828	-0.00465492	0.399126	-0.363548	0.0756447	0.566855	-0.232655	-0.0504519
201429_s_at	RPL37A	ribosomal protein L37a	C1.3	0.164356	0.264258	0.316693	0.0340247	-0.113657	0.0619943	-0.27308	0.248839	-0.0160586	-0.225842	0.0505792	-0.22687	-0.233915	0.383321	-0.0965635	0.189643
208856_x_at	RPLP0	ribosomal protein, large, P0	C1.1	0.77619	0.682556	0.188209	-0.527634	-0.683593	-0.25533	-0.122277	-0.475253	-0.271827	-0.240184	-0.0299141	-0.575977	0.0450919	0.398912	0.468292	-0.366494
201049_s_at	RPS18	ribosomal protein S18	C1.1	0.813868	0.715973	0.292302	-0.342844	-0.635106	-0.227468	-0.303652	-0.386778	0.0292631	-0.280264	0.192823	-0.54167	-0.107043	0.42077	0.400294	-0.187816
200024_at	RPS5	ribosomal protein S5	C1.2	0.613813	0.890768	0.558791	-0.280445	-0.368719	0.115745	-0.452785	-0.5552	-0.316392	-0.463606	-0.22677	-0.275861	-0.213553	0.581621	0.368607	-0.502159
217747_s_at	RPS9	ribosomal protein S9	C1.2	0.498317	0.913977	0.603922	-0.296294	-0.269305	0.149442	-0.465272	-0.661317	-0.353948	-0.544465	-0.384007	-0.169053	-0.333066	0.595246	0.442794	-0.584006
1553510_s_at	RQCD1	RCD1 required for cell differentiation1 homolog (S. pombe)	C1.6	-0.495669	-0.28556	0.068387	0.31253	0.608703	0.381334	0.175368	0.247852	0.252794	0.0145443	-0.112924	0.461224	-0.128567	-0.23322	-0.245927	0.159635
212647_at	RRAS	related RAS viral (r-ras) oncogene homolog	C1.1	0.517467	0.180611	0.144547	0.151796	-0.477326	-0.0903702	0.0147178	0.0987632	0.178527	0.258877	0.508219	-0.459562	0.288334	0.402973	-0.316949	0.0928496
208456_s_at	RRAS2	related RAS viral (r-ras) oncogene homolog 2	C1.2	0.520497	0.604213	0.329956	-0.091497	-0.305306	0.0236173	-0.132895	-0.329071	-0.355727	-0.0602535	-0.0894381	-0.310025	0.185431	0.464145	0.188087	-0.57498
1557680_at	SAMD15	sterile alpha motif domain containing 15	C1.3	0.213503	0.554426	0.73484	0.048584	-0.0881373	0.203967	-0.507245	-0.26325	-0.162886	-0.475287	-0.199416	-0.191893	-0.276238	0.866234	-0.207494	-0.207712
226022_at	SASH1	SAM and SH3 domain containing 1	C1.6	-0.158606	-0.422814	-0.375832	0.393927	0.23699	0.183209	0.395255	-0.00547398	0.0450257	0.693466	0.192536	0.418059	0.486852	-0.473696	-0.252642	-0.194596
213988_s_at	SAT1	spermidine/spermine N1-acetyltransferase 1	C1.2	0.591476	0.857056	0.43153	-0.515168	-0.559297	-0.202889	-0.414472	-0.646423	-0.167458	-0.505154	-0.112589	-0.41878	-0.131706	0.538675	0.459541	-0.487904
214433_s_at	SELENBP1	selenium binding protein 1	C1.3	0.335439	0.243782	0.372524	0.305376	-0.0928595	0.161507	-0.165792	-0.0631773	0.00565058	0.0686392	0.12931	-0.190835	0.0586731	0.582733	-0.339875	-0.120629
200971_s_at	SERP1	stress-associated endoplasmic reticulum protein 1	C1.1	0.747892	0.48443	0.258623	0.0959954	-0.575623	-0.0801839	-0.256277	-0.241689	0.169348	0.178417	0.53366	-0.436375	0.223758	0.445739	-0.12206	-0.121027
213252_at	SH3PXD2A	SH3 and PX domains 2A	C1.6	-0.434513	-0.28201	-0.0109216	0.284842	0.571769	0.520904	0.352771	0.0909652	-0.0732444	0.154587	-0.247861	0.621296	-0.00249729	-0.348381	-0.249649	-0.0226323
214095_at	SHMT2	serine hydroxymethyltransferase 2 (mitochondrial)	C1.3	0.37074	0.510476	0.389384	-0.445583	-0.440916	-0.144486	-0.235955	-0.463424	-0.154973	-0.445739	-0.137305	-0.397976	-0.0641584	0.591989	0.14885	-0.303712
220455_at	SLC16A8	solute carrier family 16 (monocarboxylate transporter), member 8	C1.3	0.197912	0.673912	0.863342	0.145047	0.0183832	0.328906	-0.397963	-0.420648	-0.103384	-0.517961	-0.302491	-0.0457091	-0.449976	0.901216	-0.178461	-0.247443
223649_s_at	SLC25A39	solute carrier family 25, member 39	C1.3	0.390059	0.585804	0.572221	-0.0742274	-0.234166	0.0588232	-0.441711	-0.299236	0.03282	-0.403076	0.0215133	-0.25112	-0.191437	0.671443	-0.0602716	-0.183743
212085_at	SLC25A6	solute carrier family 25 (mitochondrial carrier; adenine nucleotide translocator), member 6	C1.2	0.442692	0.776299	0.52529	-0.37898	-0.367036	-0.0947392	-0.460925	-0.510188	-0.00821861	-0.626645	-0.170781	-0.27689	-0.450299	0.517313	0.389005	-0.195202
1560149_at	SLC29A2	solute carrier family 29 (equilibrative nucleoside transporter), member 2	C1.3	0.233964	0.589243	0.714572	0.113185	0.0354991	0.385593	-0.29417	-0.305337	-0.142014	-0.39537	-0.299792	-0.0289106	-0.40708	0.767389	-0.120814	-0.22948
218041_x_at	SLC38A2	solute carrier family 38, member 2	C1.8	-0.193513	-0.628806	-0.474544	0.441857	0.261641	0.0412195	0.0434363	0.791237	0.338737	0.550104	0.382597	0.0923248	0.122825	-0.495731	-0.229012	0.555317
203908_at	SLC4A4	solute carrier family 4 (sodium bicarbonate cotransporter), member 4	C1.1	0.786397	0.819733	0.330456	-0.518795	-0.670656	-0.220309	-0.259104	-0.585256	-0.137625	-0.381619	-0.0413381	-0.533285	-0.110564	0.483857	0.527358	-0.400329
205644_s_at	SNRPG	small nuclear ribonucleoprotein polypeptide G	C1.1	0.744804	0.767375	0.468188	-0.341322	-0.625411	-0.187694	-0.370788	-0.417324	0.084091	-0.375859	0.172937	-0.56241	-0.14909	0.637297	0.232107	-0.172072
238009_at	SOX5	SRY (sex determining region Y)-box 5	C1.1	0.491496	0.603575	0.367491	-0.260978	-0.312831	0.155251	0.0212427	-0.58749	-0.254397	-0.247074	-0.265634	-0.159398	-0.113265	0.39881	0.318039	-0.484039
209954_x_at	SS18	synovial sarcoma translocation, chromosome 18	C1.2	0.474639	0.84575	0.577903	-0.410452	-0.307728	0.14598	-0.215258	-0.69966	-0.204716	-0.598526	-0.320752	-0.141104	-0.361425	0.47201	0.463948	-0.472318
204496_at	STRN3	striatin, calmodulin binding protein 3	C1.8	-0.16828	-0.650672	-0.557746	0.241879	0.162705	-0.107737	0.0936507	0.764464	0.22131	0.52078	0.391793	-0.0800661	0.267926	-0.503444	-0.142663	0.499364
201463_s_at	TALDO1	transaldolase 1	C1.3	0.449006	0.685648	0.589805	-0.182106	-0.313111	-0.00475092	-0.392737	-0.396127	0.0529662	-0.420534	-0.0598924	-0.324685	-0.262012	0.694302	0.080607	-0.205098
226664_at	TBC1D20	TBC1 domain family, member 20	C1.2	0.402039	0.65399	0.518399	-0.00957088	-0.224175	0.179545	-0.339254	-0.477511	-0.288361	-0.310882	-0.0712709	-0.123079	-0.094879	0.532365	0.0961513	-0.447395
204931_at	TCF21	transcription factor 21	C1.6	-0.332729	-0.138553	0.146939	0.61133	0.543979	0.627985	0.12759	-0.136529	-0.247105	0.356929	-0.117622	0.688103	0.338612	-0.0870902	-0.53395	-0.442074
224955_at	TEAD1	TEA domain family member 1 (SV40 transcriptional enhancer factor)	C1.6	-0.633513	-0.640868	-0.282431	0.159767	0.547525	0.15469	0.178417	0.59236	-0.108451	0.146166	-0.145209	0.299918	0.0540282	-0.392631	-0.195114	0.254776
208336_s_at	TECR	trans-2,3-enoyl-CoA reductase	C1.1	0.738819	0.384062	0.196379	-0.102589	-0.697361	-0.266876	-0.272368	-0.0638786	0.339156	0.0117133	0.595914	-0.618939	0.0627583	0.453132	-0.0657932	0.183991
201149_s_at	TIMP3	TIMP metallopeptidase inhibitor 3	C1.9	0.528739	0.148457	-0.175591	-0.311897	-0.618459	-0.431451	0.507578	-0.157643	0.219339	0.127094	0.351794	-0.576418	0.180625	0.0511931	0.258787	0.0935131
206472_s_at	TLE3	transducin-like enhancer of split 3 (E(sp1) homolog, Drosophila)	C1.3	0.192699	0.614888	0.807842	0.0946661	-0.0186716	0.241428	-0.536109	-0.285687	-0.102368	-0.527736	-0.169919	-0.133074	-0.266426	0.86393	-0.246187	-0.237824
238590_x_at	TMEM107	transmembrane protein 107	C1.3	0.245284	0.559782	0.597711	0.0198545	-0.147189	0.163089	-0.205086	-0.368921	-0.134879	-0.315475	-0.174033	-0.181379	-0.238368	0.737843	-0.0713393	-0.268897
223482_at	TMEM120A	transmembrane protein 120A	C1.2	0.569028	0.694584	0.616127	0.00399984	-0.417467	0.106317	-0.499187	-0.401131	0.13288	-0.298851	0.178847	-0.303297	-0.212734	0.708219	-0.0671835	-0.13622
202475_at	TMEM147	transmembrane protein 147	C1.2	0.314839	0.638204	0.603397	-0.156238	-0.210803	0.113491	-0.394237	-0.237405	0.0903514	-0.451102	-0.0194037	-0.160999	-0.272045	0.564191	-0.0155076	-0.126014
225492_at	TMEM33	transmembrane protein 33	C1.2	0.591629	0.815491	0.51851	-0.123436	-0.394299	0.0577596	-0.400472	-0.546901	-0.243142	-0.31105	-0.017374	-0.258396	-0.0769732	0.572722	0.178085	-0.452712
241364_at	TMEM57	transmembrane protein 57	C1.3	0.526468	0.544669	0.435159	0.163472	-0.222874	0.0951091	-0.527455	-0.187948	0.0966759	-0.0608215	0.182088	-0.253531	-0.129429	0.507474	0.0502059	-0.190397
1558142_at	TNRC6B	trinucleotide repeat containing 6B	C1.6	-0.31177	-0.164793	-0.108512	0.0585728	0.517063	0.432229	0.224338	-0.00709842	-0.440172	0.0435781	-0.457938	0.537011	-0.0168591	-0.417799	0.180639	-0.308384
234351_x_at	TRPS1	trichorhinophalangeal syndrome I	C1.6	-0.108424	-0.0727118	-0.16432	0.0939514	0.179137	0.284361	0.231271	-0.279402	-0.52148	0.307472	-0.152257	0.400369	0.438814	-0.340176	0.0107692	-0.555517
230608_at	TSACC	TSSK6 activating co-chaperone	C1.3	0.33106	0.693296	0.766299	-0.121564	-0.215332	0.0981939	-0.414708	-0.403948	-0.130149	-0.559013	-0.186267	-0.268994	-0.269199	0.909553	-0.141644	-0.250328
220545_s_at	TSKS	testis-specific serine kinase substrate	C1.11	0.344876	0.0505565	0.163664	0.310509	-0.230641	0.0559714	0.239005	-0.00403348	0.30749	0.378881	0.399067	-0.25225	0.342635	0.38049	-0.518965	0.0524037
237350_at	TTC36	tetratricopeptide repeat domain 36	C1.2	0.363698	0.788318	0.725303	-0.198853	-0.157734	0.253497	-0.401668	-0.653686	-0.270416	-0.548336	-0.363898	-0.0417331	-0.278583	0.716426	0.0902161	-0.529962
208864_s_at	TXN	thioredoxin	C1.1	0.763258	0.410602	0.0154214	-0.356989	-0.676564	-0.401766	-0.16444	-0.0343664	0.462489	-0.0321217	0.43833	-0.662735	-0.0655687	0.204796	0.351323	0.187635
209078_s_at	TXN2	thioredoxin 2	C1.3	0.304168	0.445627	0.551822	0.202455	-0.143434	0.173608	-0.300789	-0.192137	0.391761	-0.254975	0.199775	-0.124696	-0.359472	0.548482	-0.170466	0.115676
226921_at	UBR1	ubiquitin protein ligase E3 component n-recognin 1	C1.6	-0.533068	-0.617402	-0.313379	0.424063	0.644779	0.361621	0.126589	0.61721	0.129825	0.385289	-0.0481406	0.47434	-0.00563113	-0.512551	-0.195329	0.26063
230029_x_at	UBR3	ubiquitin protein ligase E3 component n-recognin 3 (putative)	C1.6	-0.554458	-0.652169	-0.23535	0.448695	0.616166	0.234861	0.0581116	0.791121	0.172823	0.26827	0.0440121	0.2861	-0.0680051	-0.341508	-0.317352	0.480313
201871_s_at	UBXN1	UBX domain protein 1	C1.3	0.273263	0.795601	0.885811	-0.0797682	-0.081188	0.355066	-0.519235	-0.465397	-0.214911	-0.646383	-0.342344	-0.0456981	-0.400265	0.86292	-0.0846398	-0.362134
221384_at	UCP1	uncoupling protein 1 (mitochondrial, proton carrier)	C1.2	0.233601	0.79945	0.737098	-0.27047	-0.120257	0.147164	-0.361507	-0.610633	-0.310933	-0.669972	-0.405228	-0.0939633	-0.238386	0.737281	0.0612836	-0.508046
229630_s_at	WTAP	Wilms tumor 1 associated protein	C1.4	-0.247728	-0.465234	-0.0796713	0.742403	0.387383	0.315584	0.0409818	0.41295	0.270162	0.545488	0.345203	0.28715	0.237744	-0.0943107	-0.693835	0.286872
212638_s_at	WWP1	WW domain containing E3 ubiquitin protein ligase 1	C1.6	-0.4321	-0.613919	-0.31208	0.297758	0.404687	0.0568657	-0.0318156	0.878206	0.106996	0.262506	0.127909	0.0838333	-0.0188142	-0.327389	-0.237618	0.544849
221749_at	YTHDF3	YTH domain family, member 3	C1.2	0.512136	0.861655	0.606234	-0.392832	-0.300598	0.0357451	-0.380788	-0.500091	-0.388246	-0.606379	-0.372339	-0.329637	-0.25331	0.684731	0.335446	-0.47646
218263_s_at	ZBED5	zinc finger, BED-type containing 5	C1.6	-0.521183	-0.178833	-0.0611979	0.238012	0.601645	0.410141	-0.0168974	-0.0104663	-0.169887	0.0573107	-0.449505	0.655374	-0.0920374	-0.377416	0.0737675	-0.282988
219062_s_at	ZCCHC2	zinc finger, CCHC domain containing 2	C1.1	0.597376	0.581372	0.375288	-0.135849	-0.496987	-0.0743209	-0.193076	-0.355558	-0.135714	-0.196967	0.125802	-0.441637	0.0412917	0.603111	-0.0218518	-0.197145
222730_s_at	ZDHHC2	zinc finger, DHHC-type containing 2	C1.1	0.704659	0.631749	0.265776	-0.395644	-0.544447	-0.0847762	-0.175092	-0.324538	0.138341	-0.260134	0.0922018	-0.437259	-0.231659	0.316085	0.506761	-0.167741
219778_at	ZFPM2	zinc finger protein, FOG family member 2	C1.4	-0.293844	-0.241367	0.11056	0.704736	0.433653	0.428574	0.090265	-0.0712958	-0.0385392	0.449041	0.10469	0.455498	0.38191	0.0411059	-0.657879	-0.240431
218401_s_at	ZNF281	zinc finger protein 281	C1.2	0.611539	0.684799	0.365666	-0.47652	-0.523761	-0.132241	-0.113182	-0.495812	-0.0162962	-0.451377	-0.144878	-0.464443	-0.268357	0.468689	0.445181	-0.197316
225753_at	ZNF513	zinc finger protein 513	C1.2	0.382493	0.697397	0.550625	-0.157551	-0.233668	0.0845341	-0.42207	-0.325903	-0.0980427	-0.468114	-0.0993774	-0.266042	-0.213848	0.585536	0.129985	-0.256774
226261_at	ZNRF2	zinc and ring finger 2	C1.3	0.321635	0.672987	0.760641	0.0642916	-0.125718	0.173143	-0.466636	-0.306778	-0.0990573	-0.443238	-0.149005	-0.247181	-0.271041	0.933018	-0.20353	-0.230222
201511_at	AAMP	angio-associated, migratory cell protein	C1.4	-0.093058	-0.0714191	0.312949	0.812319	0.366304	0.491929	-0.33271	0.342242	0.274775	0.238291	0.278163	0.232471	-0.172729	0.239547	-0.5154	0.235502
203872_at	ACTA1	actin, alpha 1, skeletal muscle	C1.8	-0.413778	-0.501018	-0.168354	0.283354	0.396157	0.0962406	-0.233216	0.901328	0.194792	0.0841075	0.0738063	0.0939443	-0.226528	-0.201109	-0.254654	0.641136
213198_at	ACVR1B	activin A receptor, type IB	C1.6	-0.575862	-0.324556	0.0454881	0.684628	0.654329	0.343789	-0.0126688	0.223288	-0.0211543	0.289709	-0.0592541	0.527409	0.175344	-0.113484	-0.567563	-0.0236532
214726_x_at	ADD1	adducin 1 (alpha)	C1.6	-0.264659	-0.0132323	0.346604	0.484182	0.454775	0.577529	0.171509	-0.0467367	-0.0546608	0.0647988	-0.227473	0.470857	-0.114825	0.125609	-0.377332	-0.113668
201401_s_at	ADRBK1	adrenergic, beta, receptor kinase 1	C1.3	-0.266629	-0.0495652	0.479252	0.444697	0.34922	0.375625	-0.384757	0.0931992	0.296346	-0.123545	0.0611891	0.291711	-0.309881	0.428764	-0.603015	0.209687
218287_s_at	AGO1	argonaute RISC catalytic component 1	C1.6	-0.409838	0.143469	0.472884	0.410602	0.691476	0.725432	-0.233182	0.0210936	-0.358183	-0.164298	-0.558061	0.558051	-0.203828	0.217693	-0.222022	-0.381288
212211_at	ANKRD17	ankyrin repeat domain 17	C1.4	-0.437847	-0.201754	0.307562	0.830746	0.702892	0.624534	-0.21451	0.412046	0.276925	0.193123	0.0239528	0.540625	-0.244132	0.0705723	-0.552935	0.202547
228257_at	ANKRD52	ankyrin repeat domain 52	C1.5	-0.433944	0.0157231	0.395502	0.498097	0.636935	0.771849	0.0609986	-0.0223638	-0.0655906	-0.0459428	-0.257078	0.657183	-0.157645	0.0333088	-0.384206	-0.161977
223237_x_at	AP2A1	adaptor-related protein complex 2, alpha 1 subunit	C1.3	-0.205063	0.105944	0.521669	0.439339	0.362274	0.443147	-0.387588	-0.0574365	0.0832342	-0.150168	-0.0595672	0.312787	-0.159457	0.408815	-0.515738	-0.0505706
200613_at	AP2M1	adaptor-related protein complex 2, mu 1 subunit	C1.4	-0.356379	-0.379759	0.030212	0.750079	0.400231	0.264248	0.00075734	0.478022	0.243889	0.380714	0.339311	0.244057	0.160204	0.0145575	-0.688882	0.294294
228368_at	ARHGAP20	Rho GTPase activating protein 20	C1.2	0.379905	0.419993	-0.148016	-0.453171	-0.419278	-0.340222	-0.197453	-0.237723	-0.153472	-0.146512	-0.00736002	-0.334847	0.0103552	-0.106788	0.665103	-0.254803
215232_at	ARHGAP44	Rho GTPase activating protein 44	C1.6	-0.193145	-0.0332487	0.331942	0.363148	0.270382	0.247407	-0.303357	0.146445	0.115629	-0.0225217	0.0913939	0.153583	-0.0239911	0.361727	-0.512908	0.0235271
218917_s_at	ARID1A	AT rich interactive domain 1A (SWI-like)	C1.6	-0.554245	-0.364521	-0.0416925	0.503145	0.551241	0.286518	0.146596	0.00242356	-0.0544349	0.293014	-0.142825	0.541338	0.225292	-0.161176	-0.486481	-0.129647
207988_s_at	ARPC2	actin related protein 2/3 complex, subunit 2, 34kDa	C1.4	-0.160921	-0.519807	-0.270113	0.702904	0.232072	0.171813	0.275585	0.236627	0.371138	0.698202	0.444713	0.279356	0.377445	-0.278287	-0.595361	0.236303
218214_at	ATG101	autophagy related 101	C1.4	-0.208816	-0.123754	0.299254	0.79691	0.432065	0.530688	-0.391109	0.30532	0.216034	0.236749	0.240204	0.368785	-0.0699635	0.175544	-0.608543	0.146217
212930_at	ATP2B1	ATPase, Ca++ transporting, plasma membrane 1	C1.8	-0.229747	-0.763791	-0.495689	0.434225	0.217062	-0.0279744	0.140036	0.828778	0.431476	0.641532	0.498967	0.00966418	0.246206	-0.432496	-0.382172	0.608936
243259_at	ATXN7	ataxin 7	C1.5	-0.182422	0.0720584	0.534197	0.731366	0.517146	0.756717	-0.360598	0.1249	0.159367	0.0189012	0.00892391	0.483323	-0.184799	0.316574	-0.648432	0.0363243
212113_at	ATXN7L3B	ataxin 7-like 3B	C1.6	-0.361715	0.133343	0.516845	0.521794	0.572156	0.658741	-0.152164	-0.113101	-0.364318	-0.0312623	-0.338998	0.50857	0.0833674	0.34031	-0.550144	-0.416388
211812_s_at	B3GALNT1	beta-1,3-N-acetylgalactosaminyltransferase 1 (globoside blood group)	C1.1	0.514467	0.46005	0.0793372	-0.489629	-0.430892	-0.213007	-0.0663688	-0.266937	-0.205583	-0.353853	-0.119141	-0.381898	-0.256979	0.133944	0.623799	-0.129531
203051_at	BAHD1	bromo adjacent homology domain containing 1	C1.3	0.0189636	0.409685	0.721518	0.32059	0.21535	0.516126	-0.259496	-0.182544	-0.136562	-0.303196	-0.213617	0.206162	-0.165814	0.561567	-0.388556	-0.232503
230697_at	BBS5	Bardet-Biedl syndrome 5	C1.3	-0.0594375	0.358107	0.527735	0.447578	0.354253	0.529447	-0.37753	-0.272613	-0.248894	-0.143373	-0.191783	0.411314	-0.082489	0.310223	-0.320154	-0.347507
219072_at	BCL7C	B-cell CLL/lymphoma 7C	C1.3	-0.150529	0.087725	0.449056	0.361498	0.209678	0.316841	-0.174463	-0.249472	-0.0917297	-0.0138048	-0.0409893	0.22749	0.171269	0.434972	-0.586273	-0.269662
220155_s_at	BRD9	bromodomain containing 9	C1.4	-0.0245245	-0.061499	0.36405	0.703343	0.313413	0.438121	-0.0939835	0.194307	0.152222	0.272685	0.202622	0.200695	0.0871841	0.365817	-0.732405	0.0857703
223003_at	C19orf43	chromosome 19 open reading frame 43	C1.4	-0.0813095	-0.265336	0.0744335	0.724693	0.25397	0.328485	-0.00507103	0.443074	0.315163	0.405845	0.429336	0.176536	0.15271	0.0469036	-0.650962	0.29947
205457_at	C6orf106	chromosome 6 open reading frame 106	C1.6	-0.436909	0.12423	0.518813	0.100211	0.559317	0.472947	-0.268738	0.217495	-0.230006	-0.51578	-0.498786	0.340071	-0.466	0.262579	-0.139432	0.00303143
200756_x_at	CALU	calumenin	C1.7	-0.09216	0.0093567	0.142846	0.376468	0.219657	0.209163	-0.041235	0.0448814	0.531127	0.0462204	0.187465	0.290382	-0.294749	-0.125484	-0.0864019	0.235656
212948_at	CAMTA2	calmodulin binding transcription activator 2	C1.3	-0.332904	0.256435	0.652108	0.389954	0.548541	0.655609	-0.306662	-0.150158	-0.449927	-0.313915	-0.493169	0.497091	-0.212397	0.439633	-0.365514	-0.391008
211208_s_at	CASK	calcium/calmodulin-dependent serine protein kinase (MAGUK family)	C1.4	-0.171272	-0.19708	-0.0298862	0.659414	0.366972	0.503519	-0.066049	0.13632	0.148693	0.424383	0.181266	0.505199	0.0547276	-0.311493	-0.258688	0.0111741
235244_at	CCDC58	coiled-coil domain containing 58	C1.5	-0.27827	0.110573	0.500344	0.499684	0.58555	0.790121	-0.0279859	0.0561201	-0.125952	-0.132082	-0.237862	0.572107	-0.190377	0.118291	-0.411493	-0.0964717
202246_s_at	CDK4	cyclin-dependent kinase 4	C1.4	-0.0760331	-0.236572	0.105912	0.776259	0.284329	0.336335	0.0831593	0.234707	0.287943	0.39834	0.34892	0.237189	0.0251637	0.0645177	-0.558515	0.252429
228007_at	CEP85L	centrosomal protein 85kDa-like	C1.4	-0.0729054	-0.274779	-0.0398057	0.635743	0.294665	0.316509	-0.126008	0.566662	0.099965	0.477211	0.26558	0.12461	0.141621	-0.067702	-0.376198	0.193609
219492_at	CHIC2	cysteine-rich hydrophobic domain 2	C1.4	-0.113077	0.00360592	0.256736	0.648353	0.505791	0.755015	-0.0920306	-0.0717034	0.106122	0.238995	-0.0101279	0.644813	-0.0785511	-0.0940539	-0.295454	-0.192613
202121_s_at	CHMP2A	charged multivesicular body protein 2A	C1.4	-0.0557191	-0.514687	-0.229071	0.67894	0.226508	0.202365	0.316864	0.306763	0.26533	0.725843	0.449875	0.200256	0.39359	-0.180525	-0.642077	0.249282
226314_at	CHST14	carbohydrate (N-acetylgalactosamine 4-0) sulfotransferase 14	C1.4	-0.221479	-0.104772	0.293807	0.612192	0.363878	0.445108	-0.00295465	0.314501	0.0582154	0.118054	0.107383	0.269145	-0.0665861	0.208528	-0.552018	0.153576
229116_at	CNKSR2	connector enhancer of kinase suppressor of Ras 2	C1.6	-0.881063	-0.388559	0.000812847	0.302916	0.807549	0.284844	0.00976569	0.0998967	-0.176431	-0.123181	-0.509325	0.671773	-0.165492	-0.215342	-0.232523	-0.0636577
202078_at	COPS3	COP9 signalosome subunit 3	C1.6	-0.469083	0.0165611	0.290723	0.291832	0.539623	0.589953	-0.0224392	-0.161932	-0.242293	-0.144232	-0.393635	0.741362	-0.160601	-0.0470074	-0.296277	-0.258784
219561_at	COPZ2	coatomer protein complex, subunit zeta 2	C1.4	0.163419	-0.120922	0.154838	0.738713	0.111849	0.352236	0.113603	0.11428	0.49603	0.508845	0.500691	0.148078	0.0889597	0.130459	-0.55456	0.203847
202646_s_at	CSDE1	cold shock domain containing E1, RNA-binding	C1.6	-0.338318	0.178854	0.495936	0.467334	0.639618	0.670198	-0.474981	0.19842	-0.337297	-0.166448	-0.375026	0.497978	-0.208681	0.23693	-0.311661	-0.233818
202521_at	CTCF	CCCTC-binding factor (zinc finger protein)	C1.6	-0.378521	-0.273214	0.220584	0.722125	0.647752	0.586078	0.0272947	0.275509	-0.132166	0.262239	-0.123109	0.510755	-0.029938	0.0795367	-0.547725	-0.0137623
218097_s_at	CUEDC2	CUE domain containing 2	C1.6	-0.646406	-0.473869	-0.0451603	0.522182	0.638542	0.319114	0.0586692	0.242852	0.264253	0.201045	0.0134685	0.598003	0.00639556	-0.288967	-0.470655	0.16915
214743_at	CUX1	cut-like homeobox 1	C1.5	-0.223379	0.176348	0.470142	0.204255	0.357752	0.531434	0.187241	-0.261937	-0.0225169	-0.20382	-0.271128	0.386911	-0.162965	0.251626	-0.324895	-0.164197
235966_at	DAB2IP	DAB2 interacting protein	C1.6	-0.206117	-0.231637	0.297534	0.367901	0.253919	0.271529	-0.0282037	0.338334	0.164848	-0.00269618	0.126037	0.108979	-0.0746156	0.310543	-0.674632	0.359309
230488_s_at	DBH-AS1	DBH antisense RNA 1	C1.4	-0.474352	-0.111545	0.16224	0.366281	0.411209	0.223147	-0.333703	0.00307421	-0.00772917	-0.0161518	-0.166217	0.357684	-0.106077	0.114969	-0.26942	-0.105874
209592_s_at	DCAF7	DDB1 and CUL4 associated factor 7	C1.5	-0.251901	0.046933	0.455827	0.367023	0.551113	0.72131	0.0347813	0.0905875	-0.0511535	-0.11704	-0.237518	0.568446	-0.185716	0.109955	-0.388502	-0.113532
225443_at	DCP1A	decapping mRNA 1A	C1.3	-0.121583	0.324401	0.529241	0.280722	0.390039	0.509879	-0.48102	-0.0883353	-0.122119	-0.208424	-0.306644	0.381877	-0.154702	0.314392	-0.265521	-0.300814
227333_at	DCUN1D3	DCN1, defective in cullin neddylation 1, domain containing 3	C1.3	0.28259	0.488263	0.637139	0.345732	0.0512545	0.551059	-0.264429	-0.149174	0.135416	-0.119347	0.0358762	0.0934941	-0.19317	0.534739	-0.298337	-0.148994
1568377_x_at	DEFB124	defensin, beta 124	C1.6	-0.764823	-0.475003	-0.107673	0.262218	0.672283	0.263188	0.226991	0.152873	-0.132361	-0.0168613	-0.314975	0.586003	0.0246109	-0.322274	-0.336367	0.0523357
209560_s_at	DLK1	delta-like 1 homolog (Drosophila)	C1.5	-0.138515	-0.298624	-0.00727019	0.697977	0.450784	0.620002	0.00166781	0.283308	-0.0214156	0.493575	0.153603	0.494582	0.175591	-0.239214	-0.421928	-0.00984085
221781_s_at	DNAJC10	DnaJ (Hsp40) homolog, subfamily C, member 10	C1.4	-0.273966	-0.461673	-0.0566166	0.670342	0.438936	0.428302	0.182306	0.283668	0.0962641	0.494913	0.240916	0.443346	0.126917	-0.198949	-0.510671	0.151861
1554451_s_at	DNAJC14	DnaJ (Hsp40) homolog, subfamily C, member 14	C1.5	-0.0295593	0.376336	0.622775	0.61212	0.446999	0.712638	-0.270542	-0.135509	-0.0801357	-0.0786077	-0.164314	0.406618	-0.252329	0.373848	-0.252158	-0.300741
205545_x_at	DNAJC8	DnaJ (Hsp40) homolog, subfamily C, member 8	C1.4	-0.193757	-0.126996	0.289202	0.698848	0.419274	0.409722	-0.277802	0.242934	0.141998	0.134609	0.108361	0.29525	-0.286501	0.220793	-0.444516	0.234262
202116_at	DPF2	D4, zinc and double PHD fingers family 2	C1.6	-0.280872	-0.0954842	0.399412	0.49499	0.431807	0.473379	-0.359398	0.199572	0.154718	0.00654814	-0.000709762	0.363371	-0.18193	0.270216	-0.586929	0.147409
219373_at	DPM3	dolichyl-phosphate mannosyltransferase polypeptide 3	C1.3	-0.245749	0.180164	0.599422	0.491675	0.479392	0.651769	-0.141885	0.0989892	0.122111	-0.205183	-0.135753	0.413728	-0.287573	0.326613	-0.505478	0.0574395
1555598_a_at	DUSP19	dual specificity phosphatase 19	C1.4	-0.250744	-0.157286	0.35281	0.655873	0.489109	0.462159	-0.199499	0.245053	0.312674	0.157415	0.135936	0.38447	-0.161616	0.176372	-0.601424	0.220339
211956_s_at	EIF1	eukaryotic translation initiation factor 1	C1.4	-0.484247	-0.213148	0.358156	0.701107	0.646539	0.535262	-0.438132	0.427604	0.185796	-0.00065832	-0.00982802	0.439432	-0.271503	0.205335	-0.62004	0.268918
201738_at	EIF1B	eukaryotic translation initiation factor 1B	C1.4	-0.389193	-0.353606	0.0351417	0.771009	0.587397	0.500411	0.0638153	0.339129	0.11139	0.449701	0.191484	0.488221	0.250679	-0.140497	-0.667175	0.0749414
210213_s_at	EIF6	eukaryotic translation initiation factor 6	C1.5	0.0277085	0.0634039	0.436182	0.653179	0.297689	0.67817	-0.148635	0.0124985	0.0832013	0.220052	0.156448	0.389219	0.0999402	0.2754	-0.681173	-0.0908686
204095_s_at	ELL	elongation factor RNA polymerase II	C1.3	-0.266786	-0.213295	0.215823	0.48762	0.305353	0.280786	-0.0697438	0.0502401	0.228928	0.235895	0.140267	0.263674	0.153002	0.185367	-0.625606	0.0256766
215082_at	ELOVL5	ELOVL fatty acid elongase 5	C1.6	-0.520322	0.0334368	0.420455	0.420266	0.648801	0.535746	-0.257265	-0.0739212	-0.0502716	-0.181678	-0.397094	0.564581	-0.218093	0.17968	-0.320472	-0.224153
218481_at	EXOSC5	exosome component 5	C1.3	0.0471295	0.359004	0.600437	0.340768	0.2054	0.473909	-0.238042	-0.280324	-0.0791054	-0.16427	-0.110356	0.266337	-0.127288	0.519207	-0.356662	-0.328654
218023_s_at	FAM53C	family with sequence similarity 53, member C	C1.5	-0.237688	-0.0350516	0.391904	0.630784	0.50679	0.742175	0.0583159	0.0208702	-0.0104691	0.16458	-0.0605013	0.562999	-0.0660164	0.145138	-0.552963	-0.0971577
214212_x_at	FERMT2	fermitin family member 2	C1.2	0.535126	0.531024	0.156641	-0.452474	-0.52234	-0.256717	-0.136558	-0.469869	-0.255482	-0.30292	-0.145044	-0.421476	-0.138062	0.274726	0.573553	-0.314649
221007_s_at	FIP1L1	factor interacting with PAPOLA and CPSF1	C1.4	-0.0258778	-0.0340664	0.171093	0.433568	0.12316	0.2975	0.203199	-0.296658	0.180671	0.238673	0.208292	0.28688	0.175489	0.11963	-0.460132	-0.132801
214752_x_at	FLNA	filamin A, alpha	C1.3	0.0508528	0.259878	0.381411	0.490096	0.148358	0.353712	-0.306773	-0.279218	0.0773954	0.108372	0.169408	0.216351	0.112729	0.301559	-0.358384	-0.296684
212464_s_at	FN1	fibronectin 1	C1.10	-0.159828	-0.497391	-0.513679	0.387049	0.153292	-0.00244853	0.275791	0.303334	0.0432241	0.764074	0.287389	0.157587	0.551507	-0.482852	-0.226206	-3.95e-05
209414_at	FZR1	fizzy/cell division cycle 20 related 1 (Drosophila)	C1.5	-0.044646	0.331834	0.62744	0.496677	0.39901	0.744555	-0.212753	-0.180814	-0.0211489	-0.182768	-0.18289	0.49386	-0.288083	0.367	-0.386312	-0.203195
208840_s_at	G3BP2	GTPase activating protein (SH3 domain) binding protein 2	C1.4	0.00799561	-0.18804	0.0525912	0.590494	0.210244	0.307016	-0.102375	0.517589	0.453303	0.301882	0.412297	0.106713	-0.150677	-0.0432168	-0.370904	0.499187
205201_at	GLI3	GLI family zinc finger 3	C1.5	-0.226578	0.201885	0.556207	0.3046	0.434917	0.603606	-0.203967	-0.0483457	-0.00127458	-0.223135	-0.184109	0.427412	-0.171056	0.303662	-0.394944	-0.179885
218506_x_at	GLYR1	glyoxylate reductase 1 homolog (Arabidopsis)	C1.4	-0.211317	0.00761925	0.355758	0.701524	0.416426	0.471598	-0.185994	0.202544	0.201326	0.119613	0.148589	0.310188	-0.122841	0.231972	-0.501872	0.0899604
200981_x_at	GNAS	GNAS complex locus	C1.7	0.23943	-0.0408227	-0.16765	-0.211852	-0.418459	-0.510452	0.00388723	0.268	0.573498	-0.10427	0.394288	-0.535485	-0.281477	0.0270697	0.209146	0.632853
208813_at	GOT1	glutamic-oxaloacetic transaminase 1, soluble	C1.3	-0.15047	0.280096	0.67092	0.420982	0.425613	0.60341	-0.327343	-0.121698	-0.0310495	-0.346615	-0.229674	0.367405	-0.431487	0.493063	-0.398667	-0.033034
236026_at	GPATCH2	G patch domain containing 2	C1.4	-0.0975556	0.0774983	0.311577	0.626784	0.391676	0.634912	-0.0688931	-0.114982	0.0287701	0.156749	0.0555639	0.540847	0.0251922	0.0312361	-0.403647	-0.211002
223705_s_at	GPBP1	GC-rich promoter binding protein 1	C1.6	-0.282705	-0.250725	0.0327539	0.501668	0.539575	0.404854	-0.22345	0.358452	0.183626	0.145525	-0.0474911	0.41073	-0.251154	-0.142598	-0.240403	0.243471
201106_at	GPX4	glutathione peroxidase 4	C1.4	-0.286485	-0.129247	0.333084	0.52939	0.296716	0.28223	-0.268707	0.0768831	0.388773	0.0226871	0.225872	0.305985	-0.106995	0.238769	-0.658963	0.241052
215438_x_at	GSPT1	G1 to S phase transition 1	C1.4	-0.0935657	-0.244347	0.0868706	0.811957	0.278725	0.332078	-0.0217234	0.424489	0.241023	0.451918	0.391148	0.149096	0.172168	0.0768426	-0.648433	0.272786
200824_at	GSTP1	glutathione S-transferase pi 1	C1.4	-0.198243	-0.221377	0.129514	0.655079	0.27883	0.30398	-0.107947	0.245498	0.277066	0.362051	0.311803	0.200694	0.16696	0.125149	-0.663226	0.185713
202487_s_at	H2AFV	H2A histone family, member V	C1.4	-0.15031	-0.24843	0.0299186	0.695815	0.393345	0.445589	0.0276029	0.30853	0.160976	0.506241	0.25884	0.335205	0.224536	-0.0647033	-0.560546	0.0713862
214500_at	H2AFY	H2A histone family, member Y	C1.8	-0.185525	-0.405779	-0.0601714	0.462399	0.270484	0.216052	0.196003	0.51267	0.438329	0.353651	0.308303	0.125104	0.00669922	-0.113994	-0.497267	0.522478
223485_at	HAGHL	hydroxyacylglutathione hydrolase-like	C1.3	-0.205767	0.204039	0.519372	0.199266	0.36869	0.471175	-0.157928	-0.127431	-0.113986	-0.282866	-0.221764	0.401786	-0.106958	0.264758	-0.393803	-0.180659
209116_x_at	HBB	hemoglobin, beta	C1.3	-0.398004	0.235751	0.527201	0.221101	0.437731	0.396419	-0.391591	-0.0992704	0.0584319	-0.417939	-0.266161	0.468205	-0.303377	0.263257	-0.309614	-0.129102
202455_at	HDAC5	histone deacetylase 5	C1.4	-0.354889	-0.254705	0.330282	0.79627	0.577525	0.530853	-0.0514618	0.247279	0.147358	0.27279	0.128929	0.439881	0.0764413	0.22926	-0.816519	0.0773024
209377_s_at	HMGN3	high mobility group nucleosomal binding domain 3	C1.4	-0.216361	-0.60163	-0.238378	0.750849	0.297776	0.128263	0.237931	0.517801	0.418117	0.705904	0.517119	0.180081	0.314923	-0.19525	-0.652715	0.38463
225932_s_at	HNRNPA2B1	heterogeneous nuclear ribonucleoprotein A2/B1	C1.1	0.54375	0.324507	-0.0566521	-0.465844	-0.573761	-0.485466	-0.0286403	-0.162937	0.237688	-0.243749	0.108148	-0.575986	-0.324361	0.146959	0.561352	0.209267
201277_s_at	HNRNPAB	heterogeneous nuclear ribonucleoprotein A/B	C1.4	-0.378718	-0.164398	0.149978	0.711808	0.513097	0.343863	-0.042019	0.133507	0.101215	0.193393	0.0368946	0.407673	-0.00704734	0.0487452	-0.470757	0.0233044
209330_s_at	HNRNPD	heterogeneous nuclear ribonucleoprotein D (AU-rich element RNA binding protein 1, 37kDa)	C1.4	-0.252823	-0.69201	-0.421474	0.591042	0.249294	0.0197624	0.202396	0.57065	0.483274	0.666338	0.480067	0.101443	0.253315	-0.319207	-0.518362	0.52613
200593_s_at	HNRNPU	heterogeneous nuclear ribonucleoprotein U (scaffold attachment factor A)	C1.4	-0.287681	-0.00204548	0.340352	0.584132	0.439261	0.428544	-0.33227	-0.00786633	0.221456	-0.0222626	-0.0482123	0.391159	-0.328914	0.17232	-0.295509	0.0664116
228904_at	HOXB3	homeobox B3	C1.1	0.691595	0.533254	0.0994705	-0.382037	-0.652049	-0.303349	0.0747503	-0.533982	-0.0839368	-0.0202231	0.127238	-0.523428	0.258253	0.333133	0.320332	-0.423129
203089_s_at	HTRA2	HtrA serine peptidase 2	C1.3	0.10745	0.439504	0.699463	0.499054	0.258433	0.481492	-0.543211	-0.0730454	-0.00697836	-0.163435	-0.0201156	0.161105	-0.232858	0.582273	-0.328038	-0.198856
203328_x_at	IDE	insulin-degrading enzyme	C1.6	-0.468384	0.0443473	0.301388	0.136087	0.453878	0.363683	-0.0369417	-0.112434	-0.100706	-0.321243	-0.352808	0.458136	-0.236633	0.0425037	-0.16068	-0.112597
217371_s_at	IL15	interleukin 15	C1.2	0.318037	0.379573	-0.139871	-0.611398	-0.32038	-0.283073	-0.084869	-0.272649	-0.214083	-0.274577	-0.272517	-0.258581	-0.105783	-0.117038	0.724844	-0.265284
211375_s_at	ILF3	interleukin enhancer binding factor 3, 90kDa	C1.4	-0.102921	-0.0269983	0.249049	0.792876	0.35196	0.458495	-0.180077	0.285076	0.255297	0.268146	0.251549	0.252131	-0.0967556	0.147457	-0.449181	0.15948
201234_at	ILK	integrin-linked kinase	C1.4	-0.375161	-0.262497	0.131593	0.757032	0.489205	0.415202	-0.133971	0.215329	0.137886	0.304869	0.12995	0.464047	-0.0193339	-0.0242213	-0.54301	0.133511
200992_at	IPO7	importin 7	C1.1	0.383277	0.696431	0.253513	-0.667504	-0.331713	-0.151553	-0.225246	-0.467492	-0.385486	-0.629096	-0.442813	-0.268064	-0.337479	0.250539	0.745463	-0.425493
224569_s_at	IRF2BP2	interferon regulatory factor 2 binding protein 2	C1.6	-0.503337	-0.318681	0.0203256	0.443237	0.560061	0.416901	0.0638145	0.167978	-0.18143	0.278556	-0.229954	0.488597	0.285668	-0.0815192	-0.519137	-0.189186
200049_at	KAT7	K(lysine) acetyltransferase 7	C1.6	-0.341017	0.0890797	0.511495	0.518204	0.578717	0.597289	-0.456545	0.0565778	-0.0210696	-0.188776	-0.244818	0.445936	-0.253406	0.319247	-0.474869	-0.0402194
200922_at	KDELR1	KDEL (Lys-Asp-Glu-Leu) endoplasmic reticulum protein retention receptor 1	C1.3	0.299875	0.510663	0.753519	0.463463	0.103907	0.540219	-0.483553	-0.174624	0.0194801	-0.160912	0.0236925	0.0409662	-0.196848	0.734927	-0.409429	-0.184835
208987_s_at	KDM2A	lysine (K)-specific demethylase 2A	C1.3	0.0886905	0.537143	0.705893	0.221802	0.156548	0.479493	-0.0997508	-0.459289	-0.185195	-0.215655	-0.254927	0.234291	0.00308211	0.578398	-0.351173	-0.506284
225508_at	KIAA1468	KIAA1468	C1.3	0.0285479	0.160691	0.354853	0.488348	0.325366	0.550482	-0.141175	-0.0407067	-0.018712	0.118687	0.0542908	0.262508	0.0380788	0.183319	-0.283771	-0.218092
224706_at	KIAA2013	KIAA2013	C1.3	-0.159533	0.263485	0.594958	0.586847	0.395627	0.465344	-0.470491	-0.00574761	0.0749916	-0.116425	0.0221916	0.307732	-0.201564	0.441312	-0.476725	-0.0771027
204009_s_at	KRAS	Kirsten rat sarcoma viral oncogene homolog	C1.6	-0.171879	-0.101763	0.145369	0.529074	0.462634	0.435532	-0.0764628	0.406584	0.192444	0.19126	-0.0215724	0.298424	-0.121826	-0.0447956	-0.293797	0.176529
210633_x_at	KRT10	keratin 10	C1.5	-0.19967	0.222829	0.56343	0.529467	0.600729	0.810474	-0.351433	-0.0099047	-0.0845293	-0.17475	-0.235348	0.595252	-0.273049	0.211081	-0.350193	-0.199519
1555847_a_at	LOC284454	uncharacterized LOC284454	C1.2	0.426002	0.753937	0.345924	-0.440243	-0.308964	-0.105015	-0.5006	-0.423976	-0.252629	-0.546614	-0.294009	-0.269596	-0.326002	0.33662	0.582022	-0.352029
204559_s_at	LSM7	LSM7 homolog, U6 small nuclear RNA associated (S. cerevisiae)	C1.4	-0.165309	0.120481	0.468238	0.767564	0.530767	0.757411	-0.266792	-0.0410648	0.081126	0.122673	0.00535091	0.578087	-0.0941104	0.178004	-0.496428	-0.180406
202729_s_at	LTBP1	latent transforming growth factor beta binding protein 1	C1.4	-0.342969	-0.436274	-0.215517	0.629129	0.331234	0.185144	0.119019	0.181069	0.00577068	0.582711	0.221799	0.355192	0.450076	-0.270458	-0.494952	-0.0434338
209014_at	MAGED1	melanoma antigen family D, 1	C1.4	-0.239774	-0.601902	-0.254458	0.804401	0.364163	0.263787	0.166117	0.539776	0.497422	0.749077	0.536881	0.305662	0.228937	-0.317126	-0.602893	0.420001
209332_s_at	MAX	MYC associated factor X	C1.6	-0.230374	0.215743	0.494509	0.680186	0.591387	0.671993	-0.328244	0.018868	-0.11387	0.00979169	-0.159899	0.503246	-0.0404766	0.235192	-0.421122	-0.301679
230113_at	MBNL3	muscleblind-like splicing regulator 3	C1.1	0.214411	0.19139	-0.200841	-0.608906	-0.335602	-0.293558	0.114779	-0.294909	-0.185196	-0.282488	-0.195231	-0.213772	-0.166447	-0.199067	0.753914	-0.190296
218061_at	MEA1	male-enhanced antigen 1	C1.4	-0.0697842	-0.128646	0.188402	0.657825	0.248093	0.392129	0.0972597	0.295267	0.21134	0.358622	0.283435	0.144174	0.186879	0.21452	-0.688178	0.1554
204069_at	MEIS1	Meis homeobox 1	C1.4	-0.204203	-0.213573	0.0891576	0.557947	0.260463	0.241526	0.0715852	0.0485095	-0.232133	0.456733	0.133559	0.197022	0.608004	0.192282	-0.705753	-0.317714
204917_s_at	MLLT3	myeloid/lymphoid or mixed-lineage leukemia (trithorax homolog, Drosophila); translocated to, 3	C1.4	-0.346545	-0.328201	0.013268	0.740724	0.45086	0.363815	-0.0732344	0.363372	0.135454	0.387602	0.299463	0.381314	0.184891	-0.0970637	-0.623196	0.167877
201069_at	MMP2	matrix metallopeptidase 2 (gelatinase A, 72kDa gelatinase, 72kDa type IV collagenase)	C1.6	-0.320974	-0.241183	0.234252	0.512374	0.511247	0.436362	-0.16232	0.433384	0.230231	0.0441891	0.0690898	0.407194	-0.249575	0.0593575	-0.544072	0.356444
202427_s_at	MPC2	mitochondrial pyruvate carrier 2	C1.7	-0.198113	-0.427493	-0.187741	0.345403	0.142044	-0.162569	-0.107445	0.507267	0.753664	0.273852	0.517464	-0.0375262	-0.0395801	-0.132034	-0.373021	0.634396
226241_s_at	MRPL52	mitochondrial ribosomal protein L52	C1.4	-0.0969238	0.0378827	0.35622	0.704913	0.435798	0.494084	-0.343025	0.223443	0.145595	0.148398	0.0316488	0.274997	-0.238858	0.261895	-0.361847	0.0695393
214268_s_at	MTMR4	myotubularin related protein 4	C1.4	-0.140559	0.097097	0.497565	0.732609	0.429519	0.592204	-0.205379	-0.0172541	0.178186	0.0759133	0.0256049	0.398306	-0.129413	0.343623	-0.592806	-0.0214788
209742_s_at	MYL2	myosin, light chain 2, regulatory, cardiac, slow	C1.6	-0.87221	-0.465856	0.0470357	0.419794	0.905805	0.506829	-0.13635	0.473669	-0.105029	-0.0925361	-0.403702	0.764358	-0.318593	-0.318593	-0.295728	0.183679
201970_s_at	NASP	nuclear autoantigenic sperm protein (histone-binding)	C1.4	0.138033	0.0288004	0.206466	0.666824	0.146787	0.402929	-0.0467605	-0.0319844	0.303133	0.359667	0.388113	0.255311	0.0597062	0.0955938	-0.447993	0.0407357
242049_s_at	NBAS	neuroblastoma amplified sequence	C1.6	-0.459587	0.0945732	0.492619	0.355232	0.663991	0.648546	-0.115703	-0.0413312	-0.0969664	-0.275121	-0.361003	0.592339	-0.312958	0.119792	-0.244764	-0.168263
207760_s_at	NCOR2	nuclear receptor corepressor 2	C1.6	-0.538341	-0.0811725	0.326293	0.520398	0.677308	0.645791	-0.0407728	0.0536754	-0.301462	-0.0546296	-0.305953	0.560811	0.0194963	0.0805057	-0.46152	-0.217175
225270_at	NEO1	neogenin 1	C1.6	-0.656943	-0.466069	-0.0541719	0.425038	0.671843	0.356771	0.00991866	0.497063	0.0902955	0.163775	-0.0747792	0.547404	-0.000442867	-0.286072	-0.425342	0.179209
229994_at	NFIA	nuclear factor I/A	C1.1	0.684392	0.0700505	-0.413067	-0.402842	-0.692315	-0.493458	0.418518	-0.142574	0.234517	0.249602	0.415034	-0.596405	0.196384	-0.17942	0.44723	0.144073
217963_s_at	NGFRAP1	nerve growth factor receptor (TNFRSF16) associated protein 1	C1.6	-0.324919	-0.0499398	0.355802	0.668765	0.65429	0.6842	-0.0620742	0.148452	-0.16162	0.158898	-0.135161	0.599948	0.0537075	0.0706304	-0.527729	-0.214192
212483_at	NIPBL	Nipped-B homolog (Drosophila)	C1.4	-0.203861	-0.160554	0.0880978	0.675934	0.467148	0.528001	0.0356167	0.17647	-0.204823	0.434755	-0.0500128	0.395916	0.261206	0.0134921	-0.457401	-0.232344
217765_at	NRBP1	nuclear receptor binding protein 1	C1.4	-0.266465	-0.269564	0.121511	0.659938	0.334674	0.338569	-0.0458051	0.339637	0.383375	0.349141	0.318267	0.260539	0.220993	0.0683458	-0.772467	0.242561
201922_at	NSA2	NSA2 ribosome biogenesis homolog (S. cerevisiae)	C1.1	0.386959	0.242325	-0.200861	-0.619211	-0.391007	-0.359115	0.0682351	-0.268497	-0.081479	-0.205003	-0.0873608	-0.254923	-0.0790695	-0.209716	0.678868	-0.147286
232520_s_at	NSFL1C	NSFL1 (p97) cofactor (p47)	C1.4	-0.365023	-0.282615	0.138184	0.66871	0.537266	0.444178	-0.150517	0.325771	0.209392	0.173601	0.144459	0.448113	-0.124095	-0.0832122	-0.418739	0.193899
218051_s_at	NT5DC2	5'-nucleotidase domain containing 2	C1.4	-0.256521	-0.356716	0.106534	0.750895	0.379337	0.311188	-0.217044	0.50881	0.529152	0.366381	0.438672	0.268614	-0.0610465	0.0148877	-0.653019	0.469196
224637_at	OST4	oligosaccharyltransferase 4 homolog (S. cerevisiae)	C1.4	-0.3423	-0.330535	0.184402	0.786092	0.579704	0.627943	-0.0605703	0.308207	0.205891	0.337066	0.153262	0.560556	-0.0333907	-0.0482902	-0.63733	0.172671
200815_s_at	PAFAH1B1	platelet-activating factor acetylhydrolase 1b, regulatory subunit 1 (45kDa)	C1.4	-0.363456	-0.388572	0.112209	0.838039	0.535705	0.497798	0.067551	0.245909	0.223042	0.445113	0.251012	0.489201	0.105179	-0.0453195	-0.672349	0.134351
203228_at	PAFAH1B3	platelet-activating factor acetylhydrolase 1b, catalytic subunit 3 (29kDa)	C1.4	-0.00608212	0.0498769	0.496848	0.748375	0.407386	0.657982	-0.15096	0.222146	0.194226	0.222103	0.152791	0.3243	-0.0345653	0.351728	-0.673049	0.0344202
203154_s_at	PAK4	p21 protein (Cdc42/Rac)-activated kinase 4	C1.3	-0.125758	0.197926	0.611187	0.449389	0.421422	0.585301	-0.444147	0.152347	-0.0465804	-0.21249	-0.091164	0.245688	-0.263064	0.419588	-0.356772	-0.0495177
218472_s_at	PELO	pelota homolog (Drosophila)	C1.4	-0.0990754	-0.00675736	0.374548	0.534849	0.214148	0.385486	-0.0889196	0.0257617	0.143169	0.0397579	0.16193	0.232741	0.0411988	0.347396	-0.66951	0.0524961
1557948_at	PHLDB3	pleckstrin homology-like domain, family B, member 3	C1.6	-0.315272	-0.0950508	0.328261	0.526225	0.467034	0.42111	-0.41637	0.316014	0.144621	0.0463061	0.0214923	0.325574	-0.0926703	0.242892	-0.510186	0.0374761
223207_x_at	PHPT1	phosphohistidine phosphatase 1	C1.6	-0.33736	0.118554	0.557422	0.499052	0.614071	0.576095	-0.540325	0.23507	0.0263701	-0.257487	-0.172406	0.40437	-0.364096	0.322727	-0.402793	0.043363
206793_at	PNMT	phenylethanolamine N-methyltransferase	C1.3	-0.0787008	0.409486	0.717275	0.436037	0.419219	0.821619	-0.30448	-0.22235	-0.185766	-0.200455	-0.218057	0.540591	-0.20947	0.393423	-0.395039	-0.359068
202306_at	POLR2G	polymerase (RNA) II (DNA directed) polypeptide G	C1.4	-0.0197598	0.00858224	0.426504	0.840465	0.369481	0.639455	-0.244725	0.264991	0.195601	0.253633	0.256985	0.313851	-0.0761356	0.277002	-0.659285	0.157538
212955_s_at	POLR2I	polymerase (RNA) II (DNA directed) polypeptide I, 14.5kDa	C1.3	-0.126899	0.416941	0.741255	0.318848	0.276309	0.540176	-0.246555	-0.401769	-0.145053	-0.318726	-0.261941	0.365956	-0.115107	0.620969	-0.502204	-0.402777
200913_at	PPM1G	protein phosphatase, Mg2+/Mn2+ dependent, 1G	C1.4	0.144178	0.222172	0.599759	0.639809	0.231048	0.575223	-0.488309	0.187482	0.0969481	0.00977196	0.205305	0.134068	-0.172285	0.515015	-0.529683	0.0576306
233911_s_at	PPM1H	protein phosphatase, Mg2+/Mn2+ dependent, 1H	C1.3	0.0494706	0.450553	0.715945	0.191046	0.179144	0.468451	-0.236066	-0.267834	-0.0280428	-0.396308	-0.148173	0.180641	-0.259776	0.615079	-0.37551	-0.174828
37028_at	PPP1R15A	protein phosphatase 1, regulatory subunit 15A	C1.4	-0.309567	-0.208896	0.272961	0.708567	0.537618	0.563519	-0.138998	0.250214	0.267864	0.19871	0.134689	0.462676	-0.0732483	0.0783368	-0.614265	0.159645
208932_at	PPP4C	protein phosphatase 4, catalytic subunit	C1.4	-0.0440373	-0.00254418	0.397195	0.764406	0.277523	0.600398	-0.254752	0.164152	0.160986	0.250099	0.268811	0.261074	0.0444617	0.327601	-0.706047	0.0794523
225519_at	PPP4R2	protein phosphatase 4, regulatory subunit 2	C1.4	-0.227387	-0.47342	-0.257412	0.611154	0.366446	0.231715	-0.216333	0.542076	0.296943	0.479439	0.304716	0.270033	0.0399266	-0.347266	-0.306731	0.374906
206174_s_at	PPP6C	protein phosphatase 6, catalytic subunit	C1.8	-0.133545	-0.398241	-0.0361626	0.556354	0.17233	0.0922902	-0.12146	0.67114	0.539022	0.328429	0.545503	0.0337433	-0.024845	-0.033669	-0.559242	0.636413
217273_at	PRAMEF10	PRAME family member 10	C1.6	-0.433481	-0.000345983	0.338014	0.307366	0.619435	0.687648	0.129998	-0.0625072	-0.135164	-0.125536	-0.331255	0.685486	-0.151009	-0.0877146	-0.270641	-0.191923
208680_at	PRDX1	peroxiredoxin 1	C1.4	-0.0906685	-0.209902	0.104478	0.618786	0.301773	0.303776	-0.208672	0.448427	0.46412	0.322712	0.414767	0.190155	0.0285087	0.0270332	-0.536408	0.316795
200871_s_at	PSAP	prosaposin	C1.4	-0.190287	-0.141843	0.300694	0.739729	0.452945	0.498123	-0.122535	0.243623	0.0515199	0.243847	0.108073	0.3634	-0.0375615	0.198912	-0.596159	0.0778155
218302_at	PSENEN	presenilin enhancer gamma secretase subunit	C1.4	-0.0756545	0.0410652	0.344721	0.758743	0.347582	0.490989	-0.244402	0.0914738	0.0758798	0.226666	0.10248	0.297342	-0.0863244	0.257874	-0.458667	-0.0111426
201274_at	PSMA5	proteasome (prosome, macropain) subunit, alpha type, 5	C1.4	-0.0527333	-0.495395	-0.199551	0.845888	0.21931	0.254535	0.128666	0.490063	0.353651	0.770782	0.624862	0.154903	0.340807	-0.159506	-0.665527	0.35887
224937_at	PTGFRN	prostaglandin F2 receptor inhibitor	C1.4	-0.480315	-0.50846	-0.0682538	0.712973	0.574832	0.409915	0.137327	0.392901	0.18184	0.444834	0.113872	0.450235	0.00372259	-0.15223	-0.508449	0.22527
214043_at	PTPRD	protein tyrosine phosphatase, receptor type, D	C1.5	-0.0582375	-0.212398	-0.177337	0.375986	0.291347	0.416771	0.244747	0.0785286	-0.0557855	0.437365	-0.0158044	0.395999	0.132641	-0.354306	-0.0657637	-0.118312
203554_x_at	PTTG1	pituitary tumor-transforming 1	C1.4	-0.237128	-0.246507	0.0361044	0.555418	0.319667	0.253655	0.177486	0.13511	0.238806	0.298446	0.230712	0.313763	0.0878794	-0.101319	-0.454506	0.168017
209899_s_at	PUF60	poly-U binding splicing factor 60KDa	C1.4	-0.416968	-0.33528	0.0898953	0.532194	0.446529	0.326353	0.0594874	0.159033	0.0878419	0.14384	0.0372717	0.48694	-0.0700934	-0.0364553	-0.546133	0.180613
1553280_at	PUS10	pseudouridylate synthase 10	C1.1	0.179036	0.323805	-0.040871	-0.673787	-0.241635	-0.189065	0.0322854	-0.351374	-0.243973	-0.479661	-0.345304	-0.131583	-0.274074	-0.122001	0.752455	-0.244967
226143_at	RAI1	retinoic acid induced 1	C1.4	-0.270921	-0.163043	0.307642	0.658586	0.499791	0.426899	-0.232126	0.257493	0.264197	0.136491	0.0988106	0.342636	-0.237824	0.194722	-0.471001	0.186852
205740_s_at	RBM42	RNA binding motif protein 42	C1.4	-0.0791909	0.0335525	0.410926	0.633596	0.240782	0.360169	-0.00100479	0.0641195	0.226458	0.0963597	0.213884	0.195594	0.02699	0.355438	-0.673027	0.10353
200059_s_at	RHOA	ras homolog family member A	C1.4	0.177803	-0.0939925	0.196449	0.791689	0.158781	0.449325	-0.0393454	0.171736	0.440875	0.539338	0.547545	0.172996	0.194512	0.156515	-0.641227	0.12772
218425_at	RNF216	ring finger protein 216	C1.6	-0.460114	-0.223503	0.106543	0.238462	0.567785	0.552819	0.153844	0.33098	-0.183005	-0.0376489	-0.28033	0.454686	-0.0484157	-0.153526	-0.288662	0.0391406
206608_s_at	RPGRIP1	retinitis pigmentosa GTPase regulator interacting protein 1	C1.6	-0.421857	-0.123522	0.242804	0.510605	0.714631	0.711776	-0.0923334	0.108516	-0.0831726	0.00346264	-0.231704	0.696441	-0.126202	-0.165419	-0.284179	-0.131466
200010_at	RPL11	ribosomal protein L11	C1.1	0.790897	0.418425	-0.123975	-0.3861	-0.743495	-0.386091	-0.0669894	-0.258264	0.10826	0.107148	0.36707	-0.612821	0.170649	0.111858	0.418209	-0.0957806
214143_x_at	RPL24	ribosomal protein L24	C1.1	0.684215	0.645972	0.341714	-0.253621	-0.420096	0.00430296	-0.319525	-0.23751	0.132379	-0.270812	0.0862255	-0.372076	-0.259449	0.332878	0.391921	-0.101643
200025_s_at	RPL27	ribosomal protein L27	C1.1	0.618788	0.646596	0.23682	-0.424268	-0.567022	-0.228614	-0.492291	-0.26397	-0.183403	-0.337823	0.0901904	-0.521114	-0.0237524	0.374162	0.376414	-0.224166
200717_x_at	RPL7	ribosomal protein L7	C1.1	0.887834	0.601026	0.0963881	-0.347278	-0.660425	-0.190508	-0.130398	-0.354213	-0.0591152	-0.0372756	0.225148	-0.525674	0.0766888	0.233796	0.458788	-0.265455
200032_s_at	RPL9	ribosomal protein L9	C1.1	0.799715	0.602963	0.0602617	-0.37878	-0.662013	-0.242807	0.0162325	-0.556943	-0.0752193	-0.0425298	0.0988533	-0.499892	0.061295	0.250153	0.509226	-0.349563
200817_x_at	RPS10	ribosomal protein S10	C1.1	0.680374	0.305493	-0.182542	-0.485793	-0.694767	-0.528696	0.00255095	-0.251731	-0.0362111	0.0512291	0.252001	-0.611916	0.199527	0.0992615	0.404747	-0.0998404
213414_s_at	RPS19	ribosomal protein S19	C1.1	0.75732	0.778275	0.276738	-0.443298	-0.582731	-0.125731	-0.150168	-0.655535	-0.17491	-0.315154	-0.0907057	-0.39402	-0.145106	0.357757	0.587003	-0.442031
221798_x_at	RPS2	ribosomal protein S2	C1.1	0.33324	0.136377	-0.407422	-0.80126	-0.513271	-0.589469	0.213246	-0.188392	-0.106791	-0.159598	-0.0654962	-0.423821	0.116563	-0.322051	0.701662	-0.0788443
204803_s_at	RRAD	Ras-related associated with diabetes	C1.5	-0.382878	-0.0918688	0.223252	0.416901	0.585622	0.735732	0.00357353	0.010922	-0.240051	0.0482275	-0.328264	0.718142	-0.0761788	-0.172985	-0.262101	-0.225439
212302_at	RTF1	Rtf1, Paf1/RNA polymerase II complex component, homolog (S. cerevisiae)	C1.5	-0.161962	0.236441	0.512598	0.468065	0.437226	0.584501	-0.0719709	0.0114294	-0.32428	-0.119754	-0.264852	0.338506	-0.0441731	0.328903	-0.42031	-0.221133
216274_s_at	SEC11A	SEC11 homolog A (S. cerevisiae)	C1.4	-0.0528842	-0.4733	-0.189054	0.849806	0.229792	0.274624	0.185528	0.385917	0.398624	0.792923	0.585835	0.218917	0.37691	-0.185842	-0.648755	0.260194
212451_at	SECISBP2L	SECIS binding protein 2-like	C1.9	0.323418	-0.0151613	-0.469407	-0.489256	-0.431036	-0.398615	0.399049	-0.285868	-0.294973	0.199941	-0.0288475	-0.298345	0.336773	-0.337145	0.572678	-0.298542
35666_at	SEMA3F	sema domain, immunoglobulin domain (Ig), short basic domain, secreted, (semaphorin) 3F	C1.3	-0.194176	-0.0249917	0.399893	0.520781	0.302864	0.309599	-0.0222232	0.0467793	0.155719	0.0775464	0.00205054	0.133829	0.116745	0.463498	-0.713846	-0.000245282
57703_at	SENP5	SUMO1/sentrin specific peptidase 5	C1.6	-0.313073	0.0561604	0.336827	0.319722	0.525961	0.594996	0.0434477	-0.0760604	-0.456632	-0.0999682	-0.500474	0.500054	-0.024313	0.130047	-0.316411	-0.315342
209669_s_at	SERBP1	SERPINE1 mRNA binding protein 1	C1.4	-0.467723	-0.459603	-0.0434823	0.808768	0.683866	0.413403	-0.0181093	0.47616	0.133984	0.450591	0.0975579	0.459427	0.0633219	-0.169506	-0.531339	0.194075
223416_at	SF3B6	splicing factor 3b, subunit 6, 14kDa	C1.4	-0.213057	0.185516	0.532312	0.662912	0.577649	0.725745	-0.418893	-0.000841894	-0.0654119	0.00712614	-0.120386	0.550567	-0.139405	0.250374	-0.481907	-0.195745
201585_s_at	SFPQ	splicing factor proline/glutamine-rich	C1.4	-0.209244	-0.335376	0.0448696	0.7078	0.380225	0.333336	-0.0380837	0.246923	0.453931	0.339085	0.302591	0.366813	-0.00830031	-0.0936189	-0.588603	0.352754
202035_s_at	SFRP1	secreted frizzled-related protein 1	C1.6	-0.541856	-0.193648	0.171705	0.348547	0.612157	0.513486	0.0164523	0.143067	-0.117746	-0.000331831	-0.24022	0.63281	-0.100641	-0.146487	-0.317495	-0.0743056
204688_at	SGCE	sarcoglycan, epsilon	C1.4	0.209566	-0.247227	-0.225642	0.543113	-0.045751	0.171793	0.0827527	0.36748	0.374011	0.68735	0.633267	-0.00951761	0.368604	-0.223643	-0.350165	0.233988
221269_s_at	SH3BGRL3	SH3 domain binding glutamate-rich protein like 3	C1.3	-0.0484165	0.210829	0.669072	0.500549	0.245791	0.451086	-0.336225	-0.0242303	0.154709	-0.148016	0.014958	0.16466	-0.184895	0.686954	-0.650793	-0.0173549
219090_at	SLC24A3	solute carrier family 24 (sodium/potassium/calcium exchanger), member 3	C1.4	-0.218385	-0.155856	0.315274	0.772425	0.407899	0.555944	-0.132426	0.202252	0.197964	0.275467	0.207424	0.38686	0.0660825	0.2026	-0.744584	0.0970303
203875_at	SMARCA1	SWI/SNF related, matrix associated, actin dependent regulator of chromatin, subfamily a, member 1	C1.4	0.0525991	-0.263727	-0.112917	0.745748	0.221096	0.357672	-0.0235849	0.343343	0.0363047	0.699616	0.399407	0.173678	0.44508	-0.120283	-0.49149	-0.00761214
201770_at	SNRPA	small nuclear ribonucleoprotein polypeptide A	C1.4	-0.197454	0.0467265	0.443235	0.626096	0.348929	0.41084	-0.205267	-0.0964072	0.16552	0.0736204	0.17077	0.382886	0.057434	0.340446	-0.713598	-0.0731948
203372_s_at	SOCS2	suppressor of cytokine signaling 2	C1.6	-0.699049	-0.28042	0.0261048	0.385279	0.739873	0.400904	0.101578	-0.0296187	-0.173273	0.0309596	-0.378093	0.720177	-0.00242544	-0.262911	-0.244512	-0.2292
204432_at	SOX12	SRY (sex determining region Y)-box 12	C1.3	-0.238785	0.0951884	0.562208	0.454085	0.315097	0.448666	-0.177344	-0.0284311	0.0772111	-0.0977658	-0.0266212	0.309002	-0.0861197	0.463918	-0.670849	-0.0173824
204367_at	SP2	Sp2 transcription factor	C1.3	-0.25717	0.173809	0.601807	0.572867	0.446086	0.518961	-0.307926	-0.0764517	-0.114857	-0.0807228	-0.112142	0.390366	0.0118904	0.506635	-0.70966	-0.217108
222154_s_at	SPATS2L	spermatogenesis associated, serine-rich 2-like	C1.10	-0.266815	-0.69203	-0.438127	0.518839	0.215435	-0.00277255	0.346862	0.466275	0.460198	0.695821	0.547847	0.172238	0.377626	-0.421609	-0.488851	0.39295
208611_s_at	SPTAN1	spectrin, alpha, non-erythrocytic 1	C1.4	-0.202827	0.00791641	0.357222	0.681877	0.354036	0.46784	-0.100322	0.00328477	-0.0440821	0.154855	0.128742	0.366765	0.182344	0.253717	-0.673537	-0.14089
222411_s_at	SSR3	signal sequence receptor, gamma (translocon-associated protein gamma)	C1.4	-0.242505	-0.149775	0.30128	0.65024	0.326014	0.351964	-0.132568	0.216957	0.258355	0.200182	0.318767	0.279674	0.127157	0.229321	-0.771279	0.147251
225649_s_at	STK35	serine/threonine kinase 35	C1.4	-0.114725	-0.198748	0.0695735	0.638438	0.221929	0.28852	0.105812	0.041602	-0.0172227	0.508851	0.243358	0.189291	0.541041	0.154114	-0.709142	-0.191033
204690_at	STX8	syntaxin 8	C1.3	-0.124934	0.199101	0.568759	0.575082	0.368081	0.49229	-0.479563	0.106538	-0.144609	-0.0486979	-0.0708862	0.241171	0.0133169	0.504519	-0.613436	-0.158633
208831_x_at	SUPT6H	suppressor of Ty 6 homolog (S. cerevisiae)	C1.5	-0.0281578	0.191505	0.552387	0.491503	0.317574	0.670281	-0.177918	0.005154	-0.137891	-0.0761582	-0.090329	0.266745	-0.101762	0.414403	-0.503573	-0.0826147
216711_s_at	TAF1	TAF1 RNA polymerase II, TATA box binding protein (TBP)-associated factor, 250kDa	C1.3	-0.261937	0.282124	0.601377	0.257751	0.450277	0.492453	-0.271625	-0.298387	-0.239395	-0.317284	-0.322349	0.465679	-0.131167	0.347463	-0.325298	-0.38868
209463_s_at	TAF12	TAF12 RNA polymerase II, TATA box binding protein (TBP)-associated factor, 20kDa	C1.4	-0.196796	0.0266076	0.437086	0.728956	0.413446	0.493214	-0.177532	0.189142	0.0419269	0.145431	0.087266	0.288973	0.0382294	0.363994	-0.63822	-0.0577303
200020_at	TARDBP	TAR DNA binding protein	C1.4	-0.0729846	-0.303304	0.0542302	0.810788	0.277124	0.300593	-0.124663	0.484304	0.253677	0.44968	0.392102	0.124305	0.085129	0.0698067	-0.617718	0.368847
200085_s_at	TCEB2	transcription elongation factor B (SIII), polypeptide 2 (18kDa, elongin B)	C1.5	-0.111061	0.11909	0.583517	0.614175	0.432328	0.686775	-0.454292	0.252588	0.0609	-0.0633349	-0.0134607	0.369819	-0.24374	0.433787	-0.635863	0.0828152
208541_x_at	TFAM	transcription factor A, mitochondrial	C1.5	-0.167498	0.145958	0.469519	0.522676	0.444544	0.734974	-0.286719	0.0663121	-0.0499228	0.0275282	-0.104772	0.506945	-0.133762	0.208655	-0.434115	-0.160978
201110_s_at	THBS1	thrombospondin 1	C1.2	0.375038	0.446396	0.0194812	-0.499411	-0.393435	-0.353652	-0.184668	-0.234881	-0.136665	-0.33165	-0.11222	-0.42542	-0.23261	0.119281	0.677974	-0.151717
202406_s_at	TIAL1	TIA1 cytotoxic granule-associated RNA binding protein-like 1	C1.4	-0.142677	-0.346055	-0.0893627	0.719807	0.242064	0.141964	0.00560187	0.42052	0.414989	0.570677	0.434872	0.123974	0.174898	-0.0604094	-0.540115	0.328718
201666_at	TIMP1	TIMP metallopeptidase inhibitor 1	C1.10	0.101773	-0.18944	-0.0148008	0.558028	-0.00231636	0.19239	0.0895841	0.0837492	0.118083	0.600489	0.478465	0.0175617	0.59696	0.103586	-0.662456	-0.0606452
211828_s_at	TNIK	TRAF2 and NCK interacting kinase	C1.5	-0.105089	0.272869	0.536256	0.493765	0.431487	0.711211	-0.284155	0.0667033	-0.0392195	-0.0911331	-0.176185	0.412475	-0.31002	0.250137	-0.23734	-0.125594
214550_s_at	TNPO3	transportin 3	C1.6	-0.400843	-0.13693	0.367228	0.600418	0.625233	0.586354	-0.104026	0.385636	-0.0810825	-0.0144448	-0.222902	0.434964	-0.242321	0.177617	-0.536244	0.180877
212284_x_at	TPT1	tumor protein, translationally-controlled 1	C1.1	0.489007	0.252537	-0.161049	-0.552272	-0.466345	-0.378042	0.14192	-0.141858	-0.160019	-0.1256	-0.0653035	-0.530382	0.0440971	0.0670689	0.528558	-0.119152
221012_s_at	TRIM8	tripartite motif containing 8	C1.4	-0.470296	-0.619801	-0.396342	0.482577	0.327036	0.010556	0.180264	0.207221	-0.011459	0.537189	0.219013	0.341918	0.493432	-0.394509	-0.472336	0.0343209
201546_at	TRIP12	thyroid hormone receptor interactor 12	C1.6	-0.454012	-0.203162	0.252051	0.685817	0.708416	0.674554	-0.091927	0.19194	-0.170372	0.193364	-0.258339	0.582297	-0.0291614	0.0711918	-0.49985	-0.135647
221952_x_at	TRMT5	tRNA methyltransferase 5	C1.4	-0.2876	-0.435696	0.0708838	0.865848	0.452708	0.424311	0.0725104	0.452163	0.293565	0.53182	0.391835	0.361731	0.24681	0.0214153	-0.897658	0.291722
223282_at	TSHZ1	teashirt zinc finger homeobox 1	C1.4	-0.0850785	-0.20639	0.0256989	0.684207	0.291164	0.365354	0.092563	0.180604	0.0232179	0.403565	0.249847	0.257219	0.195667	-0.0330777	-0.460357	0.0441868
200973_s_at	TSPAN3	tetraspanin 3	C1.8	-0.358992	-0.476127	-0.0812417	0.545415	0.501883	0.471277	-0.111867	0.707758	0.144375	0.32179	0.155789	0.41926	-0.0299984	-0.32183	-0.40883	0.37203
214007_s_at	TWF1	twinfilin actin-binding protein 1	C1.1	0.555386	0.0719509	-0.243473	-0.484205	-0.623332	-0.400637	0.192631	0.0924459	0.220363	0.0288046	0.281453	-0.539826	-0.0639736	-0.0799984	0.412913	0.29519
200964_at	UBA1	ubiquitin-like modifier activating enzyme 1	C1.4	-0.260194	-0.208147	0.332804	0.770952	0.442037	0.454984	-0.121181	0.388671	0.425013	0.139394	0.263278	0.314981	-0.202833	0.227541	-0.7209	0.415415
202954_at	UBE2C	ubiquitin-conjugating enzyme E2C	C1.6	-0.380419	-0.229559	0.160139	0.449366	0.569917	0.456744	0.0252843	0.262948	0.451892	0.0748852	0.0176055	0.49234	-0.252762	-0.160415	-0.306285	0.2475
225179_at	UBE2K	ubiquitin-conjugating enzyme E2K	C1.4	-0.0592838	-0.294911	-0.126296	0.693467	0.363838	0.414803	0.0555525	0.436112	0.0967566	0.597595	0.308811	0.256254	0.269253	-0.289675	-0.320165	0.0918983
217978_s_at	UBE2Q1	ubiquitin-conjugating enzyme E2Q family member 1	C1.4	-0.176155	-0.0750712	0.242973	0.500354	0.167004	0.258316	0.0227954	-0.0427452	0.0360061	0.249297	0.132233	0.221573	0.30632	0.293759	-0.71897	-0.111895
218011_at	UBL5	ubiquitin-like 5	C1.4	-0.157573	-0.0878296	0.348867	0.849296	0.457162	0.573072	-0.042669	0.11016	0.0959252	0.295644	0.157471	0.397775	0.0634827	0.241318	-0.710667	0.00881713
227402_s_at	UTP23	UTP23, small subunit (SSU) processome component, homolog (yeast)	C1.5	-0.246989	-0.0637871	0.241591	0.404325	0.412706	0.541481	0.195714	0.0204999	-0.289347	0.11438	-0.142442	0.427337	0.137898	0.0392283	-0.424935	-0.195636
210322_x_at	UTY	ubiquitously transcribed tetratricopeptide repeat containing, Y-linked	C1.5	-0.357705	-0.0499137	0.303388	0.429438	0.568005	0.724234	0.0980164	0.0292476	-0.0650122	-0.023731	-0.187505	0.687182	-0.118504	-0.0888408	-0.371818	-0.117711
208780_x_at	VAPA	VAMP (vesicle-associated membrane protein)-associated protein A, 33kDa	C1.6	-0.587478	-0.477413	0.0152911	0.508669	0.6757	0.494545	0.0774099	0.553037	0.00742711	0.086988	-0.171812	0.488003	-0.2206	-0.181055	-0.410382	0.353108
235343_at	VASH2	vasohibin 2	C1.10	0.13882	-0.164717	-0.11244	0.380379	0.0374176	0.16489	0.327967	0.139659	-0.304666	0.551011	0.249296	-0.000682622	0.628366	-0.0168018	-0.42136	-0.206526
210512_s_at	VEGFA	vascular endothelial growth factor A	C1.6	-0.362824	-0.468485	-0.0967335	0.521768	0.338241	0.0460958	-0.095696	0.550004	0.466642	0.246876	0.323463	0.126247	-0.0283516	-0.114143	-0.497869	0.560245
218423_x_at	VPS54	vacuolar protein sorting 54 homolog (S. cerevisiae)	C1.1	0.777215	0.660985	0.213018	-0.258698	-0.544619	-0.181794	-0.293463	-0.254514	-0.0649853	-0.108866	0.160634	-0.525471	0.067589	0.37142	0.374415	-0.313789
211993_at	WNK1	WNK lysine deficient protein kinase 1	C1.9	-0.11018	-0.185602	0.0632478	0.243395	0.0878203	0.206734	0.588276	-0.159794	0.0165576	0.2528	0.127459	0.172037	0.314497	0.0455393	-0.498513	-0.0365711
216953_s_at	WT1	Wilms tumor 1	C1.10	0.120917	-0.131225	-0.0939582	0.411015	0.0115339	0.189305	0.179191	0.0283364	-0.223919	0.597628	0.245157	0.0294458	0.686629	0.000718978	-0.418688	-0.324854
222985_at	YWHAG	tyrosine 3-monooxygenase/tryptophan 5-monooxygenase activation protein, gamma	C1.1	0.856464	0.360167	-0.0350725	-0.291981	-0.744314	-0.32947	-0.100904	-0.112827	0.120496	0.0888536	0.419714	-0.672765	0.0352099	0.244541	0.319963	0.0796053
200641_s_at	YWHAZ	tyrosine 3-monooxygenase/tryptophan 5-monooxygenase activation protein, zeta	C1.10	-0.0512144	-0.573719	-0.462892	0.584816	0.089142	0.00176315	0.233009	0.470092	0.600185	0.78035	0.681985	0.112179	0.289609	-0.484029	-0.349137	0.470083
226484_at	ZBTB47	zinc finger and BTB domain containing 47	C1.4	-0.284289	-0.250411	0.0668964	0.641061	0.358146	0.20945	-0.117307	0.398906	0.117984	0.329158	0.248674	0.184299	0.171581	0.0631677	-0.574576	0.169483
201368_at	ZFP36L2	ZFP36 ring finger protein-like 2	C1.4	-0.295837	-0.338278	0.0683015	0.607581	0.444736	0.326078	-0.00252293	0.30969	0.113366	0.362153	0.0528132	0.270793	0.198084	0.0858114	-0.618799	0.0698634
212124_at	ZMIZ1	zinc finger, MIZ-type containing 1	C1.4	-0.227435	-0.383474	0.0489718	0.715141	0.377898	0.339259	0.177038	0.353708	0.128985	0.513816	0.285441	0.270505	0.355308	0.0669825	-0.768885	0.0829157
238711_s_at	ZNF148	zinc finger protein 148	C1.5	-0.15403	-0.0352571	0.212434	0.490261	0.4638	0.674025	-0.0835452	0.203657	-0.0830523	0.172397	-0.105388	0.474003	0.0347804	-0.0506536	-0.331343	-0.138163
207494_s_at	ZNF76	zinc finger protein 76	C1.3	-0.295033	0.281892	0.693779	0.426459	0.491677	0.649069	-0.318187	-0.0931863	0.0205347	-0.360597	-0.23456	0.462659	-0.335512	0.414397	-0.427383	-0.124403
220285_at	ABHD17B	abhydrolase domain containing 17B	C1.7	0.119212	-0.406901	-0.29476	0.251418	-0.1209	-0.202949	0.22998	0.515939	0.816609	0.379453	0.585678	-0.207451	-0.12075	-0.221434	-0.167569	0.781555
227720_at	ANKRD13B	ankyrin repeat domain 13B	C1.6	-0.331531	0.244611	0.343967	-0.285476	0.357127	0.185613	-0.231172	-0.269888	-0.3203	-0.58156	-0.662564	0.317273	-0.307107	0.155292	0.175362	-0.3714
225524_at	ANTXR2	anthrax toxin receptor 2	C1.2	0.161249	0.587644	0.437745	0.0126448	0.0363839	0.313505	-0.240171	-0.679015	-0.566106	-0.282508	-0.447691	0.206341	-0.0244638	0.339689	0.174543	-0.758568
205082_s_at	AOX1	aldehyde oxidase 1	C1.2	0.0823808	0.471555	0.370258	-0.196917	-0.000223403	0.0943249	-0.208537	-0.29756	-0.684208	-0.329169	-0.49018	-0.0387707	0.0264843	0.432945	0.13852	-0.609351
201878_at	ARIH1	ariadne RBR E3 ubiquitin protein ligase 1	C1.6	-0.344616	-0.152127	-0.0960514	-0.225288	0.3219	0.184319	0.349831	-0.0278083	-0.450036	-0.221889	-0.538791	0.34512	-0.232358	-0.292902	0.296389	-0.12668
211672_s_at	ARPC4	actin related protein 2/3 complex, subunit 4, 20kDa	C1.11	0.384427	-0.218282	-0.0790093	0.459091	-0.210585	0.0160059	-0.0803848	0.403566	0.58398	0.602881	0.779857	-0.221882	0.27338	0.0857692	-0.485806	0.379811
227373_at	ATXN1L	ataxin 1-like	C1.3	0.0523646	0.452534	0.456258	0.214003	0.266834	0.413296	-0.552284	-0.270175	-0.244683	-0.246701	-0.357431	0.244419	-0.339579	0.313477	0.177301	-0.431115
208478_s_at	BAX	BCL2-associated X protein	C1.3	0.0863145	0.411564	0.474383	0.00756623	0.0697355	0.399075	0.0708679	-0.368887	-0.289666	-0.2827	-0.259142	0.150782	-0.121593	0.327223	-0.0485494	-0.335485
223227_at	BBS2	Bardet-Biedl syndrome 2	C1.5	-0.212142	0.200191	0.484863	0.347248	0.480812	0.793926	-0.0223115	-0.167849	-0.199783	-0.132262	-0.356317	0.607745	-0.220069	0.135573	-0.248063	-0.299877
40093_at	BCAM	basal cell adhesion molecule (Lutheran blood group)	C1.3	0.179999	0.458308	0.601016	0.308755	0.0281705	0.415332	-0.0233549	-0.548699	-0.215689	-0.0727676	-0.077476	0.183728	0.174385	0.580864	-0.449356	-0.533553
205289_at	BMP2	bone morphogenetic protein 2	C1.7	0.110874	-0.393808	-0.25446	0.242199	-0.194002	-0.240411	0.281183	0.392066	0.744305	0.323171	0.600015	-0.257182	-0.106808	-0.10716	-0.252793	0.788898
201784_s_at	C11orf58	chromosome 11 open reading frame 58	C1.1	0.56733	-0.0790949	-0.212283	0.0733509	-0.349757	-0.0760172	0.199438	0.378615	0.488615	0.418377	0.63316	-0.417789	0.139484	-0.138569	0.0496231	0.400202
230296_at	C16orf52	chromosome 16 open reading frame 52	C1.6	-0.0423813	0.338772	0.354702	-0.0509452	0.288509	0.517525	-0.264481	-0.217325	-0.4961	-0.329909	-0.546699	0.343356	-0.236326	0.0999957	0.15467	-0.394149
226464_at	C3orf58	chromosome 3 open reading frame 58	C1.2	0.209285	0.7681	0.635021	-0.336831	-0.101989	0.210095	-0.212271	-0.730053	-0.359042	-0.627706	-0.498265	-0.00106877	-0.195087	0.568087	0.24719	-0.674672
209288_s_at	CDC42EP3	CDC42 effector protein (Rho GTPase binding) 3	C1.5	-0.122582	0.120238	0.213401	0.281109	0.309962	0.418886	0.0729833	-0.132505	-0.454438	0.129379	-0.193518	0.286975	0.317695	0.144807	-0.275908	-0.516059
230157_at	CDH24	cadherin 24, type 2	C1.3	0.138391	0.632125	0.593737	-0.00622613	0.0461901	0.346252	-0.158399	-0.59495	-0.303811	-0.247604	-0.369459	0.141085	0.00797812	0.545801	-0.0401446	-0.713465
223960_s_at	CDIP1	cell death-inducing p53 target 1	C1.6	-0.338814	0.0378989	0.237021	0.291505	0.553481	0.576017	-0.261545	-0.0380118	-0.228924	-0.0863296	-0.414328	0.630356	-0.170379	-0.0799881	-0.0888636	-0.317247
1553112_s_at	CDK8	cyclin-dependent kinase 8	C1.3	0.114411	0.462541	0.615258	0.324664	0.129076	0.481824	-0.529242	-0.305524	-0.158732	-0.262563	-0.0437688	0.225765	-0.210719	0.447121	-0.210159	-0.274621
218829_s_at	CHD7	chromodomain helicase DNA binding protein 7	C1.3	-0.0989399	0.412354	0.551049	-0.0122237	0.314431	0.417788	-0.27351	-0.314152	-0.34079	-0.497911	-0.563775	0.330175	-0.407281	0.311256	0.118983	-0.384818
212624_s_at	CHN1	chimerin 1	C1.5	-0.00170707	0.163869	0.293745	0.453065	0.259267	0.525083	-0.000356753	-0.175026	-0.375447	0.227457	-0.0558486	0.364133	0.33215	0.157624	-0.381279	-0.515035
239647_at	CHST13	carbohydrate (chondroitin 4) sulfotransferase 13	C1.7	0.0205048	-0.530938	-0.402834	0.176139	-0.130171	-0.299152	0.220559	0.684199	0.869071	0.374957	0.620756	-0.281214	-0.0953968	-0.266618	-0.205015	0.924352
1552977_a_at	CNPY3	canopy FGF signaling regulator 3	C1.4	-0.0132515	0.0863298	0.146623	0.392263	0.193729	0.2602	-0.265205	-0.0815337	-0.307786	0.250237	0.0453151	0.21747	0.256977	0.143829	-0.306115	-0.34017
201441_at	COX6B1	cytochrome c oxidase subunit VIb polypeptide 1 (ubiquitous)	C1.3	-0.0967876	0.586916	0.683869	-0.127789	0.224152	0.501658	-0.325726	-0.35306	-0.503843	-0.705681	-0.582122	0.266782	-0.398116	0.432148	0.0640175	-0.397565
201942_s_at	CPD	carboxypeptidase D	C1.9	0.427362	-0.0181414	-0.385572	-0.458802	-0.64463	-0.485385	0.685385	-0.216698	0.144497	0.243903	0.336614	-0.453183	0.371309	-0.171252	0.215524	0.0409748
226939_at	CPEB2	cytoplasmic polyadenylation element binding protein 2	C1.1	0.523892	0.0688265	-0.215374	-0.255873	-0.510999	-0.316125	-0.0313875	-0.0991441	0.496225	0.0998051	0.404022	-0.373928	-0.160034	-0.116571	0.381778	0.29287
201904_s_at	CTDSPL	CTD (carboxy-terminal domain, RNA polymerase II, polypeptide A) small phosphatase-like	C1.3	-0.0592354	0.517293	0.45207	-0.338906	0.110953	0.263331	-0.0787819	-0.500941	-0.626324	-0.657875	-0.69712	0.195393	-0.342268	0.282679	0.327101	-0.504439
203694_s_at	DHX16	DEAH (Asp-Glu-Ala-His) box polypeptide 16	C1.3	-0.164336	0.399111	0.554782	0.207886	0.368697	0.492356	-0.296667	-0.200573	-0.402942	-0.226867	-0.461741	0.32599	-0.0649077	0.414218	-0.132585	-0.59141
213571_s_at	EIF4E2	eukaryotic translation initiation factor 4E family member 2	C1.7	0.139639	-0.238694	0.0583591	0.599073	0.00864173	0.183672	-0.166424	0.552026	0.545338	0.378791	0.555342	-0.138951	-0.0785908	0.159333	-0.51921	0.629229
201935_s_at	EIF4G3	eukaryotic translation initiation factor 4 gamma, 3	C1.2	-2.22e-05	0.292608	0.154075	-0.264427	0.0720284	0.154073	0.029241	-0.186847	-0.593414	-0.206357	-0.455051	0.0714312	0.0408258	0.0909053	0.30367	-0.552307
201123_s_at	EIF5A	eukaryotic translation initiation factor 5A	C1.11	0.192611	-0.297245	-0.212327	0.379439	-0.24786	-0.243427	-0.0511103	0.559921	0.577872	0.467711	0.793701	-0.380005	0.277341	0.0238894	-0.459108	0.586144
204398_s_at	EML2	echinoderm microtubule associated protein like 2	C1.3	0.00311041	0.689691	0.873628	0.283909	0.280412	0.552536	-0.46869	-0.446189	-0.286017	-0.482365	-0.430626	0.286756	-0.319553	0.690323	-0.197224	-0.501602
232438_at	EPS15L1	epidermal growth factor receptor pathway substrate 15-like 1	C1.6	-0.311994	0.280701	0.423245	0.111785	0.515687	0.466489	-0.248885	-0.213457	-0.669262	-0.387704	-0.602678	0.382818	-0.136544	0.212281	0.014448	-0.515444
1553906_s_at	FGD2	FYVE, RhoGEF and PH domain containing 2	C1.5	-0.352545	0.153723	0.435259	0.0649221	0.519447	0.618956	-0.0247888	-0.171512	-0.14858	-0.402078	-0.476349	0.539805	-0.265347	0.0640149	-0.109125	-0.249925
204834_at	FGL2	fibrinogen-like 2	C1.5	-0.00509032	0.259643	0.178332	0.181862	0.298407	0.518671	-0.219831	-0.136169	-0.306559	0.0138439	-0.340244	0.426989	-0.0727972	-0.114187	0.176287	-0.453643
226096_at	FNDC5	fibronectin type III domain containing 5	C1.3	-0.0187753	0.494366	0.564231	0.0621568	0.24513	0.472704	-0.420207	-0.409861	-0.573819	-0.428341	-0.55603	0.226028	-0.235777	0.472433	0.0399541	-0.547737
224271_x_at	FRMD8P1	FERM domain containing 8 pseudogene 1	C1.3	-0.119871	0.520795	0.649344	-0.0226077	0.192497	0.451862	-0.361645	-0.42371	-0.499635	-0.586166	-0.540715	0.234367	-0.215869	0.49899	-0.0932746	-0.462275
229312_s_at	GKAP1	G kinase anchoring protein 1	C1.6	-0.2823	0.139333	0.236546	-0.315312	0.338485	0.2704	0.13866	0.0119393	-0.393602	-0.476901	-0.69287	0.195583	-0.36147	0.0692035	0.245424	-0.162086
230593_at	GRIK3	glutamate receptor, ionotropic, kainate 3	C1.3	-0.128427	0.390414	0.527044	0.13481	0.317848	0.605735	-0.0140887	-0.330985	-0.371006	-0.210904	-0.47693	0.440685	-0.0734575	0.31411	-0.189896	-0.535536
206846_s_at	HDAC6	histone deacetylase 6	C1.3	0.135303	0.686512	0.692767	-0.0676397	0.108227	0.326403	-0.308127	-0.375371	-0.510808	-0.584518	-0.507906	0.039026	-0.280713	0.61508	0.0432773	-0.454055
225368_at	HIPK2	homeodomain interacting protein kinase 2	C1.3	-0.20139	0.491291	0.424547	-0.0775587	0.221629	0.201699	-0.319431	-0.545203	-0.526863	-0.456213	-0.454257	0.290341	0.0497693	0.240636	0.0554939	-0.693327
213470_s_at	HNRNPH1	heterogeneous nuclear ribonucleoprotein H1 (H)	C1.7	0.219191	-0.0455971	0.166287	0.400937	-0.0503268	0.0629692	-0.267357	0.448575	0.676719	0.115067	0.530341	-0.215929	-0.257826	0.234317	-0.348797	0.641013
1554453_at	HNRNPLL	heterogeneous nuclear ribonucleoprotein L-like	C1.3	0.195945	0.397342	0.624435	0.41153	0.1694	0.659472	-0.252288	-0.328266	-0.0502932	-0.114657	-0.0287989	0.317236	-0.166082	0.431945	-0.311896	-0.295537
204934_s_at	HPN	hepsin	C1.8	-0.134646	-0.553113	-0.326496	0.257079	0.0895884	-0.154548	0.195086	0.800118	0.616971	0.383694	0.436955	-0.163404	-0.0288188	-0.219633	-0.268195	0.741068
221449_s_at	ITFG1	integrin alpha FG-GAP repeat containing 1	C1.1	0.688118	0.151796	-0.0566559	0.102896	-0.384505	0.0149388	-0.0624805	0.20144	0.434668	0.334839	0.619201	-0.381249	0.0918797	-0.0289046	0.111193	0.225661
212462_at	KAT6B	K(lysine) acetyltransferase 6B	C1.6	-0.0697128	0.102422	0.315754	0.493899	0.454397	0.554422	-0.223744	-0.0775438	-0.346642	0.151528	-0.198716	0.406932	0.0809977	0.161275	-0.266729	-0.416793
212878_s_at	KLC1	kinesin light chain 1	C1.3	-0.145934	0.339488	0.192473	-0.209123	0.186652	0.223485	-0.200854	-0.398274	-0.780935	-0.277937	-0.556218	0.284899	0.132854	0.0202858	0.258722	-0.759277
226981_at	KMT2A	lysine (K)-specific methyltransferase 2A	C1.6	-0.197616	0.208934	0.307093	0.129928	0.438984	0.52436	-0.0477229	-0.280056	-0.537745	-0.162953	-0.647041	0.470936	-0.185021	0.0993208	0.0975402	-0.526093
221503_s_at	KPNA3	karyopherin alpha 3 (importin alpha 4)	C1.7	-0.0420295	-0.506254	-0.310952	0.134301	-0.028942	-0.211572	0.109619	0.721382	0.848466	0.281853	0.476625	-0.210907	-0.196251	-0.22556	-0.170687	0.875491
224885_s_at	KRTCAP2	keratinocyte associated protein 2	C1.3	-0.0310553	0.520141	0.619956	0.284261	0.30154	0.53905	-0.340723	-0.504521	-0.225882	-0.250832	-0.31132	0.459777	-0.0934671	0.404313	-0.222068	-0.597775
1556885_at	LAYN	layilin	C1.7	0.114928	-0.40807	-0.286341	0.239203	-0.157823	-0.219524	0.23527	0.405719	0.880665	0.327513	0.624401	-0.199804	-0.170182	-0.198225	-0.199804	0.836924
224673_at	LENG8	leukocyte receptor cluster (LRC) member 8	C1.3	0.156494	0.512329	0.667162	0.223545	0.137302	0.524575	-0.0242723	-0.38038	-0.243532	-0.228619	-0.260749	0.219388	-0.136034	0.518912	-0.189857	-0.449412
1555831_s_at	LRRC41	leucine rich repeat containing 41	C1.5	0.0196768	0.209636	0.334939	0.524831	0.319753	0.561435	-0.362164	0.0672232	-0.193387	0.129926	-0.0930082	0.299651	0.01862	0.163908	-0.193729	-0.314332
213627_at	MAGED2	melanoma antigen family D, 2	C1.7	0.193454	-0.343043	-0.192169	0.340463	-0.166245	-0.117161	0.114326	0.503406	0.702117	0.35335	0.625664	-0.251995	-0.133647	-0.0626003	-0.290836	0.805392
228582_x_at	MALAT1	metastasis associated lung adenocarcinoma transcript 1 (non-protein coding)	C1.2	-0.0809791	0.280798	0.120068	-0.642667	-0.163737	-0.175908	0.201741	-0.479141	-0.390607	-0.558105	-0.552927	-0.0658749	-0.095453	0.152207	0.332334	-0.352213
212207_at	MED13L	mediator complex subunit 13-like	C1.6	-0.0317772	0.216236	0.32021	0.429587	0.403817	0.599395	-0.013153	-0.247536	-0.389947	0.0234151	-0.32634	0.465636	-0.0771996	0.0983271	-0.130359	-0.388383
218259_at	MKL2	MKL/myocardin-like 2	C1.6	-0.327881	-0.360275	-0.0908199	0.449105	0.497465	0.369273	0.330038	0.151392	-0.14093	0.443611	-0.128243	0.453177	0.299579	-0.192772	-0.418202	-0.154504
219070_s_at	MOSPD3	motile sperm domain containing 3	C1.3	0.0753739	0.365389	0.511246	0.130769	0.174487	0.531693	-0.288417	-0.0813368	-0.507925	-0.160333	-0.231452	0.185419	0.033914	0.374944	-0.152833	-0.481053
216685_s_at	MTAP	methylthioadenosine phosphorylase	C1.3	0.0760429	0.389645	0.647934	0.251065	0.284748	0.667741	-0.216254	-0.116237	-0.285824	-0.286671	-0.327149	0.273292	-0.259206	0.448105	-0.25113	-0.229998
202364_at	MXI1	MAX interactor 1, dimerization protein	C1.3	-0.0750487	0.389876	0.468903	0.0380883	0.19891	0.361551	-0.342009	-0.444342	-0.373726	-0.284551	-0.469512	0.301451	-0.111867	0.346252	-0.0218901	-0.56006
217660_at	MYH14	myosin, heavy chain 14, non-muscle	C1.3	-0.258052	0.420484	0.596302	0.0478641	0.361567	0.427647	-0.287347	-0.388535	-0.362307	-0.562615	-0.514346	0.37942	-0.313869	0.329811	-0.023789	-0.404913
219509_at	MYOZ1	myozenin 1	C1.8	-0.18954	-0.426728	-0.277378	0.00478259	0.0847681	-0.172686	-0.104088	0.868342	0.281758	0.0608099	0.174647	-0.198227	-0.220299	-0.209052	-0.0238674	0.709897
45526_g_at	NAA60	N(alpha)-acetyltransferase 60, NatF catalytic subunit	C1.6	-0.244549	0.182777	0.247784	0.0986524	0.204418	0.198651	0.107268	-0.375586	-0.153675	-0.112401	-0.251678	0.306779	0.121279	0.141121	-0.169855	-0.435153
212867_at	NCOA2	nuclear receptor coactivator 2	C1.6	-0.283234	0.0993332	0.238397	0.252632	0.530649	0.51513	-0.1025	-0.280767	-0.420362	-0.017669	-0.498107	0.590934	0.0148383	-0.0219842	-0.0453933	-0.586702
210555_s_at	NFATC3	nuclear factor of activated T-cells, cytoplasmic, calcineurin-dependent 3	C1.8	-0.328328	-0.565504	-0.261421	0.130754	0.161895	-0.136925	0.00855569	0.805074	0.191005	0.0819158	0.156704	-0.104509	-0.217602	-0.160476	-0.21976	0.765366
227400_at	NFIX	nuclear factor I/X (CCAAT-binding transcription factor)	C1.8	-0.143181	-0.718593	-0.552472	0.21331	-0.0603667	-0.342757	0.353716	0.64977	0.538692	0.561866	0.573924	-0.190994	0.254958	-0.363849	-0.321139	0.676745
205794_s_at	NOVA1	neuro-oncological ventral antigen 1	C1.2	0.279251	0.688104	0.501829	-0.116978	0.00925669	0.391062	-0.342961	-0.442364	-0.524646	-0.307336	-0.442149	0.135954	-0.0997428	0.350853	0.267185	-0.712951
232878_at	NR2F2-AS1	NR2F2 antisense RNA 1	C1.5	-0.246821	0.139935	0.37217	0.17166	0.380243	0.558339	-0.268321	-0.0494274	-0.279717	-0.134137	-0.33156	0.454747	-0.0428337	0.141989	-0.281717	-0.296607
202599_s_at	NRIP1	nuclear receptor interacting protein 1	C1.7	0.0415042	-0.472269	-0.307771	0.166874	-0.0935522	-0.267972	0.0431497	0.675038	0.842437	0.369206	0.587923	-0.270669	-0.0557991	-0.157356	-0.233488	0.781673
209982_s_at	NRXN2	neurexin 2	C1.7	0.0798591	-0.272629	-0.0976106	0.251932	-0.0693192	-0.0583904	0.122352	0.301686	0.820643	0.165564	0.509234	-0.085165	-0.294084	-0.112282	-0.210937	0.765496
204435_at	NUPL1	nucleoporin like 1	C1.5	-0.117989	0.20631	0.363195	0.420631	0.305554	0.456447	-0.330881	-0.0573841	-0.146756	0.115493	-0.0870472	0.301007	0.16685	0.270425	-0.349293	-0.423892
205253_at	PBX1	pre-B-cell leukemia homeobox 1	C1.5	-0.111749	0.367043	0.598457	0.308963	0.41598	0.739597	-0.179366	-0.310376	-0.276376	-0.299508	-0.321695	0.538321	-0.198931	0.236771	-0.18998	-0.420831
227255_at	PDIK1L	PDLIM1 interacting kinase 1 like	C1.5	-0.0335812	0.253876	0.506403	0.461296	0.401508	0.668865	-0.363971	0.0235264	0.0371583	-0.128772	-0.192666	0.348328	-0.337017	0.303846	-0.234147	-0.0882788
207132_x_at	PFDN5	prefoldin subunit 5	C1.2	0.127611	0.643675	0.584773	0.102133	0.189749	0.50532	-0.264881	-0.636344	-0.519819	-0.265481	-0.507798	0.32595	-0.061399	0.415859	0.0721529	-0.820086
213241_at	PLXNC1	plexin C1	C1.1	0.25414	0.198904	0.16076	0.241956	-0.10201	0.158521	-0.19757	-0.261698	-0.238552	0.222541	0.176467	-0.0509938	0.414435	0.295279	-0.27546	-0.417647
219926_at	POPDC3	popeye domain containing 3	C1.3	-0.254803	0.399233	0.431994	-0.0429538	0.280125	0.214784	-0.437852	-0.25383	-0.294201	-0.529782	-0.492715	0.195615	-0.328258	0.291669	0.175592	-0.364642
214374_s_at	PPFIBP1	PTPRF interacting protein, binding protein 1 (liprin beta 1)	C1.5	-0.518404	-0.078906	0.264874	0.311523	0.629953	0.557405	0.231866	-0.0656502	-0.0949725	-0.124833	-0.346596	0.597102	-0.217568	-0.0617385	-0.234245	-0.0910463
220024_s_at	PRX	periaxin	C1.3	0.0785276	0.50927	0.638197	0.104759	0.137469	0.350263	-0.364908	-0.397532	-0.314502	-0.35546	-0.202298	0.18926	-0.0847509	0.544	-0.251424	-0.432713
206530_at	RAB30	RAB30, member RAS oncogene family	C1.6	-0.153073	0.176118	0.289012	0.212998	0.443934	0.503719	-0.221684	-0.00691124	-0.301764	-0.0434154	-0.378088	0.388154	0.00479605	0.0643728	-0.0350875	-0.46012
219286_s_at	RBM15	RNA binding motif protein 15	C1.6	-0.168765	0.287096	0.419843	0.336617	0.446088	0.658814	-0.0528213	-0.305833	-0.597484	-0.0871147	-0.492578	0.473126	0.0814234	0.206586	-0.194059	-0.617957
222605_at	RCOR3	REST corepressor 3	C1.5	-0.0252229	0.318658	0.374226	0.384554	0.308379	0.62973	-0.17346	-0.450598	-0.410395	0.00910562	-0.244483	0.51556	0.0814637	0.112522	-0.161221	-0.597523
1555780_a_at	RHEB	Ras homolog enriched in brain	C1.11	0.352561	-0.290854	-0.378325	0.294405	-0.217963	-0.133336	0.134543	0.528102	0.649463	0.531653	0.748173	-0.28908	0.0723551	-0.309668	-0.0536571	0.632096
1553127_a_at	RNF168	ring finger protein 168, E3 ubiquitin protein ligase	C1.7	0.150759	-0.38584	-0.31676	0.0167635	-0.222958	-0.283689	0.175432	0.45985	0.688386	0.233658	0.514402	-0.286992	-0.151767	-0.199015	-0.0619785	0.762538
223064_at	RNF181	ring finger protein 181	C1.3	0.166609	0.596791	0.676908	0.184281	0.101869	0.521618	-0.589638	-0.29831	-0.183685	-0.339986	-0.121329	0.172714	-0.213356	0.485137	-0.103565	-0.371519
222540_s_at	RSF1	remodeling and spacing factor 1	C1.2	0.307161	0.335229	0.204629	0.00921413	-0.0301631	0.280433	0.160576	-0.404322	-0.256973	0.0666002	-0.136339	0.0583764	0.168603	0.108412	0.133074	-0.510499
201846_s_at	RYBP	RING1 and YY1 binding protein	C1.6	-0.193874	-0.127768	-0.0949643	0.362231	0.33546	0.371712	0.0349793	-0.0404229	-0.177983	0.297946	-0.150467	0.370787	0.068589	-0.247834	0.0210065	-0.231619
1554482_a_at	SAR1B	secretion associated, Ras related GTPase 1B	C1.7	-0.0317395	-0.288473	-0.218377	-0.0769102	-0.070521	-0.261208	-0.0848677	0.572958	0.561474	0.0907726	0.244728	-0.284886	-0.234747	-0.109814	0.0315583	0.651534
203250_at	SCAF8	SR-related CTD-associated factor 8	C1.6	-0.240209	0.0791708	0.292249	0.374764	0.520217	0.596044	-0.0918561	-0.0321136	-0.465697	0.0173485	-0.454633	0.443214	-0.0198767	0.1248	-0.214399	-0.363683
209207_s_at	SEC22B	SEC22 vesicle trafficking protein homolog B (S. cerevisiae) (gene/pseudogene)	C1.11	0.628315	0.00427605	-0.100614	0.0736533	-0.515738	-0.178282	0.101903	0.304841	0.78021	0.32871	0.76281	-0.493606	-0.000945492	0.0308506	-0.0748628	0.586886
201914_s_at	SEC63	SEC63 homolog (S. cerevisiae)	C1.9	0.351878	-0.280982	-0.51585	-0.242953	-0.546893	-0.620217	0.520333	0.187368	0.645073	0.382446	0.555749	-0.529085	0.192002	-0.227147	0.0985982	0.507411
217811_at	SELT	selenoprotein T	C1.7	0.350838	0.140839	0.0953818	0.165698	-0.251019	-0.0812062	-0.101911	0.0340179	0.610644	0.133263	0.493806	-0.181872	-0.151845	0.108532	-0.050504	0.300425
63009_at	SHQ1	SHQ1, H/ACA ribonucleoprotein assembly factor	C1.8	-0.245188	-0.585683	-0.356538	0.00499153	0.0618774	-0.230876	0.0783541	0.868556	0.264634	0.159546	0.235656	-0.218843	-0.0406701	-0.224234	-0.189687	0.733857
200826_at	SNRPD2	small nuclear ribonucleoprotein D2 polypeptide 16.5kDa	C1.3	0.228184	0.615153	0.680802	0.338327	0.0987073	0.559413	-0.270349	-0.550623	-0.235016	-0.152916	-0.160776	0.29556	-0.0846265	0.519077	-0.227296	-0.54782
213649_at	SRSF7	serine/arginine-rich splicing factor 7	C1.3	-0.0312101	0.362891	0.421697	0.115054	0.28738	0.471227	-0.124053	-0.342879	-0.212093	-0.281915	-0.51897	0.346584	-0.394141	0.221731	0.109559	-0.309191
209023_s_at	STAG2	stromal antigen 2	C1.8	-0.0834165	-0.627642	-0.478828	0.409241	0.122881	-0.108539	0.179083	0.798602	0.635098	0.6117	0.579569	-0.056168	0.123928	-0.416528	-0.296684	0.703365
209367_at	STXBP2	syntaxin binding protein 2	C1.6	-0.227886	0.301269	0.433105	0.129001	0.432581	0.509619	-0.047757	-0.303463	-0.653477	-0.292342	-0.598757	0.371454	0.0460392	0.283151	-0.14158	-0.609227
205547_s_at	TAGLN	transgelin	C1.3	-0.0904141	0.35318	0.450467	0.202051	0.288449	0.461592	-0.343926	-0.233931	-0.356635	-0.203318	-0.357634	0.313366	-0.0636359	0.338209	-0.203778	-0.418631
220761_s_at	TAOK3	TAO kinase 3	C1.3	0.0315941	0.3147	0.280636	0.26052	0.199512	0.277933	-0.112023	-0.401372	-0.0755203	-0.0687266	-0.180147	0.267677	-0.271365	0.14558	0.159521	-0.328457
204776_at	THBS4	thrombospondin 4	C1.7	0.0277485	-0.0868379	0.136552	-0.0242424	0.037901	0.0985201	-0.0253905	0.415168	0.45992	-0.230372	0.0848746	-0.120689	-0.553872	0.0763449	-0.00225608	0.65435
222440_s_at	THRAP3	thyroid hormone receptor associated protein 3	C1.6	-0.149778	0.186676	0.376112	0.188453	0.372102	0.364731	-0.119078	-0.0789012	-0.193877	-0.147692	-0.364377	0.222714	-0.0328838	0.314137	-0.216846	-0.312883
228716_at	THRB	thyroid hormone receptor, beta	C1.3	0.106324	0.513045	0.604967	0.14264	0.182744	0.417862	-0.228682	-0.389173	-0.381044	-0.206901	-0.349398	0.144386	0.00626104	0.568999	-0.173637	-0.595
208700_s_at	TKT	transketolase	C1.7	0.123352	-0.393353	-0.184039	0.256551	-0.10545	-0.0927198	0.177579	0.429638	0.937543	0.323974	0.621601	-0.16434	-0.171961	-0.120665	-0.268184	0.790213
211077_s_at	TLK1	tousled-like kinase 1	C1.3	-0.177616	0.240039	0.444317	0.134641	0.227228	0.342687	-0.188444	-0.41171	0.0243082	-0.31896	-0.198369	0.370438	-0.186419	0.305023	-0.24216	-0.269033
222399_s_at	TM9SF3	transmembrane 9 superfamily member 3	C1.7	0.292177	-0.276266	-0.536482	-0.0859266	-0.415462	-0.490216	0.118545	0.248927	0.495916	0.33863	0.559062	-0.425287	0.134755	-0.342069	0.139761	0.537059
239776_at	TMEM232	transmembrane protein 232	C1.8	-0.0824052	-0.450144	-0.27854	0.122034	0.0258977	-0.178637	-0.023734	0.75958	0.317609	0.175772	0.296421	-0.211832	-0.194653	-0.167008	-0.107279	0.741854
224704_at	TNRC6A	trinucleotide repeat containing 6A	C1.3	-0.000432821	0.691825	0.6588	-0.166849	0.214669	0.394062	-0.494675	-0.464002	-0.489325	-0.652203	-0.704241	0.216649	-0.422555	0.500547	0.254424	-0.598329
201291_s_at	TOP2A	topoisomerase (DNA) II alpha 170kDa	C1.7	0.0842131	-0.614101	-0.538946	0.334936	-0.199748	-0.330951	0.476874	0.363382	0.678497	0.704671	0.780901	-0.208469	0.402903	-0.367377	-0.388493	0.61181
240051_at	TPD52L3	tumor protein D52-like 3	C1.8	-0.161784	-0.547629	-0.369108	-0.00458175	-0.0402554	-0.240224	0.227019	0.742431	0.303645	0.177974	0.292724	-0.248125	0.0415102	-0.222239	-0.243412	0.732585
225870_s_at	TRAPPC5	trafficking protein particle complex 5	C1.3	0.115949	0.485204	0.703826	0.286529	0.18372	0.605667	-0.251947	-0.324487	-0.227736	-0.235864	-0.278524	0.241688	-0.214467	0.631144	-0.30548	-0.384548
210266_s_at	TRIM33	tripartite motif containing 33	C1.3	0.157797	0.36471	0.205752	-0.283987	-0.132972	0.104664	-0.0239047	-0.585884	-0.496382	-0.214706	-0.317189	0.0450622	0.0875523	0.185836	0.201883	-0.56702
203272_s_at	TUSC2	tumor suppressor candidate 2	C1.3	-0.069826	0.223796	0.418758	0.237959	0.207475	0.26561	-0.151529	-0.201674	-0.151895	-0.0595668	-0.131072	0.231567	0.114735	0.377682	-0.415501	-0.336161
201345_s_at	UBE2D2	ubiquitin-conjugating enzyme E2D 2	C1.7	0.140644	-0.188977	-0.163482	0.0717757	-0.19594	-0.218785	0.00134594	0.605694	0.667896	0.162312	0.520288	-0.357782	-0.0602695	-0.044089	-0.175898	0.695286
201523_x_at	UBE2N	ubiquitin-conjugating enzyme E2N	C1.10	0.0815306	-0.419806	-0.295959	0.584739	0.0266632	0.0514497	-0.00377157	0.625569	0.54843	0.61069	0.694896	-0.0474676	0.110156	-0.276703	-0.350715	0.6154
219348_at	USE1	unconventional SNARE in the ER 1 homolog (S. cerevisiae)	C1.3	-0.17237	0.308717	0.434752	0.0806159	0.296245	0.40413	-0.226931	-0.382775	-0.574373	-0.358176	-0.549256	0.368714	-0.203709	0.278674	-0.00425544	-0.47885
205019_s_at	VIPR1	vasoactive intestinal peptide receptor 1	C1.2	0.236153	0.675485	0.520865	-0.0402654	-0.0699741	0.218001	-0.164882	-0.812039	-0.154208	-0.323953	-0.217967	0.115326	-0.0185071	0.419143	0.0567416	-0.624089
226481_at	VPRBP	Vpr (HIV-1) binding protein	C1.3	0.00276919	0.423362	0.482453	0.242175	0.238377	0.482888	-0.240567	-0.194768	-0.344051	-0.0644922	-0.33269	0.259603	0.0527462	0.369705	-0.192266	-0.533734
52005_at	WIZ	widely interspaced zinc finger motifs	C1.2	0.111468	0.659919	0.65122	0.100583	0.134164	0.361726	-0.354697	-0.581196	-0.220832	-0.371999	-0.35848	0.220366	-0.158908	0.549973	-0.0909858	-0.567142
201294_s_at	WSB1	WD repeat and SOCS box containing 1	C1.11	0.423799	0.0377213	0.07971	0.313397	-0.198767	0.0384229	-0.0768522	0.339127	0.527597	0.25839	0.537453	-0.302495	-0.152309	0.132676	-0.0820767	0.440471
225629_s_at	ZBTB4	zinc finger and BTB domain containing 4	C1.6	-0.101459	0.215628	0.300819	0.187813	0.295983	0.474043	-0.144909	-0.389027	-0.214994	-0.112764	-0.282525	0.437302	-0.0135031	0.0921221	-0.0995556	-0.453724
211965_at	ZFP36L1	ZFP36 ring finger protein-like 1	C1.2	0.252399	0.356814	0.058904	-0.333695	-0.323212	-0.124702	0.390665	-0.606244	-0.191537	-0.0218807	-0.131868	-0.110991	0.387868	0.129444	0.101098	-0.552946
224445_s_at	ZFYVE21	zinc finger, FYVE domain containing 21	C1.7	0.0414884	-0.414659	-0.294021	0.199303	-0.12419	-0.23339	0.196895	0.40323	0.517307	0.248639	0.509932	-0.175802	-0.124376	-0.196238	-0.182383	0.739704
200828_s_at	ZNF207	zinc finger protein 207	C1.11	0.300174	-0.313325	-0.269043	0.390284	-0.238744	-0.168145	-0.0630836	0.546547	0.713367	0.529125	0.800661	-0.308022	0.0332627	-0.128327	-0.208483	0.666442
233461_x_at	ZNF226	zinc finger protein 226	C1.6	-0.312949	0.292465	0.395398	0.137165	0.477466	0.444097	-0.294417	-0.471533	-0.551903	-0.271938	-0.614865	0.584712	-0.0399521	0.158901	-0.0878679	-0.671045
226820_at	ZNF362	zinc finger protein 362	C1.6	-0.341971	0.212821	0.461633	0.17269	0.536558	0.463476	-0.446645	0.136471	-0.246018	-0.305651	-0.432519	0.41225	-0.206884	0.205966	-0.138731	-0.297061
218059_at	ZNF706	zinc finger protein 706	C1.11	0.440961	-0.389388	-0.542276	0.169438	-0.424626	-0.274135	0.170153	0.471951	0.546627	0.676914	0.832082	-0.387431	0.355312	-0.338358	-0.100161	0.512865
213402_at	ZNF787	zinc finger protein 787	C1.3	-0.243776	0.40445	0.487279	-0.0564023	0.389431	0.443256	-0.282867	-0.230861	-0.740166	-0.496915	-0.623857	0.352939	-0.154523	0.283352	0.0472685	-0.576503
230024_at	AARS2	alanyl-tRNA synthetase 2, mitochondrial	C1.2	0.429613	0.708109	0.500863	-0.21058	-0.221913	0.155163	-0.165409	-0.458071	-0.269032	-0.451885	-0.211669	-0.13545	-0.235879	0.417469	0.325643	-0.40514
209165_at	AATF	apoptosis antagonizing transcription factor	C1.3	-0.153268	0.308391	0.448388	0.0436746	0.227757	0.340697	-0.159578	-0.178759	-0.271792	-0.470432	-0.539557	0.164293	-0.470363	0.345634	0.0861086	-0.136948
203192_at	ABCB6	ATP-binding cassette, sub-family B (MDR/TAP), member 6	C1.3	-0.222872	0.437142	0.690865	0.00851751	0.306151	0.505972	-0.412196	-0.18256	-0.319684	-0.608965	-0.427083	0.383921	-0.373388	0.43142	-0.178832	-0.286729
207321_s_at	ABCB9	ATP-binding cassette, sub-family B (MDR/TAP), member 9	C1.3	-0.0123343	0.236574	0.515778	0.101429	0.219871	0.409492	-0.184192	-0.112444	0.00404407	-0.308242	-0.289658	0.177384	-0.401029	0.427554	-0.14746	-0.0615139
207622_s_at	ABCF2	ATP-binding cassette, sub-family F (GCN20), member 2	C1.3	0.116743	0.498444	0.681994	0.102178	0.00207592	0.174419	-0.324012	-0.247316	-0.0765508	-0.41909	-0.110007	-0.10383	-0.180951	0.715866	-0.280658	-0.163924
221267_s_at	ABHD17A	abhydrolase domain containing 17A	C1.3	0.0398823	0.237854	0.544302	0.141851	0.0337643	0.195113	-0.369446	0.0843036	0.239556	-0.344293	0.0758849	-0.108156	-0.395757	0.528344	-0.267544	0.264927
213690_s_at	AC018766.5	uncharacterized LOC101928378	C1.3	0.114569	0.602332	0.693292	-0.025069	0.0400401	0.272533	-0.221289	-0.432207	-0.162861	-0.492586	-0.344601	0.0423836	-0.296544	0.645956	-0.0978875	-0.320278
214763_at	ACOT11	acyl-CoA thioesterase 11	C1.3	0.0403801	0.444462	0.709711	0.229795	0.0517502	0.27	-0.339928	-0.158629	0.0686987	-0.370943	-0.14388	-0.0445823	-0.315966	0.718031	-0.309823	-0.0519358
241715_x_at	ACPT	acid phosphatase, testicular	C1.3	0.0554179	0.179036	0.511888	0.405727	0.174485	0.431629	-0.488102	0.131556	0.0747199	-0.0983645	0.16132	0.0866634	-0.107185	0.469696	-0.486224	0.0403747
221894_at	ADCK2	aarF domain containing kinase 2	C1.2	0.203908	0.60945	0.425292	-0.16466	-0.201071	-0.0305963	-0.473519	-0.211416	-0.111512	-0.438198	-0.1304	-0.237725	-0.192583	0.457109	0.153031	-0.195966
222542_x_at	ADCK3	aarF domain containing kinase 3	C1.3	0.132651	0.542041	0.67638	-0.00435435	-0.0497066	0.224	-0.540053	-0.268134	-0.107037	-0.536731	-0.161669	-0.0327288	-0.261549	0.615796	-0.148793	-0.188223
220538_at	ADM2	adrenomedullin 2	C1.2	0.133356	0.763549	0.747864	-0.0367228	0.0752186	0.398716	-0.353119	-0.415183	-0.239115	-0.591321	-0.373888	0.0776719	-0.350842	0.590951	0.0573449	-0.408783
206128_at	ADRA2C	adrenoceptor alpha 2C	C1.3	0.178664	0.48689	0.645788	0.176312	0.0549954	0.334103	-0.408673	-0.220666	-0.0656048	-0.3291	-0.168003	-0.0277129	-0.273627	0.711897	-0.25962	-0.164479
201281_at	ADRM1	adhesion regulating molecule 1	C1.3	0.0559049	0.533488	0.646065	0.230875	0.253212	0.590861	-0.39655	-0.207508	-0.00651036	-0.416546	-0.274497	0.289703	-0.503476	0.351939	0.0143938	-0.166248
217939_s_at	AFTPH	aftiphilin	C1.3	0.131811	0.328181	0.532402	-0.00012276	0.113859	0.429766	-0.16759	0.124284	0.0104751	-0.343861	-0.150234	0.0128143	-0.357704	0.37125	-0.073156	0.0509947
218480_at	AGBL5	ATP/GTP binding protein-like 5	C1.3	0.0710718	0.502876	0.822571	0.41094	0.321803	0.679605	-0.570596	-0.142656	-0.0558471	-0.296158	-0.22056	0.304002	-0.376189	0.651613	-0.345767	-0.254623
200850_s_at	AHCYL1	adenosylhomocysteinase-like 1	C1.2	0.460109	0.658269	0.487029	-0.145853	-0.173172	0.213494	-0.429919	-0.114938	-0.163231	-0.303029	-0.14127	-0.181444	-0.230945	0.426841	0.296878	-0.339262
224461_s_at	AIFM2	apoptosis-inducing factor, mitochondrion-associated, 2	C1.3	0.106564	0.602751	0.694812	0.0109695	0.0808324	0.25624	-0.510091	-0.178829	-0.168318	-0.559493	-0.267744	-0.00261534	-0.353873	0.656584	-0.129977	-0.185382
202542_s_at	AIMP1	aminoacyl tRNA synthetase complex-interacting multifunctional protein 1	C1.2	0.478889	0.792364	0.569541	-0.145296	-0.193776	0.141725	-0.45433	-0.364102	-0.317178	-0.427907	-0.212702	-0.199786	-0.261356	0.523278	0.340037	-0.438257
201900_s_at	AKR1A1	aldo-keto reductase family 1, member A1 (aldehyde reductase)	C1.3	0.481843	0.646457	0.609965	0.0750554	-0.264021	0.174702	-0.369146	-0.499893	0.0765453	-0.295828	0.0338015	-0.196461	-0.290331	0.693944	-0.0543301	-0.166534
207396_s_at	ALG3	ALG3, alpha-1,3- mannosyltransferase	C1.3	0.255643	0.577791	0.669813	0.0210984	-0.166833	0.0763661	-0.402941	-0.238257	0.0424048	-0.420074	-0.0175582	-0.22423	-0.212382	0.750651	-0.210668	-0.112646
222333_at	ALS2CL	ALS2 C-terminal like	C1.3	-0.0604101	0.38844	0.554282	0.0445466	0.112177	0.29181	-0.451442	-0.118505	-0.070259	-0.485738	-0.213023	0.143128	-0.335324	0.377268	-0.113404	-0.0780992
216686_at	ANKRD36BP2	ankyrin repeat domain 36B pseudogene 2	C1.10	0.125959	-0.234108	-0.334376	0.22399	-0.163148	-0.117153	0.437359	-0.0299542	-0.116252	0.644728	0.35581	-0.107886	0.710405	-0.177844	-0.2146	-0.228924
227064_at	ANKRD40	ankyrin repeat domain 40	C1.3	0.0589529	0.496788	0.594657	0.120674	0.224242	0.484583	-0.439821	-0.266941	-0.252372	-0.442983	-0.443267	0.200574	-0.522718	0.462355	0.106363	-0.268697
229749_at	ANO4	anoctamin 4	C1.3	0.297267	0.39907	0.449767	0.0172744	-0.222809	0.00317323	-0.30206	-0.230066	0.248293	-0.165062	0.0244382	-0.282495	-0.171314	0.635134	-0.138769	-0.0463747
200982_s_at	ANXA6	annexin A6	C1.3	0.245341	0.568176	0.590924	0.100303	-0.0507801	0.190973	-0.356314	-0.250099	-0.231184	-0.335185	-0.257528	-0.162284	-0.228862	0.684701	-0.0668458	-0.24705
209837_at	AP4M1	adaptor-related protein complex 4, mu 1 subunit	C1.3	0.114041	0.436583	0.600034	0.0708121	-0.0484725	0.190231	-0.228957	-0.29753	-0.121209	-0.300633	-0.188182	-0.098235	-0.190517	0.702728	-0.223106	-0.207996
225427_s_at	APOA1BP	apolipoprotein A-I binding protein	C1.3	0.13524	0.686652	0.874268	0.166607	0.112481	0.450376	-0.505366	-0.438296	-0.142186	-0.523687	-0.241431	0.154621	-0.405726	0.760503	-0.211292	-0.324853
214953_s_at	APP	amyloid beta (A4) precursor protein	C1.10	-0.219322	-0.673653	-0.506953	0.403079	0.122345	-0.0918615	0.478829	0.47075	0.637758	0.688841	0.54536	0.115843	0.304458	-0.521546	-0.346458	0.487872
201526_at	ARF5	ADP-ribosylation factor 5	C1.3	-0.20379	0.114713	0.520729	0.344386	0.370313	0.424885	-0.340067	0.158299	0.107327	-0.27687	-0.140507	0.245668	-0.323491	0.421642	-0.461615	0.128365
216689_x_at	ARHGAP1	Rho GTPase activating protein 1	C1.3	0.248323	0.388784	0.547274	0.49782	0.0813282	0.483257	-0.340045	-0.0668774	0.256643	-0.105328	0.184186	0.0826273	-0.307082	0.420716	-0.260287	0.0697704
230196_x_at	ARHGAP23	Rho GTPase activating protein 23	C1.3	0.278089	0.543239	0.563925	0.103909	-0.159753	0.16082	-0.306256	-0.302844	-0.108387	-0.272211	-0.0222505	-0.158561	-0.0215623	0.567443	-0.132103	-0.278115
218216_x_at	ARL6IP4	ADP-ribosylation-like factor 6 interacting protein 4	C1.3	-0.13058	0.313287	0.626113	0.322273	0.316737	0.479922	-0.179795	-0.140117	-0.177044	-0.255178	-0.288338	0.32002	-0.225384	0.480787	-0.389333	-0.202788
209824_s_at	ARNTL	aryl hydrocarbon receptor nuclear translocator-like	C1.3	0.275164	0.388356	0.454364	0.0582216	-0.190711	0.0437509	-0.439393	-0.173409	0.0454203	-0.201952	0.179559	-0.166835	0.0122025	0.520507	-0.235002	-0.142616
1555797_a_at	ARPC5	actin related protein 2/3 complex, subunit 5, 16kDa	C1.3	0.0471625	0.287456	0.583057	0.42087	0.268101	0.523208	-0.294355	0.0108097	0.304502	-0.151473	-0.0523658	0.202341	-0.377591	0.49742	-0.378389	0.0612642
228895_s_at	ASB1	ankyrin repeat and SOCS box containing 1	C1.3	0.293877	0.637511	0.723776	0.0823944	-0.0221289	0.348247	-0.454246	-0.172005	-0.00593683	-0.480072	-0.155081	-0.0966082	-0.452534	0.68684	-0.076499	-0.0666902
204608_at	ASL	argininosuccinate lyase	C1.3	0.106697	0.571895	0.727522	0.314728	0.341854	0.674234	-0.257542	-0.368133	-0.195236	-0.342335	-0.34068	0.386626	-0.386156	0.461473	-0.0705198	-0.426543
218857_s_at	ASRGL1	asparaginase like 1	C1.3	0.40021	0.510252	0.58696	0.323482	-0.0389458	0.352181	-0.355534	-0.149633	0.437222	-0.130221	0.214876	-0.0134709	-0.332866	0.465975	-0.140971	0.0232475
205446_s_at	ATF2	activating transcription factor 2	C1.3	0.200147	0.337259	0.431025	0.361199	0.169786	0.309438	-0.438469	-0.0247833	0.227164	-0.138923	0.000410178	0.0998741	-0.525852	0.323174	0.0190517	0.0912668
213300_at	ATG2A	autophagy related 2A	C1.3	0.174338	0.448679	0.566883	0.225713	-0.0340311	0.269565	-0.469152	-0.219874	-0.0142966	-0.130576	-0.00854034	0.0124017	-0.166816	0.599622	-0.208402	-0.258052
224025_s_at	ATG7	autophagy related 7	C1.3	-0.0796084	0.317423	0.673008	0.386218	0.262566	0.473315	-0.246426	-0.158295	-0.0391133	-0.228194	-0.131283	0.264902	-0.218373	0.554091	-0.458057	-0.155354
230453_s_at	ATP2A3	ATPase, Ca++ transporting, ubiquitous	C1.3	0.0518277	0.478298	0.565912	0.0908253	0.124097	0.327738	-0.32205	-0.401902	-0.14328	-0.309795	-0.234284	0.139351	-0.243993	0.48191	-0.0279369	-0.380674
201806_s_at	ATXN2L	ataxin 2-like	C1.3	0.0811524	0.440346	0.475024	-0.205858	0.0150611	0.352487	0.0398444	-0.389254	-0.249739	-0.417224	-0.447165	0.127124	-0.311657	0.362228	0.0975575	-0.299949
225552_x_at	AURKAIP1	aurora kinase A interacting protein 1	C1.3	0.125682	0.520627	0.799564	0.359473	0.150209	0.489394	-0.54557	-0.255899	-0.108274	-0.292544	-0.144897	0.163519	-0.300664	0.716921	-0.332249	-0.269735
218631_at	AVPI1	arginine vasopressin-induced 1	C1.3	0.280649	0.620648	0.668186	0.0372431	-0.0675526	0.222028	-0.397493	-0.39313	-0.0783089	-0.445859	-0.168081	-0.0797144	-0.273134	0.696647	-0.0797144	-0.28778
202685_s_at	AXL	AXL receptor tyrosine kinase	C1.3	0.0962264	0.496523	0.685881	0.135153	0.0724792	0.309777	-0.235566	-0.277457	-0.0894184	-0.363949	-0.249129	0.0225555	-0.344948	0.709455	-0.216276	-0.18611
224335_s_at	BACE1	beta-site APP-cleaving enzyme 1	C1.3	-0.0351462	0.463148	0.644811	0.241544	0.173638	0.437291	-0.415252	-0.207307	-0.17603	-0.400147	-0.161628	0.199038	-0.300857	0.496656	-0.249262	-0.158636
219107_at	BCAN	brevican	C1.3	0.167609	0.243826	0.392416	0.193746	-0.0136624	0.13379	-0.148623	-0.175279	0.0341648	-0.237683	0.0612173	-0.11184	-0.245925	0.490001	-0.23612	0.113206
227616_at	BCL9L	B-cell CLL/lymphoma 9-like	C1.3	0.081167	0.363344	0.6061	0.126004	0.0129762	0.256878	-0.337031	-0.157299	0.0573665	-0.321899	-0.0934533	-0.00966597	-0.155803	0.642585	-0.440604	-0.0397883
201101_s_at	BCLAF1	BCL2-associated transcription factor 1	C1.9	-0.184751	-0.537336	-0.563974	-0.164747	-0.115416	-0.37524	0.903456	0.111371	0.15737	0.363138	0.184828	-0.0804524	0.402482	-0.452424	-0.103232	0.254587
221479_s_at	BNIP3L	BCL2/adenovirus E1B 19kDa interacting protein 3-like	C1.1	0.783891	0.636515	0.331171	-0.244153	-0.47987	0.00921468	-0.128088	-0.307869	0.118085	-0.21167	0.171846	-0.419889	-0.177422	0.384237	0.33916	-0.137399
212645_x_at	BRE	brain and reproductive organ-expressed (TNFRSF1A modulator)	C1.3	0.0237306	0.417702	0.634945	0.167086	0.184384	0.392761	-0.0517191	-0.216671	-0.036133	-0.446127	-0.258392	0.17617	-0.416191	0.490967	-0.178614	-0.0788224
218955_at	BRF2	BRF2, RNA polymerase III transcription initiation factor 50 kDa subunit	C1.3	-0.133466	0.369378	0.623577	0.121525	0.232769	0.321415	-0.502085	-0.108829	-0.0424713	-0.500985	-0.250012	0.188081	-0.431177	0.43381	-0.143843	-0.0510773
220344_at	C11orf16	chromosome 11 open reading frame 16	C1.3	0.114164	0.50591	0.726746	0.165215	0.10931	0.45388	-0.363056	-0.401745	-0.100204	-0.388291	-0.315589	0.127566	-0.39025	0.737548	-0.221548	-0.276045
232506_s_at	C15orf41	chromosome 15 open reading frame 41	C1.6	-0.233655	-0.0603935	0.359857	0.409847	0.380881	0.372165	-0.113883	0.100853	0.0924431	-0.0821636	-0.0395421	0.303698	-0.240361	0.197821	-0.360551	0.108311
236499_at	C1orf86	chromosome 1 open reading frame 86	C1.3	0.139127	0.583255	0.60822	0.0254981	-0.0359299	0.293129	-0.264798	-0.360069	-0.267009	-0.471282	-0.230457	-0.0121819	-0.220082	0.547501	0.00129686	-0.344934
232892_at	C20orf166	chromosome 20 open reading frame 166	C1.3	-0.0146193	0.423957	0.634566	0.131527	0.201572	0.319074	-0.368021	-0.162633	-0.103006	-0.460425	-0.204409	0.0527862	-0.202908	0.544986	-0.206633	-0.205121
1556722_a_at	C20orf203	chromosome 20 open reading frame 203	C1.3	0.42311	0.50652	0.497986	-0.0240539	-0.172414	0.117961	-0.196125	-0.0698462	-0.0961753	-0.283822	-0.0686211	-0.274357	-0.234035	0.548194	0.054308	-0.102553
229860_x_at	C4orf48	chromosome 4 open reading frame 48	C1.3	0.0356487	0.548415	0.868814	0.235956	0.165973	0.520374	-0.50155	-0.279096	-0.0527227	-0.463805	-0.223319	0.166741	-0.323219	0.756318	-0.395007	-0.223211
221100_at	C6orf15	chromosome 6 open reading frame 15	C1.3	0.361707	0.556183	0.520233	-0.118358	-0.0692769	0.40539	-0.23998	-0.287595	-0.200069	-0.400187	-0.243329	0.0575318	-0.400427	0.371493	0.172462	-0.2191
221631_at	CACNA1I	calcium channel, voltage-dependent, T type, alpha 1I subunit	C1.2	0.155865	0.640171	0.590927	-0.0924429	0.0372221	0.435537	-0.285014	-0.384011	-0.187538	-0.535804	-0.375447	0.197786	-0.54274	0.374023	0.252201	-0.306507
210691_s_at	CACYBP	calcyclin binding protein	C1.9	-0.0325393	-0.535513	-0.609201	0.0958361	-0.0958948	-0.288989	0.556849	0.292156	0.207925	0.559931	0.454596	-0.0863791	0.476378	-0.502463	-0.169075	0.306801
223460_at	CAMKK1	calcium/calmodulin-dependent protein kinase kinase 1, alpha	C1.2	0.369213	0.663315	0.501238	0.00318506	-0.0969544	0.268986	-0.531195	-0.289317	0.0594407	-0.304988	-0.0881836	-0.0384344	-0.397042	0.423144	0.199443	-0.2039
200722_s_at	CAPRIN1	cell cycle associated protein 1	C1.3	0.278744	0.405221	0.408865	0.0917532	-0.0891387	0.116825	-0.653957	-0.0782742	0.341164	-0.354528	0.0950699	-0.155103	-0.524948	0.376721	0.14479	0.172764
221846_s_at	CASKIN2	CASK interacting protein 2	C1.3	-0.0902834	0.402914	0.658604	0.121093	0.085692	0.141776	-0.458191	-0.273432	-0.0509387	-0.502019	-0.23824	0.0222648	-0.332891	0.675482	-0.239407	-0.136704
240886_at	CASR	calcium-sensing receptor	C1.3	0.17619	0.471022	0.598962	0.0465306	-0.144954	0.0698647	-0.325441	-0.169873	0.270802	-0.337173	0.0426799	-0.193261	-0.225001	0.64727	-0.234519	0.00600471
213426_s_at	CAV2	caveolin 2	C1.2	0.185069	0.541906	0.355011	-0.138116	-0.0433377	0.0265496	-0.394102	-0.0261582	-0.169443	-0.433327	-0.2362	-0.191719	-0.315611	0.34667	0.268004	-0.116975
1559501_at	CBR3-AS1	CBR3 antisense RNA 1	C1.3	-0.126414	0.381507	0.60754	0.078075	0.311421	0.427868	-0.133657	-0.245852	-0.197027	-0.432368	-0.465966	0.204763	-0.369641	0.479165	-0.0976104	-0.236118
1553893_at	CCDC105	coiled-coil domain containing 105	C1.3	0.16158	0.142555	0.317164	0.204578	-0.0352723	0.160926	-0.101546	0.196878	0.117844	-0.0489874	0.158519	-0.0957475	-0.243535	0.344724	-0.231362	0.246192
242615_at	CCDC37	coiled-coil domain containing 37	C1.3	0.227813	0.417606	0.355418	-0.15824	-0.134325	-0.00384958	-0.331438	-0.31881	-0.126863	-0.301785	-0.201211	-0.154026	-0.197214	0.413797	0.140975	-0.221794
219893_at	CCDC71	coiled-coil domain containing 71	C1.3	0.0921385	0.621238	0.713524	-0.0900521	-0.0400097	0.191072	-0.373761	-0.300313	-0.136534	-0.558842	-0.259299	-0.0504447	-0.311916	0.694194	-0.109015	-0.242811
204610_s_at	CCDC85B	coiled-coil domain containing 85B	C1.3	0.180848	0.592786	0.775687	0.248381	0.180202	0.580405	-0.520352	-0.199866	-0.138668	-0.40419	-0.170409	0.189478	-0.300651	0.616347	-0.240369	-0.288565
221463_at	CCL24	chemokine (C-C motif) ligand 24	C1.3	0.0269611	0.502031	0.682859	0.110263	0.16329	0.311847	-0.544375	-0.261839	-0.147183	-0.503495	-0.286614	0.0546857	-0.287793	0.632719	-0.132842	-0.290706
223164_at	CCM2	cerebral cavernous malformation 2	C1.3	-0.0397282	0.320289	0.610301	0.397615	0.213438	0.326124	-0.417936	0.0684745	0.131248	-0.286143	-0.0821553	0.0735859	-0.474074	0.538023	-0.240775	0.112504
200951_s_at	CCND2	cyclin D2	C1.9	-0.0264424	-0.467176	-0.603813	0.108945	-0.00101281	-0.140856	0.622487	0.112341	-0.0180211	0.655095	0.189513	0.0438685	0.554111	-0.52674	-0.0441109	-0.0295621
204645_at	CCNT2	cyclin T2	C1.3	0.0557926	0.195161	0.447157	0.142336	0.240096	0.336501	-0.19488	0.161578	0.178494	-0.3529	-0.167948	0.0503073	-0.621477	0.316968	0.0316779	0.24249
202256_at	CD2BP2	CD2 (cytoplasmic tail) binding protein 2	C1.3	-0.0233739	0.452345	0.712355	0.142267	0.149505	0.463394	-0.22454	-0.324216	-0.148067	-0.365459	-0.298694	0.216858	-0.214464	0.590803	-0.335545	-0.28077
1566099_at	CD6	CD6 molecule	C1.3	0.202995	0.408821	0.565831	0.067256	-0.117416	0.117695	-0.29008	-0.25907	-0.0679455	-0.289599	-0.096804	-0.183358	-0.222399	0.730893	-0.204156	-0.131835
203904_x_at	CD82	CD82 molecule	C1.3	-0.104993	0.446829	0.640392	0.120553	0.216436	0.343249	-0.520697	-0.256056	-0.439039	-0.499664	-0.40617	0.173671	-0.370617	0.560567	-0.0834774	-0.30528
1552612_at	CDC42SE2	CDC42 small effector 2	C1.3	0.0774201	0.539713	0.667522	0.17389	0.19064	0.532958	-0.575446	-0.189591	0.0692191	-0.427803	-0.162583	0.269428	-0.498221	0.465355	-0.128941	-0.117276
211297_s_at	CDK7	cyclin-dependent kinase 7	C1.3	-0.140249	0.265009	0.386765	-0.142144	0.134728	0.172342	-0.0870054	-0.291818	-0.199745	-0.452297	-0.370052	0.118691	-0.318794	0.285593	0.14726	-0.253633
220452_x_at	CECR7	cat eye syndrome chromosome region, candidate 7 (non-protein coding)	C1.3	-0.0171341	0.514468	0.581668	-0.142896	0.145966	0.308243	-0.373002	-0.342133	-0.0447067	-0.672296	-0.446689	0.141921	-0.642863	0.452552	0.206589	-0.172393
222009_at	CEMP1	cementum protein 1	C1.3	-0.283901	0.0539463	0.274575	-0.0490666	0.143475	-0.060663	-0.110517	0.00308235	-0.101076	-0.360428	-0.359589	-0.0213687	-0.324949	0.361987	-0.087866	0.0786746
236424_at	CEP250	centrosomal protein 250kDa	C1.3	0.0227849	0.46947	0.772218	0.254266	0.191359	0.446632	-0.154028	-0.246875	0.0379656	-0.417388	-0.275711	0.104995	-0.441832	0.718308	-0.31377	-0.0737763
208806_at	CHD3	chromodomain helicase DNA binding protein 3	C1.3	0.0380559	0.161789	0.48175	0.367367	0.154293	0.361999	-0.107313	0.154716	0.0451537	-0.175705	0.00759827	0.00789584	-0.329375	0.412485	-0.254276	0.177919
1557786_s_at	CHIC1	cysteine-rich hydrophobic domain 1	C1.3	0.428089	0.473586	0.480165	0.152315	-0.081358	0.277389	-0.156595	-0.257127	0.108424	-0.157301	0.0127838	-0.0885935	-0.247969	0.413011	0.0360629	-0.122606
206735_at	CHRNA4	cholinergic receptor, nicotinic, alpha 4 (neuronal)	C1.3	0.0816928	0.455316	0.648584	0.179394	0.20476	0.566773	-0.341186	-0.162937	-0.0498875	-0.408922	-0.302155	0.222064	-0.491429	0.48666	-0.107761	-0.119361
242100_at	CHSY3	chondroitin sulfate synthase 3	C1.3	0.164842	0.393257	0.408517	0.069971	0.0656718	0.235722	-0.354152	-0.0755699	0.102198	-0.358807	-0.193486	0.0365661	-0.490961	0.274531	0.175643	0.00460001
223377_x_at	CISH	cytokine inducible SH2-containing protein	C1.3	0.165482	0.464695	0.590336	0.162488	0.184432	0.505873	-0.405779	0.069407	-0.133864	-0.297235	-0.172667	0.120332	-0.372126	0.407929	-0.0470078	-0.118918
207144_s_at	CITED1	Cbp/p300-interacting transactivator, with Glu/Asp-rich carboxy-terminal domain, 1	C1.3	0.0757288	0.589509	0.657546	-0.0454504	0.106004	0.239596	-0.57167	-0.302151	-0.229159	-0.531095	-0.387886	0.078797	-0.344119	0.570102	0.029399	-0.364163
201768_s_at	CLINT1	clathrin interactor 1	C1.3	0.271592	0.525782	0.583013	0.20821	0.0745985	0.379636	-0.30438	-0.260804	0.101341	-0.299404	-0.0623737	0.0842381	-0.390759	0.444166	0.0128593	-0.164009
202140_s_at	CLK3	CDC-like kinase 3	C1.3	0.00693225	0.541345	0.728476	0.125335	0.172789	0.386869	-0.400179	-0.322839	-0.251953	-0.463937	-0.358581	0.150727	-0.293575	0.701861	-0.235865	-0.352143
202799_at	CLPP	caseinolytic mitochondrial matrix peptidase proteolytic subunit	C1.3	0.0710916	0.317782	0.548684	0.252803	-0.00492054	0.193447	-0.148252	-0.308736	0.402553	-0.283549	0.107258	0.0830667	-0.327378	0.513195	-0.365883	0.105703
201561_s_at	CLSTN1	calsyntenin 1	C1.3	0.0335563	0.524959	0.645125	-0.0533684	0.104892	0.254893	-0.407226	-0.349148	-0.0562943	-0.534172	-0.35658	0.12824	-0.463765	0.535211	0.0641238	-0.28748
204577_s_at	CLUAP1	clusterin associated protein 1	C1.3	0.0341651	0.454276	0.627016	0.0262733	-0.0025065	0.216673	-0.257943	-0.261875	-0.0982145	-0.418817	-0.2553	-0.0671182	-0.2441	0.640182	-0.162577	-0.181316
204740_at	CNKSR1	connector enhancer of kinase suppressor of Ras 1	C1.3	-0.0270135	0.455744	0.748125	0.290623	0.327287	0.554821	-0.588474	-0.130191	-0.0932933	-0.382039	-0.326041	0.273435	-0.348269	0.597872	-0.2912	-0.25264
203239_s_at	CNOT3	CCR4-NOT transcription complex, subunit 3	C1.3	0.275818	0.454585	0.620981	0.207241	-0.0595208	0.318804	-0.348385	-0.184847	-0.0974002	-0.330166	-0.0682753	-0.0544781	-0.440043	0.64703	-0.106476	-0.0501625
219420_s_at	COA7	cytochrome c oxidase assembly factor 7 (putative)	C1.3	-0.123424	0.396898	0.597739	0.063508	0.314237	0.530692	-0.614892	-0.0159752	-0.11946	-0.519297	-0.395369	0.336289	-0.491941	0.302079	0.00740495	-0.167634
212189_s_at	COG4	component of oligomeric golgi complex 4	C1.3	0.0915562	0.372464	0.627911	0.167759	-0.0117982	0.296654	-0.380474	-0.217863	-0.0320413	-0.292909	-0.0753061	-0.0528534	-0.145722	0.718874	-0.381645	-0.151094
201405_s_at	COPS6	COP9 signalosome subunit 6	C1.3	0.0836302	0.662808	0.756237	0.125191	0.165313	0.335025	-0.640506	-0.215374	-0.117019	-0.558973	-0.278703	0.039387	-0.376075	0.651349	-0.0640216	-0.273128
213584_s_at	CREBZF	CREB/ATF bZIP transcription factor	C1.3	0.145513	0.357034	0.334791	-0.165695	-0.0817264	-0.0071482	-0.170906	-0.145708	0.274388	-0.459301	-0.162238	-0.110855	-0.576858	0.272436	0.248714	0.181509
226937_at	CRLS1	cardiolipin synthase 1	C1.3	0.0509257	0.396244	0.582102	0.266553	0.249103	0.597676	-0.11169	-0.154885	-0.0794243	-0.258451	-0.224515	0.326722	-0.392941	0.339717	-0.151483	-0.132963
213091_at	CRTC1	CREB regulated transcription coactivator 1	C1.3	-0.0206732	0.377776	0.647171	0.103981	0.112998	0.368613	-0.487889	-0.162023	-0.0378049	-0.468897	-0.289689	0.0646399	-0.422477	0.607153	-0.200172	-0.0535538
207442_at	CSF3	colony stimulating factor 3 (granulocyte)	C1.3	0.300708	0.666375	0.617247	-0.0317348	-0.079034	0.357332	-0.249596	-0.503494	-0.240712	-0.397403	-0.258283	0.00997292	-0.128984	0.513726	-0.0220323	-0.406122
206562_s_at	CSNK1A1	casein kinase 1, alpha 1	C1.9	0.0994769	-0.482185	-0.660877	-0.267246	-0.290502	-0.420182	0.790197	0.111187	0.288885	0.44304	0.37429	-0.201656	0.410192	-0.601037	0.128123	0.2881
222015_at	CSNK1E	casein kinase 1, epsilon	C1.3	0.106185	0.449507	0.744658	0.330617	0.10058	0.332247	-0.460263	-0.0256472	0.241731	-0.328472	0.0280708	0.00174802	-0.317343	0.691826	-0.432798	0.0616433
227767_at	CSNK1G3	casein kinase 1, gamma 3	C1.10	0.0226289	-0.616027	-0.534106	0.407286	-0.0303979	-0.0180386	0.517489	0.238854	0.31526	0.77907	0.563252	0.0282858	0.488117	-0.439043	-0.350893	0.298076
201220_x_at	CTBP2	C-terminal binding protein 2	C1.3	-0.208305	0.390018	0.657317	0.20541	0.461507	0.525705	-0.336924	-0.159776	-0.114161	-0.408633	-0.418254	0.364361	-0.362963	0.470486	-0.229611	-0.264011
1555106_a_at	CTDSPL2	CTD (carboxy-terminal domain, RNA polymerase II, polypeptide A) small phosphatase like 2	C1.3	0.0125086	0.468091	0.602219	0.00808411	0.170529	0.347331	-0.14561	-0.255339	0.0709213	-0.569875	-0.406629	0.148299	-0.673641	0.419291	0.0984838	0.00824529
205653_at	CTSG	cathepsin G	C1.3	-0.0413728	0.629396	0.658464	0.0243392	0.2488	0.354924	-0.62156	-0.431487	-0.272758	-0.620675	-0.459834	0.198891	-0.387162	0.49595	0.117851	-0.463711
201885_s_at	CYB5R3	cytochrome b5 reductase 3	C1.3	-0.0482385	0.205082	0.614958	0.484148	0.290799	0.574408	-0.135898	-0.012267	0.34074	-0.0952974	0.0226798	0.276475	-0.236785	0.46382	-0.564019	0.0659381
207498_s_at	CYP2D6	cytochrome P450, family 2, subfamily D, polypeptide 6	C1.3	0.308431	0.509694	0.657598	0.165675	-0.0972215	0.263059	-0.472134	-0.113155	0.0969003	-0.284967	-0.0141092	-0.174289	-0.266087	0.718857	-0.21141	-0.0730889
220562_at	CYP2W1	cytochrome P450, family 2, subfamily W, polypeptide 1	C1.3	-0.00668245	0.407231	0.641777	0.158579	0.122293	0.290619	-0.321295	-0.238995	-0.0681482	-0.336001	-0.2269	-0.00327963	-0.212947	0.669282	-0.257822	-0.212752
216389_s_at	DCAF11	DDB1 and CUL4 associated factor 11	C1.3	0.121305	0.569322	0.686261	0.0852431	0.0577968	0.316211	-0.587392	-0.106908	-0.163155	-0.482894	-0.285087	-0.0481097	-0.344111	0.670702	-0.0996005	-0.194931
239446_x_at	DCBLD2	discoidin, CUB and LCCL domain containing 2	C1.5	-0.142208	-0.0361828	0.28822	0.235979	0.248206	0.418972	-0.0243574	0.14112	-0.0215228	-0.155033	-0.102292	0.245541	-0.381245	0.149842	-0.237283	0.243167
208719_s_at	DDX17	DEAD (Asp-Glu-Ala-Asp) box helicase 17	C1.3	-0.087267	0.209046	0.35134	0.143009	0.183388	0.331834	-0.460663	-0.00542172	0.225227	-0.260734	-0.07432	0.13681	-0.370316	0.209848	-0.0298096	0.0582653
219111_s_at	DDX54	DEAD (Asp-Glu-Ala-Asp) box polypeptide 54	C1.3	0.269691	0.397252	0.504269	0.209642	-0.0267823	0.351917	-0.369264	-0.0853376	0.00645313	-0.223783	-0.0139359	-0.0386565	-0.336054	0.499813	-0.140924	0.0172413
202860_at	DENND4B	DENN/MADD domain containing 4B	C1.3	-0.0503716	0.492889	0.627733	0.254708	0.269216	0.451043	-0.561183	-0.157714	-0.28859	-0.407755	-0.285849	0.228265	-0.346947	0.461547	-0.102289	-0.262162
234347_s_at	DENR	density-regulated protein	C1.3	0.271618	0.466283	0.500047	0.187684	-0.0205051	0.281508	-0.385259	-0.18177	-0.0935575	-0.189422	-0.0495937	-0.0267318	-0.187214	0.519557	-0.128679	-0.192808
241748_x_at	DGCR14	DiGeorge syndrome critical region gene 14	C1.3	0.157033	0.423781	0.559542	0.0355629	0.141693	0.364885	0.0254562	-0.175393	-0.0231114	-0.407445	-0.253469	0.0884958	-0.433068	0.365284	0.0190155	-0.0432918
203385_at	DGKA	diacylglycerol kinase, alpha 80kDa	C1.2	0.0736137	0.621093	0.411842	-0.196791	0.0268385	0.196383	-0.418949	-0.483696	-0.0734217	-0.502336	-0.347436	0.188967	-0.3429	0.230598	0.269234	-0.376934
212674_s_at	DHX30	DEAH (Asp-Glu-Ala-His) box helicase 30	C1.3	-0.114877	0.397216	0.774812	0.310559	0.297713	0.434046	-0.321708	-0.0852804	0.082395	-0.496937	-0.219104	0.188947	-0.498773	0.644398	-0.38169	0.0513457
218198_at	DHX32	DEAH (Asp-Glu-Ala-His) box polypeptide 32	C1.2	0.123548	0.571055	0.450356	-0.0501256	0.0108211	0.138507	-0.257864	-0.647619	-0.161047	-0.346855	-0.340905	0.0914626	-0.277295	0.421422	0.169774	-0.441736
212107_s_at	DHX9	DEAH (Asp-Glu-Ala-His) box helicase 9	C1.3	0.000254573	0.10732	0.238057	0.0146841	-0.0430692	-0.0282207	0.182283	-0.110215	0.338357	-0.174465	-0.0422183	-0.0711247	-0.33732	0.279743	-0.0972554	0.246231
202416_at	DNAJC7	DnaJ (Hsp40) homolog, subfamily C, member 7	C1.3	0.0575049	0.433814	0.490417	-0.00113756	0.147766	0.345912	-0.442131	0.0531736	-0.265579	-0.469007	-0.431346	0.0351578	-0.52431	0.407284	0.145535	-0.0693799
217341_at	DNM1	dynamin 1	C1.3	-0.0102512	0.516437	0.734266	0.264528	0.200594	0.554378	-0.432424	-0.217353	-0.187559	-0.376032	-0.294091	0.216142	-0.317915	0.591533	-0.24462	-0.267135
222003_s_at	DOCK6	dedicator of cytokinesis 6	C1.3	0.418663	0.63527	0.598697	0.22103	-0.0507121	0.41738	-0.223592	-0.351409	0.0397279	-0.193361	0.01513	0.022538	-0.15194	0.474531	-0.135981	-0.227915
203267_s_at	DRG2	developmentally regulated GTP binding protein 2	C1.3	-0.0155799	0.408261	0.704829	0.538534	0.335319	0.477121	-0.525755	-0.0505182	0.0203154	-0.228252	-0.0505477	0.172513	-0.263424	0.616903	-0.402418	-0.134662
230402_at	DUSP15	dual specificity phosphatase 15	C1.3	0.18106	0.334358	0.470786	0.132537	-0.0648499	0.145246	-0.0198643	-0.189852	0.492815	-0.161052	0.0421561	-0.070407	-0.327341	0.480568	-0.193099	0.120173
238594_x_at	DUSP8	dual specificity phosphatase 8	C1.3	-0.0364901	0.28096	0.416482	0.047812	0.029768	0.221046	-0.363593	-0.159144	-0.0419272	-0.346173	-0.102689	0.0556873	-0.278176	0.346174	-0.0422285	-0.0887665
211541_s_at	DYRK1A	dual-specificity tyrosine-(Y)-phosphorylation regulated kinase 1A	C1.3	0.162737	0.455644	0.532775	0.0852941	0.157246	0.458373	-0.304095	-0.0104902	-0.164347	-0.189686	-0.173108	0.113692	-0.179207	0.373522	-0.0408008	-0.291181
218825_at	EGFL7	EGF-like-domain, multiple 7	C1.3	0.177554	0.511852	0.579467	-0.118027	-0.17023	0.0566079	-0.17367	-0.347295	-0.105816	-0.411252	-0.202578	-0.207548	-0.212985	0.70067	-0.111561	-0.183703
200005_at	EIF3D	eukaryotic translation initiation factor 3, subunit D	C1.2	0.212713	0.752538	0.630014	-0.282487	-0.0143696	0.229604	-0.396596	-0.402772	-0.344463	-0.684185	-0.555607	-0.0172726	-0.465924	0.513476	0.315262	-0.376545
221094_s_at	ELP3	elongator acetyltransferase complex subunit 3	C1.7	0.275944	0.292046	0.371419	0.0745138	-0.147071	0.0208995	-0.288901	-0.04925	0.605061	-0.134156	0.193436	-0.185389	-0.269566	0.41052	-0.136464	0.19713
396_f_at	EPOR	erythropoietin receptor	C1.3	0.238597	0.576761	0.663861	0.0945747	0.102513	0.471566	-0.335168	-0.494513	-0.20359	-0.33667	-0.231342	0.207785	-0.232784	0.536303	-0.0860952	-0.46336
205225_at	ESR1	estrogen receptor 1	C1.3	0.373263	0.518402	0.543402	0.0925102	-0.0498589	0.346366	-0.463124	-0.241017	-0.208324	-0.265761	-0.129715	-0.0384743	-0.220094	0.559767	-0.0179163	-0.3087
202942_at	ETFB	electron-transfer-flavoprotein, beta polypeptide	C1.3	0.0256821	0.549202	0.766103	0.298628	0.333513	0.619839	-0.433944	-0.253947	-0.155784	-0.420649	-0.287213	0.285399	-0.408226	0.587424	-0.181079	-0.308956
201328_at	ETS2	v-ets avian erythroblastosis virus E26 oncogene homolog 2	C1.3	0.171862	0.473982	0.568275	0.0495269	-0.0763445	0.143985	-0.217383	-0.276642	-0.111524	-0.287699	-0.190975	-0.182725	-0.213334	0.728243	-0.142679	-0.206508
211051_s_at	EXTL3	exostosin-like glycosyltransferase 3	C1.3	-0.0421303	0.391293	0.645195	0.091418	0.175572	0.313176	-0.225229	-0.286677	-0.00417064	-0.408326	-0.173847	0.15551	-0.299877	0.496616	-0.192244	-0.174361
216080_s_at	FADS3	fatty acid desaturase 3	C1.3	0.389305	0.535215	0.557075	0.137636	-0.128824	0.268307	-0.357231	-0.307376	0.0848957	-0.24506	0.0221905	-0.0979447	-0.34025	0.534396	0.0736006	-0.185037
229690_at	FAM109A	family with sequence similarity 109, member A	C1.3	0.322639	0.68826	0.724222	-0.0796161	-0.086836	0.325047	-0.41264	-0.239967	-0.138968	-0.533215	-0.263356	-0.141191	-0.362173	0.659548	0.0210797	-0.193169
237630_s_at	FAM86B3P	family with sequence similarity 86, member A pseudogene	C1.3	0.0312758	0.604238	0.755427	-0.0194273	0.0258834	0.26768	-0.293591	-0.33181	-0.11715	-0.575117	-0.330346	0.0326586	-0.383414	0.667482	-0.126911	-0.206847
223545_at	FANCD2	Fanconi anemia, complementation group D2	C1.3	-0.0225891	0.528778	0.601679	0.00689756	0.172161	0.374106	-0.587928	-0.297083	-0.157824	-0.583818	-0.430554	0.236384	-0.517954	0.423227	0.0816611	-0.243355
204282_s_at	FARS2	phenylalanyl-tRNA synthetase 2, mitochondrial	C1.3	-0.0207092	0.422266	0.670068	0.108477	0.0622485	0.235129	-0.274288	-0.2689	-0.0972156	-0.380126	-0.212225	0.0258673	-0.185936	0.657432	-0.282514	-0.234126
1553359_at	FBXL18	F-box and leucine-rich repeat protein 18	C1.3	0.185064	0.331911	0.583225	0.125663	-0.019801	0.367578	-0.21173	-0.167807	0.0246919	-0.238485	-0.0739879	-0.0219692	-0.228746	0.598342	-0.284877	-0.068379
209943_at	FBXL4	F-box and leucine-rich repeat protein 4	C1.2	0.324853	0.541518	0.387163	-0.0113327	-0.0118957	0.216739	-0.350619	-0.263478	-0.191345	-0.310635	-0.184209	0.0558585	-0.325809	0.246893	0.290903	-0.291878
227521_at	FBXO33	F-box protein 33	C1.2	0.382994	0.798672	0.696213	0.0134476	-0.0488978	0.423103	-0.52761	-0.344503	-0.102087	-0.434358	-0.219857	0.048892	-0.413535	0.486156	0.203741	-0.354437
1566509_s_at	FBXO9	F-box protein 9	C1.3	0.272524	0.50655	0.646979	0.249592	0.128645	0.466418	-0.517238	-0.0735674	-0.130858	-0.294865	-0.138339	0.0686495	-0.334094	0.594473	-0.16168	-0.182364
218941_at	FBXW2	F-box and WD repeat domain containing 2	C1.3	0.13637	0.479875	0.747241	0.282191	0.181441	0.603583	-0.424619	0.00878375	0.112696	-0.371317	-0.127023	0.157131	-0.546686	0.596422	-0.207607	0.000805553
219718_at	FGGY	FGGY carbohydrate kinase domain containing	C1.3	-0.0433934	0.377102	0.541439	0.0510214	0.0958548	0.428949	-0.125886	-0.326683	-0.157615	-0.336482	-0.287311	0.221777	-0.320731	0.374401	-0.0379372	-0.25882
214170_x_at	FH	fumarate hydratase	C1.6	-0.205404	0.227068	0.458011	-0.0784526	0.359643	0.331961	-0.134653	-0.0733603	-0.0421125	-0.568134	-0.38945	0.273964	-0.471636	0.176384	0.0531391	-0.0347083
218034_at	FIS1	fission 1 (mitochondrial outer membrane) homolog (S. cerevisiae)	C1.3	0.318404	0.651766	0.661698	-0.00300449	0.00320343	0.43359	-0.376294	-0.532071	-0.145256	-0.481949	-0.265688	0.170181	-0.440616	0.465428	0.127911	-0.351876
233061_at	FITM2	fat storage-inducing transmembrane protein 2	C1.3	0.297639	0.440426	0.414582	-0.118168	-0.27104	0.104565	-0.181483	-0.277085	-0.0552768	-0.292065	0.0294235	-0.206928	-0.0900038	0.443757	-0.00228993	-0.157504
220529_at	FLJ11710	uncharacterized protein FLJ11710	C1.3	-0.144802	0.156734	0.514012	0.248744	0.293106	0.435819	-0.287423	0.0771575	0.176772	-0.287959	-0.143157	0.178117	-0.332206	0.367876	-0.360258	0.159613
232897_at	FLJ20444	uncharacterized protein FLJ20444	C1.3	-0.294822	0.317494	0.733493	0.16462	0.293929	0.343136	-0.416123	-0.108128	-0.175021	-0.525336	-0.397078	0.208406	-0.380019	0.677896	-0.397244	-0.118822
208749_x_at	FLOT1	flotillin 1	C1.3	-0.0268206	0.551869	0.744352	0.0984784	0.262061	0.448243	-0.429865	-0.243044	-0.0796876	-0.494519	-0.453522	0.167476	-0.411519	0.628862	-0.0858482	-0.325795
204829_s_at	FOLR2	folate receptor 2 (fetal)	C1.3	0.280599	0.376846	0.490473	0.112152	0.0130477	0.384698	-0.365473	0.0259111	-0.0306862	-0.226657	-0.0148507	0.00592044	-0.272381	0.350023	-0.0633211	-0.0220572
214318_s_at	FRY	furry homolog (Drosophila)	C1.3	0.261343	0.606752	0.595353	0.0305343	0.0245798	0.341734	-0.461873	-0.0952012	0.0641954	-0.421461	-0.170165	-0.0256665	-0.4594	0.49036	0.0927767	-0.10687
223702_x_at	FTCD	formimidoyltransferase cyclodeaminase	C1.3	0.311759	0.649304	0.648766	-0.180223	-0.27408	0.00360518	-0.397372	-0.354562	-0.0642614	-0.546368	-0.125892	-0.305903	-0.307251	0.771284	-0.0222946	-0.148024
200748_s_at	FTH1	ferritin, heavy polypeptide 1	C1.3	0.0487499	0.524181	0.66442	0.103452	0.120403	0.410997	-0.594936	-0.185384	-0.268473	-0.502541	-0.283157	0.12123	-0.357739	0.59258	-0.167958	-0.204992
210105_s_at	FYN	FYN oncogene related to SRC, FGR, YES	C1.10	0.219415	-0.471989	-0.608616	0.257378	-0.24765	-0.19048	0.486498	0.21804	0.191345	0.800401	0.568346	-0.139271	0.57024	-0.46034	-0.115569	0.157945
227405_s_at	FZD8	frizzled class receptor 8	C1.2	0.325116	0.755689	0.482861	-0.206173	-0.157776	0.100653	-0.239656	-0.742875	-0.303082	-0.46724	-0.310502	0.0175849	-0.274813	0.412756	0.360265	-0.562073
209304_x_at	GADD45B	growth arrest and DNA-damage-inducible, beta	C1.3	0.0680566	0.416362	0.561798	-0.0135192	-0.0435873	0.177825	-0.0743698	-0.377946	-0.131514	-0.381569	-0.239253	-0.0140476	-0.265327	0.539811	-0.044109	-0.235737
201723_s_at	GALNT1	UDP-N-acetyl-alpha-D-galactosamine:polypeptide N-acetylgalactosaminyltransferase 1 (GalNAc-T1)	C1.9	-0.0415231	-0.633521	-0.594772	0.125461	-0.0231882	-0.170873	0.677205	0.395117	0.272276	0.67617	0.34487	-0.0248173	0.442075	-0.53457	-0.179996	0.323984
233528_s_at	GATSL3	GATS protein-like 3	C1.3	0.209575	0.349177	0.646714	0.377707	0.102758	0.589959	-0.318035	-0.00110503	0.242592	-0.148285	0.1317	0.219711	-0.365046	0.452217	-0.366101	0.0645331
203500_at	GCDH	glutaryl-CoA dehydrogenase	C1.3	-0.0271319	0.445754	0.658665	0.338516	0.335552	0.485158	-0.323114	-0.258828	-0.0256308	-0.298363	-0.308637	0.247351	-0.329919	0.556731	-0.25764	-0.235951
226232_at	GDF11	growth differentiation factor 11	C1.3	-0.00487809	0.406478	0.642931	0.171956	0.225818	0.544666	-0.548522	-0.0974549	0.10338	-0.433358	-0.131541	0.288815	-0.381545	0.393485	-0.256532	-0.0481907
224816_at	GET4	golgi to ER traffic protein 4 homolog (S. cerevisiae)	C1.7	0.0370283	0.122006	0.342837	0.259186	0.117398	0.247145	-0.228637	0.153461	0.543948	-0.129478	0.0847643	0.0470282	-0.427162	0.269837	-0.183994	0.320696
221199_at	GFRA4	GDNF family receptor alpha 4	C1.3	0.0511962	0.485973	0.698881	0.0903329	0.0424741	0.3312	-0.382979	-0.319916	-0.100085	-0.432451	-0.268791	0.0537754	-0.307575	0.682041	-0.222812	-0.223861
208105_at	GIPR	gastric inhibitory polypeptide receptor	C1.3	0.00141401	0.463249	0.668831	-0.0135273	0.0388257	0.157445	-0.41841	-0.0943291	-0.0196856	-0.552612	-0.180974	-0.098516	-0.384777	0.701082	-0.208201	-0.0104483
214431_at	GMPS	guanine monphosphate synthase	C1.3	0.109551	0.531781	0.728701	0.109578	0.133914	0.50052	-0.390265	-0.191519	-0.143116	-0.42411	-0.301145	0.131922	-0.388433	0.550172	-0.104373	-0.206272
224862_at	GNAQ	guanine nucleotide binding protein (G protein), q polypeptide	C1.10	0.188622	-0.479338	-0.700599	-0.0855709	-0.297402	-0.334923	0.512064	0.242237	0.170818	0.671184	0.46335	-0.211703	0.480936	-0.554602	0.108963	0.192234
228831_s_at	GNG7	guanine nucleotide binding protein (G protein), gamma 7	C1.3	-0.105313	0.503262	0.72285	0.0319751	0.157685	0.333058	-0.490097	-0.338465	-0.127385	-0.593716	-0.308918	0.205163	-0.351135	0.629918	-0.233815	-0.272575
225672_at	GOLGA2	golgin A2	C1.3	0.152841	0.627315	0.702904	-0.039903	0.118253	0.428435	-0.452984	-0.304475	-0.157735	-0.580877	-0.339631	0.158737	-0.470162	0.558593	-0.00376781	-0.265239
204630_s_at	GOSR1	golgi SNAP receptor complex member 1	C1.2	0.313465	0.472735	0.227305	-0.620906	-0.292796	-0.179501	-0.201155	-0.427612	-0.215618	-0.533178	-0.343383	-0.247131	-0.256084	0.27796	0.461683	-0.257642
210009_s_at	GOSR2	golgi SNAP receptor complex member 2	C1.3	0.0605583	0.328571	0.617552	0.40663	0.205632	0.390424	-0.43112	-0.0540972	0.00805939	-0.185458	-0.0780084	0.121834	-0.211993	0.592197	-0.404026	-0.106806
224807_at	GRAMD1A	GRAM domain containing 1A	C1.3	-0.0237836	0.477932	0.522991	-0.0695271	0.138028	0.34273	-0.541782	-0.154779	-0.14108	-0.529521	-0.349476	0.203169	-0.462659	0.296701	0.0966798	-0.145904
203577_at	GTF2H4	general transcription factor IIH, polypeptide 4, 52kDa	C1.5	-0.118568	0.0575966	0.512878	0.591645	0.427082	0.636562	-0.361934	0.248335	0.184744	-0.0636515	-0.0106511	0.34129	-0.408296	0.337846	-0.457944	0.203892
224301_x_at	H2AFJ	H2A histone family, member J	C1.3	0.213107	0.538421	0.713282	0.129187	-0.0524982	0.302309	-0.31694	-0.299633	-0.0436137	-0.292648	-0.03772	-0.0169064	-0.0352224	0.665573	-0.354948	-0.28169
231955_s_at	HIBADH	3-hydroxyisobutyrate dehydrogenase	C1.2	0.459219	0.640644	0.372114	-0.180361	-0.258271	0.0843448	-0.381886	-0.277973	0.231119	-0.360743	0.011767	-0.174172	-0.399573	0.291954	0.398077	-0.126719
208547_at	HIST1H2BB	histone cluster 1, H2bb	C1.2	0.135639	0.647614	0.577706	-0.072489	-0.0940869	0.126779	-0.543595	-0.259448	-0.110151	-0.527243	-0.199055	-0.107385	-0.293829	0.541912	0.0528027	-0.210862
215313_x_at	HLA-A	major histocompatibility complex, class I, A	C1.3	0.0319656	0.245578	0.430913	-0.0609437	0.0808826	0.166009	-0.384181	0.0145005	0.141648	-0.487457	-0.191534	0.0798212	-0.620362	0.358207	-0.0187316	0.219107
229400_at	HOXD10	homeobox D10	C1.3	0.203132	0.271504	0.4523	0.129741	-0.0565604	0.081885	-0.442373	0.125555	0.0157928	-0.24307	0.0601806	-0.230388	-0.230388	0.609209	-0.230388	0.0893075
1552337_s_at	HOXD4	homeobox D4	C1.3	0.273339	0.432974	0.461024	0.022121	-0.119363	0.102722	-0.437653	-0.214308	-0.0414511	-0.314591	-0.0365809	-0.166061	-0.29932	0.556822	0.0573717	-0.162165
1561908_a_at	HS3ST3B1	heparan sulfate (glucosamine) 3-O-sulfotransferase 3B1	C1.2	-0.038999	0.435634	0.550522	0.181329	0.291354	0.498253	-0.562852	0.010454	-0.0489009	-0.442051	-0.250288	0.256928	-0.50711	0.303498	0.00984248	-0.0688257
213540_at	HSD17B8	hydroxysteroid (17-beta) dehydrogenase 8	C1.2	0.14382	0.698902	0.773824	-0.00291269	0.116411	0.396985	-0.418751	-0.256454	-0.0728964	-0.628851	-0.393224	0.0157722	-0.583968	0.622037	0.116285	-0.18539
214434_at	HSPA12A	heat shock 70kDa protein 12A	C1.3	0.4032	0.623403	0.512563	-0.200177	-0.171893	0.336982	-0.187969	-0.337923	-0.481467	-0.378243	-0.301777	-0.0907028	-0.199738	0.492363	0.174087	-0.409747
234610_at	HSPA12B	heat shock 70kD protein 12B	C1.3	-0.0387547	0.487828	0.50175	-0.112774	0.0193372	-0.0226414	-0.265985	-0.214749	-0.236933	-0.574375	-0.349516	-0.137388	-0.340616	0.554515	0.0685639	-0.158092
201841_s_at	HSPB1	heat shock 27kDa protein 1	C1.3	-0.178066	0.304517	0.651123	0.156729	0.168032	0.218785	-0.353983	-0.206007	-0.0511543	-0.520917	-0.189157	0.137208	-0.294054	0.641548	-0.470028	-0.0159897
207578_s_at	HTR4	5-hydroxytryptamine (serotonin) receptor 4, G protein-coupled	C1.3	0.180034	0.580635	0.719378	0.014265	0.118635	0.485896	-0.18349	-0.232275	-0.278635	-0.4669	-0.416484	0.0467585	-0.347329	0.644808	-0.0702873	-0.298531
209291_at	ID4	inhibitor of DNA binding 4, dominant negative helix-loop-helix protein	C1.10	-0.0297959	-0.347158	-0.569616	0.036186	-0.0629847	-0.191908	0.340512	0.129207	-0.0578608	0.597006	0.19969	-0.0126617	0.557549	-0.541072	0.0854453	-0.0972698
209374_s_at	IGHM	immunoglobulin heavy constant mu	C1.3	-0.155967	0.387275	0.660323	0.0434839	0.255855	0.402464	-0.238044	-0.184303	-0.0555256	-0.585476	-0.460438	0.238533	-0.586328	0.455042	-0.0620413	-0.0492625
217258_x_at	IGLV1-44	immunoglobulin lambda variable 1-44	C1.3	0.217547	0.580082	0.596467	-0.277513	-0.218586	0.0123664	-0.305766	-0.367202	-0.125937	-0.592615	-0.219057	-0.21146	-0.233359	0.636699	-0.00793058	-0.200454
226759_at	IKZF4	IKAROS family zinc finger 4 (Eos)	C1.5	-0.00865912	0.10212	0.447157	0.43137	0.336121	0.506069	-0.0420093	0.037433	0.112004	-0.0037037	0.00225224	0.218533	-0.1699	0.337685	-0.350514	-0.039016
212411_at	IMP4	IMP4, U3 small nucleolar ribonucleoprotein	C1.3	0.229506	0.613308	0.728008	0.0650615	-0.0303516	0.215191	-0.49967	-0.281881	-0.113576	-0.491665	-0.169923	-0.07519	-0.28551	0.731195	-0.151087	-0.239095
222093_s_at	INO80B	INO80 complex subunit B	C1.3	0.10864	0.521134	0.655515	-0.0428727	0.0423939	0.264435	-0.205456	-0.242568	-0.0885603	-0.577134	-0.384641	-0.0327409	-0.468446	0.610584	-0.011824	-0.106328
213834_at	IQSEC3	IQ motif and Sec7 domain 3	C1.3	-0.117287	0.304082	0.522865	-0.0366886	0.0982131	0.269102	0.0409334	-0.187846	-0.0553994	-0.438818	-0.298969	0.134412	-0.386813	0.429871	-0.148433	-0.0316429
223474_at	IRF2BPL	interferon regulatory factor 2 binding protein-like	C1.3	-0.145533	0.338381	0.676883	0.391954	0.327172	0.514639	-0.359976	-0.136194	-0.101971	-0.239008	-0.269753	0.234066	-0.129525	0.62774	-0.50331	-0.249515
225816_at	JADE1	jade family PHD finger 1	C1.3	0.158524	0.614956	0.624166	-0.0595691	0.0357562	0.335979	-0.488434	-0.348594	-0.244301	-0.542243	-0.419749	-0.00508696	-0.371054	0.585172	0.0843177	-0.31967
207187_at	JAK3	Janus kinase 3	C1.3	-0.0608808	0.370404	0.638575	0.138568	0.122516	0.353709	-0.284967	-0.338985	-0.200211	-0.353008	-0.300029	0.174186	-0.223078	0.61507	-0.311015	-0.278057
225798_at	JAZF1	JAZF zinc finger 1	C1.10	0.201104	-0.303864	-0.492752	0.172588	-0.169014	-0.224167	-0.0225604	0.2138	-0.0139434	0.649304	0.473609	-0.181362	0.669923	-0.343066	-0.0591176	-0.0941281
37872_at	JRK	jerky homolog (mouse)	C1.3	-0.00297466	0.499254	0.742897	0.0491079	0.211173	0.405431	-0.422831	-0.260406	-0.107474	-0.602633	-0.391974	0.110777	-0.541981	0.666786	-0.0889422	-0.159797
203752_s_at	JUND	jun D proto-oncogene	C1.2	-0.00233252	0.701373	0.659696	-0.303407	0.02134	0.219091	-0.232393	-0.594023	-0.388923	-0.699458	-0.608271	0.0949788	-0.297112	0.582279	0.133964	-0.560239
225117_at	KANSL1	KAT8 regulatory NSL complex subunit 1	C1.3	0.400286	0.762603	0.688432	0.00690431	-0.153656	0.266862	-0.203145	-0.613521	-0.159101	-0.320014	-0.216177	-0.067807	-0.149037	0.685124	0.0169314	-0.528746
215138_s_at	KAZN	kazrin, periplakin interacting protein	C1.3	0.0988478	0.435029	0.617138	0.0126529	-0.0813523	0.152711	-0.263728	-0.292503	-0.0474695	-0.396609	-0.199274	-0.133271	-0.256373	0.712821	-0.191595	-0.143388
224528_s_at	KCNIP2	Kv channel interacting protein 2	C1.3	-0.269938	0.364216	0.611182	0.0200237	0.289024	0.239823	-0.408438	-0.348272	-0.224826	-0.602204	-0.497147	0.260416	-0.329694	0.524908	-0.187807	-0.291853
220116_at	KCNN2	potassium intermediate/small conductance calcium-activated channel, subfamily N, member 2	C1.3	0.233612	0.416039	0.467019	0.178644	0.0548773	0.525982	-0.286974	-0.0932697	0.105784	-0.172022	-0.0208285	0.176366	-0.37831	0.253052	-0.011959	-0.0426619
212348_s_at	KDM1A	lysine (K)-specific demethylase 1A	C1.3	-0.0768604	0.317525	0.576264	0.553739	0.456667	0.643129	-0.290348	0.0561214	-0.0179437	-0.12122	-0.172895	0.394498	-0.344642	0.342964	-0.304096	-0.0966845
205778_at	KLK7	kallikrein-related peptidase 7	C1.3	0.037459	0.20167	0.521079	0.441247	0.259168	0.550624	-0.184962	0.0888839	-0.144389	0.00414606	-0.039577	0.215256	0.0166396	0.439633	-0.529425	-0.154854
210990_s_at	LAMA4	laminin, alpha 4	C1.3	0.480131	0.586415	0.493275	-0.0515014	-0.276352	0.220026	-0.0104476	-0.452818	0.0738988	-0.281735	-0.0238363	-0.13358	-0.214556	0.431072	0.100532	-0.199929
218291_at	LAMTOR2	late endosomal/lysosomal adaptor, MAPK and MTOR activator 2	C1.3	-0.0809659	0.290399	0.389343	-0.0737627	0.00495756	0.00935489	-0.40054	-0.152257	-0.182188	-0.362867	-0.308415	-0.0809555	-0.155761	0.503711	-0.122624	-0.157324
210966_x_at	LARP1	La ribonucleoprotein domain family, member 1	C1.3	0.0660719	0.53517	0.683664	-0.140279	-0.00385221	0.220593	-0.48002	-0.224931	0.0149486	-0.675571	-0.244951	-0.0154611	-0.471293	0.560503	-0.0294999	-0.0482199
208117_s_at	LAS1L	LAS1-like (S. cerevisiae)	C1.3	0.298159	0.536944	0.589172	0.0270309	-0.120497	0.0881324	-0.377751	-0.276137	0.0600653	-0.343915	-0.0589434	-0.177183	-0.313898	0.668068	-0.0186489	-0.172545
214045_at	LIAS	lipoic acid synthetase	C1.2	0.0806429	0.541133	0.490095	-0.042025	0.0468314	0.135611	-0.413051	-0.108759	-0.0119634	-0.479983	-0.21146	-0.0254847	-0.46427	0.353034	0.215885	-0.0862677
205571_at	LIPT1	lipoyltransferase 1	C1.3	-0.104609	0.425522	0.524976	0.0950312	0.210127	0.275325	-0.229684	-0.303446	-0.181446	-0.435405	-0.305428	0.195166	-0.323218	0.407398	-0.0335761	-0.267821
200805_at	LMAN2	lectin, mannose-binding 2	C1.3	0.45979	0.662982	0.620818	0.0157111	-0.278652	0.251816	-0.284789	-0.466694	-0.0473925	-0.220732	0.0875192	-0.119568	0.0336669	0.598137	-0.163107	-0.380455
242810_x_at	LOC100132874	uncharacterized LOC100132874	C1.3	0.0468254	0.564114	0.626266	0.140521	0.227894	0.592368	-0.155647	-0.487711	-0.202946	-0.402686	-0.299372	0.3822	-0.331055	0.337859	-0.0195895	-0.402561
233679_at	LOC100506472	uncharacterized LOC100506472	C1.3	0.0872894	0.642595	0.862025	-0.0441461	0.0777482	0.41706	-0.411702	-0.40421	-0.183314	-0.656158	-0.378602	0.136945	-0.479435	0.763052	-0.158517	-0.285557
213367_at	LOC155060	AI894139 pseudogene	C1.3	0.0725943	0.507543	0.625852	-0.110749	0.0581241	0.338964	-0.176353	-0.122684	-0.131979	-0.506765	-0.395967	0.036426	-0.413806	0.508098	0.00734865	-0.150455
1556405_s_at	LOC374890	uncharacterized LOC374890	C1.3	-0.0997975	0.387357	0.569932	-0.175087	0.1582	0.28661	-0.254845	-0.394986	-0.20392	-0.542921	-0.461304	0.198113	-0.343143	0.400239	0.0294059	-0.310152
228412_at	LOC643072	uncharacterized LOC643072	C1.3	0.00943228	0.280522	0.283964	-0.107826	0.157493	0.241884	0.0475635	-0.0884648	-0.124951	-0.287204	-0.325315	0.174581	-0.23969	0.123428	0.101258	-0.173897
238092_at	LRFN4	leucine rich repeat and fibronectin type III domain containing 4	C1.3	-0.0966888	0.359885	0.540123	0.305561	0.37046	0.637303	-0.348388	-0.0282342	-0.143786	-0.283282	-0.261806	0.358099	-0.485922	0.253152	0.00152164	-0.138232
200785_s_at	LRP1	low density lipoprotein receptor-related protein 1	C1.3	-0.049914	0.241146	0.62342	0.518565	0.436652	0.678004	-0.367364	0.139511	0.126624	-0.121487	-0.143366	0.330196	-0.321455	0.418542	-0.405625	-0.0236024
209841_s_at	LRRN3	leucine rich repeat neuronal 3	C1.1	0.492804	0.460029	0.47708	0.168421	-0.111332	0.361503	-0.221886	0.0126828	0.0735742	-0.0806788	0.213368	-0.191605	-0.092582	0.418919	-0.091201	-0.0474367
202736_s_at	LSM4	LSM4 homolog, U6 small nuclear RNA associated (S. cerevisiae)	C1.2	0.454386	0.872761	0.754119	-0.0484607	-0.202464	0.341244	-0.40182	-0.515981	-0.208634	-0.473819	-0.152917	-0.10064	-0.230339	0.660597	0.110946	-0.480094
219119_at	LSM8	LSM8 homolog, U6 small nuclear RNA associated (S. cerevisiae)	C1.3	0.215266	0.519911	0.574038	0.245926	0.233446	0.485348	-0.32892	-0.15146	-0.2734	-0.206837	-0.278817	0.14124	-0.197681	0.444165	-0.0340914	-0.385362
200901_s_at	M6PR	mannose-6-phosphate receptor (cation dependent)	C1.3	0.0213179	0.626195	0.749847	0.211953	0.234458	0.432497	-0.615096	-0.14058	-0.146231	-0.407652	-0.283393	0.161034	-0.269889	0.602745	-0.158146	-0.365869
204389_at	MAOA	monoamine oxidase A	C1.3	0.177961	0.593244	0.685216	0.0188604	-0.0888732	0.185394	-0.366946	-0.300177	-0.0886623	-0.44887	-0.133946	-0.100565	-0.224231	0.679204	-0.173705	-0.196916
208351_s_at	MAPK1	mitogen-activated protein kinase 1	C1.3	0.14695	0.551566	0.623793	-0.127407	-0.0771595	0.179496	-0.272507	-0.205489	-0.0215624	-0.576147	-0.241197	-0.11792	-0.461533	0.561958	0.038434	-0.022818
212497_at	MAPK1IP1L	mitogen-activated protein kinase 1 interacting protein 1-like	C1.3	-0.0657082	0.479664	0.681172	0.0676507	0.155963	0.345259	-0.360801	-0.324493	-0.125974	-0.477659	-0.312742	0.217619	-0.353972	0.547022	-0.178916	-0.252547
202787_s_at	MAPKAPK3	mitogen-activated protein kinase-activated protein kinase 3	C1.3	0.189969	0.492665	0.661802	0.148983	0.0719947	0.416221	-0.316046	-0.289168	-0.175467	-0.339155	-0.22585	0.121415	-0.309515	0.571386	-0.119196	-0.287786
203928_x_at	MAPT	microtubule-associated protein tau	C1.6	-0.25449	0.254295	0.594179	0.089816	0.359431	0.419664	-0.366668	0.108245	-0.392188	-0.510769	-0.463686	0.215799	-0.412036	0.465499	-0.188309	-0.088217
226238_at	MCEE	methylmalonyl CoA epimerase	C1.3	0.0609794	0.312153	0.465201	-0.0613264	-0.119871	0.0176222	-0.275103	-0.343232	0.326523	-0.347021	-0.0052321	-0.027049	-0.345626	0.472364	-0.0906632	-0.00983653
220464_at	MCF2L	MCF.2 cell line derived transforming sequence-like	C1.3	0.120471	0.593266	0.684669	-0.0739828	-0.0282665	0.187059	-0.609674	-0.298746	-0.0445572	-0.64341	-0.223467	-0.0247053	-0.397453	0.587915	-0.0262805	-0.15199
218163_at	MCTS1	malignant T cell amplified sequence 1	C1.3	-0.0350983	0.439166	0.622393	0.0107531	0.29812	0.506097	-0.424381	-0.291225	-0.290836	-0.461892	-0.470594	0.363182	-0.445947	0.421144	-0.0334196	-0.332322
210154_at	ME2	malic enzyme 2, NAD(+)-dependent, mitochondrial	C1.3	-0.0860845	0.359718	0.536903	-0.0529854	0.089242	0.147176	-0.186887	-0.121429	-0.24849	-0.483334	-0.2844	-0.055077	-0.243738	0.520275	-0.0976644	-0.134903
1553993_s_at	MED25	mediator complex subunit 25	C1.3	-0.10337	0.251769	0.537455	0.396137	0.172295	0.269019	-0.378115	-0.0637966	0.0932628	-0.186704	0.00589719	0.0757305	-0.203055	0.549175	-0.373299	-0.0529083
1565765_x_at	MEDAG	mesenteric estrogen-dependent adipogenesis	C1.3	0.133663	0.480523	0.681278	0.282015	0.158053	0.56885	-0.485152	-0.245815	-0.128976	-0.291925	-0.220491	0.224038	-0.283414	0.550399	-0.235448	-0.278507
203417_at	MFAP2	microfibrillar-associated protein 2	C1.3	0.106731	0.379654	0.561965	0.392868	0.184067	0.437888	-0.644799	-0.0212639	0.166099	-0.198773	0.0404155	0.108243	-0.421033	0.450599	-0.141489	0.00401023
218211_s_at	MLPH	melanophilin	C1.3	0.0906866	0.519753	0.617364	0.0223217	0.0801316	0.280842	-0.481285	-0.196458	-0.0540937	-0.494121	-0.323878	-0.0205779	-0.458029	0.627734	0.00471506	-0.167646
243883_at	MMP15	matrix metallopeptidase 15 (membrane-inserted)	C1.3	-0.0249863	0.353504	0.640875	-0.00667631	0.0385894	0.207452	-0.118529	-0.223982	-0.0160838	-0.48759	-0.294631	-0.0132236	-0.405402	0.634743	-0.204343	-0.0128308
224207_x_at	MMP28	matrix metallopeptidase 28	C1.3	-0.0953121	0.387816	0.550618	0.0501793	0.313013	0.397207	-0.132687	-0.20173	-0.0422796	-0.438466	-0.444764	0.324763	-0.52071	0.312717	0.0805025	-0.214973
227066_at	MOB3C	MOB kinase activator 3C	C1.3	-0.0299549	0.243778	0.500183	0.0370492	0.113186	0.158057	-0.185718	-0.00415194	-0.110123	-0.327389	-0.180676	-0.0631906	-0.266316	0.577109	-0.228148	-0.0211996
203686_at	MPG	N-methylpurine-DNA glycosylase	C1.3	0.127848	0.213026	0.399111	0.0679933	0.0406052	0.236636	-0.195047	0.019715	0.352737	-0.340387	-0.0177964	-0.00878204	-0.619801	0.331271	0.0500989	0.269394
203524_s_at	MPST	mercaptopyruvate sulfurtransferase	C1.3	0.198598	0.668037	0.587782	-0.280555	-0.158785	0.125991	-0.189322	-0.585032	-0.33695	-0.56194	-0.453856	-0.0986349	-0.284151	0.609139	0.183662	-0.446804
203931_s_at	MRPL12	mitochondrial ribosomal protein L12	C1.3	-0.184101	0.237788	0.489408	0.0632161	0.328803	0.332053	-0.278429	0.0340095	-0.0729791	-0.387241	-0.372219	0.118462	-0.467402	0.451675	-0.10049	-0.0024462
218887_at	MRPL2	mitochondrial ribosomal protein L2	C1.3	0.0763673	0.524948	0.718654	0.2123	0.119603	0.448235	-0.488317	-0.25999	0.0446822	-0.374478	-0.172879	0.193985	-0.358575	0.536632	-0.177802	-0.21167
222993_at	MRPL37	mitochondrial ribosomal protein L37	C1.3	0.211549	0.54856	0.558464	0.139441	-0.00244577	0.251041	-0.463551	-0.147239	0.19887	-0.302407	-0.0084468	0.0078876	-0.289256	0.459743	-0.10527	-0.0796637
225797_at	MRPL54	mitochondrial ribosomal protein L54	C1.3	0.114737	0.460132	0.633387	0.225648	0.223249	0.471721	-0.411669	-0.172681	0.0329932	-0.350457	-0.136903	0.153092	-0.427761	0.462496	-0.054871	-0.144886
226296_s_at	MRPS15	mitochondrial ribosomal protein S15	C1.3	0.00937997	0.39827	0.619993	0.0682741	0.119709	0.351832	-0.291788	-0.267407	-0.0255485	-0.448484	-0.211397	0.149074	-0.325899	0.506178	-0.203207	-0.137463
212603_at	MRPS31	mitochondrial ribosomal protein S31	C1.3	0.0541292	0.605133	0.525862	-0.315787	0.066073	0.219578	-0.540859	-0.299241	-0.260403	-0.731446	-0.444305	0.0854518	-0.52351	0.302517	0.42026	-0.310265
203345_s_at	MTF2	metal response element binding transcription factor 2	C1.9	0.012117	-0.535125	-0.625985	-0.0621467	-0.0909206	-0.135942	0.723856	0.289136	-0.0966459	0.557847	0.166164	-0.0341461	0.434323	-0.581039	0.0641838	0.127148
214961_at	MTUS2	microtubule associated tumor suppressor candidate 2	C1.3	-0.00798849	0.254858	0.356188	0.136559	0.187791	0.142518	-0.20578	-0.207422	-0.0131298	-0.19916	-0.173879	0.0629428	-0.339454	0.342678	0.0656594	-0.143654
214133_at	MUC6	mucin 6, oligomeric mucus/gel-forming	C1.3	0.197619	0.527721	0.7687	0.337034	0.0747069	0.566481	-0.291114	-0.250658	-0.196138	-0.220179	-0.139628	0.104483	-0.146715	0.70587	-0.394186	-0.293629
216671_x_at	MUC8	mucin 8	C1.3	0.0406739	0.548942	0.750707	0.155598	0.227653	0.554617	-0.571103	-0.1169	-0.0949239	-0.45697	-0.342189	0.163879	-0.511619	0.599973	-0.0480695	-0.222483
208040_s_at	MYBPC3	myosin binding protein C, cardiac	C1.3	-0.0792142	0.421587	0.674919	0.290158	0.36045	0.681554	-0.339139	-0.391144	-0.117449	-0.304232	-0.344143	0.439664	-0.347074	0.433876	-0.183858	-0.373348
221660_at	MYL10	myosin, light chain 10, regulatory	C1.3	-0.101623	0.510847	0.572698	-0.254979	0.125218	0.262979	-0.344322	-0.353019	-0.319943	-0.721525	-0.520779	0.222311	-0.488976	0.355425	0.152079	-0.262448
210336_x_at	MZF1	myeloid zinc finger 1	C1.3	0.113911	0.28551	0.419365	-0.0330821	0.0289343	0.181781	-0.269892	-0.241599	0.277362	-0.354865	-0.108836	0.0326429	-0.458371	0.322083	0.0173092	0.0940817
226946_at	NADK2	NAD kinase 2, mitochondrial	C1.3	-0.183784	0.489251	0.644534	-0.000545109	0.369956	0.404526	-0.234086	-0.230289	-0.380949	-0.575021	-0.666267	0.182135	-0.373681	0.515113	0.0515846	-0.408812
209718_at	NCAPH2	non-SMC condensin II complex, subunit H2	C1.6	-0.396364	0.0714745	0.369769	0.0287054	0.411398	0.371527	-0.0796614	-0.0165304	-0.502762	-0.390205	-0.549107	0.320635	-0.216116	0.259648	-0.153657	-0.229398
217493_x_at	NCR2	natural cytotoxicity triggering receptor 2	C1.6	-0.248908	0.138814	0.393834	-0.0811249	0.267397	0.224394	-0.180586	0.254424	0.0240526	-0.571152	-0.358567	0.0631678	-0.550185	0.256802	-0.00485507	0.256162
208093_s_at	NDEL1	nudE neurodevelopment protein 1-like 1	C1.3	-0.167275	0.222988	0.506673	0.344475	0.415836	0.444889	-0.463573	0.174255	0.297948	-0.366938	-0.225123	0.276573	-0.799587	0.28951	0.012304	0.241047
227739_at	NDOR1	NADPH dependent diflavin oxidoreductase 1	C1.3	0.133268	0.390693	0.593376	0.0725728	-0.128234	0.115402	-0.172771	-0.284508	-0.0211626	-0.304147	-0.0890851	-0.151909	-0.155182	0.702141	-0.284472	-0.120499
202607_at	NDST1	N-deacetylase/N-sulfotransferase (heparan glucosaminyl) 1	C1.3	0.115433	0.535979	0.668767	-0.0985671	-0.0428294	0.151318	-0.457678	-0.178014	0.0165141	-0.617226	-0.165612	-0.0810798	-0.36929	0.583584	-0.0843616	-0.0532356
218563_at	NDUFA3	NADH dehydrogenase (ubiquinone) 1 alpha subcomplex, 3, 9kDa	C1.3	0.128621	0.396966	0.591327	0.138155	-0.0219983	0.160891	-0.510684	-0.0571796	0.143216	-0.361634	0.0330952	-0.0824938	-0.259877	0.602316	-0.280358	0.0222441
210720_s_at	NECAB3	N-terminal EF-hand calcium binding protein 3	C1.3	-0.0439053	0.418456	0.60924	0.17164	0.171004	0.446191	-0.298346	-0.392761	-0.180215	-0.377911	-0.242124	0.212202	-0.173887	0.471599	-0.207364	-0.329697
1557950_at	NEMF	nuclear export mediator factor	C1.2	0.377277	0.776242	0.572242	-0.142418	-0.231733	0.0525567	-0.372627	-0.525129	-0.0591011	-0.480675	-0.143896	-0.200169	-0.312971	0.595605	0.22856	-0.338931
218557_at	NIT2	nitrilase family, member 2	C1.3	0.46396	0.670692	0.702651	0.0712095	-0.106773	0.372564	-0.304381	-0.21912	0.0832723	-0.352123	-0.104098	-0.090214	-0.404087	0.650407	-0.0427425	-0.123535
217950_at	NOSIP	nitric oxide synthase interacting protein	C1.3	0.170914	0.45812	0.625736	0.0460309	0.0066362	0.331789	-0.244383	-0.321961	0.156344	-0.428753	-0.0999178	0.071261	-0.376519	0.490214	-0.168927	-0.0174664
206402_s_at	NPFF	neuropeptide FF-amide peptide precursor	C1.3	0.0275685	0.585101	0.670491	0.0510437	0.123183	0.40157	-0.127515	-0.535839	-0.154284	-0.449183	-0.382894	0.247028	-0.334856	0.485181	-0.0499644	-0.378557
230977_at	NPM2	nucleophosmin/nucleoplasmin 2	C1.3	-0.47336	0.272534	0.596422	0.0788507	0.567582	0.474353	-0.165337	-0.0880813	-0.337962	-0.629136	-0.645305	0.436127	-0.440233	0.291986	-0.113994	-0.189487
204648_at	NPR1	natriuretic peptide receptor 1	C1.3	-0.0778397	0.225857	0.609422	0.1141	0.183052	0.401609	-0.0786352	-0.16274	-0.0200977	-0.353095	-0.295316	0.159052	-0.309628	0.526025	-0.321033	-0.0592979
204310_s_at	NPR2	natriuretic peptide receptor 2	C1.3	0.454387	0.698895	0.678259	-0.0892289	-0.249251	0.300061	-0.293482	-0.405871	-0.141044	-0.469241	-0.15373	-0.149133	-0.368253	0.65203	0.0937217	-0.248856
204684_at	NPTX1	neuronal pentraxin I	C1.3	-0.0337752	0.310256	0.455482	-0.0815383	0.131953	0.275818	-0.165591	-0.197509	0.265708	-0.50816	-0.29048	0.151744	-0.566222	0.28308	0.0826155	0.0531596
210519_s_at	NQO1	NAD(P)H dehydrogenase, quinone 1	C1.3	0.312031	0.397332	0.553927	0.172605	0.00354544	0.384948	-0.567405	0.205461	0.143369	-0.289525	0.0780904	-0.122789	-0.502228	0.484792	-0.045161	0.20202
216248_s_at	NR4A2	nuclear receptor subfamily 4, group A, member 2	C1.2	0.124216	0.491044	0.35157	-0.0559147	0.00641459	0.279256	-0.499917	-0.0584218	-0.149255	-0.401416	-0.181618	0.0951056	-0.304867	0.116961	0.266509	-0.189295
208232_x_at	NRG1	neuregulin 1	C1.3	-0.0564422	0.321132	0.559495	0.141565	0.107671	0.404086	-0.353123	-0.15313	-0.0163421	-0.367033	-0.18161	0.161079	-0.291787	0.430445	-0.213342	-0.0941462
218625_at	NRN1	neuritin 1	C1.10	0.169374	-0.244543	-0.36973	-0.0135381	-0.287817	-0.336606	0.312585	-0.0146285	-0.0865112	0.512219	0.413622	-0.21517	0.759304	-0.182837	-0.21517	-0.159238
210510_s_at	NRP1	neuropilin 1	C1.3	0.416467	0.413021	0.49418	0.0513848	-0.164534	0.239479	-0.360215	0.108172	0.204516	-0.264068	0.185647	-0.207863	-0.32814	0.418752	-0.0542861	0.186929
1566785_x_at	NSF	N-ethylmaleimide-sensitive factor	C1.3	0.102157	0.149259	0.576424	0.651396	0.326731	0.647368	-0.235009	0.263373	0.188919	0.0948443	0.109414	0.190177	-0.210681	0.497523	-0.576775	0.108706
226536_at	NSMCE2	non-SMC element 2, MMS21 homolog (S. cerevisiae)	C1.3	-0.290134	0.0759493	0.46113	0.420805	0.487095	0.608055	-0.274229	0.109191	-0.120581	-0.112799	-0.282234	0.367091	-0.212809	0.330687	-0.394082	-0.0990422
207152_at	NTRK2	neurotrophic tyrosine kinase, receptor, type 2	C1.3	0.318298	0.650333	0.638662	0.182147	0.102505	0.48413	-0.589307	-0.135845	0.0334628	-0.290058	-0.106472	0.110274	-0.362835	0.452565	0.0290371	-0.249592
229353_s_at	NUCKS1	nuclear casein kinase and cyclin-dependent kinase substrate 1	C1.9	0.112724	-0.424283	-0.528282	0.153435	-0.16185	-0.246382	0.57407	0.0512972	0.141265	0.584045	0.431043	-0.124148	0.538206	-0.416181	-0.104438	0.116122
229044_at	NUDT17	nudix (nucleoside diphosphate linked moiety X)-type motif 17	C1.3	-0.0988829	0.453539	0.60716	0.220913	0.309082	0.438903	-0.431177	-0.171612	-0.109303	-0.375222	-0.270084	0.220882	-0.276691	0.439076	-0.167014	-0.235656
200714_x_at	OS9	osteosarcoma amplified 9, endoplasmic reticulum lectin	C1.3	-0.036741	0.238045	0.448576	0.0428008	0.188627	0.245695	-0.10314	-0.133892	0.0832218	-0.423602	-0.273345	0.0736891	-0.611018	0.410424	0.0200226	0.116471
224745_x_at	OTUD5	OTU deubiquitinase 5	C1.3	-0.260403	0.313777	0.616405	0.0521964	0.304373	0.34785	-0.278168	-0.1758	-0.0129338	-0.499114	-0.330376	0.239966	-0.349052	0.477119	-0.218773	-0.162652
210401_at	P2RX1	purinergic receptor P2X, ligand-gated ion channel, 1	C1.3	0.284269	0.556325	0.548196	-0.21223	-0.190526	0.204782	-0.288581	-0.413673	-0.242322	-0.414125	-0.265583	-0.126759	-0.152697	0.570122	0.0471678	-0.368145
203059_s_at	PAPSS2	3'-phosphoadenosine 5'-phosphosulfate synthase 2	C1.3	0.260941	0.582424	0.554407	-0.229267	-0.242627	-0.0227009	-0.36272	-0.345081	-0.0896985	-0.537689	-0.113946	-0.2325	-0.210149	0.588577	0.0121118	-0.172221
204752_x_at	PARP2	poly (ADP-ribose) polymerase 2	C1.3	0.0536232	0.548695	0.531163	-0.0243487	0.110202	0.277936	-0.476798	-0.514608	-0.18703	-0.465704	-0.367367	0.279013	-0.432182	0.322547	0.205157	-0.408139
232683_s_at	PARP6	poly (ADP-ribose) polymerase family, member 6	C1.3	-0.146499	0.392081	0.516961	-0.303726	0.107794	0.0108906	-0.39628	-0.229521	-0.108143	-0.725165	-0.435034	0.0453007	-0.430168	0.450726	0.0491644	-0.125343
204476_s_at	PC	pyruvate carboxylase	C1.3	0.0748321	0.626878	0.671293	-0.0464131	0.0912068	0.419764	-0.474503	-0.304386	-0.162296	-0.605	-0.4299	0.126117	-0.499338	0.505826	0.101751	-0.255384
203557_s_at	PCBD1	pterin-4 alpha-carbinolamine dehydratase/dimerization cofactor of hepatocyte nuclear factor 1 alpha	C1.3	0.505577	0.583514	0.694947	0.216103	-0.161506	0.426309	-0.388428	-0.11787	0.187528	-0.239536	0.161746	-0.115021	-0.348194	0.651186	-0.198152	0.0110957
227858_at	PCNXL3	pecanex-like 3 (Drosophila)	C1.3	0.194754	0.528265	0.714285	0.0812888	-0.10709	0.171916	-0.50467	-0.293523	-0.0222537	-0.481048	-0.0497641	-0.120722	-0.24134	0.74906	-0.275341	-0.121675
224467_s_at	PDCD2L	programmed cell death 2-like	C1.3	0.00446281	0.59731	0.805803	0.0515881	0.220255	0.477166	-0.39375	-0.349217	-0.187891	-0.592656	-0.411319	0.187892	-0.386908	0.642621	-0.15345	-0.316189
211171_s_at	PDE10A	phosphodiesterase 10A	C1.3	0.259772	0.558115	0.668252	0.13917	-0.106941	0.138539	-0.540039	-0.181508	-0.00955557	-0.405098	0.03346	-0.179584	-0.176338	0.720417	-0.256863	-0.117289
242435_at	PDE4A	phosphodiesterase 4A, cAMP-specific	C1.3	0.200427	0.346213	0.34737	-0.0210526	-0.129626	-0.0304904	-0.0359225	-0.209444	0.0386684	-0.339401	-0.035565	-0.161094	-0.291648	0.344499	0.0345749	0.080279
206348_s_at	PDK3	pyruvate dehydrogenase kinase, isozyme 3	C1.3	0.380722	0.61236	0.632589	0.0786065	-0.122922	0.133607	-0.457277	-0.232042	-0.0808264	-0.369887	-0.041906	-0.227521	-0.213649	0.759411	-0.136225	-0.198348
244126_at	PEX11G	peroxisomal biogenesis factor 11 gamma	C1.3	-0.23476	-0.0104438	0.299987	-0.0288193	0.206927	0.214193	-0.0459859	0.31042	-0.14769	-0.293231	-0.283271	-0.0142651	-0.22437	0.309104	-0.229061	0.172821
221604_s_at	PEX16	peroxisomal biogenesis factor 16	C1.3	0.261105	0.532717	0.475008	-0.0666363	-0.136076	0.146288	-0.272975	-0.30206	0.021685	-0.314077	-0.107771	-0.069173	-0.366066	0.398033	0.144641	-0.117074
218336_at	PFDN2	prefoldin subunit 2	C1.3	0.0640659	0.685445	0.751575	0.0773336	0.259736	0.542879	-0.482591	-0.429653	-0.280103	-0.595485	-0.462406	0.316299	-0.442912	0.489737	0.0500211	-0.450215
200659_s_at	PHB	prohibitin	C1.3	0.48014	0.646634	0.564399	-0.109135	-0.200181	0.200836	-0.388272	-0.309195	-0.0624792	-0.371222	-0.143018	-0.259706	-0.315946	0.63219	0.144844	-0.219451
218000_s_at	PHLDA1	pleckstrin homology-like domain, family A, member 1	C1.3	-0.036942	0.218582	0.557631	0.338036	0.162303	0.512366	-0.217825	0.0555101	-0.00398229	-0.213528	0.00279633	0.166735	-0.195475	0.441409	-0.468841	0.0612117
219019_at	PIDD	p53-induced death domain protein	C1.3	0.0627663	0.520445	0.686318	0.0834988	0.0475449	0.301122	-0.283456	-0.328562	-0.125791	-0.418298	-0.214209	0.0805744	-0.240875	0.611882	-0.219509	-0.252895
204369_at	PIK3CA	phosphatidylinositol-4,5-bisphosphate 3-kinase, catalytic subunit alpha	C1.9	-0.264385	-0.609466	-0.538946	0.154134	0.198502	-0.0499525	0.688017	0.179343	0.0874833	0.547963	0.0837582	0.168625	0.360049	-0.586112	-0.0439367	0.11047
209581_at	PLA2G16	phospholipase A2, group XVI	C1.3	0.283218	0.687526	0.768127	0.020294	0.02249	0.488301	-0.515124	-0.216848	-0.283715	-0.489255	-0.264094	0.0603543	-0.308793	0.594892	-0.0351811	-0.339201
227248_at	PLEKHH3	pleckstrin homology domain containing, family H (with MyTH4 domain) member 3	C1.3	0.0341815	0.233983	0.560833	0.406168	0.221428	0.397981	-0.261635	-0.111765	0.344236	-0.184198	0.0440775	0.112291	-0.385469	0.541	-0.392105	0.135434
221537_at	PLXNA1	plexin A1	C1.2	0.0846333	0.549594	0.586819	-0.0720143	0.00732266	0.196485	-0.272669	-0.129445	0.00924009	-0.555337	-0.190872	-0.0421759	-0.378299	0.505485	-0.047779	-0.040572
213030_s_at	PLXNA2	plexin A2	C1.3	0.0549523	0.316918	0.597021	0.352785	0.130108	0.320601	-0.270746	-0.0851731	-0.000922181	-0.145002	-0.0989164	-0.0153322	-0.130255	0.722803	-0.444145	-0.145011
204578_at	PPIP5K1	diphosphoinositol pentakisphosphate kinase 1	C1.2	0.155712	0.737105	0.715613	-0.211117	0.0354641	0.33833	-0.517653	-0.3621	-0.323406	-0.677707	-0.410102	0.0659678	-0.472985	0.545567	0.217765	-0.388285
217841_s_at	PPME1	protein phosphatase methylesterase 1	C1.3	-0.0221499	0.559325	0.804367	0.274014	0.226819	0.486239	-0.565664	-0.210466	0.0601677	-0.498025	-0.1745	0.240844	-0.457906	0.595797	-0.2639	-0.125139
223152_at	PPP1R12C	protein phosphatase 1, regulatory subunit 12C	C1.3	-0.259878	0.148274	0.540962	0.297341	0.331558	0.453822	-0.374915	-0.114188	0.0170792	-0.253966	-0.177953	0.339483	-0.198536	0.371964	-0.41631	-0.105268
41577_at	PPP1R16B	protein phosphatase 1, regulatory subunit 16B	C1.3	-0.0608487	0.454829	0.656306	0.0577029	0.232186	0.42794	-0.265151	-0.171968	-0.255206	-0.357092	-0.45131	0.198466	-0.214929	0.559778	-0.188105	-0.387081
200695_at	PPP2R1A	protein phosphatase 2, regulatory subunit A, alpha	C1.3	-0.137461	0.253689	0.62204	0.240713	0.329352	0.411401	-0.221796	-0.156637	0.312556	-0.390459	-0.138634	0.287043	-0.45416	0.463387	-0.361328	0.0708963
228070_at	PPP2R5E	protein phosphatase 2, regulatory subunit B', epsilon isoform	C1.3	0.00508174	0.290623	0.5206	0.379955	0.339854	0.552101	-0.396768	-0.165278	-0.078295	-0.186876	-0.240001	0.327328	-0.331529	0.391657	-0.214909	-0.188029
210597_x_at	PRB1	proline-rich protein BstNI subfamily 1	C1.3	-0.0885016	0.467744	0.725041	0.142229	0.325749	0.572975	-0.191189	-0.28611	-0.253464	-0.450496	-0.437113	0.308457	-0.368609	0.509802	-0.134483	-0.343445
206998_x_at	PRB3	proline-rich protein BstNI subfamily 3	C1.3	-0.090104	0.397314	0.677366	0.219772	0.288743	0.443063	-0.212045	-0.327699	-0.202103	-0.364368	-0.366149	0.218089	-0.205292	0.543865	-0.240019	-0.345053
220894_x_at	PRDM12	PR domain containing 12	C1.3	0.116059	0.308119	0.609816	0.486384	0.248465	0.591005	-0.420233	-0.0430281	0.0737136	-0.102142	0.0141321	0.28097	-0.291014	0.416387	-0.342782	-0.069263
243614_s_at	PRODH2	proline dehydrogenase (oxidase) 2	C1.3	-0.0802292	0.438252	0.727865	0.263991	0.336718	0.579827	-0.238846	-0.167271	-0.176538	-0.424634	-0.313843	0.272468	-0.375754	0.528062	-0.255197	-0.184794
233080_s_at	PRPF40A	PRP40 pre-mRNA processing factor 40 homolog A (S. cerevisiae)	C1.9	0.0176758	-0.551056	-0.601788	0.179629	-0.0276491	-0.136959	0.711331	0.121509	0.01318	0.686221	0.288061	0.0414348	0.427797	-0.542025	-0.0322833	0.114504
200000_s_at	PRPF8	pre-mRNA processing factor 8	C1.3	-0.0102885	0.589776	0.76915	0.137233	0.173765	0.450387	-0.458169	-0.418851	-0.207243	-0.535009	-0.357571	0.260741	-0.373152	0.610044	-0.165918	-0.361477
217794_at	PRR13	proline rich 13	C1.1	0.569525	0.571019	0.534618	0.0450877	-0.280075	0.309267	-0.244043	-0.18601	-0.134915	-0.130788	0.13407	-0.269679	0.0634567	0.592671	-0.163901	-0.242516
212068_s_at	PRRC2B	proline-rich coiled-coil 2B	C1.3	0.186912	0.386964	0.626743	0.474586	0.237026	0.475609	-0.415911	-0.202589	0.225291	-0.0976964	0.0422325	0.177313	-0.274834	0.541706	-0.28961	-0.168445
214226_at	PRSS53	protease, serine, 53	C1.3	-0.0928271	0.492968	0.580435	-0.0232376	0.300545	0.397929	-0.340369	-0.240097	-0.222266	-0.563333	-0.446393	0.289405	-0.474046	0.273034	0.189743	-0.303092
220892_s_at	PSAT1	phosphoserine aminotransferase 1	C1.3	0.234265	0.498838	0.639833	0.185058	0.0192841	0.2527	-0.421371	-0.215765	-0.0343371	-0.288601	-0.0370727	-0.0302594	-0.212175	0.68929	-0.270133	-0.192579
208799_at	PSMB5	proteasome (prosome, macropain) subunit, beta type, 5	C1.3	-0.113056	0.301281	0.622516	0.446644	0.360562	0.508026	-0.531799	0.0582813	0.0952396	-0.256822	-0.0124756	0.323927	-0.34027	0.388273	-0.381376	0.0102933
235665_at	PTOV1	prostate tumor overexpressed 1	C1.3	0.0393939	0.450657	0.617156	0.163095	0.118204	0.460146	-0.0988422	-0.288192	-0.134535	-0.259695	-0.245882	0.192948	-0.271636	0.521062	-0.225907	-0.235889
241983_at	PTPN2	protein tyrosine phosphatase, non-receptor type 2	C1.3	-0.0132032	0.336468	0.651191	0.218733	0.183537	0.464002	-0.287364	-0.0514946	-0.108012	-0.346616	-0.156922	0.0746348	-0.235767	0.552472	-0.305896	-0.0931094
206157_at	PTX3	pentraxin 3, long	C1.10	0.132835	-0.282916	-0.392483	0.0902799	-0.218532	-0.1687	0.332463	0.144236	-0.10046	0.519205	0.32725	-0.191171	0.677232	-0.229099	-0.225627	-0.0341466
207791_s_at	RAB1A	RAB1A, member RAS oncogene family	C1.7	-0.00854577	-0.580305	-0.686864	0.160176	-0.116687	-0.340266	0.406154	0.293812	0.595235	0.594941	0.607185	-0.0651988	0.319121	-0.644558	-0.0216344	0.449261
228612_at	RAB30-AS1	RAB30 antisense RNA 1 (head to head)	C1.3	0.118555	0.533063	0.624292	-0.0447569	-0.0185061	0.255688	-0.259504	-0.393013	-0.168386	-0.396631	-0.326073	0.00904853	-0.313788	0.611264	-0.052981	-0.276293
203150_at	RABEPK	Rab9 effector protein with kelch motifs	C1.3	0.254782	0.587841	0.428887	-0.241887	-0.15054	0.0337318	-0.483621	-0.454975	0.000884224	-0.487141	-0.191905	-0.0525047	-0.362147	0.342376	0.278649	-0.22489
211228_s_at	RAD17	RAD17 homolog (S. pombe)	C1.3	0.255852	0.639295	0.646094	0.083597	0.114382	0.392988	-0.651182	-0.273928	-0.13783	-0.433519	-0.271458	0.150586	-0.4476	0.450264	0.158621	-0.339853
203750_s_at	RARA	retinoic acid receptor, alpha	C1.3	0.105412	0.388622	0.678352	0.272696	0.135389	0.420361	-0.439453	-0.189946	0.00943078	-0.391757	-0.130566	0.0892957	-0.402884	0.626332	-0.276368	-0.0396386
223322_at	RASSF5	Ras association (RalGDS/AF-6) domain family member 5	C1.2	0.128334	0.541944	0.403744	-0.0368556	0.0208296	0.199162	-0.530845	-0.157055	-0.137811	-0.376347	-0.223632	-0.022243	-0.272925	0.351817	0.157947	-0.233851
204178_s_at	RBM14	RNA binding motif protein 14	C1.4	-0.118219	0.24782	0.645598	0.65164	0.439269	0.60283	-0.379432	0.137441	0.0778946	-0.119232	-0.11482	0.281271	-0.379174	0.489983	-0.41692	0.0270692
215747_s_at	RCC1	regulator of chromosome condensation 1	C1.3	0.211224	0.49226	0.653932	0.152495	-0.0467189	0.284901	-0.300223	-0.162188	-0.0266507	-0.240116	-0.0672685	-0.117335	-0.148735	0.731295	-0.316843	-0.161696
205331_s_at	REEP2	receptor accessory protein 2	C1.3	-0.113402	0.450852	0.800602	0.232099	0.391471	0.530728	-0.328054	-0.148824	-0.139455	-0.518913	-0.411801	0.234028	-0.447919	0.679755	-0.298627	-0.182243
220510_at	RHBG	Rh family, B glycoprotein (gene/pseudogene)	C1.3	-0.0226515	0.455917	0.664279	-0.0425779	0.180165	0.395069	-0.129993	-0.246483	-0.202173	-0.591519	-0.432266	0.155895	-0.468508	0.513139	-0.0397903	-0.175158
222349_x_at	RNF126P1	ring finger protein 126 pseudogene 1	C1.2	0.126862	0.610054	0.587275	-0.127959	-0.170213	-0.0104625	-0.458931	-0.337836	-0.147773	-0.517448	-0.214646	-0.20775	-0.191046	0.663972	-0.030306	-0.255943
236689_at	RNF151	ring finger protein 151	C1.3	-0.264644	0.384095	0.727477	0.048163	0.320487	0.449708	-0.351595	-0.122088	-0.106133	-0.605584	-0.457949	0.284616	-0.468463	0.519742	-0.228015	-0.117561
222660_s_at	RNF38	ring finger protein 38	C1.3	0.0859662	0.364981	0.626147	0.264703	0.234727	0.431846	-0.412855	0.0141737	0.298113	-0.299165	-0.0444255	0.195576	-0.47197	0.451294	-0.251171	0.0831144
213588_x_at	RPL14	ribosomal protein L14	C1.2	0.590081	0.776346	0.523908	-0.246792	-0.407077	0.0887306	-0.380869	-0.632992	-0.172883	-0.374321	-0.135905	-0.212141	-0.215694	0.587392	0.254548	-0.45126
225190_x_at	RPL35A	ribosomal protein L35a	C1.3	0.214186	0.649577	0.654435	0.0315277	0.0251039	0.269622	-0.371102	-0.456558	-0.0399676	-0.429064	-0.236064	0.0781426	-0.29352	0.596301	-0.0990063	-0.307213
219762_s_at	RPL36	ribosomal protein L36	C1.3	0.090874	0.459016	0.750754	0.473245	0.30674	0.661901	-0.39805	-0.201042	-0.0948451	-0.213543	-0.157198	0.323806	-0.274278	0.551169	-0.342541	-0.281319
200763_s_at	RPLP1	ribosomal protein, large, P1	C1.3	0.0203003	0.386756	0.65238	0.212591	0.246593	0.503131	-0.307617	-0.170149	-0.141741	-0.428048	-0.336978	0.259242	-0.553022	0.47788	-0.144842	-0.0427797
226078_at	RPUSD1	RNA pseudouridylate synthase domain containing 1	C1.3	-0.147985	0.431841	0.633509	0.140355	0.314828	0.520445	-0.271417	-0.28072	-0.171093	-0.449769	-0.367376	0.317072	-0.452231	0.414788	-0.00773802	-0.296286
218088_s_at	RRAGC	Ras-related GTP binding C	C1.3	-0.0759282	0.352942	0.58294	0.0660894	0.243127	0.385468	-0.387559	-0.183409	-0.0937557	-0.552462	-0.441449	0.199421	-0.6222	0.446653	0.00405802	-0.0304384
233380_s_at	RUFY1	RUN and FYVE domain containing 1	C1.3	-0.113646	0.369506	0.636442	0.163649	0.253858	0.446869	-0.188192	-0.244035	-0.0707759	-0.475257	-0.288621	0.335336	-0.445164	0.416984	-0.214716	-0.100734
234928_x_at	RUNX3	runt-related transcription factor 3	C1.3	0.165514	0.472971	0.624672	0.150209	0.0123446	0.400866	-0.498631	-0.265851	-0.111159	-0.315561	-0.146336	0.0665658	-0.33708	0.590252	-0.123608	-0.213727
218377_s_at	RWDD2B	RWD domain containing 2B	C1.3	0.385368	0.426646	0.475608	-0.00353692	-0.0730865	0.259028	-0.146952	-0.0249685	0.0934241	-0.29719	-0.0572176	-0.166356	-0.45024	0.451782	0.0959976	0.0749917
225500_x_at	SCAF1	SR-related CTD-associated factor 1	C1.3	0.0012561	0.242846	0.52476	0.207886	0.183813	0.332742	-0.0819126	-0.00454689	-0.00894424	-0.214193	-0.167519	0.124726	-0.237009	0.494037	-0.306434	-0.0820769
212158_at	SDC2	syndecan 2	C1.10	0.277484	-0.377048	-0.424003	0.41541	-0.112286	0.0141428	0.296461	0.30544	0.304933	0.814548	0.566447	-0.0262148	0.366706	-0.355267	-0.177005	0.208989
201093_x_at	SDHA	succinate dehydrogenase complex, subunit A, flavoprotein (Fp)	C1.3	-0.0731092	0.651117	0.667249	-0.220392	0.193219	0.326079	-0.372164	-0.481158	-0.304827	-0.735751	-0.539952	0.19775	-0.379969	0.433937	0.162795	-0.451706
209880_s_at	SELPLG	selectin P ligand	C1.3	0.301257	0.556743	0.537125	-0.0265323	-0.0788119	0.220224	-0.454153	-0.299495	0.00143494	-0.434627	-0.0838737	-0.0297851	-0.353639	0.439519	0.0740627	-0.141836
202283_at	SERPINF1	serpin peptidase inhibitor, clade F (alpha-2 antiplasmin, pigment epithelium derived factor), member 1	C1.10	-0.201136	-0.695546	-0.602582	0.293235	0.0353835	-0.148064	0.496488	0.418415	0.382809	0.646954	0.510811	0.070075	0.359773	-0.560476	-0.29221	0.460776
212465_at	SETD3	SET domain containing 3	C1.3	-0.121532	0.206973	0.361225	0.108935	0.234269	0.255449	0.0284565	-0.216827	-0.0357411	-0.19136	-0.221548	0.155241	-0.0455719	0.302007	-0.179032	-0.253517
215454_x_at	SFTPC	surfactant protein C	C1.3	-0.0280827	0.444861	0.657646	0.177516	0.209099	0.460414	-0.268806	-0.358735	-0.0922495	-0.36429	-0.244113	0.335572	-0.327526	0.450067	-0.204679	-0.276174
224954_at	SHMT1	serine hydroxymethyltransferase 1 (soluble)	C1.3	0.302146	0.548702	0.678297	0.20982	0.0196038	0.528702	-0.363971	-0.279799	-0.153522	-0.205307	-0.154506	0.0680097	-0.268994	0.621478	-0.154958	-0.28936
232470_at	SIK1	salt-inducible kinase 1	C1.3	-0.0852965	0.158079	0.48182	0.254724	0.159213	0.402008	-0.263047	-0.0134067	0.0711761	-0.1723	-0.0726113	0.131905	-0.167605	0.43725	-0.409145	0.00827549
229796_at	SIX4	SIX homeobox 4	C1.1	0.341679	0.14887	0.131323	0.00574743	-0.186705	0.140118	0.0815737	0.17193	0.283995	-0.126297	0.166474	-0.205946	-0.445819	0.0708616	0.210388	0.403761
203727_at	SKIV2L	superkiller viralicidic activity 2-like (S. cerevisiae)	C1.3	-0.0338355	0.357	0.585372	0.334532	0.247117	0.477097	-0.442974	-0.210992	-0.201475	-0.241147	-0.185993	0.275285	-0.164737	0.465102	-0.357032	-0.238233
230382_at	SLC11A1	solute carrier family 11 (proton-coupled divalent metal ion transporter), member 1	C1.3	0.40373	0.607143	0.630244	0.0247931	-0.0645257	0.396333	-0.315766	-0.273739	-0.0340596	-0.256139	-0.0922271	-0.056196	-0.180876	0.584331	-0.0598734	-0.313171
207408_at	SLC22A14	solute carrier family 22, member 14	C1.3	0.268781	0.536357	0.587377	-0.184538	-0.185296	0.099802	-0.320002	-0.297267	-0.0492962	-0.494026	-0.206448	-0.237861	-0.344692	0.658877	0.0511099	-0.138868
225306_s_at	SLC25A29	solute carrier family 25 (mitochondrial carnitine/acylcarnitine carrier), member 29	C1.6	-0.127218	0.0835195	0.340648	0.156127	0.171312	0.24565	-0.210593	0.207466	0.260755	-0.290584	0.00269422	0.136412	-0.472925	0.212712	-0.181343	0.332523
223296_at	SLC25A33	solute carrier family 25 (pyrimidine nucleotide carrier), member 33	C1.3	0.350743	0.587984	0.597725	-0.117563	-0.125862	0.260115	-0.406686	-0.353969	-0.119782	-0.459215	-0.240051	-0.0482152	-0.418417	0.596062	0.0664736	-0.213482
226737_at	SLC25A42	solute carrier family 25, member 42	C1.3	0.0783165	0.609975	0.598942	-0.15594	0.0466401	0.278204	-0.184997	-0.479955	-0.219031	-0.496948	-0.495927	0.110419	-0.287127	0.481773	0.149211	-0.495036
228181_at	SLC30A1	solute carrier family 30 (zinc transporter), member 1	C1.3	-0.0212314	0.476871	0.474639	-0.0544683	0.111205	0.113317	-0.567089	-0.227894	-0.161421	-0.577767	-0.395552	0.0458887	-0.45656	0.398264	0.185284	-0.188388
202433_at	SLC35B1	solute carrier family 35, member B1	C1.3	-0.0335327	0.541989	0.717618	0.174055	0.263222	0.398573	-0.405309	-0.101051	-0.016524	-0.54143	-0.330131	0.168716	-0.558023	0.499393	-0.0317553	-0.0853594
205592_at	SLC4A1	solute carrier family 4 (anion exchanger), member 1 (Diego blood group)	C1.3	-0.260442	0.177269	0.351185	0.00803401	0.210069	0.127516	-0.614205	0.0268086	0.0702717	-0.477513	-0.23003	0.129181	-0.484582	0.302332	-0.0466514	0.108668
214930_at	SLITRK5	SLIT and NTRK-like family, member 5	C1.3	0.140602	0.475239	0.597259	-0.0333871	0.0549913	0.311701	-0.404461	-0.124578	0.0631511	-0.503518	-0.180597	0.0337776	-0.529049	0.533666	-0.0304161	-0.00869489
201320_at	SMARCC2	SWI/SNF related, matrix associated, actin dependent regulator of chromatin, subfamily c, member 2	C1.3	0.238361	0.629853	0.817404	0.284526	0.0653835	0.489681	-0.426288	-0.38129	-0.0178918	-0.331506	-0.150222	0.109361	-0.295166	0.793082	-0.315734	-0.317701
209257_s_at	SMC3	structural maintenance of chromosomes 3	C1.9	0.159694	-0.51732	-0.625772	0.0307447	-0.311462	-0.38711	0.808469	0.261181	0.387008	0.58964	0.523393	-0.298909	0.44505	-0.444311	-0.0952587	0.428729
212147_at	SMG5	SMG5 nonsense mediated mRNA decay factor	C1.3	-0.149971	0.20413	0.599628	0.26206	0.336796	0.451067	-0.433283	0.289956	-0.0521735	-0.363625	-0.231447	0.110158	-0.4696	0.517966	-0.298728	0.152783
201794_s_at	SMG7	SMG7 nonsense mediated mRNA decay factor	C1.3	-0.153945	0.40688	0.532255	-0.0499818	0.333208	0.314993	-0.501908	-0.00016033	-0.349829	-0.595807	-0.603668	0.149552	-0.541726	0.39246	0.145344	-0.158697
218391_at	SNF8	SNF8, ESCRT-II complex subunit	C1.3	0.0992431	0.526813	0.74652	0.293462	0.199657	0.460769	-0.555835	-0.264483	-0.174391	-0.330983	-0.156373	0.219366	-0.235714	0.628977	-0.274936	-0.367993
218032_at	SNN	stannin	C1.3	0.192328	0.532639	0.567501	0.0428235	0.015915	0.199687	-0.48793	-0.26822	-0.158577	-0.411397	-0.247129	-0.0690639	-0.388143	0.579379	0.0367568	-0.173189
201342_at	SNRPC	small nuclear ribonucleoprotein polypeptide C	C1.3	0.217666	0.551117	0.592308	0.0940083	0.0117742	0.25944	-0.543043	0.046279	0.1096	-0.397848	-0.0857548	-0.146925	-0.352744	0.599662	-0.0922848	-0.00840028
1555388_s_at	SNX25	sorting nexin 25	C1.3	0.0312205	0.26117	0.633878	0.386671	0.2208	0.330418	-0.410392	-0.0471887	0.0555143	-0.232018	-0.0357153	0.0615622	-0.347871	0.666383	-0.38188	0.00196802
228662_at	SOCS7	suppressor of cytokine signaling 7	C1.3	0.235915	0.406671	0.330374	0.226873	0.0763176	0.250002	-0.408543	-0.038166	0.0848839	-0.0870831	-0.00473884	0.00763876	-0.164609	0.289113	0.0320011	-0.178872
207788_s_at	SORBS3	sorbin and SH3 domain containing 3	C1.3	0.0332391	0.5887	0.623167	-0.0819052	0.0449293	0.314502	-0.318307	-0.386976	-0.371378	-0.396549	-0.405843	0.094214	-0.0563181	0.527498	-0.0294604	-0.58402
218164_at	SPATA20	spermatogenesis associated 20	C1.3	0.0752371	0.608575	0.706466	-0.0178195	0.0596844	0.292223	-0.364309	-0.482678	-0.0150582	-0.558147	-0.30923	0.0669202	-0.444763	0.685094	-0.0488424	-0.281594
214404_x_at	SPDEF	SAM pointed domain containing ETS transcription factor	C1.3	0.22557	0.611287	0.799435	0.142849	0.0306699	0.432732	-0.540682	-0.27015	-0.131804	-0.440118	-0.163643	0.0423543	-0.280168	0.757425	-0.250399	-0.293367
216119_s_at	SPEF1	sperm flagellar 1	C1.3	0.302612	0.584693	0.683382	0.126962	-0.0203845	0.296419	-0.431779	-0.328665	-0.0598277	-0.369606	-0.0924072	-0.0618812	-0.247481	0.721133	-0.160313	-0.27402
1559474_at	SPEG	SPEG complex locus	C1.3	0.104463	0.309827	0.518381	0.14646	-0.0502752	0.257242	-0.265378	-0.228538	0.0511214	-0.319034	-0.0263287	0.02583	-0.272155	0.46412	-0.24775	0.0326422
230046_at	SPRED3	sprouty-related, EVH1 domain containing 3	C1.3	-0.069251	0.506366	0.628985	-0.206757	0.162833	0.443176	-0.244571	-0.338642	-0.483408	-0.652772	-0.524023	0.247156	-0.295339	0.377704	0.0452713	-0.408421
238331_at	SPRN	shadow of prion protein homolog (zebrafish)	C1.3	0.0835749	0.565045	0.748283	0.0467454	-0.00963219	0.25621	-0.451329	-0.28831	-0.0926095	-0.519262	-0.162486	0.0212813	-0.248176	0.656453	-0.235165	-0.211835
214549_x_at	SPRR1A	small proline-rich protein 1A	C1.3	0.0424038	0.619532	0.677542	-0.180863	0.159677	0.292799	-0.410455	-0.433183	-0.312831	-0.641453	-0.520675	0.0923717	-0.330361	0.561961	0.130807	-0.495583
206938_at	SRD5A2	steroid-5-alpha-reductase, alpha polypeptide 2 (3-oxo-5 alpha-steroid delta 4-dehydrogenase alpha 2)	C1.3	0.058551	0.395123	0.531902	0.0029325	0.0387084	0.20368	-0.25846	-0.0953435	-0.274	-0.438703	-0.283025	-0.0933104	-0.246757	0.603777	-0.153413	-0.120192
235718_at	SRL	sarcalumenin	C1.3	0.137185	0.453276	0.671974	0.308726	0.152705	0.442821	-0.445198	-0.233418	-0.132169	-0.265041	-0.18949	0.120553	-0.278919	0.719023	-0.327608	-0.25396
208992_s_at	STAT3	signal transducer and activator of transcription 3 (acute-phase response factor)	C1.3	-0.15797	0.11535	0.47502	0.345832	0.293561	0.389295	-0.278517	0.26746	0.129539	-0.299817	-0.0522367	0.165374	-0.368426	0.363302	-0.374777	0.233776
204596_s_at	STC1	stanniocalcin 1	C1.3	0.141697	0.311696	0.375497	-0.064024	0.0643703	0.262004	-0.221871	0.00205912	0.186992	-0.442199	-0.105289	0.0957537	-0.703224	0.149476	0.224668	0.254261
209622_at	STK16	serine/threonine kinase 16	C1.2	0.563263	0.748496	0.411604	-0.297614	-0.439659	-0.0514356	-0.344857	-0.524606	-0.10726	-0.388341	-0.0609958	-0.346208	-0.189156	0.473006	0.402287	-0.370429
1569335_a_at	STRA6	stimulated by retinoic acid 6	C1.6	-0.260231	-0.0203424	0.23957	0.290532	0.27035	0.0710764	-0.207415	-0.0457372	0.223658	-0.04063	-0.123104	0.191032	-0.258466	0.292789	-0.27301	0.0519304
1553030_a_at	SUOX	sulfite oxidase	C1.3	0.250011	0.365175	0.569334	0.339099	0.0443752	0.423333	-0.140673	-0.101608	0.189314	-0.141232	0.106589	0.0826333	-0.262967	0.446301	-0.298101	0.035017
205613_at	SYT17	synaptotagmin XVII	C1.3	0.024321	0.341745	0.623438	0.261439	0.217928	0.556148	-0.310102	-0.185191	-0.067504	-0.273798	-0.236108	0.257401	-0.350539	0.493123	-0.251217	-0.162117
202840_at	TAF15	TAF15 RNA polymerase II, TATA box binding protein (TBP)-associated factor, 68kDa	C1.3	0.274864	0.426766	0.421417	-0.101873	-0.111279	0.229281	-0.238823	0.0315767	-0.0667892	-0.328655	-0.17319	-0.16688	-0.288868	0.387845	0.11839	-0.0550166
235154_at	TAF3	TAF3 RNA polymerase II, TATA box binding protein (TBP)-associated factor, 140kDa	C1.10	0.177493	-0.155144	-0.427023	-0.258854	-0.368982	-0.326028	0.148578	-0.142885	-0.165634	0.311042	0.297799	-0.189085	0.614411	-0.2874	0.0677695	-0.224152
210053_at	TAF5	TAF5 RNA polymerase II, TATA box binding protein (TBP)-associated factor, 100kDa	C1.3	0.373267	0.328149	0.45731	0.127435	-0.0232092	0.346882	-0.198804	-0.115744	0.0139506	-0.137037	0.0272043	0.00321413	-0.290546	0.376569	-0.0460797	-0.0470296
1555853_at	TAPSAR1	TAP1 and PSMB8 antisense RNA 1	C1.3	0.182024	0.468814	0.621665	0.00728269	-0.0639948	0.150632	-0.602449	-0.171537	-0.00497726	-0.515646	-0.0998865	-0.118828	-0.375204	0.634294	-0.106425	-0.0368719
201815_s_at	TBC1D5	TBC1 domain family, member 5	C1.3	-0.212752	0.455972	0.739606	0.138048	0.304989	0.360816	-0.357022	-0.376663	-0.385044	-0.484056	-0.546217	0.207541	-0.238872	0.734206	-0.288885	-0.451136
205424_at	TBKBP1	TBK1 binding protein 1	C1.3	0.372263	0.564268	0.633785	-0.0164116	-0.175042	0.315902	-0.201907	-0.308279	0.0989163	-0.390033	-0.0769352	-0.145611	-0.359907	0.627951	-0.0689872	-0.0582411
205766_at	TCAP	titin-cap	C1.6	-0.289236	0.0843913	0.4071	-0.0525165	0.347693	0.33535	-0.175532	0.281282	-0.10086	-0.488601	-0.340742	0.152183	-0.373718	0.240463	-0.155134	0.148428
212931_at	TCF20	transcription factor 20 (AR1)	C1.3	-0.0414211	0.36173	0.516463	0.152974	0.154589	0.322822	-0.367942	-0.158124	-0.0534288	-0.364905	-0.267668	0.107672	-0.400455	0.473303	-0.145712	-0.0379313
216647_at	TCF3	transcription factor 3	C1.3	0.146993	0.478211	0.5545	-0.0864528	-0.123241	0.122116	-0.239676	-0.343591	-0.118588	-0.379142	-0.277452	-0.157797	-0.270077	0.650457	-0.0429779	-0.195721
228606_at	TCTEX1D2	Tctex1 domain containing 2	C1.3	0.168889	0.575113	0.722525	0.315181	0.284151	0.602751	-0.470541	-0.203768	-0.274034	-0.313779	-0.274665	0.263369	-0.322393	0.538002	-0.136918	-0.372751
1553493_a_at	TDH	L-threonine dehydrogenase (pseudogene)	C1.3	0.163714	0.460048	0.646746	0.140826	0.0188328	0.283545	-0.309182	-0.238535	0.0484506	-0.436201	-0.18945	-0.0558991	-0.48616	0.646282	-0.105398	0.00127946
213361_at	TDRD7	tudor domain containing 7	C1.3	0.0290395	0.398237	0.661236	0.227203	0.206245	0.511578	-0.278768	-0.090819	-0.238804	-0.373524	-0.2739	0.114667	-0.247102	0.542153	-0.236785	-0.188449
225840_at	TEF	thyrotrophic embryonic factor	C1.3	0.108479	0.552326	0.791957	0.366398	0.267894	0.619234	-0.38474	-0.262221	-0.215245	-0.309974	-0.248091	0.214486	-0.276047	0.70539	-0.321236	-0.351537
212084_at	TEX261	testis expressed 261	C1.3	0.124464	0.455376	0.798811	0.396124	0.196159	0.64999	-0.449502	-0.179529	-0.101365	-0.278033	-0.172005	0.238172	-0.336987	0.696208	-0.413861	-0.2
220417_s_at	THAP4	THAP domain containing 4	C1.3	-0.176309	0.319772	0.66164	0.134074	0.397542	0.486011	-0.311274	-0.0358278	-0.0743888	-0.527137	-0.352045	0.292338	-0.469503	0.432602	-0.19185	-0.0692929
201447_at	TIA1	TIA1 cytotoxic granule-associated RNA binding protein	C1.3	0.0526086	0.307086	0.462375	0.34087	0.233069	0.329827	-0.308769	-0.216689	0.125768	-0.185923	-0.0570007	0.164886	-0.315625	0.3857	-0.152105	-0.0902907
203342_at	TIMM17B	translocase of inner mitochondrial membrane 17 homolog B (yeast)	C1.2	-0.032708	0.450538	0.523017	0.0236921	0.105008	0.208275	-0.462946	-0.0125836	-0.0232808	-0.499966	-0.188645	0.0245553	-0.41068	0.388743	0.0084768	-0.0120908
210130_s_at	TM7SF2	transmembrane 7 superfamily member 2	C1.3	0.0237936	0.19879	0.561498	0.241782	0.112283	0.347269	-0.241519	0.0581092	-0.0268514	-0.204292	-0.0410415	0.0270552	-0.26143	0.587057	-0.40409	0.0560203
200929_at	TMED10	transmembrane emp24-like trafficking protein 10 (yeast)	C1.3	-0.0524527	0.2199	0.526677	0.423881	0.365575	0.529596	-0.249092	0.138904	0.103374	-0.193269	-0.0678213	0.257074	-0.404154	0.345124	-0.227363	0.0319498
229486_s_at	TMEM132A	transmembrane protein 132A	C1.3	-0.20685	0.334352	0.508996	-0.0680076	0.336088	0.370828	-0.185823	-0.254749	-0.20331	-0.514736	-0.468024	0.290913	-0.299613	0.280097	-0.00557891	-0.289669
227063_at	TMEM256	transmembrane protein 256	C1.3	0.328097	0.498758	0.490433	0.198915	-0.0953191	0.210894	-0.324823	-0.167315	0.14006	-0.142059	0.0550458	-0.117565	-0.122602	0.541749	-0.175771	-0.137098
225287_s_at	TMEM55B	transmembrane protein 55B	C1.3	0.151494	0.577316	0.714513	0.181487	0.0208333	0.405019	-0.480222	-0.185283	0.0543605	-0.429088	-0.110716	0.108777	-0.377042	0.587883	-0.207461	-0.12222
202700_s_at	TMEM63A	transmembrane protein 63A	C1.3	0.0697785	0.603981	0.799418	0.0643023	0.0934311	0.361658	-0.384527	-0.410174	-0.300031	-0.513206	-0.376441	0.0872383	-0.301873	0.760806	-0.17856	-0.400596
225271_at	TMEM63B	transmembrane protein 63B	C1.3	0.0861185	0.421644	0.672015	0.148808	0.0978985	0.373698	-0.440604	-0.0329012	0.203208	-0.377704	-0.059836	0.00465065	-0.336694	0.609623	-0.286773	0.0100189
202704_at	TOB1	transducer of ERBB2, 1	C1.3	0.0785311	0.369236	0.474676	-0.101769	0.0144405	0.0843374	-0.536195	0.165543	-0.247713	-0.508598	-0.261906	-0.25407	-0.373044	0.578622	0.0107784	0.041097
203512_at	TRAPPC3	trafficking protein particle complex 3	C1.3	0.0878734	0.684919	0.805265	0.202461	0.260283	0.492334	-0.646266	-0.274213	-0.162511	-0.48299	-0.294163	0.193431	-0.349579	0.610336	-0.09535	-0.391035
210541_s_at	TRIM27	tripartite motif containing 27	C1.3	0.329475	0.326554	0.55231	0.475633	0.0605421	0.570074	-0.212249	-0.126773	0.254223	0.036193	0.254217	0.164488	-0.14909	0.390601	-0.397185	-0.00960439
213885_at	TRIM3	tripartite motif containing 3	C1.3	-0.179978	0.205235	0.421077	-0.0141162	0.304812	0.346675	-0.234386	0.0597208	-0.175517	-0.413275	-0.479317	0.170231	-0.533296	0.328666	0.0239774	0.0113572
233750_s_at	TRMT1L	tRNA methyltransferase 1 homolog (S. cerevisiae)-like	C1.3	0.048163	0.354958	0.615939	0.334852	0.277558	0.549381	-0.415387	0.123465	0.119265	-0.266407	-0.15522	0.114389	-0.476337	0.483722	-0.181566	0.0651558
218475_at	TRMT2A	tRNA methyltransferase 2 homolog A (S. cerevisiae)	C1.3	-0.243064	0.316124	0.659987	0.23627	0.424006	0.497544	-0.267163	-0.110164	-0.0404758	-0.493256	-0.347211	0.362682	-0.447471	0.373551	-0.198886	-0.0979397
221907_at	TRMT61A	tRNA methyltransferase 61 homolog A (S. cerevisiae)	C1.3	0.149165	0.441433	0.531121	0.0463786	0.00210809	0.24104	-0.161061	-0.256596	0.192421	-0.216539	-0.12758	-0.0180447	-0.145389	0.505864	-0.148499	-0.211332
218977_s_at	TRNAU1AP	tRNA selenocysteine 1 associated protein 1	C1.3	0.162208	0.398053	0.600909	0.286967	0.00781066	0.228777	-0.393328	-0.0589557	-0.00761725	-0.196857	0.0203431	-0.0987479	-0.210975	0.716095	-0.344347	-0.0675903
220968_s_at	TSPAN9	tetraspanin 9	C1.3	-0.0044018	0.329961	0.49049	-0.00817151	0.0436027	0.167427	-0.318326	-0.147486	-0.151537	-0.377753	-0.276337	0.0103258	-0.371355	0.448945	-0.0161717	-0.0781809
231948_s_at	UBE2F	ubiquitin-conjugating enzyme E2F (putative)	C1.3	0.0846195	0.483181	0.573708	-0.0328709	0.0254926	0.189061	-0.40478	-0.326497	-0.196393	-0.443962	-0.342048	0.0196236	-0.364257	0.55536	0.0300962	-0.262431
225209_s_at	UBE2J2	ubiquitin-conjugating enzyme E2, J2	C1.3	-0.192242	0.199226	0.504918	0.308268	0.301317	0.290502	-0.404126	0.0365699	0.0704215	-0.28377	-0.0843057	0.226543	-0.267055	0.350227	-0.328625	0.0206063
209103_s_at	UFD1L	ubiquitin fusion degradation 1 like (yeast)	C1.3	0.139333	0.454427	0.698026	0.244157	0.040999	0.283434	-0.448597	-0.107997	0.0475258	-0.375347	0.000532644	-0.0441975	-0.264896	0.708289	-0.356402	-0.0466332
1552656_s_at	UHMK1	U2AF homology motif (UHM) kinase 1	C1.3	-0.0205908	0.395394	0.543267	-0.0835693	0.183904	0.388684	-0.140966	-0.354076	-0.228824	-0.460793	-0.437742	0.246147	-0.286779	0.351973	-0.0247672	-0.312287
226678_at	UNC13D	unc-13 homolog D (C. elegans)	C1.3	0.0313093	0.392322	0.573888	-0.0373149	0.0131795	0.191852	-0.55131	0.0388231	-0.274121	-0.516567	-0.295131	-0.152756	-0.36403	0.640622	-0.0784257	-0.0494846
213100_at	UNC5B	unc-5 homolog B (C. elegans)	C1.3	0.187237	0.628981	0.75556	0.0267886	-0.0575122	0.232683	-0.428635	-0.420915	-0.0111728	-0.544699	-0.147333	0.000367081	-0.33139	0.681629	-0.156486	-0.211538
228219_s_at	UPB1	ureidopropionase, beta	C1.3	-0.00201695	0.407794	0.619393	0.175426	0.124247	0.351437	-0.178289	-0.301043	0.12181	-0.35909	-0.16988	0.18217	-0.328508	0.449955	-0.211255	-0.100649
208947_s_at	UPF1	UPF1 regulator of nonsense transcripts homolog (yeast)	C1.3	0.154482	0.551381	0.696551	0.142807	0.039899	0.412158	-0.394867	-0.240912	-0.13599	-0.367191	-0.180532	0.0707635	-0.309057	0.66062	-0.199188	-0.24316
208909_at	UQCRFS1	ubiquinol-cytochrome c reductase, Rieske iron-sulfur polypeptide 1	C1.2	0.0849752	0.770975	0.703011	-0.264033	0.0286477	0.144114	-0.612046	-0.429318	-0.170178	-0.786723	-0.465394	-0.0288194	-0.547854	0.599198	0.296046	-0.347154
208971_at	UROD	uroporphyrinogen decarboxylase	C1.3	0.161683	0.39631	0.574657	0.302704	0.0494859	0.320746	-0.126843	-0.323436	-0.00969441	-0.124474	-0.0234409	0.0305607	-0.058629	0.615279	-0.352619	-0.255641
214879_x_at	USF2	upstream transcription factor 2, c-fos interacting	C1.3	-0.053033	0.496364	0.718079	0.181869	0.262064	0.498708	-0.423996	-0.118058	-0.2972	-0.395935	-0.303261	0.165924	-0.174837	0.559667	-0.219646	-0.360817
223289_s_at	USP38	ubiquitin specific peptidase 38	C1.3	-0.0250276	0.225463	0.431136	0.126694	0.305412	0.389855	-0.373984	0.161024	0.0996532	-0.27752	-0.111827	0.180725	-0.330966	0.218783	-0.137893	0.0755722
201796_s_at	VARS	valyl-tRNA synthetase	C1.3	-0.0435361	0.339141	0.418067	0.0123135	0.222061	0.295836	-0.0509957	-0.0562348	-0.366839	-0.466133	-0.469425	0.0960899	-0.439066	0.282587	0.144751	-0.0919316
203683_s_at	VEGFB	vascular endothelial growth factor B	C1.3	0.197043	0.615943	0.723557	0.0641641	-0.0755294	0.150149	-0.483069	-0.269356	-0.0406642	-0.486861	-0.108904	-0.139595	-0.309328	0.742275	-0.152921	-0.153032
212156_at	VPS39	vacuolar protein sorting 39 homolog (S. cerevisiae)	C1.3	0.191332	0.488348	0.667203	0.257963	0.108304	0.356762	-0.49502	-0.164874	-0.0724765	-0.310809	-0.139313	0.0364562	-0.303054	0.630218	-0.18074	-0.199289
235923_at	VTI1A	vesicle transport through interaction with t-SNAREs 1A	C1.3	0.172449	0.537602	0.700539	0.199933	0.198024	0.519114	-0.254716	-0.150106	0.0221992	-0.407547	-0.250143	0.176233	-0.56862	0.542137	-0.0650547	-0.0922945
238864_at	VWA3A	von Willebrand factor A domain containing 3A	C1.3	0.032746	0.507178	0.642422	0.108049	0.135708	0.358297	-0.276554	-0.365828	-0.307374	-0.43507	-0.432633	0.103772	-0.428865	0.603768	-0.0122702	-0.290307
202112_at	VWF	von Willebrand factor	C1.3	0.19902	0.581381	0.674023	0.109001	-0.0528556	0.218374	-0.389777	-0.242881	-0.172452	-0.370668	-0.0748367	-0.0951321	-0.0833895	0.727771	-0.291324	-0.281068
221712_s_at	WDR74	WD repeat domain 74	C1.3	0.206514	0.526406	0.745176	0.267574	0.103433	0.359357	-0.640441	-0.180554	-0.0209551	-0.3571	-0.131162	0.0207877	-0.360666	0.74836	-0.246362	-0.176666
224434_s_at	WDR83	WD repeat domain 83	C1.3	0.378524	0.669929	0.74302	0.254278	0.0383752	0.491764	-0.45817	-0.23397	0.0797535	-0.32003	-0.0226848	0.0742544	-0.450227	0.567193	-0.0358395	-0.169322
238105_x_at	WNT7B	wingless-type MMTV integration site family, member 7B	C1.3	0.0200557	0.519479	0.625567	0.108979	0.0400176	0.26452	-0.13476	-0.349399	-0.0307901	-0.354102	-0.187478	0.0886967	-0.243736	0.554488	-0.185044	-0.233642
44563_at	WRAP53	WD repeat containing, antisense to TP53	C1.3	0.0993522	0.519673	0.691442	0.174639	0.178356	0.409327	-0.598001	-0.0820242	-0.0849845	-0.409861	-0.264271	0.0984467	-0.4753	0.638815	-0.120053	-0.154641
208775_at	XPO1	exportin 1	C1.10	-0.0417915	-0.628659	-0.539336	0.567732	0.102985	0.0145229	0.401866	0.339928	0.45761	0.845544	0.596755	0.132257	0.38753	-0.529879	-0.304672	0.343005
227421_at	YBEY	ybeY metallopeptidase (putative)	C1.3	-0.155359	0.430573	0.685834	0.205373	0.405264	0.521381	-0.269212	-0.266515	-0.138104	-0.404714	-0.389325	0.364589	-0.419621	0.461958	-0.119358	-0.31337
221939_at	YIPF2	Yip1 domain family, member 2	C1.3	0.181249	0.423929	0.697338	0.148163	0.0269035	0.389215	-0.246267	-0.132436	-0.141362	-0.29212	-0.189837	-0.043343	-0.165796	0.740064	-0.397639	-0.145246
213999_at	YIPF4	Yip1 domain family, member 4	C1.3	0.198245	0.634243	0.798737	0.12794	0.0611283	0.396658	-0.339071	-0.402898	-0.0583873	-0.514921	-0.222947	0.0242472	-0.346103	0.724231	-0.17763	-0.244909
227978_s_at	ZADH2	zinc binding alcohol dehydrogenase domain containing 2	C1.7	0.0835557	-0.034639	0.178637	0.288072	0.0126049	0.149337	-0.0630941	0.0929974	0.661996	0.0381756	0.331282	0.0235407	-0.378883	0.156008	-0.214767	0.451257
218020_s_at	ZFAND3	zinc finger, AN1-type domain 3	C1.3	-0.0982538	0.628346	0.724593	-0.209249	0.137926	0.253146	-0.435068	-0.503671	-0.303899	-0.799655	-0.577724	0.18428	-0.43733	0.54454	0.0797632	-0.404564
201531_at	ZFP36	ZFP36 ring finger protein	C1.3	-0.0348671	0.448142	0.793816	0.273192	0.255607	0.465016	-0.478975	0.0673937	0.00551985	-0.460195	-0.150225	0.0856302	-0.384771	0.708814	-0.403162	-0.00709534
206416_at	ZNF205	zinc finger protein 205	C1.3	0.114321	0.494535	0.718736	0.243535	0.155512	0.401337	-0.443119	-0.193554	-0.123026	-0.396496	-0.195333	0.0267183	-0.253534	0.719814	-0.278658	-0.233572
203248_at	ZNF24	zinc finger protein 24	C1.3	0.0715146	0.513124	0.728973	0.152336	0.278035	0.541756	-0.247505	-0.182904	-0.106903	-0.452029	-0.317751	0.188354	-0.356894	0.548141	-0.144193	-0.256531
227613_at	ZNF331	zinc finger protein 331	C1.10	0.00267437	-0.320044	-0.405552	0.112219	-0.123798	-0.273996	0.371574	0.0240963	-0.082525	0.557759	0.351608	-0.100912	0.701356	-0.21843	-0.231157	-0.164392
226111_s_at	ZNF385A	zinc finger protein 385A	C1.3	0.021631	0.511101	0.623966	-0.00482822	0.0908413	0.42769	-0.213881	-0.328631	-0.212328	-0.434749	-0.385235	0.162487	-0.383712	0.46694	0.0492385	-0.321419
225307_at	ZNF511	zinc finger protein 511	C1.3	-0.109179	0.0730054	0.398642	0.518088	0.319863	0.383966	-0.244857	0.196576	0.128259	0.011461	0.0766335	0.227621	-0.207496	0.23962	-0.375837	0.126509
1553718_at	ZNF548	zinc finger protein 548	C1.3	0.160198	0.600202	0.595598	-0.357348	-0.00264093	0.244955	-0.290017	-0.386054	-0.259379	-0.750613	-0.546023	0.024929	-0.539853	0.447786	0.306993	-0.261377
204175_at	ZNF593	zinc finger protein 593	C1.3	0.0921844	0.548591	0.791147	0.293176	0.162789	0.461257	-0.488715	-0.106443	-0.0949484	-0.351827	-0.164599	0.11825	-0.330669	0.683568	-0.286407	-0.201317
213529_at	ZNF688	zinc finger protein 688	C1.3	0.158026	0.547743	0.457151	-0.272904	-0.0468571	0.173479	-0.404366	-0.309731	-0.222512	-0.530998	-0.349482	0.0163461	-0.326657	0.367207	0.212598	-0.293674
232162_at	ZNF696	zinc finger protein 696	C1.3	0.197817	0.463877	0.601714	-0.0187251	-0.0815686	0.0970517	-0.150072	-0.197163	0.0466942	-0.415697	-0.157609	-0.235034	-0.317229	0.746988	-0.170479	-0.0264215
227101_at	ZNF800	zinc finger protein 800	C1.9	0.043476	-0.450624	-0.438562	0.193264	-0.0739072	-0.0899177	0.764254	0.0998101	0.252198	0.66443	0.446979	-0.016279	0.584565	-0.410335	-0.232836	0.0816041
211995_x_at	ACTG1	actin, gamma 1	C1.11	0.207988	-0.0631721	0.251024	0.610088	-0.00399135	0.282096	-0.0520808	0.320778	0.456729	0.412564	0.544114	-0.0830362	0.217174	0.356722	-0.76583	0.299642
230341_x_at	ADAMTS10	ADAM metallopeptidase with thrombospondin type 1 motif, 10	C1.3	0.0994186	0.228736	0.409377	0.293385	0.0133116	0.190612	-0.236424	-0.0262636	-0.00754316	0.0122816	0.0892566	0.0149954	0.114397	0.402599	-0.439145	-0.101176
218203_at	ALG5	ALG5, dolichyl-phosphate beta-glucosyltransferase	C1.1	0.468785	0.185977	0.230773	0.488656	-0.221328	0.110297	0.0178358	0.101308	0.475553	0.357596	0.582738	-0.282719	0.214905	0.339557	-0.411565	0.152367
220989_s_at	AMN	amnion associated transmembrane protein	C1.3	-0.220423	0.147411	0.481641	0.37517	0.314284	0.416477	-0.2586	-0.116629	-0.0472319	-0.153458	-0.227069	0.314258	-0.267131	0.374103	-0.318087	-0.112397
218555_at	ANAPC2	anaphase promoting complex subunit 2	C1.3	0.171062	0.402137	0.569671	0.425734	0.0844888	0.316129	-0.418412	-0.143164	-0.00374029	-0.046421	0.0177694	-0.0243548	-0.117482	0.694098	-0.37955	-0.188208
208260_at	AVPR1B	arginine vasopressin receptor 1B	C1.3	0.0265793	0.342601	0.559665	0.307012	0.154037	0.530927	-0.207009	-0.0912268	-0.144522	-0.2077	-0.0978877	0.236418	-0.232263	0.418545	-0.309638	-0.123206
226054_at	BRD4	bromodomain containing 4	C1.9	-0.149724	-0.012339	0.268721	0.191122	0.219302	0.369328	0.496742	-0.251402	-0.160958	0.0816001	-0.166305	0.323507	0.206984	0.165391	-0.465392	-0.25117
217768_at	C14orf166	chromosome 14 open reading frame 166	C1.2	0.30425	0.36041	-0.0626142	-0.269114	-0.161745	0.0155312	-0.306333	-0.176543	-0.141795	-0.145846	-0.0761687	0.00606425	-0.225478	-0.263191	0.709971	-0.247766
204247_s_at	CDK5	cyclin-dependent kinase 5	C1.3	0.245095	0.387544	0.550892	0.258127	0.00413718	0.479174	0.0324597	-0.397167	0.0584539	-0.151227	-0.0155029	0.187762	-0.139902	0.385125	-0.274851	-0.172322
201183_s_at	CHD4	chromodomain helicase DNA binding protein 4	C1.6	-0.196559	-0.0210037	0.29546	0.357023	0.209067	0.321829	0.325706	-0.298323	-0.00667479	0.0530432	-0.114073	0.318144	-0.0253916	0.276636	-0.450123	-0.129967
202329_at	CSK	c-src tyrosine kinase	C1.3	0.0291499	0.352376	0.639421	0.335358	0.186234	0.641773	-0.181683	-0.187869	-0.202915	-0.192021	-0.158935	0.315907	-0.0891097	0.479338	-0.475982	-0.250804
202572_s_at	DLGAP4	discs, large (Drosophila) homolog-associated protein 4	C1.6	-0.335685	-0.302174	0.168146	0.33731	0.372424	0.311911	-0.0632563	0.507402	0.0378793	0.0123511	-0.0368907	0.127393	-0.0752946	0.183289	-0.520869	0.311095
202711_at	EFNB1	ephrin-B1	C1.5	-0.0901094	0.322187	0.524036	0.446461	0.300127	0.609742	-0.267575	-0.288316	-0.2606	-0.132785	-0.195035	0.426562	-0.0474904	0.340271	-0.400402	-0.347558
212351_at	EIF2B5	eukaryotic translation initiation factor 2B, subunit 5 epsilon, 82kDa	C1.3	0.431706	0.466844	0.60185	0.412249	-0.0531203	0.427539	-0.342902	-0.109998	0.226437	-0.0239522	0.188991	-0.0677693	-0.254426	0.591463	-0.243707	-0.0278546
222460_s_at	FAM192A	family with sequence similarity 192, member A	C1.3	0.116993	0.375924	0.696292	0.586987	0.233939	0.552642	-0.370764	0.0156404	0.176462	-0.0879601	0.112268	0.16314	-0.23456	0.560303	-0.451653	-0.0405711
223035_s_at	FARSB	phenylalanyl-tRNA synthetase, beta subunit	C1.3	0.270054	0.621459	0.749124	0.312414	0.139468	0.627649	-0.466483	-0.163248	0.0273486	-0.285957	-0.0340337	0.169486	-0.311302	0.54473	-0.215481	-0.204251
210973_s_at	FGFR1	fibroblast growth factor receptor 1	C1.3	0.394269	0.208937	0.28839	0.226671	-0.151259	0.217766	-0.345113	0.242289	0.133245	0.129315	0.356706	-0.233475	0.0614395	0.344614	-0.212464	0.0434644
200959_at	FUS	fused in sarcoma	C1.3	-0.0999421	-0.0942196	0.154768	0.449864	0.226554	0.257628	0.183306	-0.08344	0.0079839	0.231253	0.0758307	0.196663	0.222744	0.190974	-0.519632	-0.0988921
230418_s_at	GALNT16	UDP-N-acetyl-alpha-D-galactosamine:polypeptide N-acetylgalactosaminyltransferase 16	C1.3	0.194148	0.436375	0.447376	0.251665	0.0503808	0.372689	-0.344553	-0.238917	-0.413792	-0.136688	-0.227074	0.11655	-0.0906126	0.409671	-0.0847966	-0.382289
200736_s_at	GPX1	glutathione peroxidase 1	C1.3	0.0746253	0.116311	0.372234	0.302002	0.0883502	0.149752	-0.212933	0.122903	0.0515403	-0.00869712	0.154903	-0.0176045	0.0899495	0.46524	-0.555907	0.0199661
205276_s_at	GTPBP1	GTP binding protein 1	C1.3	-0.0547836	0.22799	0.510168	0.30066	0.210705	0.312588	0.0320493	-0.0694515	-0.114802	-0.203781	-0.13003	0.141866	-0.114703	0.452122	-0.435683	-0.0475146
211654_x_at	HLA-DQB1	major histocompatibility complex, class II, DQ beta 1	C1.3	0.10466	0.41979	0.664667	0.436649	0.25445	0.629374	-0.551876	-0.11604	-0.123431	-0.19553	-0.102802	0.264983	-0.201889	0.481845	-0.296754	-0.270453
201991_s_at	KIF5B	kinesin family member 5B	C1.1	-0.0152865	0.14318	-0.0638478	-0.436865	0.0400191	0.0525271	0.147107	-0.232694	-0.321632	-0.297704	-0.436931	0.165902	-0.317524	-0.266592	0.646905	-0.249211
243053_x_at	LOC100128079	uncharacterized LOC100128079	C1.3	-0.276611	0.224827	0.548082	0.37052	0.337951	0.359563	-0.182509	-0.272394	-0.208623	-0.25819	-0.170635	0.320005	-0.00844471	0.465595	-0.514219	-0.286528
220143_x_at	LUC7L	LUC7-like (S. cerevisiae)	C1.3	-0.157522	0.115783	0.479298	0.452552	0.388779	0.557951	0.174509	-0.0801693	-0.0375298	-0.0972979	-0.164005	0.373137	-0.147036	0.316653	-0.465188	-0.0845247
211561_x_at	MAPK14	mitogen-activated protein kinase 14	C1.3	-0.130957	0.290296	0.671145	0.457147	0.296149	0.48393	-0.302894	-0.0904087	-0.0252574	-0.240986	-0.059057	0.251413	-0.142558	0.554181	-0.564904	-0.106936
200769_s_at	MAT2A	methionine adenosyltransferase II, alpha	C1.3	0.131224	0.127493	0.352975	0.426815	0.0849849	0.286009	-0.440925	0.330638	0.2049	0.00955303	0.214075	-0.0184456	-0.191296	0.367864	-0.408883	0.27326
211342_x_at	MED12	mediator complex subunit 12	C1.3	-0.0891164	0.102363	0.388467	0.242281	0.172937	0.241461	0.15439	-0.381578	-0.0374992	-0.0141761	-0.162557	0.216771	0.0649342	0.386485	-0.429493	-0.260115
227927_at	NBPF20	neuroblastoma breakpoint family, member 20	C1.3	0.0399909	0.288225	0.490409	0.330265	0.0775695	0.323062	-0.477509	-0.22394	-0.0175639	-0.0993224	0.0560837	0.160081	0.025948	0.416409	-0.378434	-0.244102
229281_at	NPAS3	neuronal PAS domain protein 3	C1.5	0.199064	0.162829	0.353184	0.376849	0.130731	0.438164	-0.306155	0.0503907	-0.165993	0.0793978	0.112241	0.0976179	0.0296994	0.266796	-0.253319	-0.153427
228635_at	PCDH10	protocadherin 10	C1.11	0.216996	-0.0335359	0.291773	0.522316	-0.0596073	0.261929	-0.0105845	0.189204	0.19543	0.366705	0.473005	-0.0813727	0.296955	0.432122	-0.769293	0.132498
200788_s_at	PEA15	phosphoprotein enriched in astrocytes 15	C1.3	0.13584	0.19107	0.411125	0.182352	-0.00111171	0.148935	0.0116996	-0.308764	-0.09353	-0.140182	-0.0297752	-0.0140438	0.0150588	0.51185	-0.371232	-0.154342
230246_at	PLAC9	placenta-specific 9	C1.3	0.0450987	0.441649	0.658339	0.332182	0.112847	0.30185	-0.491445	-0.115676	-0.00905655	-0.290477	-0.00600213	0.0736563	-0.155674	0.577873	-0.371316	-0.135714
202185_at	PLOD3	procollagen-lysine, 2-oxoglutarate 5-dioxygenase 3	C1.3	0.401786	0.214997	0.355216	0.261717	-0.241761	0.104325	-0.00434022	0.00269809	0.0990003	0.0999254	0.273681	-0.30078	0.0558286	0.51275	-0.317884	0.0545792
202801_at	PRKACA	protein kinase, cAMP-dependent, catalytic, alpha	C1.6	-0.345719	0.148072	0.508344	0.199189	0.420279	0.34684	-0.0135569	-0.199819	-0.119951	-0.338671	-0.351879	0.337607	-0.0525181	0.399806	-0.479811	-0.223485
226716_at	PRR12	proline rich 12	C1.3	-0.0169501	0.195015	0.430844	0.42686	0.0871971	0.262549	-0.313363	-0.0586847	-0.0739751	0.020481	0.13963	0.0254456	0.255262	0.480186	-0.583168	-0.193673
206851_at	RNASE3	ribonuclease, RNase A family, 3	C1.3	0.107295	0.2762	0.496881	0.190706	0.117231	0.303006	-0.318799	0.0875854	0.133423	-0.256156	0.0766591	0.0306305	-0.208885	0.466928	-0.367273	0.0856517
208689_s_at	RPN2	ribophorin II	C1.1	0.544764	0.0568142	0.0412022	0.500122	-0.337106	0.0578466	0.0556896	0.214959	0.294783	0.516108	0.7002	-0.326108	0.331732	0.203211	-0.400352	0.208702
219507_at	RSRC1	arginine/serine-rich coiled-coil 1	C1.9	-0.0177839	-0.149987	-0.365974	-0.298941	0.0052569	-0.056046	0.506917	-0.0819822	-0.0667795	0.0279831	-0.177634	0.148527	-0.186716	-0.527962	0.509337	0.0619115
205769_at	SLC27A2	solute carrier family 27 (fatty acid transporter), member 2	C1.3	0.13871	0.581789	0.572195	-0.138432	-0.0434647	0.254937	-0.13493	-0.40786	-0.26819	-0.439697	-0.342659	-0.0305812	-0.111164	0.542414	-0.0665982	-0.364044
1554148_a_at	SLC33A1	solute carrier family 33 (acetyl-CoA transporter), member 1	C1.3	0.136152	0.209087	0.464694	0.469025	0.202424	0.515761	-0.502548	0.206462	0.0912226	-0.00308251	0.150435	0.17372	-0.156959	0.288914	-0.345162	0.04303
201622_at	SND1	staphylococcal nuclease and tudor domain containing 1	C1.3	0.256623	0.639549	0.594237	-0.0519119	-0.156523	0.191868	-0.346829	-0.533012	-0.263528	-0.329422	-0.157671	-0.023361	0.115619	0.606628	-0.199249	-0.544466
227498_at	SOX6	SRY (sex determining region Y)-box 6	C1.4	0.0913334	0.080866	0.317	0.524975	0.082287	0.225529	-0.542701	0.290907	0.135928	0.0449674	0.287035	-0.060326	-0.15437	0.358404	-0.383367	0.261162
224431_s_at	SUV420H2	suppressor of variegation 4-20 homolog 2 (Drosophila)	C1.3	0.0461204	0.138247	0.430109	0.370085	0.161147	0.404047	-0.396782	0.191247	0.312665	-0.0022392	0.175659	0.116751	-0.125438	0.335265	-0.436831	0.120144
1553599_a_at	SYCP3	synaptonemal complex protein 3	C1.3	0.148023	0.633065	0.832445	0.170276	0.117272	0.489548	-0.398147	-0.289046	-0.138443	-0.491026	-0.24795	0.108099	-0.348776	0.720388	-0.249446	-0.250925
1555427_s_at	SYNCRIP	synaptotagmin binding, cytoplasmic RNA interacting protein	C1.1	0.544719	0.132772	0.123029	0.41894	-0.286931	0.145117	-0.0969648	-0.0477686	0.367011	0.458028	0.624747	-0.179218	0.2505	0.198576	-0.286459	0.0180902
212005_at	SZRD1	SUZ RNA binding domain containing 1	C1.3	-0.011407	0.260916	0.585478	0.203591	0.070804	0.228859	-0.129533	-0.148608	0.030697	-0.286551	-0.0920275	-0.00717589	-0.163129	0.652077	-0.417356	-0.0701965
210978_s_at	TAGLN2	transgelin 2	C1.3	0.0519192	0.278177	0.519321	0.385504	0.231693	0.507186	-0.0639125	-0.0513138	-0.174255	-0.134164	-0.0798038	0.242356	-0.152143	0.387156	-0.337132	-0.15282
212494_at	TENC1	tensin like C1 domain containing phosphatase (tensin 2)	C1.3	-0.0401185	0.40745	0.571032	0.299079	0.200524	0.397498	-0.328633	-0.341329	-0.221092	-0.204017	-0.175314	0.272418	-0.0156166	0.461726	-0.336629	-0.416163
222638_s_at	TMEM242	transmembrane protein 242	C1.3	-0.026367	0.232345	0.537127	0.281299	0.0802968	0.27545	-0.235322	-0.181723	-0.0364224	-0.144031	-0.0178101	0.0921178	0.044483	0.548826	-0.49455	-0.208003
218776_s_at	TMEM62	transmembrane protein 62	C1.3	0.219765	0.471586	0.532129	0.0596884	-0.167491	0.154792	-0.457773	-0.259337	-0.0961542	-0.253432	0.0284151	-0.129406	0.0103679	0.579257	-0.225221	-0.256082
221496_s_at	TOB2	transducer of ERBB2, 2	C1.3	-0.278028	0.12117	0.358025	0.0538553	0.223905	0.309959	0.0246723	0.0280997	-0.206291	-0.219897	-0.322334	0.203075	-0.0388258	0.292377	-0.349766	-0.116447
217960_s_at	TOMM22	translocase of outer mitochondrial membrane 22 homolog (yeast)	C1.3	0.133762	0.48425	0.693956	0.377966	0.257552	0.650398	-0.362278	-0.126579	-0.215301	-0.221142	-0.110538	0.299426	-0.139495	0.472647	-0.357996	-0.299219
202264_s_at	TOMM40	translocase of outer mitochondrial membrane 40 homolog (yeast)	C1.3	-0.152373	0.32371	0.553499	0.0709085	0.260958	0.34348	0.0521556	-0.263345	-0.113455	-0.363275	-0.413157	0.302954	-0.228183	0.399065	-0.291342	-0.198868
202477_s_at	TUBGCP2	tubulin, gamma complex associated protein 2	C1.4	-0.017357	0.0784415	0.376688	0.578855	0.26119	0.427962	-0.136509	0.0907516	0.159877	0.184205	0.194417	0.238491	0.137225	0.258116	-0.626188	-0.00832996
223613_at	UQCR11	ubiquinol-cytochrome c reductase, complex III subunit XI	C1.3	-0.0694805	0.249086	0.4774	0.191364	0.158699	0.18485	-0.285277	-0.138487	0.167214	-0.2277	-0.0348664	0.150901	-0.0785953	0.42446	-0.439158	-0.0627762
223179_at	YPEL3	yippee-like 3 (Drosophila)	C1.3	0.401037	0.447811	0.473747	0.0936572	-0.172728	0.283927	0.107279	-0.40285	-0.236635	-0.0560367	-0.048521	-0.0541682	0.0918735	0.542096	-0.206106	-0.407225
213390_at	ZC3H4	zinc finger CCCH-type containing 4	C1.4	-0.116277	-0.21185	0.110308	0.530492	0.188992	0.217548	0.23354	0.104015	0.167948	0.323325	0.304659	0.198851	0.309153	0.115264	-0.670968	0.0519808
236269_at	ZNF628	zinc finger protein 628	C1.3	-0.0843269	0.418606	0.707678	0.195596	0.209204	0.382901	-0.47463	-0.163983	-0.105788	-0.466202	-0.180362	0.194303	-0.246975	0.533954	-0.320881	-0.174794
221600_s_at	AAMDC	adipogenesis associated, Mth938 domain containing	C1.3	0.214467	0.598933	0.507423	-0.316796	-0.167317	0.00826163	-0.158069	-0.404804	-0.369024	-0.504459	-0.371016	-0.179461	-0.185791	0.563369	0.155292	-0.385118
209620_s_at	ABCB7	ATP-binding cassette, sub-family B (MDR/TAP), member 7	C1.2	0.264349	0.692586	0.488208	-0.11927	-0.0174515	0.339036	-0.22993	-0.46531	-0.157841	-0.444738	-0.250539	0.16487	-0.318067	0.17893	0.353329	-0.413073
204212_at	ACOT8	acyl-CoA thioesterase 8	C1.3	-0.0384618	0.373869	0.505076	0.0556785	0.327368	0.452645	-0.342667	-0.0260259	-0.439088	-0.357667	-0.378739	0.186519	-0.127809	0.319806	-0.0501533	-0.357825
200996_at	ACTR3	ARP3 actin-related protein 3 homolog (yeast)	C1.10	-0.0395607	-0.549546	-0.413427	0.425928	0.124467	-0.0223947	0.279167	0.516086	0.553914	0.605414	0.516871	0.0828984	0.141359	-0.415919	-0.301714	0.537643
225554_s_at	ANAPC7	anaphase promoting complex subunit 7	C1.3	0.174447	0.616783	0.505112	-0.0791872	-0.022201	0.346713	-0.181505	-0.606727	-0.415657	-0.272206	-0.310596	0.132557	0.0657163	0.384958	0.0524168	-0.692681
232814_x_at	APOPT1	apoptogenic 1, mitochondrial	C1.5	-0.18069	0.363535	0.601985	0.168653	0.484351	0.686203	-0.103274	-0.231498	-0.246914	-0.371309	-0.468787	0.453222	-0.31565	0.305325	-0.0956674	-0.378385
201895_at	ARAF	v-raf murine sarcoma 3611 viral oncogene homolog	C1.3	-0.195741	0.357804	0.653077	0.355517	0.45574	0.564809	-0.559532	-0.170195	-0.303623	-0.318162	-0.335229	0.395297	-0.26231	0.43215	-0.213409	-0.383287
227427_at	ARHGEF25	Rho guanine nucleotide exchange factor (GEF) 25	C1.3	-0.0385814	0.324744	0.528803	0.220997	0.366193	0.614392	-0.00534225	-0.244717	-0.302977	-0.194245	-0.373411	0.404666	-0.224126	0.267642	-0.0711105	-0.410905
239147_at	ARSK	arylsulfatase family, member K	C1.2	0.385396	0.623682	0.387121	-0.139188	-0.13431	0.264792	-0.323521	-0.438582	-0.322805	-0.271989	-0.156729	0.027201	-0.123017	0.221123	0.293856	-0.456773
221652_s_at	ASUN	asunder spermatogenesis regulator	C1.2	0.36043	0.721487	0.638437	0.0353108	-0.0411472	0.440509	-0.21557	-0.652102	-0.280278	-0.375727	-0.298035	0.0940896	-0.183245	0.511725	0.0823541	-0.550227
233333_x_at	AVIL	advillin	C1.3	-0.298343	0.372938	0.528424	-0.116585	0.199359	0.125313	-0.453202	-0.338174	-0.504235	-0.597014	-0.555071	0.185838	-0.205492	0.519806	-0.0941894	-0.442388
207005_s_at	BCL2	B-cell CLL/lymphoma 2	C1.1	0.3507	0.542855	0.383641	-0.259814	-0.323818	-0.0108723	-0.233567	-0.343154	-0.167481	-0.435925	-0.208996	-0.265837	-0.302397	0.414411	0.324544	-0.186039
208517_x_at	BTF3	basic transcription factor 3	C1.2	0.37301	0.684786	0.339114	-0.500595	-0.241653	0.000855042	-0.396076	-0.485236	-0.344155	-0.523564	-0.397195	-0.145747	-0.266449	0.301798	0.556181	-0.485781
207129_at	CA5B	carbonic anhydrase VB, mitochondrial	C1.2	0.429176	0.646511	0.364466	-0.119253	-0.212317	0.177284	-0.27108	-0.591614	-0.231295	-0.243697	-0.165195	0.0192331	-0.0738673	0.257646	0.319264	-0.569136
208321_s_at	CABP1	calcium binding protein 1	C1.3	0.15216	0.50625	0.684925	0.222998	0.205082	0.486745	-0.309272	-0.362384	-0.0584889	-0.309464	-0.27154	0.158453	-0.275956	0.587542	-0.154885	-0.343431
225498_at	CHMP4B	charged multivesicular body protein 4B	C1.2	0.41777	0.732639	0.450074	-0.0475596	-0.139961	0.27018	-0.203149	-0.70233	-0.262453	-0.249947	-0.251392	0.0366965	-0.0747993	0.34556	0.292172	-0.653431
228519_x_at	CIRBP	cold inducible RNA binding protein	C1.3	0.273237	0.42554	0.476358	0.329718	0.00914194	0.209746	-0.294117	-0.373551	0.0392081	-0.0400451	0.0949495	0.0470694	-0.0285887	0.462894	-0.19999	-0.306632
213492_at	COL2A1	collagen, type II, alpha 1	C1.7	0.0776367	-0.356806	-0.256919	0.173567	-0.164646	-0.188747	0.24569	0.21933	0.715068	0.255635	0.517565	-0.16631	-0.102626	-0.164733	-0.191843	0.681637
214450_at	CTSW	cathepsin W	C1.3	0.192489	0.573805	0.596044	0.0223575	0.00578795	0.293969	-0.434054	-0.526266	-0.159395	-0.329647	-0.252535	0.0838208	-0.151043	0.590021	-0.0458571	-0.519735
225965_at	DDHD1	DDHD domain containing 1	C1.2	0.517652	0.792124	0.505001	-0.174821	-0.360162	0.055202	-0.325235	-0.576636	-0.111546	-0.356112	0.0154175	-0.23296	-0.0381269	0.499944	0.193924	-0.460715
218159_at	DDRGK1	DDRGK domain containing 1	C1.2	0.382781	0.726461	0.643016	-0.0597355	-0.127784	0.283106	-0.370928	-0.507937	-0.230567	-0.434253	-0.176795	-0.0630674	-0.134351	0.615507	-0.01077	-0.443865
221780_s_at	DDX27	DEAD (Asp-Glu-Ala-Asp) box polypeptide 27	C1.2	0.103816	0.283408	0.241038	-0.0152402	-0.0443932	0.17098	0.288916	-0.569731	-0.257228	0.0455919	-0.196966	0.114025	0.373101	0.269894	-0.168486	-0.64134
202481_at	DHRS3	dehydrogenase/reductase (SDR family) member 3	C1.3	0.493217	0.570777	0.547657	0.107268	-0.303735	0.181219	-0.181731	-0.423012	-0.115754	-0.0981205	0.145379	-0.183908	0.131159	0.631374	-0.247141	-0.361227
203590_at	DYNC1LI2	dynein, cytoplasmic 1, light intermediate chain 2	C1.2	0.0534695	0.464656	0.517759	0.0268606	-0.0255918	0.240579	-0.306139	-0.420552	-0.0393365	-0.372836	-0.116627	0.124385	-0.177454	0.380605	-0.0632862	-0.287959
201749_at	ECE1	endothelin converting enzyme 1	C1.5	-0.134003	0.301568	0.589313	0.35958	0.314886	0.601448	-0.430581	-0.129999	-0.141051	-0.218083	-0.166193	0.397145	-0.13366	0.355204	-0.375591	-0.264909
200789_at	ECH1	enoyl CoA hydratase 1, peroxisomal	C1.3	0.173901	0.418327	0.479995	0.0752682	-0.134114	0.0811158	-0.464109	-0.272749	-0.0185294	-0.29753	0.0948065	-0.0837952	-0.0171087	0.475773	-0.228331	-0.159686
202496_at	EDC4	enhancer of mRNA decapping 4	C1.3	-0.193818	0.396789	0.708043	0.328613	0.487383	0.609257	-0.415161	-0.151678	-0.209352	-0.350902	-0.328277	0.460415	-0.251483	0.445492	-0.323535	-0.360578
208887_at	EIF3G	eukaryotic translation initiation factor 3, subunit G	C1.2	0.151807	0.694201	0.529091	-0.233204	-0.14527	0.208214	-0.375638	-0.614383	-0.293178	-0.502083	-0.30673	0.0963417	-0.096627	0.377987	0.140586	-0.564791
203617_x_at	ELK1	ELK1, member of ETS oncogene family	C1.3	0.0510334	0.486787	0.583327	-0.0825727	0.111028	0.417276	-0.259891	-0.329307	-0.304297	-0.481888	-0.35066	0.231782	-0.337857	0.322204	0.0813332	-0.324152
226099_at	ELL2	elongation factor, RNA polymerase II, 2	C1.2	0.535197	0.619415	0.292687	-0.289174	-0.434993	-0.12854	-0.0232954	-0.581387	-0.318527	-0.198672	0.0434393	-0.32916	0.230008	0.396184	0.181384	-0.521343
202221_s_at	EP300	E1A binding protein p300	C1.2	0.21688	0.488701	0.311707	-0.166924	-0.0599741	0.0896849	-0.0413808	-0.338898	-0.468152	-0.237254	-0.351632	-0.0397056	0.00574921	0.315546	0.22757	-0.554844
212026_s_at	EXOC7	exocyst complex component 7	C1.3	-0.110993	0.353402	0.590153	0.373215	0.302937	0.548424	-0.29824	-0.318441	-0.064992	-0.207409	-0.227797	0.348134	-0.143905	0.428507	-0.282609	-0.381542
239197_s_at	EZH1	enhancer of zeste homolog 1 (Drosophila)	C1.3	0.0661115	0.446705	0.612126	0.346993	0.210458	0.459251	-0.342015	-0.312538	0.0114563	-0.192579	-0.13489	0.198554	-0.148567	0.552175	-0.342532	-0.282926
200019_s_at	FAU	Finkel-Biskis-Reilly murine sarcoma virus (FBR-MuSV) ubiquitously expressed	C1.2	0.450475	0.722869	0.503096	-0.191894	-0.214639	0.211904	-0.175215	-0.640289	-0.462195	-0.372171	-0.377438	-0.0670314	-0.125864	0.512535	0.222469	-0.590749
235372_at	FCRLA	Fc receptor-like A	C1.3	0.3716	0.584734	0.487655	-0.305235	-0.189324	0.116817	-0.20427	-0.353388	-0.227084	-0.373653	-0.221905	-0.179419	-0.0280656	0.531455	0.0501704	-0.407711
211825_s_at	FLI1	Fli-1 proto-oncogene, ETS transcription factor	C1.2	0.332687	0.519365	0.283772	-0.111342	-0.258769	0.103179	0.106921	-0.778141	-0.16941	-0.130072	-0.0717583	0.0199471	0.202983	0.270037	0.0473377	-0.588784
218030_at	GIT1	G protein-coupled receptor kinase interacting ArfGAP 1	C1.3	0.152768	0.501606	0.643686	0.270915	0.138888	0.4449	-0.567555	-0.18156	-0.202829	-0.322509	-0.103377	0.149442	-0.205204	0.550594	-0.25283	-0.263716
223378_at	GLIS2	GLIS family zinc finger 2	C1.3	0.129577	0.550035	0.597885	0.244414	0.121686	0.344137	-0.168065	-0.621851	-0.0546516	-0.197281	-0.151624	0.29541	-0.108464	0.429936	-0.15838	-0.499641
209276_s_at	GLRX	glutaredoxin (thioltransferase)	C1.3	0.219037	0.396495	0.241401	-0.00113418	-0.178971	0.0434696	-0.505185	-0.15947	-0.112757	-0.164109	0.0616062	-0.161111	-0.0635919	0.276877	0.15891	-0.230024
222067_x_at	HIST1H2BD	histone cluster 1, H2bd	C1.1	0.511038	0.555746	0.209798	-0.393075	-0.542907	-0.237357	-0.284428	-0.303528	-0.122763	-0.230649	0.150528	-0.46368	0.168166	0.321046	0.212687	-0.259594
204806_x_at	HLA-F	major histocompatibility complex, class I, F	C1.3	-0.220163	0.375359	0.468991	-0.102735	0.194741	0.303641	-0.228561	-0.315647	-0.357686	-0.590711	-0.439273	0.285041	-0.344961	0.288021	0.030943	-0.282287
211529_x_at	HLA-G	major histocompatibility complex, class I, G	C1.3	0.233251	0.663351	0.592564	-0.0531585	0.0117174	0.297027	-0.305498	-0.510422	-0.269239	-0.507671	-0.377392	0.118518	-0.388846	0.470119	0.174679	-0.408069
206074_s_at	HMGA1	high mobility group AT-hook 1	C1.3	-0.0752076	0.496587	0.658212	0.11912	0.223217	0.427804	-0.452122	-0.31794	-0.397072	-0.476792	-0.311243	0.257281	-0.107934	0.464001	-0.194389	-0.45655
200692_s_at	HSPA9	heat shock 70kDa protein 9 (mortalin)	C1.3	0.0306112	0.37113	0.445647	-0.337849	0.04682	0.153062	-0.0908098	-0.186336	-0.217375	-0.548227	-0.345825	-0.00774351	-0.190144	0.352252	0.0203784	-0.190422
203425_s_at	IGFBP5	insulin-like growth factor binding protein 5	C1.7	-0.0684294	-0.448292	-0.351605	-0.00205693	-0.0251344	-0.175	0.431015	0.416761	0.697312	0.26205	0.301267	-0.0769711	-0.0451596	-0.360753	-0.060596	0.592243
217148_x_at	IGLC1	immunoglobulin lambda constant 1 (Mcg marker)	C1.2	0.220647	0.673858	0.638307	-0.045426	0.0627546	0.453573	-0.0541795	-0.406362	-0.284234	-0.444195	-0.4099	0.152415	-0.297667	0.425074	0.118161	-0.433691
224514_x_at	IL17RC	interleukin 17 receptor C	C1.3	-0.0160231	0.341816	0.387626	0.0578789	0.111606	0.268839	-0.129264	-0.305483	-0.296312	-0.0693157	-0.319932	0.120183	0.165421	0.384288	-0.138898	-0.578637
217326_x_at	IL23A	interleukin 23, alpha subunit p19	C1.6	-0.475869	0.0401279	0.22257	0.0673496	0.33865	0.0931165	-0.0571382	-0.362075	-0.289213	-0.298384	-0.449777	0.401143	-0.0555726	0.155654	-0.202887	-0.325106
213475_s_at	ITGAL	integrin, alpha L (antigen CD11A (p180), lymphocyte function-associated antigen 1; alpha polypeptide)	C1.3	0.133676	0.617798	0.69561	-0.0426564	-0.121256	0.0840815	-0.526684	-0.48172	-0.18815	-0.527653	-0.168317	-0.0918209	-0.125323	0.758758	-0.202221	-0.369845
204990_s_at	ITGB4	integrin, beta 4	C1.3	-0.208593	0.338118	0.561934	0.0824807	0.324952	0.517289	-0.172071	-0.238898	-0.372477	-0.389482	-0.395272	0.374044	-0.0302437	0.280936	-0.235375	-0.424296
205842_s_at	JAK2	Janus kinase 2	C1.3	0.211829	0.539855	0.552146	0.251218	0.117523	0.396804	-0.451861	-0.386976	-0.0831603	-0.148577	-0.079716	0.189733	-0.138429	0.428885	-0.114009	-0.399035
201473_at	JUNB	jun B proto-oncogene	C1.3	0.0238754	0.334319	0.282484	-0.104154	-0.0713402	0.045331	0.19393	-0.392678	-0.131704	-0.183743	-0.235321	-0.0318809	0.112539	0.335034	-0.0643281	-0.382891
228777_at	KBTBD3	kelch repeat and BTB (POZ) domain containing 3	C1.3	0.199177	0.527888	0.45676	-0.0231311	0.0359464	0.218152	-0.312238	-0.14005	-0.220934	-0.232635	-0.22686	0.00327586	-0.0636475	0.373888	0.0761065	-0.424582
203205_at	KDM4A	lysine (K)-specific demethylase 4A	C1.3	0.00900604	0.448323	0.612488	0.264848	0.32595	0.641379	-0.430787	-0.204797	-0.109544	-0.218714	-0.258753	0.417081	-0.241461	0.364891	-0.18447	-0.387987
236426_at	KIF19	kinesin family member 19	C1.3	-0.185689	0.332854	0.511211	-0.0117325	0.289625	0.367442	-0.438104	-0.212516	-0.266117	-0.496101	-0.397339	0.318852	-0.279481	0.338554	-0.131522	-0.26851
207669_at	KRT83	keratin 83	C1.3	0.237612	0.711845	0.69354	-0.0911299	-0.152614	0.121074	-0.442892	-0.526768	-0.0695259	-0.548611	-0.141052	-0.0821917	-0.199561	0.674542	-0.0757002	-0.34554
231189_at	LINC01126	long intergenic non-protein coding RNA 1126	C1.3	0.133593	0.333496	0.363375	0.00542115	0.0483152	0.364545	0.121803	-0.309563	-0.349885	-0.109502	-0.280463	0.105696	0.0427261	0.254837	-0.00971482	-0.428855
236640_at	LOC100507165	uncharacterized LOC100507165	C1.3	0.115517	0.339178	0.214708	-0.239712	-0.149206	-0.0116096	0.0243711	-0.337915	-0.213522	-0.176036	-0.215556	-0.0759658	0.033786	0.227955	0.0906492	-0.301227
206953_s_at	LPHN2	latrophilin 2	C1.10	-0.0280551	-0.555741	-0.504336	0.383682	0.12333	-0.0348511	0.297448	0.312137	0.45026	0.594835	0.448404	0.181334	0.100761	-0.578696	-0.0863066	0.417263
206362_x_at	MAP3K10	mitogen-activated protein kinase kinase kinase 10	C1.3	-0.0247919	0.460234	0.623518	-0.0435578	0.0926101	0.229952	-0.329168	-0.19455	-0.364562	-0.584561	-0.358735	0.0442771	-0.245369	0.548911	-0.165456	-0.198726
223264_at	MESDC1	mesoderm development candidate 1	C1.3	0.312612	0.507188	0.411615	0.149485	-0.168723	0.1678	-0.302644	-0.392197	-0.454356	-0.0262959	-0.0562832	-0.10555	0.271283	0.53691	-0.168995	-0.58153
227024_s_at	MRPL55	mitochondrial ribosomal protein L55	C1.2	0.190142	0.697347	0.504337	-0.142319	0.00617723	0.183191	-0.668721	-0.266323	-0.202661	-0.507281	-0.285963	-0.0162964	-0.285018	0.366659	0.294492	-0.392123
206800_at	MTHFR	methylenetetrahydrofolate reductase (NAD(P)H)	C1.3	0.0229937	0.596606	0.700147	0.0808812	0.126945	0.37968	-0.24242	-0.331907	-0.293835	-0.47283	-0.325602	0.153288	-0.27298	0.552774	-0.132364	-0.327701
203036_s_at	MTSS1	metastasis suppressor 1	C1.3	0.0358586	0.251186	0.370115	-0.0736582	0.0556121	0.170483	-0.183081	-0.202579	-0.265891	-0.17788	-0.304427	0.000181754	0.0713081	0.396568	-0.101671	-0.39926
214765_s_at	NAAA	N-acylethanolamine acid amidase	C1.3	0.220343	0.416516	0.567083	0.443904	0.110237	0.506841	-0.268172	-0.265643	0.0715736	0.00880866	0.0796922	0.223704	-0.0623068	0.455252	-0.416099	-0.218544
235047_x_at	NACC1	nucleus accumbens associated 1, BEN and BTB (POZ) domain containing	C1.3	-0.0905722	0.36287	0.479977	-0.0308764	0.160461	0.353869	-0.226985	-0.160918	-0.130401	-0.39385	-0.249615	0.263356	-0.192801	0.31132	-0.155617	-0.246558
228880_at	NAT8L	N-acetyltransferase 8-like (GCN5-related, putative)	C1.2	0.388889	0.662926	0.474893	-0.290368	-0.199781	0.263683	-0.0507786	-0.600529	-0.362152	-0.417139	-0.306865	-0.0234314	-0.198207	0.369189	0.332462	-0.523082
1555548_at	NDUFA10	NADH dehydrogenase (ubiquinone) 1 alpha subcomplex, 10, 42kDa	C1.3	0.168517	0.506557	0.457942	-0.12297	-0.101603	0.0840968	-0.327726	-0.43757	-0.476214	-0.339457	-0.17633	-0.047721	0.0969664	0.51665	-0.101337	-0.506241
217150_s_at	NF2	neurofibromin 2 (merlin)	C1.3	-0.181836	0.324904	0.58733	0.244211	0.412854	0.535458	-0.264869	-0.178838	-0.110835	-0.378429	-0.328076	0.417729	-0.315291	0.351629	-0.279798	-0.189905
223217_s_at	NFKBIZ	nuclear factor of kappa light polypeptide gene enhancer in B-cells inhibitor, zeta	C1.2	0.337233	0.35024	0.183469	-0.206056	-0.301698	0.0375065	0.338149	-0.359971	-0.0773906	-0.0732702	-0.0124246	-0.199378	0.29402	0.225866	-0.0570352	-0.287113
232373_at	NOXA1	NADPH oxidase activator 1	C1.3	-0.238662	0.279212	0.451489	0.0592896	0.154446	0.0516419	-0.454523	-0.28212	-0.19081	-0.355635	-0.221809	0.207514	-0.0368069	0.393546	-0.259811	-0.331757
203289_s_at	NPRL3	nitrogen permease regulator-like 3 (S. cerevisiae)	C1.3	0.0714896	0.509212	0.691081	0.184543	0.226112	0.605789	-0.404763	-0.219231	-0.220277	-0.381943	-0.254361	0.258634	-0.312708	0.495849	-0.119296	-0.351413
209506_s_at	NR2F1	nuclear receptor subfamily 2, group F, member 1	C1.3	0.249403	0.530722	0.570868	0.178512	-0.059741	0.373994	-0.277853	-0.260004	-0.213785	-0.213467	0.00506492	0.0467577	0.00562052	0.501613	-0.262501	-0.317644
236088_at	NTNG1	netrin G1	C1.3	0.282086	0.548383	0.438253	-0.0226291	-0.0926327	0.223962	-0.0889479	-0.362135	-0.185955	-0.236742	-0.163263	-0.0105167	-0.134971	0.391579	0.0378065	-0.30937
206462_s_at	NTRK3	neurotrophic tyrosine kinase, receptor, type 3	C1.3	0.158572	0.545421	0.661528	0.0972379	0.0524157	0.329897	-0.441082	-0.219347	-0.128356	-0.412858	-0.154661	0.0637765	-0.25836	0.527319	-0.138388	-0.211785
219293_s_at	OLA1	Obg-like ATPase 1	C1.2	0.278577	0.663216	0.495388	-0.129931	-0.0623795	0.178162	-0.453416	-0.421685	-0.414661	-0.410638	-0.262992	0.00706753	-0.153106	0.433939	0.179431	-0.509263
1554414_a_at	OSGIN2	oxidative stress induced growth inhibitor family member 2	C1.2	0.213047	0.479167	0.287265	-0.143618	-0.170312	0.155935	0.0533533	-0.705232	-0.285561	-0.131787	-0.200224	0.0543019	0.198941	0.299171	0.0260946	-0.630415
1558680_s_at	PDE1A	phosphodiesterase 1A, calmodulin-dependent	C1.2	0.341732	0.483742	0.195819	-0.183691	-0.25274	0.0475996	0.124408	-0.805602	-0.233864	-0.0585183	-0.108659	0.0154135	0.279077	0.170528	0.157305	-0.678161
205872_x_at	PDE4DIP	phosphodiesterase 4D interacting protein	C1.8	-0.44846	-0.434113	-0.0254415	0.268037	0.4928	0.206874	-0.00927108	0.700952	0.487128	0.00898002	0.0187811	0.223555	-0.386039	-0.205124	-0.197911	0.616259
223081_at	PHF23	PHD finger protein 23	C1.3	0.288057	0.629488	0.660114	0.00994219	-0.0845973	0.183715	-0.45657	-0.296916	-0.17551	-0.419291	-0.11762	-0.12464	-0.116048	0.711714	-0.1614	-0.337408
223373_s_at	PLA2G12A	phospholipase A2, group XIIA	C1.3	0.0478035	0.509686	0.556065	0.0985822	0.120341	0.440319	-0.34129	-0.315132	-0.217745	-0.330602	-0.159204	0.224925	-0.14948	0.314644	-0.0382921	-0.383362
209533_s_at	PLAA	phospholipase A2-activating protein	C1.7	-0.190168	-0.481581	-0.230349	0.210047	0.14268	-0.0512111	0.151514	0.489362	0.545366	0.117259	0.316178	-0.0535868	-0.260803	-0.218882	-0.146428	0.740685
202619_s_at	PLOD2	procollagen-lysine, 2-oxoglutarate 5-dioxygenase 2	C1.2	0.471808	0.644005	0.316497	-0.396298	-0.311915	-0.0399117	-0.113892	-0.431699	-0.336443	-0.379592	-0.268236	-0.251007	-0.219588	0.361229	0.450214	-0.37143
1555778_a_at	POSTN	periostin, osteoblast specific factor	C1.7	-0.277026	-0.672714	-0.491626	0.247763	0.14149	-0.243367	0.491496	0.459748	0.680939	0.458131	0.428949	0.0251026	0.129701	-0.455856	-0.26074	0.612198
201490_s_at	PPIF	peptidylprolyl isomerase F	C1.3	0.205953	0.191918	0.191723	-0.270194	-0.208549	-0.0024395	-0.0379274	-0.0891163	0.233668	-0.232094	-0.0328511	-0.152445	-0.0702854	0.210333	-0.0293004	0.045439
202884_s_at	PPP2R1B	protein phosphatase 2, regulatory subunit A, beta	C1.3	0.219329	0.505141	0.409365	-0.105241	-0.167383	0.106138	-0.267094	-0.365387	-0.125142	-0.376307	-0.133982	-0.087745	-0.292144	0.410036	0.169654	-0.217728
201979_s_at	PPP5C	protein phosphatase 5, catalytic subunit	C1.3	0.0306281	0.572902	0.55031	-0.0711581	0.0761158	0.298535	-0.202574	-0.681439	-0.428664	-0.418695	-0.39604	0.250011	-0.0914725	0.445912	-0.0368083	-0.618574
222994_at	PRDX5	peroxiC1.5oxin 5	C1.5	-0.107023	0.329708	0.550487	0.294128	0.336616	0.591508	-0.178558	-0.135687	-0.073136	-0.28756	-0.323954	0.290424	-0.354689	0.375691	-0.184469	-0.138349
221443_x_at	PRLH	prolactin releasing hormone	C1.3	-0.0838882	0.301612	0.440935	-0.0413614	0.231269	0.315989	-0.255035	-0.234858	-0.186406	-0.411252	-0.293982	0.24855	-0.193583	0.224021	-0.02634	-0.275317
200820_at	PSMD8	proteasome (prosome, macropain) 26S subunit, non-ATPase, 8	C1.8	-0.164459	-0.485055	-0.138855	0.584947	0.224372	0.0882932	0.00634208	0.756049	0.57469	0.414977	0.499354	0.0167222	-0.0873801	-0.100747	-0.482027	0.71206
225370_at	PYGO2	pygopus family PHD finger 2	C1.3	0.337846	0.49506	0.403094	-0.0462586	-0.237293	0.0246417	-0.304674	-0.369597	-0.0741665	-0.252622	-0.00772013	-0.212674	-0.110438	0.452773	0.0861643	-0.23519
230837_at	RP6-206I17.2	phosphodiesterase 4D interacting protein pseudogene	C1.3	0.169103	0.455191	0.548362	0.131249	-0.0354373	0.355971	-0.199435	-0.492414	-0.183698	-0.21097	-0.171893	0.116964	-0.0286436	0.512311	-0.223827	-0.410613
200029_at	RPL19	ribosomal protein L19	C1.1	0.757235	0.715472	0.276303	-0.361016	-0.549025	-0.0346123	-0.140092	-0.595245	-0.232503	-0.213012	-0.0295685	-0.338041	0.027622	0.330221	0.450681	-0.512698
225541_at	RPL22L1	ribosomal protein L22-like 1	C1.1	0.40061	-0.275253	-0.40078	0.271163	-0.21359	-0.0915883	0.341256	0.418876	0.440127	0.644889	0.594275	-0.247908	0.271309	-0.335572	-0.0559865	0.40119
207585_s_at	RPL36AL	ribosomal protein L36a-like	C1.2	0.517743	0.671966	0.411007	0.0543316	-0.151847	0.309488	-0.241298	-0.490004	-0.393133	-0.121659	-0.168035	-0.0341327	-0.0401767	0.365467	0.228988	-0.566815
208645_s_at	RPS14	ribosomal protein S14	C1.2	0.542654	0.714853	0.573351	0.0586768	-0.175699	0.281129	-0.495195	-0.358468	-0.162287	-0.229898	-0.0772573	-0.157223	-0.162569	0.609482	0.0568538	-0.377638
200834_s_at	RPS21	ribosomal protein S21	C1.3	0.480852	0.572124	0.536275	0.313105	-0.117198	0.344969	-0.333119	-0.352958	-0.107932	0.00194299	0.0706086	-0.0589742	0.0675101	0.561162	-0.219169	-0.381981
212844_at	RRP1B	ribosomal RNA processing 1B	C1.3	0.0751067	0.479428	0.627763	0.271191	0.147029	0.321702	-0.579796	-0.118371	-0.152562	-0.297597	-0.133169	0.104251	-0.260748	0.504069	-0.105205	-0.264113
209567_at	RRS1	RRS1 ribosome biogenesis regulator homolog (S. cerevisiae)	C1.2	-0.000464063	0.558429	0.582954	-0.0182029	0.0902018	0.197261	-0.30272	-0.259994	-0.149448	-0.491666	-0.317658	-0.030535	-0.282395	0.522072	0.0183284	-0.24788
204164_at	SIPA1	signal-induced proliferation-associated 1	C1.3	-0.0192951	0.538562	0.484325	-0.123681	0.123697	0.351391	-0.394568	-0.588716	-0.364127	-0.398138	-0.492619	0.262668	-0.181443	0.332723	0.169448	-0.635741
235013_at	SLC31A1	solute carrier family 31 (copper transporter), member 1	C1.2	0.218454	0.564946	0.527377	-0.13286	-0.0438752	0.21041	0.010384	-0.616	-0.183498	-0.383458	-0.349567	0.0724057	-0.222056	0.500637	0.0727662	-0.461775
233451_at	SLC52A3	solute carrier family 52 (riboflavin transporter), member 3	C1.3	-0.0793997	0.367913	0.49678	-0.116232	0.0518791	0.191937	-0.291424	-0.252416	-0.398733	-0.51039	-0.342596	0.0812174	-0.130195	0.412431	-0.149245	-0.233429
205329_s_at	SNX4	sorting nexin 4	C1.8	-0.176139	-0.719226	-0.546808	0.307296	0.133212	-0.0131906	0.223161	0.576166	0.377904	0.526998	0.382404	0.0809079	0.0602941	-0.552739	-0.152632	0.614789
212071_s_at	SPTBN1	spectrin, beta, non-erythrocytic 1	C1.3	0.364101	0.538028	0.416073	0.221483	-0.0591579	0.193847	-0.412873	-0.366396	-0.017382	-0.101947	0.00942822	0.010331	-0.239205	0.382882	0.141671	-0.322209
228072_at	SYT12	synaptotagmin XII	C1.3	0.139246	0.586997	0.514553	-0.143667	-0.0402372	0.0995498	-0.176088	-0.402609	-0.260388	-0.423808	-0.345515	-0.0342138	-0.231096	0.497145	0.0967266	-0.358042
218466_at	TBC1D17	TBC1 domain family, member 17	C1.3	-0.0399641	0.547944	0.595724	-0.0587807	0.245542	0.453834	-0.187721	-0.281367	-0.251515	-0.528786	-0.568119	0.27034	-0.392204	0.340016	0.138319	-0.388456
238737_at	TCEANC2	transcription elongation factor A (SII) N-terminal and central domain containing 2	C1.3	0.0840895	0.619656	0.741012	0.0680722	0.0360807	0.289016	-0.470211	-0.286822	-0.106361	-0.514471	-0.178286	0.0722703	-0.27363	0.607322	-0.188175	-0.237329
203588_s_at	TFDP2	transcription factor Dp-2 (E2F dimerization partner 2)	C1.3	0.123485	0.606632	0.62034	-0.173086	-0.105698	0.165292	-0.410445	-0.322152	-0.265172	-0.637783	-0.267171	-0.0557375	-0.345258	0.545017	0.0811949	-0.245423
225004_at	TMEM101	transmembrane protein 101	C1.3	-0.101434	0.231121	0.423027	0.293883	0.266653	0.447242	-0.222925	-0.199651	-0.165782	-0.124794	-0.152096	0.3343	-0.0160478	0.217103	-0.217887	-0.345954
[truncated: 393 more rows]
