# Supplementary material for: Transcriptional analysis of adipose tissue during development reveals depot-specific responsiveness to maternal dietary supplementation
Source: Sci Rep. 2018 Jun 25;8:9628. doi: 10.1038/s41598-018-27376-3 (PMC6018169; doi:10.1038/s41598-018-27376-3)
Supplement: Supplementary file 5 — Dataset 4 [file 41598_2018_27376_MOESM5_ESM.xlsx]

## Sheet: Supplementary Dataset 4
ID	symbol_A	name_A	module	kMEC2.1	kMEC2.12	kMEC2.2	kMEC2.3	kMEC2.4	kMEC2.7	kMEC2.8	kMEC2.9	kMEC2.5	kMEC2.10	kMEC2.11	kMEC2.6	kMEC2.13	kMEC2.14	cor.EpC_4W	cor.OM_4W	cor.PrR_W4	cor.St_4W	cor.Su_4W
1554878_a_at	ABCD3	ATP-binding cassette, sub-family D (ALD), member 3	C2.11	-0.147393	0.170796	0.0804117	0.187785	0.266302	0.312895	-0.0536495	-0.0237463	-0.111439	0.457399	0.706445	-0.247285	0.078671	-0.113759	-0.0565955	0.695385	-0.192209	-0.161994	-0.284587
218739_at	ABHD5	abhydrolase domain containing 5	C2.7	-0.550906	-0.0992744	-0.171631	0.410735	0.584841	0.802589	0.297751	0.475738	0.505907	0.548069	0.535271	0.245653	0.337449	0.256587	-0.258171	0.412986	0.301216	-0.503881	0.0478507
209027_s_at	ABI1	abl-interactor 1	C2.11	-0.161519	0.164833	0.00607462	0.181985	0.294039	0.275234	-0.106396	-0.207516	-0.103049	0.394853	0.799272	-0.189866	0.213916	-0.115398	-0.113391	0.823256	-0.350065	-0.160287	-0.199512
205132_at	ACTC1	actin, alpha, cardiac muscle 1	C2.2	-0.0508156	-0.236055	0.900833	0.221467	0.0666096	-0.545115	-0.206697	-0.129687	-0.342287	-0.286863	-0.178774	-0.0405481	-0.337602	-0.277942	0.832447	-0.227357	-0.276138	-0.0541016	-0.27485
211995_x_at	ACTG1	actin, gamma 1	C2.11	0.0767213	0.298452	-0.53849	-0.129504	0.0395845	0.393233	0.0624483	0.00681495	-0.0751895	0.370793	0.479736	-0.317411	0.108527	0.0340431	-0.564911	0.619401	0.0611681	0.0246131	-0.140271
236126_at	ACVR2B	activin A receptor, type IIB	C2.3	-0.698919	-0.527233	0.741736	0.858866	0.661587	0.0804384	0.281893	0.507258	0.312211	0.0751249	0.236291	0.411265	-0.0352984	-0.0246553	0.687174	0.0552431	0.176444	-0.706707	-0.212155
239837_at	ADAM11	ADAM metallopeptidase domain 11	C2.10	-0.0419361	0.106917	-0.380308	-0.0525148	0.0266245	0.34387	0.110682	-0.0452776	0.0983564	0.384975	0.2753	-0.0366139	0.211004	0.159597	-0.360781	0.306512	-0.049799	-0.0389341	0.143002
204119_s_at	ADK	adenosine kinase	C2.4	-0.538716	0.0282745	0.137928	0.257086	0.71758	0.588528	0.285111	0.123984	0.339642	0.729183	0.72839	0.225012	0.481586	0.41735	-0.175214	0.552731	0.0368253	-0.62584	0.211497
235281_x_at	AHNAK	AHNAK nucleoprotein	C2.11	-0.327604	0.195715	-0.0628968	0.153731	0.427912	0.521327	0.301925	-0.0525429	0.275612	0.528402	0.78048	0.0886508	0.457844	0.140987	-0.305414	0.61123	-0.0500961	-0.298196	0.0424767
220199_s_at	AIDA	axin interactor, dorsalization associated	C2.7	-0.304001	-0.111831	-0.230743	0.162094	0.363025	0.672488	0.455946	0.218587	0.36576	0.376549	0.557664	0.0418381	0.204967	-0.0126706	-0.385639	0.519064	0.264671	-0.252541	-0.145556
208967_s_at	AK2	adenylate kinase 2	C2.7	-0.00953105	-0.229304	-0.223474	0.0452877	0.171732	0.625803	0.296951	0.17845	0.0970488	0.368102	0.438768	-0.335579	-0.172638	-0.119028	-0.401244	0.507984	0.24118	0.00329081	-0.351211
211453_s_at	AKT2	v-akt murine thymoma viral oncogene homolog 2	C2.11	-0.383888	0.314705	-0.148128	0.128646	0.493626	0.535544	0.142013	-0.0285737	0.146907	0.765215	0.804852	-0.0293178	0.472733	0.319531	-0.299754	0.687611	-0.114021	-0.399062	0.125225
218203_at	ALG5	ALG5, dolichyl-phosphate beta-glucosyltransferase	C2.4	-0.275718	0.216168	-0.198373	0.154496	0.464235	0.529712	0.175019	0.0610982	0.392697	0.541997	0.525601	0.208622	0.510505	0.30683	-0.344976	0.399866	0.0275978	-0.336144	0.253656
205389_s_at	ANK1	ankyrin 1, erythrocytic	C2.2	-0.113922	-0.160711	0.83718	0.104834	0.154615	-0.4148	-0.144109	-0.137232	-0.236165	-0.127053	-0.150092	0.0349565	-0.17605	-0.10028	0.688218	-0.244053	-0.219044	-0.1199	-0.10522
206385_s_at	ANK3	ankyrin 3, node of Ranvier (ankyrin G)	C2.2	-0.0746022	-0.376936	0.840002	0.399342	0.0481077	-0.534182	-0.0709797	0.0527729	-0.178294	-0.503081	-0.270786	0.133646	-0.3658	-0.454527	0.877561	-0.327555	-0.0976229	-0.0618304	-0.390553
225524_at	ANTXR2	anthrax toxin receptor 2	C2.7	-0.314641	-0.33186	-0.427188	0.289052	0.301173	0.855847	0.65416	0.601461	0.722917	0.314476	0.225938	0.22874	0.127032	0.136202	-0.476736	0.0955146	0.646481	-0.264233	-0.00102671
201590_x_at	ANXA2	annexin A2	C2.7	0.177973	-0.0921619	-0.574307	-0.0774994	-0.284908	0.396415	0.289901	0.283155	0.239344	-0.0393822	-0.0311501	-0.157903	-0.173299	-0.209231	-0.507486	0.0550646	0.409125	0.264147	-0.220851
201301_s_at	ANXA4	annexin A4	C2.7	-0.297987	0.0622636	-0.188746	0.148709	0.379301	0.625293	0.17919	0.114323	0.292584	0.598289	0.56875	-0.0272407	0.285225	0.202914	-0.324078	0.540961	0.0151027	-0.312286	0.0803008
205639_at	AOAH	acyloxyacyl hydrolase (neutrophil)	C2.11	-0.342046	0.0906368	-0.197165	0.20611	0.402343	0.544008	0.305266	0.106151	0.317741	0.562825	0.583457	0.0584775	0.326371	0.256893	-0.316535	0.499167	0.0699314	-0.368771	0.116208
205195_at	AP1S1	adaptor-related protein complex 1, sigma 1 subunit	C2.4	-0.466906	0.161906	-0.212578	0.138371	0.570216	0.548989	0.144278	0.082561	0.370919	0.633601	0.579967	0.240212	0.534511	0.610102	-0.333027	0.450722	0.0200281	-0.543563	0.405841
208074_s_at	AP2S1	adaptor-related protein complex 2, sigma 1 subunit	C2.10	-0.263295	0.54376	-0.295122	-0.133831	0.405519	0.448314	-0.103267	-0.24088	0.0166452	0.811248	0.585368	-0.0619895	0.57152	0.556335	-0.364515	0.536917	-0.300325	-0.290296	0.41822
1554417_s_at	APH1A	APH1A gamma secretase subunit	C2.11	-0.692029	0.0886703	0.185333	0.44433	0.815662	0.544035	0.238415	0.135637	0.351716	0.744605	0.815883	0.299542	0.558972	0.481917	-0.002593	0.573514	-0.0681798	-0.751927	0.249185
201686_x_at	API5	apoptosis inhibitor 5	C2.11	-0.53174	0.158452	0.197329	0.371093	0.600343	0.46022	0.145505	0.159012	0.283711	0.512417	0.70978	0.349507	0.522043	0.224073	0.0135924	0.458999	-0.0507453	-0.535085	0.113239
214875_x_at	APLP2	amyloid beta (A4) precursor-like protein 2	C2.11	-0.314936	0.374076	-0.161933	-0.0902217	0.386971	0.359338	-0.0296432	-0.0471723	0.0286692	0.529052	0.585596	0.138395	0.538079	0.387464	-0.311249	0.505613	-0.122156	-0.347113	0.274905
225427_s_at	APOA1BP	apolipoprotein A-I binding protein	C2.10	-0.705924	-0.0248171	0.203922	0.32422	0.786912	0.61597	0.261393	0.229297	0.297411	0.797081	0.601599	0.223031	0.403316	0.544631	-0.0250972	0.430211	0.0574018	-0.695587	0.233071
203382_s_at	APOE	apolipoprotein E	C2.11	-0.389353	0.381398	-0.145003	-0.0583067	0.460227	0.440433	-0.0461062	-0.123398	-0.0127233	0.71532	0.688836	0.0182195	0.525025	0.491534	-0.283013	0.629452	-0.22909	-0.415529	0.298179
202630_at	APPBP2	amyloid beta precursor protein (cytoplasmic tail) binding protein 2	C2.7	-0.51954	0.0492153	-0.260277	0.348205	0.590494	0.806096	0.274724	0.24399	0.513056	0.684156	0.711922	0.28415	0.53217	0.35882	-0.341886	0.545322	0.10332	-0.505788	0.199032
201096_s_at	ARF4	ADP-ribosylation factor 4	C2.11	-0.0528852	0.483355	-0.338615	-0.184017	0.216726	0.330489	-0.0777832	-0.350411	-0.218675	0.616374	0.705196	-0.332058	0.312235	0.294431	-0.400603	0.755261	-0.32519	-0.111537	0.0820686
214483_s_at	ARFIP1	ADP-ribosylation factor interacting protein 1	C2.11	-0.394662	0.200137	0.0212106	0.295621	0.452752	0.414872	0.0233228	-0.00272628	0.106917	0.513858	0.813611	-0.0124047	0.36445	0.0592248	-0.0939402	0.749199	-0.21491	-0.39391	-0.0464388
218870_at	ARHGAP15	Rho GTPase activating protein 15	C2.11	-0.310589	0.1995	-0.214012	0.170748	0.39091	0.520331	0.0552759	-0.0410511	0.223257	0.581358	0.77683	-0.0325827	0.443126	0.148015	-0.377782	0.751021	-0.147067	-0.309509	0.0833368
224764_at	ARHGAP21	Rho GTPase activating protein 21	C2.2	-0.11178	0.0741584	0.458089	0.367448	0.0529374	-0.438267	-0.235174	-0.0761782	-0.0061507	-0.166794	-0.168317	0.306691	0.0884511	-0.103269	0.668168	-0.298645	-0.31552	-0.114954	0.0609514
204425_at	ARHGAP4	Rho GTPase activating protein 4	C2.11	-0.370043	0.0234222	-0.108649	0.252146	0.416262	0.458204	0.322526	0.106742	0.14935	0.393453	0.710349	0.00365879	0.24221	0.0683529	-0.277292	0.710596	0.0889463	-0.379066	-0.143184
200950_at	ARPC1A	actin related protein 2/3 complex, subunit 1A, 41kDa	C2.7	-0.401239	-0.153108	-0.28081	0.112387	0.440191	0.721455	0.572407	0.24623	0.363008	0.521748	0.532492	0.0945896	0.234029	0.315864	-0.448833	0.477257	0.331332	-0.411357	0.0516005
211672_s_at	ARPC4	actin related protein 2/3 complex, subunit 4, 20kDa	C2.11	-0.69229	0.169596	0.075462	0.457265	0.764278	0.645734	0.287086	0.196682	0.4536	0.739716	0.804324	0.420689	0.660789	0.385853	-0.0961695	0.565383	-0.00336682	-0.688546	0.2227
1555797_a_at	ARPC5	actin related protein 2/3 complex, subunit 5, 16kDa	C2.11	-0.710472	0.172231	0.0581132	0.44253	0.782051	0.625419	0.14522	0.229271	0.430193	0.733307	0.820598	0.37441	0.642536	0.478069	-0.116821	0.6004	-0.0495966	-0.711501	0.277518
1554487_a_at	ATF6B	activating transcription factor 6 beta	C2.10	0.0544881	0.41351	-0.32189	-0.425801	-0.0527291	0.15983	-0.209372	-0.402431	-0.228746	0.561845	0.159327	-0.329376	0.208318	0.560382	-0.377042	0.172396	-0.345735	0.102898	0.447484
226871_s_at	ATG4D	autophagy related 4D, cysteine peptidase	C2.2	-0.246028	-0.0579649	0.657895	0.375446	0.201102	-0.393208	-0.199952	-0.0405815	-0.251774	0.00372542	-0.0603146	0.00202005	-0.157295	-0.0286576	0.768245	-0.140736	-0.302523	-0.223675	-0.101311
208758_at	ATIC	5-aminoimidazole-4-carboxamide ribonucleotide formyltransferase/IMP cyclohydrolase	C2.11	-0.197074	0.123041	-0.117036	0.231443	0.296428	0.261746	-0.0272689	-0.0648108	-0.0134137	0.381233	0.678028	-0.128436	0.198848	-0.00288839	-0.205165	0.76183	-0.169497	-0.213627	-0.173541
238811_at	ATP11B	ATPase, class VI, type 11B	C2.10	-0.339752	0.429259	-0.199123	0.046144	0.428022	0.490268	0.0421053	-0.125378	0.13995	0.861527	0.70844	-0.0110787	0.561431	0.542218	-0.355179	0.557521	-0.246569	-0.353487	0.397713
212930_at	ATP2B1	ATPase, Ca++ transporting, plasma membrane 1	C2.4	-0.671718	0.202498	0.0928396	0.332009	0.744764	0.551374	0.171644	0.183705	0.478856	0.629784	0.585092	0.591243	0.759833	0.527375	-0.0729296	0.315	-0.0210383	-0.678207	0.457176
208972_s_at	ATP5G1	ATP synthase, H+ transporting, mitochondrial Fo complex, subunit C1 (subunit 9)	C2.2	-0.559876	-0.409153	0.835897	0.463481	0.580826	-0.0395183	0.201926	0.244194	0.141114	0.0978273	0.0416641	0.382338	0.0291552	0.130304	0.621665	-0.129493	0.0739075	-0.569975	0.00389624
201971_s_at	ATP6V1A	ATPase, H+ transporting, lysosomal 70kDa, V1 subunit A	C2.11	-0.528619	-0.0205785	0.258882	0.546188	0.592552	0.385399	0.144892	0.101858	0.119406	0.532849	0.841147	0.0482267	0.253926	0.0507968	0.145836	0.709964	-0.152149	-0.534953	-0.168698
243365_s_at	AUTS2	autism susceptibility candidate 2	C2.13	-0.337385	0.060011	-0.176773	0.275255	0.342027	0.492286	0.203478	0.294258	0.612913	0.308045	0.453637	0.419124	0.526132	0.154535	-0.352528	0.28622	0.147937	-0.331597	0.249968
221234_s_at	BACH2	BTB and CNC homology 1, basic leucine zipper transcription factor 2	C2.4	-0.810154	-0.04205	0.647489	0.707734	0.742727	0.0943805	0.0596075	0.277559	0.31801	0.317838	0.394758	0.609749	0.460458	0.288279	0.563203	0.133809	-0.121694	-0.77278	0.197462
204032_at	BCAR3	breast cancer anti-estrogen resistance 3	C2.11	-0.149233	-0.0138768	-0.174251	0.24556	0.176341	0.411598	0.254709	0.15288	0.148414	0.234989	0.48251	-0.218462	-0.0100333	-0.174933	-0.26495	0.514262	0.13042	-0.0447045	-0.335027
222891_s_at	BCL11A	B-cell CLL/lymphoma 11A (zinc finger protein)	C2.3	-0.450991	-0.501918	0.685055	0.680186	0.368612	-0.127314	0.197748	0.548169	0.204028	-0.199073	-0.0789493	0.35052	-0.215975	-0.214798	0.664686	-0.167401	0.271186	-0.460683	-0.307788
239367_at	BDNF	brain-derived neurotrophic factor	C2.11	-0.246852	0.262243	-0.0549979	0.204945	0.31876	0.336024	0.0180317	-0.0725071	-0.0112302	0.502762	0.793726	-0.165229	0.251571	0.0194483	-0.167028	0.74212	-0.215762	-0.219614	-0.139716
201262_s_at	BGN	biglycan	C2.1	0.648038	0.564811	-0.337417	-0.568413	-0.506676	-0.288709	-0.394048	-0.493141	-0.470554	-0.00226213	-0.131419	-0.537859	-0.143004	-0.0961826	-0.236182	0.0376682	-0.340564	0.55802	-0.018942
221530_s_at	BHLHE41	basic helix-loop-helix family, member e41	C2.7	-0.508547	-0.183777	-0.216969	0.356178	0.553959	0.787079	0.50444	0.35906	0.654832	0.534508	0.481512	0.406133	0.453139	0.332563	-0.361738	0.282067	0.33404	-0.468105	0.213737
210202_s_at	BIN1	bridging integrator 1	C2.13	-0.303403	0.498477	-0.177046	-0.188396	0.367178	0.23864	-0.19852	-0.320874	0.0298085	0.601924	0.498571	0.231865	0.738158	0.656464	-0.335548	0.39965	-0.396015	-0.316028	0.64794
211518_s_at	BMP4	bone morphogenetic protein 4	C2.11	-0.457394	0.193766	0.128241	0.35581	0.551403	0.306248	-0.0931338	0.0457393	-0.0440362	0.612643	0.782925	-0.0348072	0.280367	0.22218	0.0432706	0.729404	-0.240467	-0.47996	-0.052248
226054_at	BRD4	bromodomain containing 4	C2.6	-0.172133	-0.0700236	0.172679	0.0987864	0.03355	-0.242642	0.159337	0.234265	0.21064	-0.223843	-0.49906	0.488435	0.109715	0.252122	0.263957	-0.642314	0.253478	-0.173819	0.298699
226963_at	BTF3L4	basic transcription factor 3-like 4	C2.7	-0.501747	0.0217508	-0.0998107	0.377065	0.628806	0.716603	0.421831	0.244011	0.380681	0.693728	0.76461	0.0823594	0.345586	0.209558	-0.288536	0.680575	0.180663	-0.516075	-0.0566272
200776_s_at	BZW1	basic leucine zipper and W2 domains 1	C2.11	-0.182398	0.398423	-0.345396	-0.00323068	0.29462	0.457106	0.0472094	-0.187594	0.21491	0.55012	0.749322	-0.0109153	0.547637	0.266226	-0.513399	0.684435	-0.197795	-0.206015	0.232774
217809_at	BZW2	basic leucine zipper and W2 domains 2	C2.2	-0.219726	-0.377199	0.806615	0.276965	0.270158	-0.298345	0.0623547	0.0252031	0.0249641	-0.218889	-0.11871	0.255015	-0.0905275	-0.113865	0.619994	-0.264246	-0.0306713	-0.253675	-0.0714013
1557799_at	C11orf31	chromosome 11 open reading frame 31	C2.11	-0.137372	-0.0421437	-0.286469	0.103865	0.255905	0.467751	0.413949	-0.007342	0.170324	0.427156	0.539328	-0.207424	0.0614504	0.109507	-0.406383	0.562253	0.149703	-0.186208	-0.119365
224759_s_at	C12orf23	chromosome 12 open reading frame 23	C2.13	-0.387958	0.573254	-0.208159	-0.0197343	0.438393	0.265189	-0.192618	-0.245115	0.0656149	0.682029	0.608049	0.224003	0.779867	0.61299	-0.28905	0.518676	-0.390469	-0.401257	0.5621
226583_at	C12orf76	chromosome 12 open reading frame 76	C2.4	-0.128507	-0.0252804	0.00798631	0.259897	0.30468	0.244946	0.129606	0.100585	0.229571	0.245686	0.428434	-0.0191598	0.0989563	0.0546436	-0.129915	0.391559	0.0323265	-0.235639	-0.0583317
202563_at	C14orf1	chromosome 14 open reading frame 1	C2.11	-0.231365	0.0820941	-0.138936	0.19464	0.314457	0.28154	-0.0048374	-0.0228816	0.0903031	0.384787	0.587772	-0.0810631	0.210242	0.132291	-0.237197	0.625219	-0.0882058	-0.25035	-0.0494662
225224_at	C20orf112	chromosome 20 open reading frame 112	C2.4	-0.703114	-0.190481	0.25344	0.557762	0.751194	0.528529	0.489031	0.267804	0.298978	0.61445	0.668698	0.260995	0.295491	0.315882	0.0777837	0.515911	0.116438	-0.700581	-0.00955137
231360_at	C20orf141	chromosome 20 open reading frame 141	C2.3	-0.304161	-0.36158	0.525267	0.610751	0.326366	-0.034723	0.088764	0.290563	0.148652	-0.0793545	-0.0546624	0.225138	-0.195802	-0.159811	0.712746	-0.195432	0.0632127	-0.314721	-0.265806
1553107_s_at	C5orf24	chromosome 5 open reading frame 24	C2.6	-0.207571	-0.137452	0.0634261	-0.0175036	0.0799768	-0.0577598	0.13494	0.260491	0.464757	-0.252408	-0.437972	0.76931	0.387982	0.339768	-0.00112096	-0.646304	0.294152	-0.200806	0.554079
1557056_at	C5orf47	chromosome 5 open reading frame 47	C2.13	-0.128118	0.673668	-0.213249	-0.36706	0.113962	-0.0146582	-0.273363	-0.358125	-0.116483	0.224016	0.22425	0.284559	0.679122	0.43223	-0.220618	0.172626	-0.348196	-0.128293	0.524481
204480_s_at	C9orf16	chromosome 9 open reading frame 16	C2.7	-0.109226	0.218317	-0.488327	-0.0135186	0.145485	0.566139	0.0976852	0.173502	0.123931	0.603414	0.340344	-0.231476	0.103512	0.2952	-0.411979	0.349135	0.120378	-0.112775	0.0552415
210380_s_at	CACNA1G	calcium channel, voltage-dependent, T type, alpha 1G subunit	C2.11	-0.368165	0.423616	0.00659552	-0.0139259	0.465268	0.291296	-0.0965378	-0.208166	-0.166305	0.768634	0.683971	-0.0918958	0.430672	0.4528	-0.14996	0.679185	-0.336073	-0.413599	0.220446
209031_at	CADM1	cell adhesion molecule 1	C2.3	-0.605928	-0.552285	0.668328	0.876498	0.596705	0.147322	0.336056	0.5229	0.339766	-0.0160666	0.219555	0.365259	-0.11027	-0.200653	0.679972	0.0435873	0.239529	-0.596052	-0.367036
1552754_a_at	CADM2	cell adhesion molecule 2	C2.2	-0.230619	-0.161497	0.832324	0.38699	0.190952	-0.475767	-0.170681	-0.0334529	-0.152588	-0.244093	-0.0590957	0.156281	-0.140895	-0.177053	0.805001	-0.146808	-0.251486	-0.223975	-0.182731
213948_x_at	CADM3	cell adhesion molecule 3	C2.2	-0.29091	-0.162858	0.754839	0.45827	0.256689	-0.414054	-0.177115	0.0457824	-0.192751	-0.165415	-0.0398871	0.148905	-0.159162	-0.0974036	0.836443	-0.120217	-0.232869	-0.302478	-0.180879
228302_x_at	CAMK2N1	calcium/calmodulin-dependent protein kinase II inhibitor 1	C2.10	-0.631535	-0.0313144	0.0455276	0.32129	0.705038	0.601244	0.356608	0.260468	0.396879	0.777294	0.584996	0.245286	0.436168	0.608507	-0.181631	0.379451	0.158208	-0.65401	0.297982
200625_s_at	CAP1	CAP, adenylate cyclase-associated protein 1 (yeast)	C2.7	-0.536597	-0.0538857	-0.294048	0.355277	0.573482	0.795778	0.510665	0.5204	0.712472	0.582411	0.532404	0.404797	0.489694	0.406491	-0.459928	0.322407	0.441874	-0.565076	0.260723
201850_at	CAPG	capping protein (actin filament), gelsolin-like	C2.13	0.0171754	0.467296	-0.245716	-0.15565	0.0405666	0.0246519	-0.212499	-0.353528	-0.171111	0.354432	0.47179	-0.0522054	0.422445	0.190313	-0.32153	0.481005	-0.365992	0.0107539	0.195763
200001_at	CAPNS1	calpain, small subunit 1	C2.10	-0.294088	0.332239	-0.2382	-0.156363	0.333004	0.402169	0.00072402	-0.12037	-0.00920398	0.724832	0.427528	-0.0527562	0.393319	0.696689	-0.327798	0.324724	-0.139991	-0.315092	0.458157
218456_at	CAPRIN2	caprin family member 2	C2.4	-0.644444	-0.190288	0.731266	0.734797	0.628462	0.0423472	0.136925	0.344949	0.224436	0.195917	0.243962	0.376724	0.0860013	-0.00194969	0.718717	0.0446125	0.0136007	-0.624461	-0.152469
209790_s_at	CASP6	caspase 6, apoptosis-related cysteine peptidase	C2.13	-0.67294	0.144643	0.147718	0.386555	0.675066	0.410945	0.0182532	0.129424	0.380293	0.637505	0.56347	0.45618	0.650434	0.57458	-0.0128754	0.348272	-0.138649	-0.657281	0.460534
239014_at	CCAR1	cell division cycle and apoptosis regulator 1	C2.6	-0.535398	-0.138812	0.615686	0.633933	0.501234	-0.138585	0.0306945	0.312494	0.279204	-0.0871651	0.0513507	0.620634	0.233886	0.0601393	0.676963	-0.17107	0.0135838	-0.594353	0.0748764
225010_at	CCDC6	coiled-coil domain containing 6	C2.11	-0.293384	0.164541	0.0325764	0.269027	0.334675	0.309053	0.0186669	0.0237874	-0.0287153	0.414248	0.681	-0.185538	0.158679	-0.0376703	-0.10946	0.705326	-0.144912	-0.243585	-0.20737
203522_at	CCS	copper chaperone for superoxide dismutase	C2.4	-0.694317	-0.0554702	0.206785	0.396602	0.769059	0.593837	0.332974	0.221607	0.376881	0.747873	0.606726	0.320439	0.432232	0.557256	0.00651033	0.388074	0.0529981	-0.71439	0.266807
200873_s_at	CCT8	chaperonin containing TCP1, subunit 8 (theta)	C2.11	-0.442904	0.10087	-0.179824	0.258088	0.499886	0.73341	0.259841	0.266321	0.360797	0.638187	0.792725	0.0836367	0.416251	0.157943	-0.419746	0.694463	0.135716	-0.41793	0.00749718
219025_at	CD248	CD248 molecule, endosialin	C2.13	-0.344989	0.560008	-0.242433	-0.0671165	0.35391	0.188178	-0.212661	-0.17145	0.186706	0.468718	0.457314	0.426279	0.865635	0.573599	-0.346601	0.334127	-0.29088	-0.357773	0.661127
206488_s_at	CD36	CD36 molecule (thrombospondin receptor)	C2.7	-0.392754	-0.432608	-0.236515	0.479051	0.390304	0.809157	0.531941	0.596721	0.556052	0.303113	0.522081	0.0729701	0.027007	-0.120059	-0.360438	0.473472	0.514531	-0.332689	-0.294877
204490_s_at	CD44	CD44 molecule (Indian blood group)	C2.11	-0.159858	0.362639	0.00641198	0.00159423	0.221922	0.035934	-0.153035	-0.297159	-0.232294	0.345661	0.645625	-0.221422	0.264165	0.0411999	-0.0892164	0.682578	-0.380893	-0.180012	-0.0324568
208727_s_at	CDC42	cell division cycle 42	C2.11	-0.465458	0.145657	-0.145681	0.223974	0.560522	0.656775	0.109107	0.0333704	0.125177	0.782941	0.817015	-0.0760957	0.348907	0.350717	-0.244142	0.773842	-0.115893	-0.471407	0.0576005
1552612_at	CDC42SE2	CDC42 small effector 2	C2.11	-0.431151	-0.311066	0.207426	0.592874	0.520162	0.527706	0.321938	0.368644	0.259425	0.360876	0.702487	-0.0288081	-0.0263964	-0.205029	0.0814825	0.630933	0.161025	-0.427468	-0.445972
203440_at	CDH2	cadherin 2, type 1, N-cadherin (neuronal)	C2.2	-0.332952	-0.335415	0.965796	0.466389	0.316881	-0.334057	0.00792743	0.12654	-0.0914172	-0.166483	-0.0661713	0.171767	-0.236211	-0.204711	0.875965	-0.188136	-0.0850594	-0.32621	-0.276559
203252_at	CDK2AP2	cyclin-dependent kinase 2 associated protein 2	C2.4	-0.563674	-0.0191094	-0.066277	0.422528	0.649904	0.678027	0.351499	0.328281	0.327015	0.744769	0.597909	0.0706774	0.23188	0.383707	-0.0960247	0.500019	0.193087	-0.602639	0.00555734
204247_s_at	CDK5	cyclin-dependent kinase 5	C2.4	-0.620077	0.24313	-0.104072	0.251121	0.726134	0.651772	0.102441	0.174165	0.426758	0.810822	0.60526	0.380994	0.692812	0.713806	-0.229794	0.38741	-0.0319592	-0.652564	0.526907
202357_s_at	CFB	complement factor B	C2.11	-0.390864	0.16445	0.270852	0.405776	0.463984	0.154013	-0.0453063	-0.0731165	-0.0167877	0.423692	0.777892	-0.0590112	0.228736	0.0209909	0.138309	0.714569	-0.301161	-0.388713	-0.163004
218829_s_at	CHD7	chromodomain helicase DNA binding protein 7	C2.9	-0.438852	-0.76246	0.460527	0.794433	0.379866	0.21241	0.450954	0.785247	0.392912	-0.105933	-0.0415584	0.213107	-0.402306	-0.282521	0.47352	-0.128846	0.558996	-0.430073	-0.473597
229586_at	CHD9	chromodomain helicase DNA binding protein 9	C2.6	-0.483421	-0.022127	0.492289	0.467698	0.387011	-0.16064	0.0452899	0.143927	0.309511	-0.0856668	0.0397623	0.721076	0.394875	0.126703	0.532129	-0.191213	-0.0748599	-0.48119	0.215134
1557786_s_at	CHIC1	cysteine-rich hydrophobic domain 1	C2.11	-0.437899	0.019174	0.0014461	0.265642	0.531592	0.555414	0.263615	0.0791889	0.338115	0.61016	0.681215	0.179741	0.39872	0.253617	-0.174855	0.551746	-0.00293527	-0.47525	0.101295
212624_s_at	CHN1	chimerin 1	C2.4	-0.779202	-0.228369	0.342852	0.76946	0.766623	0.475848	0.335884	0.5348	0.485647	0.367092	0.596231	0.410106	0.27922	0.138524	0.224561	0.409583	0.23009	-0.752002	-0.112232
207993_s_at	CHP1	calcineurin-like EF-hand protein 1	C2.11	-0.0452277	-0.091964	-0.111325	0.214025	0.155809	0.449229	0.110306	0.0671941	-0.0132598	0.375731	0.529123	-0.44036	-0.188267	-0.244939	-0.103948	0.573582	-0.017431	-0.0355159	-0.416686
209763_at	CHRDL1	chordin-like 1	C2.7	-0.59198	-0.464013	-0.172717	0.527718	0.57414	0.853269	0.687771	0.702333	0.740251	0.437264	0.415109	0.42652	0.232689	0.220641	-0.308108	0.237068	0.63006	-0.582451	0.0234307
200884_at	CKB	creatine kinase, brain	C2.11	-0.514873	-0.0829448	-0.208027	0.35235	0.593671	0.745963	0.45542	0.276592	0.550293	0.564056	0.725612	0.231247	0.432036	0.28615	-0.358223	0.552018	0.227178	-0.53197	0.110997
211136_s_at	CLPTM1	cleft lip and palate associated transmembrane protein 1	C2.10	0.103455	0.16763	-0.0801695	-0.250477	0.083325	0.135162	0.0312438	-0.276458	-0.309169	0.465821	0.280517	-0.446132	-0.0739782	0.285496	-0.170451	0.296787	-0.156755	-0.0020781	0.0324975
216295_s_at	CLTA	clathrin, light chain A	C2.4	-0.543902	0.180019	-0.341654	0.23655	0.571867	0.735349	0.333278	0.333037	0.436531	0.720805	0.590017	0.283624	0.529912	0.47193	-0.388596	0.448003	0.227706	-0.539828	0.252715
200614_at	CLTC	clathrin, heavy chain (Hc)	C2.7	-0.438389	-0.00436736	-0.485006	0.26405	0.45348	0.755076	0.38417	0.408694	0.579103	0.583075	0.410703	0.279673	0.418789	0.519282	-0.523736	0.309394	0.363199	-0.458894	0.310037
208792_s_at	CLU	clusterin	C2.12	0.338906	0.403036	-0.315821	-0.280766	-0.227393	0.0557199	-0.048153	-0.181094	-0.105313	0.189478	0.149997	-0.187624	0.0735919	-0.0109543	-0.297551	0.136116	-0.0806067	0.227412	0.0146298
218111_s_at	CMAS	cytidine monophosphate N-acetylneuraminic acid synthetase	C2.11	-0.301319	0.314816	-0.128878	0.118777	0.353474	0.374632	0.183034	-0.0963065	0.353743	0.503651	0.586938	0.340035	0.670722	0.329966	-0.290413	0.366728	-0.137685	-0.317096	0.378466
1552977_a_at	CNPY3	canopy FGF signaling regulator 3	C2.12	0.162822	0.567236	-0.3087	-0.203896	-0.121164	0.0489165	-0.248619	-0.434989	-0.21899	0.319237	0.468463	-0.237367	0.278714	-0.0309652	-0.250761	0.529526	-0.454017	0.142571	0.0326801
211809_x_at	COL13A1	collagen, type XIII, alpha 1	C2.4	-0.654261	-0.356352	0.164124	0.597918	0.698152	0.690002	0.59534	0.445525	0.438418	0.496619	0.709223	0.166822	0.156416	0.0387425	-0.0474402	0.57051	0.335004	-0.636721	-0.221353
225293_at	COL27A1	collagen, type XXVII, alpha 1	C2.4	-0.593261	0.0734205	0.631424	0.574844	0.646041	-0.0496482	-0.0457072	0.103252	0.0158617	0.318342	0.402238	0.325284	0.291608	0.212055	0.583689	0.214399	-0.227417	-0.628019	0.057348
212940_at	COL6A1	collagen, type VI, alpha 1	C2.11	-0.183058	0.407726	-0.300171	0.00191889	0.298898	0.517118	0.0714757	-0.167514	0.0464679	0.714433	0.790311	-0.186647	0.427938	0.245299	-0.45442	0.72491	-0.210166	-0.169342	0.109018
219561_at	COPZ2	coatomer protein complex, subunit zeta 2	C2.14	-0.483024	0.415439	-0.263106	0.0372736	0.557064	0.545352	0.15063	0.114652	0.363901	0.767185	0.449721	0.348377	0.685173	0.782086	-0.375063	0.286478	0.0219329	-0.534482	0.601134
202469_s_at	CPSF6	cleavage and polyadenylation specific factor 6, 68kDa	C2.6	-0.317887	-0.307996	0.241515	0.256607	0.287012	0.140859	0.399706	0.419571	0.632892	-0.160503	-0.210193	0.802588	0.321052	0.163756	0.121175	-0.512995	0.43854	-0.353909	0.307189
209432_s_at	CREB3	cAMP responsive element binding protein 3	C2.11	-0.549028	-0.160426	0.0612353	0.54077	0.603002	0.496149	0.235044	0.288117	0.278694	0.491635	0.769493	0.0718005	0.194783	0.0993221	-0.0744828	0.737664	0.0674799	-0.555286	-0.175376
209283_at	CRYAB	crystallin, alpha B	C2.2	-0.0405308	-0.33657	0.79058	0.27574	0.122424	-0.353395	-0.0460277	-0.105367	-0.383342	-0.119252	-0.0490705	-0.279881	-0.499701	-0.333122	0.740643	-0.0109009	-0.206445	-0.0553728	-0.467924
220072_at	CSPP1	centrosome and spindle pole associated protein 1	C2.6	-0.399097	-0.24046	0.583308	0.460047	0.274914	-0.323982	0.0131865	0.294654	0.240718	-0.330831	-0.313452	0.632546	0.104626	0.02689	0.700008	-0.503798	0.0707782	-0.398948	0.13196
215997_s_at	CUL4B	cullin 4B	C2.11	-0.351177	0.158326	0.140761	0.413448	0.462364	0.336367	0.00572515	0.00397279	-0.0088984	0.532716	0.77952	-0.119053	0.199585	0.0162196	0.0712775	0.6946	-0.240035	-0.331042	-0.194801
209201_x_at	CXCR4	chemokine (C-X-C motif) receptor 4	C2.11	-0.330437	-0.0721914	0.200078	0.351606	0.368699	0.196565	0.038321	0.0668056	-0.0920165	0.294496	0.580286	-0.185594	-0.0231395	-0.128363	0.117914	0.678778	-0.115683	-0.339363	-0.341646
203028_s_at	CYBA	cytochrome b-245, alpha polypeptide	C2.11	-0.325018	0.302298	-0.156878	-0.0492032	0.383121	0.377421	0.0225343	-0.104991	0.0267501	0.480109	0.644975	0.0864152	0.475905	0.268744	-0.279262	0.617909	-0.153705	-0.335713	0.15077
203922_s_at	CYBB	cytochrome b-245, beta polypeptide	C2.13	-0.32596	0.479019	-0.292668	0.124747	0.403586	0.482029	-0.029401	0.00420235	0.398564	0.630197	0.674314	0.29271	0.749249	0.416546	-0.410152	0.490038	-0.157946	-0.359837	0.437898
1553572_a_at	CYGB	cytoglobin	C2.13	-0.228111	0.441719	-0.193099	-0.130079	0.361424	0.348983	-0.0219984	-0.289722	0.139218	0.622901	0.641742	0.169901	0.685009	0.530879	-0.420191	0.491431	-0.302836	-0.276933	0.508529
207608_x_at	CYP1A2	cytochrome P450, family 1, subfamily A, polypeptide 2	C2.3	-0.0557749	-0.67998	0.42584	0.45995	0.0215838	-0.0853649	0.233746	0.42529	0.0991536	-0.426043	-0.127195	0.0267124	-0.512164	-0.49526	0.415032	-0.124082	0.32492	-0.0757279	-0.540143
207498_s_at	CYP2D6	cytochrome P450, family 2, subfamily D, polypeptide 6	C2.11	-0.144407	-0.0525648	-0.143021	0.14985	0.178871	0.457935	0.25806	0.175189	0.143302	0.324577	0.394815	-0.284037	-0.123367	-0.0401064	-0.201198	0.400089	0.165349	-0.0889963	-0.275244
231747_at	CYSLTR1	cysteinyl leukotriene receptor 1	C2.11	-0.214175	0.129634	-0.0795457	0.254427	0.337075	0.424536	0.0374267	0.0145658	0.151246	0.446094	0.775001	-0.0848847	0.238709	-0.0506305	-0.21963	0.752581	-0.133551	-0.229778	-0.169622
224707_at	CYSTM1	cysteine-rich transmembrane module containing 1	C2.11	-0.211222	0.0974218	-0.135609	-0.0366013	0.295851	0.399562	-0.0461489	-0.121665	-0.124809	0.579151	0.56095	-0.367441	0.0560678	0.259789	-0.253443	0.664169	-0.170407	-0.218097	-0.0222217
228915_at	DACH1	dachshund family transcription factor 1	C2.2	0.00256712	-0.309057	0.437439	0.226596	-0.0433252	-0.311961	0.00343801	0.24471	-0.156133	-0.282941	-0.425188	-0.0498822	-0.474954	-0.199323	0.579738	-0.40705	0.12498	-0.0334315	-0.264237
205417_s_at	DAG1	dystroglycan 1 (dystrophin-associated glycoprotein 1)	C2.2	-0.262309	-0.168034	0.797557	0.282157	0.233279	-0.437431	-0.11467	-0.0469971	-0.188936	-0.116071	-0.149004	0.0658799	-0.195601	0.00597205	0.767767	-0.219894	-0.197508	-0.264208	-0.0861571
211896_s_at	DCN	decorin	C2.12	-0.159473	0.838654	-0.208183	-0.248338	0.210846	0.081029	-0.385232	-0.466012	-0.0546323	0.553641	0.493474	0.159532	0.801689	0.557209	-0.254004	0.371275	-0.571548	-0.19679	0.651067
208675_s_at	DDOST	dolichyl-diphosphooligosaccharide--protein glycosyltransferase subunit (non-catalytic)	C2.10	-0.543153	0.306627	-0.265442	0.158388	0.613199	0.681139	0.107498	0.0570371	0.309101	0.873229	0.7235	0.192394	0.668082	0.596131	-0.367801	0.576131	-0.0833701	-0.548669	0.423709
202447_at	DECR1	2,4-dienoyl CoA reductase 1, mitochondrial	C2.7	-0.572059	-0.22819	-0.0704599	0.490438	0.680594	0.903289	0.530944	0.477952	0.598712	0.679849	0.635558	0.198473	0.271934	0.256972	-0.245364	0.443692	0.370281	-0.556152	-0.0124585
210802_s_at	DIMT1	DIM1 dimethyladenosine transferase 1 homolog (S. cerevisiae)	C2.11	-0.275026	0.0812679	0.115478	0.210865	0.420236	0.390499	-0.0443841	-0.104305	-0.0669083	0.524835	0.780607	-0.232083	0.135895	-0.0331899	-0.0228482	0.814407	-0.256665	-0.291227	-0.243667
212727_at	DLG3	discs, large homolog 3 (Drosophila)	C2.4	-0.462684	0.176172	-0.181799	0.0831438	0.461011	0.297796	0.154505	0.0473968	0.161802	0.491461	0.416591	0.301461	0.531063	0.561676	-0.266534	0.348561	0.018329	-0.481191	0.380834
208086_s_at	DMD	dystrophin	C2.2	-0.275443	-0.324654	0.856812	0.46991	0.237944	-0.341784	-0.00907966	0.135411	-0.0552842	-0.232265	-0.107623	0.185003	-0.217602	-0.221945	0.814696	-0.22326	-0.0865483	-0.271056	-0.233831
223704_s_at	DMRT2	doublesex and mab-3 related transcription factor 2	C2.7	-0.302888	-0.183156	-0.419018	0.104996	0.341666	0.746184	0.590936	0.437795	0.64579	0.362774	0.248252	0.32449	0.289915	0.333027	-0.524799	0.0989464	0.545156	-0.332744	0.21344
200664_s_at	DNAJB1	DnaJ (Hsp40) homolog, subfamily B, member 1	C2.1	0.472299	0.270759	-0.444898	-0.320167	-0.297652	0.0449673	-0.0850323	-0.20001	0.0687772	-0.0405139	0.0724515	-0.131927	0.110322	-0.119482	-0.487081	0.120688	-0.0448912	0.335029	0.0762562
224060_s_at	DPH5	diphthamide biosynthesis 5	C2.11	-0.448948	0.0639725	-0.109212	0.302607	0.494146	0.640193	0.257623	0.181721	0.35448	0.483241	0.788663	0.131173	0.393369	0.041806	-0.267604	0.687995	0.075151	-0.41081	-0.0847328
202673_at	DPM1	dolichyl-phosphate mannosyltransferase polypeptide 1, catalytic subunit	C2.11	-0.05369	0.353532	-0.289379	-0.111641	0.16989	0.348601	-0.0592213	-0.28401	0.0735275	0.372394	0.702596	-0.0327847	0.489431	0.0751495	-0.462996	0.682999	-0.281126	-0.0709226	0.132045
203716_s_at	DPP4	dipeptidyl-peptidase 4	C2.13	-0.318643	0.60451	-0.142545	-0.111749	0.350229	0.168077	-0.206304	-0.281409	-0.0462263	0.569568	0.61999	0.155059	0.706165	0.537104	-0.286177	0.516992	-0.390142	-0.330937	0.490264
207977_s_at	DPT	dermatopontin	C2.11	0.184821	0.202351	0.13432	0.0857156	-0.126055	-0.21655	-0.291559	-0.343187	-0.529035	-0.0382528	0.364001	-0.613662	-0.332849	-0.526724	0.27479	0.556788	-0.427932	0.212871	-0.616517
225230_at	DRAM2	DNA-damage regulated autophagy modulator 2	C2.11	-0.32968	0.238844	-0.0505957	0.246422	0.380559	0.437052	0.0605565	0.00802592	0.130243	0.601413	0.695318	-0.0566261	0.340948	0.166294	-0.156491	0.555138	-0.155286	-0.263727	0.0203653
203590_at	DYNC1LI2	dynein, cytoplasmic 1, light intermediate chain 2	C2.4	-0.699059	-0.158008	0.349807	0.425921	0.762374	0.495678	0.216216	0.238208	0.181354	0.661924	0.695074	0.110105	0.231318	0.34543	0.0844459	0.586859	0.0310874	-0.699941	-0.00245148
209356_x_at	EFEMP2	EGF containing fibulin-like extracellular matrix protein 2	C2.12	-0.0619979	0.805927	-0.215079	-0.334691	0.125386	-0.079132	-0.44119	-0.478675	-0.262006	0.476469	0.362494	0.0292281	0.585933	0.561904	-0.209761	0.346762	-0.532678	-0.130583	0.52626
222398_s_at	EFTUD2	elongation factor Tu GTP binding domain containing 2	C2.11	-0.388944	0.174749	-0.140256	0.0914611	0.499963	0.532234	0.0419066	0.0244091	0.149458	0.794871	0.573914	-0.0728616	0.307655	0.619855	-0.277651	0.490463	-0.0939706	-0.428358	0.309516
208726_s_at	EIF2S2	eukaryotic translation initiation factor 2, subunit 2 beta, 38kDa	C2.7	-0.564382	-0.222594	-0.0800974	0.39654	0.598575	0.804229	0.540554	0.363255	0.560872	0.546342	0.634915	0.268622	0.369866	0.193395	-0.320482	0.468075	0.314762	-0.50073	0.0383763
201123_s_at	EIF5A	eukaryotic translation initiation factor 5A	C2.12	0.303626	0.449161	-0.296472	-0.487707	-0.215594	0.0519891	-0.195306	-0.53565	-0.414084	0.296076	0.288083	-0.498658	0.069723	-0.0325387	-0.329788	0.393788	-0.36668	0.333216	-0.0305354
204256_at	ELOVL6	ELOVL fatty acid elongase 6	C2.7	-0.0565339	0.194791	-0.447609	-0.0676399	0.179237	0.597845	0.137119	-0.0319063	0.0545791	0.574466	0.504895	-0.245791	0.166727	0.186197	-0.463994	0.557543	-0.0129084	-0.0843977	0.00375694
217882_at	EMC3	ER membrane protein complex subunit 3	C2.7	-0.769613	-0.288644	0.1268	0.547252	0.822807	0.778423	0.532104	0.497719	0.589329	0.603351	0.605815	0.464544	0.436914	0.35492	-0.0968847	0.369641	0.334908	-0.740298	0.132634
223043_at	EMC4	ER membrane protein complex subunit 4	C2.7	-0.477861	-0.169625	-0.291213	0.279595	0.539722	0.87697	0.537896	0.439524	0.645	0.62296	0.511167	0.21044	0.33096	0.4351	-0.494246	0.325078	0.442757	-0.470717	0.197127
228674_s_at	EML4	echinoderm microtubule associated protein like 4	C2.13	-0.560072	0.175652	-0.190278	0.295272	0.568591	0.593469	0.190065	0.380589	0.635377	0.544027	0.5217	0.609544	0.761974	0.495643	-0.383909	0.297411	0.173431	-0.576276	0.489343
228851_s_at	ENSA	endosulfine alpha	C2.11	-0.232241	0.246568	-0.121565	0.248317	0.321419	0.333099	-0.022066	-0.0505912	0.0917563	0.439424	0.815275	-0.0656875	0.344265	-0.00740333	-0.267345	0.800384	-0.200495	-0.235351	-0.0971939
212681_at	EPB41L3	erythrocyte membrane protein band 4.1-like 3	C2.2	-0.115059	-0.110699	0.762719	0.390645	0.0719047	-0.574236	-0.22907	-0.0592851	-0.272558	-0.247233	-0.163092	-0.00818289	-0.28566	-0.251244	0.890357	-0.217065	-0.289783	-0.117437	-0.266071
234969_s_at	EPC1	enhancer of polycomb homolog 1 (Drosophila)	C2.6	-0.844651	-0.288023	0.515641	0.732531	0.751319	0.193635	0.280076	0.541337	0.538851	0.184788	0.192908	0.780367	0.389437	0.335645	0.475355	-0.0713127	0.216832	-0.8478	0.226926
1563253_s_at	ERBB3	v-erb-b2 avian erythroblastic leukemia viral oncogene homolog 3	C2.11	-0.495077	-0.014105	-0.158373	0.449486	0.564964	0.659807	0.354667	0.33154	0.477452	0.594379	0.734981	0.21356	0.414998	0.198615	-0.299064	0.586893	0.192996	-0.536382	0.0555575
230368_at	ERF	Ets2 repressor factor	C2.6	-0.449339	0.0149907	0.420057	0.311174	0.413131	-0.0583222	-0.0670002	0.160736	0.18744	0.0678	-0.0483109	0.623182	0.399927	0.293223	0.475197	-0.296536	-0.0817937	-0.458486	0.361619
201216_at	ERP29	endoplasmic reticulum protein 29	C2.4	-0.512732	0.417634	-0.187837	-0.0198486	0.515432	0.4006	-0.0466629	-0.0432837	0.148296	0.627054	0.541557	0.250629	0.683013	0.618013	-0.304288	0.467769	-0.147211	-0.520215	0.503945
201574_at	ETF1	eukaryotic translation termination factor 1	C2.7	-0.498116	-0.0243416	-0.181518	0.156098	0.565628	0.747677	0.434687	0.23372	0.626215	0.53853	0.507516	0.471248	0.614086	0.458674	-0.448724	0.295041	0.251496	-0.486113	0.3883
217234_s_at	EZR	ezrin	C2.11	-0.409925	0.0981927	0.193746	0.386221	0.499822	0.334811	0.127298	0.0200326	0.0229302	0.557498	0.842444	-0.118148	0.202246	-0.00157515	0.00801418	0.789588	-0.169273	-0.414851	-0.213479
218510_x_at	FAM134B	family with sequence similarity 134, member B	C2.2	-0.374516	-0.09718	0.858728	0.464758	0.370675	-0.339181	-0.193651	-0.0582715	-0.056096	-0.0450145	0.123867	0.234807	0.0420042	-0.0989752	0.822007	-0.0283908	-0.347611	-0.373727	-0.0722785
220150_s_at	FAM184A	family with sequence similarity 184, member A	C2.10	-0.422442	0.179085	-0.226492	0.239791	0.439058	0.586065	0.18744	0.28353	0.433259	0.690469	0.447552	0.140568	0.396367	0.553202	-0.335525	0.279398	0.14006	-0.422757	0.338825
221766_s_at	FAM46A	family with sequence similarity 46, member A	C2.12	-0.0427617	0.843485	-0.337333	-0.487337	0.0402429	-0.0637213	-0.443163	-0.476079	-0.0865154	0.411973	0.15023	0.246655	0.799487	0.713092	-0.338434	0.0518648	-0.493835	-0.0736728	0.854077
229518_at	FAM46B	family with sequence similarity 46, member B	C2.11	-0.0758079	0.123963	-0.108065	0.184763	0.186152	0.174649	-0.0159156	-0.138865	-0.0207484	0.278111	0.617173	-0.136108	0.165626	-0.112095	-0.203128	0.680494	-0.194893	-0.0880448	-0.194427
201787_at	FBLN1	fibulin 1	C2.13	-0.174678	0.663947	-0.135135	-0.205917	0.203416	0.048584	-0.283899	-0.362088	-0.229021	0.563715	0.447099	-0.0717101	0.501562	0.525569	-0.21811	0.3961	-0.445771	-0.143872	0.411653
202766_s_at	FBN1	fibrillin 1	C2.12	0.245279	0.859422	-0.545605	-0.576375	-0.21442	-0.0916902	-0.611844	-0.528161	-0.32667	0.301972	0.178371	-0.151756	0.513056	0.402339	-0.477766	0.279599	-0.534575	0.214931	0.517811
218751_s_at	FBXW7	F-box and WD repeat domain containing 7, E3 ubiquitin protein ligase	C2.6	-0.771593	-0.0819524	0.558659	0.558554	0.74827	0.160342	0.10836	0.339479	0.470911	0.263029	0.212864	0.751757	0.535204	0.456238	0.442115	-0.109741	0.0505721	-0.781377	0.39843
204232_at	FCER1G	Fc fragment of IgE, high affinity I, receptor for; gamma polypeptide	C2.4	-0.34861	-0.0549129	-0.040329	0.307009	0.393892	0.390612	0.337565	0.120047	0.285527	0.354693	0.504758	0.0766199	0.179501	0.0335292	-0.0947825	0.461526	0.130545	-0.367088	-0.130201
205110_s_at	FGF13	fibroblast growth factor 13	C2.2	-0.295741	-0.438217	0.92356	0.516653	0.299196	-0.35955	0.0936492	0.185535	-0.0672256	-0.20183	-0.179058	0.160729	-0.329061	-0.195695	0.90238	-0.289427	0.00161716	-0.329537	-0.285033
210973_s_at	FGFR1	fibroblast growth factor receptor 1	C2.4	-0.182531	0.02193	0.136149	0.0583724	0.379746	0.271145	0.151977	-0.13371	-0.0110231	0.478291	0.454217	-0.0469147	0.193628	0.23266	-0.0701787	0.347261	-0.12472	-0.234403	0.0820411
223648_s_at	FGFRL1	fibroblast growth factor receptor-like 1	C2.11	-0.412643	-0.0615925	-0.0655807	0.240963	0.508393	0.631306	0.415138	0.0995917	0.208485	0.667697	0.698442	-0.0838851	0.215674	0.176512	-0.22053	0.601718	0.113628	-0.415033	-0.0797818
239710_at	FIGN	fidgetin	C2.6	-0.40424	-0.391015	0.407244	0.481819	0.281972	0.0289085	0.354418	0.398389	0.585826	-0.239548	-0.128456	0.737682	0.230098	-0.0252159	0.35241	-0.429426	0.309019	-0.367497	0.135494
219118_at	FKBP11	FK506 binding protein 11, 19 kDa	C2.12	0.215518	0.657634	-0.408542	-0.255918	-0.149581	0.0972243	-0.292384	-0.325559	-0.168299	0.349428	0.338356	-0.333625	0.224233	0.0445484	-0.349557	0.383864	-0.350892	0.242467	0.074118
210186_s_at	FKBP1A	FK506 binding protein 1A, 12kDa	C2.11	-0.0654533	-0.0535313	-0.339436	0.141944	0.161809	0.535482	0.171279	0.0894854	0.0301123	0.395271	0.511816	-0.321174	-0.0557422	-0.103712	-0.310942	0.605447	0.0579673	-0.0628589	-0.289613
206857_s_at	FKBP1B	FK506 binding protein 1B, 12.6 kDa	C2.2	-0.140702	-0.167836	0.793963	0.26048	0.0904722	-0.531409	-0.14959	-0.0277248	-0.246049	-0.269726	-0.152529	0.0562978	-0.240714	-0.181585	0.725257	-0.183661	-0.196924	-0.147748	-0.196924
204560_at	FKBP5	FK506 binding protein 5	C2.11	-0.347235	0.0525339	-0.0938545	0.177741	0.468346	0.557961	0.223832	0.077764	0.120141	0.503352	0.820045	-0.0186408	0.289231	0.0654273	-0.305868	0.809814	0.0118369	-0.370277	-0.145505
219250_s_at	FLRT3	fibronectin leucine rich transmembrane protein 3	C2.4	-0.656597	-0.0222062	0.267764	0.570232	0.619588	0.286042	0.23669	0.404434	0.578172	0.358658	0.114543	0.701459	0.507445	0.408045	0.312136	-0.22662	0.157998	-0.639585	0.396072
222693_at	FNDC3B	fibronectin type III domain containing 3B	C2.11	-0.647566	0.126204	0.215263	0.511776	0.694518	0.46993	0.136307	0.111962	0.287109	0.551125	0.826294	0.23787	0.494754	0.171046	0.113357	0.6407	-0.146566	-0.629196	0.0217048
209471_s_at	FNTA	farnesyltransferase, CAAX box, alpha	C2.11	-0.375927	0.18709	-0.0550236	0.205706	0.480993	0.575776	0.0428121	0.0217746	0.0413823	0.730575	0.84525	-0.162675	0.312665	0.153294	-0.220644	0.813846	-0.16033	-0.37366	-0.0592117
213260_at	FOXC1	forkhead box C1	C2.2	-0.433399	-0.292393	0.608186	0.464848	0.354322	-0.165464	-0.0416374	0.253964	0.0582775	-0.0973465	-0.117546	0.371113	-0.00550883	0.0857866	0.687573	-0.301621	-0.00246953	-0.409998	0.0265152
239657_x_at	FOXO6	forkhead box O6	C2.2	-0.379683	0.163925	0.739135	0.178572	0.442896	-0.287515	-0.259481	-0.296004	-0.17503	0.251665	0.220854	0.186643	0.291185	0.316263	0.590829	0.0274503	-0.485874	-0.399331	0.266925
243278_at	FOXP2	forkhead box P2	C2.13	-0.34813	0.360606	0.390048	-0.0284777	0.294397	-0.313872	-0.291079	-0.188072	0.0544336	0.111374	-0.154716	0.620313	0.606879	0.615123	0.371303	-0.395514	-0.34236	-0.376965	0.743536
214318_s_at	FRY	furry homolog (Drosophila)	C2.4	-0.621643	-0.449239	0.31679	0.653953	0.726816	0.591061	0.360799	0.476773	0.387911	0.420648	0.61023	0.202046	0.0798215	0.050811	0.162793	0.475057	0.238692	-0.653833	-0.222709
200748_s_at	FTH1	ferritin, heavy polypeptide 1	C2.7	-0.493413	-0.50928	-0.219923	0.454667	0.473015	0.831114	0.72314	0.770501	0.740098	0.258784	0.250855	0.443558	0.175889	0.0832219	-0.337864	0.104473	0.742634	-0.457992	-0.0512511
203172_at	FXR2	fragile X mental retardation, autosomal homolog 2	C2.4	-0.653605	-0.345931	0.798728	0.566275	0.67088	0.0306707	0.138091	0.294158	0.151244	0.266637	0.196447	0.293685	0.0295196	0.278516	0.591907	0.0192118	0.039058	-0.670651	0.0204746
210220_at	FZD2	frizzled class receptor 2	C2.13	-0.307916	0.596853	-0.0933951	-0.111916	0.394262	0.106985	-0.243819	-0.305944	-0.00625401	0.550626	0.497901	0.301754	0.779569	0.616437	-0.213749	0.362338	-0.408676	-0.348283	0.608369
224337_s_at	FZD4	frizzled class receptor 4	C2.11	-0.555382	0.137437	-0.0585424	0.267516	0.598347	0.593661	0.123165	0.165299	0.282813	0.647481	0.675593	0.14434	0.42868	0.377631	-0.182518	0.61276	-0.036374	-0.560938	0.167071
227405_s_at	FZD8	frizzled class receptor 8	C2.3	-0.0781399	-0.320173	0.286444	0.32906	0.0472318	0.039155	0.0755266	0.41214	0.0877241	-0.223679	-0.256728	0.0167448	-0.367325	-0.298811	0.407094	-0.309782	0.291334	-0.00656935	-0.382078
209414_at	FZR1	fizzy/cell division cycle 20 related 1 (Drosophila)	C2.11	-0.211932	0.107261	-0.152946	0.113666	0.234469	0.443729	0.0694521	0.0301005	0.124326	0.53549	0.583569	-0.16797	0.157001	0.220437	-0.277962	0.503902	-0.0501761	-0.187729	0.0119649
208840_s_at	G3BP2	GTPase activating protein (SH3 domain) binding protein 2	C2.4	-0.614969	0.0388131	0.324588	0.489041	0.774952	0.375996	0.177147	0.147899	0.29462	0.5584	0.675052	0.387354	0.496864	0.342425	0.135253	0.468466	-0.0845945	-0.699032	0.179907
1552474_a_at	GAMT	guanidinoacetate N-methyltransferase	C2.7	-0.635437	-0.248367	0.0335398	0.443307	0.701081	0.709702	0.53712	0.339876	0.462278	0.598357	0.624068	0.282315	0.345253	0.268344	-0.17897	0.47144	0.290734	-0.605917	0.0227141
209729_at	GAS2L1	growth arrest-specific 2 like 1	C2.11	-0.460644	0.372924	-0.124765	0.200563	0.49501	0.40843	-0.0788477	-0.0789521	0.0293655	0.775514	0.722948	-0.0609111	0.458282	0.477756	-0.167915	0.658671	-0.302947	-0.449779	0.26197
233528_s_at	GATSL3	GATS protein-like 3	C2.4	-0.652113	-0.309415	0.0480554	0.514151	0.651786	0.72807	0.686551	0.488566	0.550242	0.568056	0.527044	0.294462	0.217242	0.200192	-0.097253	0.378818	0.429058	-0.643548	-0.0670749
200008_s_at	GDI2	GDP dissociation inhibitor 2	C2.11	-0.455724	0.00376292	-0.118117	0.343776	0.51344	0.622101	0.289124	0.216299	0.288667	0.5551	0.811461	0.0499253	0.338277	0.144519	-0.30924	0.69906	0.0817233	-0.419602	-0.0519416
205498_at	GHR	growth hormone receptor	C2.7	-0.203095	-0.238006	-0.540897	0.20506	0.182687	0.805449	0.538447	0.576505	0.719861	0.197732	0.190737	0.308178	0.234874	0.0670808	-0.595761	0.0609001	0.62214	-0.14916	0.0618817
229312_s_at	GKAP1	G kinase anchoring protein 1	C2.6	-0.499171	-0.166202	0.392168	0.264134	0.398347	0.00730666	0.205526	0.309547	0.527838	-0.0775228	-0.171133	0.853784	0.476576	0.353661	0.243944	-0.487476	0.217081	-0.469768	0.496219
208057_s_at	GLI2	GLI family zinc finger 2	C2.11	-0.305048	0.103957	-0.167772	0.129413	0.36936	0.4591	0.144693	-0.0327173	-0.0221654	0.590968	0.678346	-0.252724	0.151489	0.235053	-0.309222	0.763917	-0.0836716	-0.312821	-0.0582021
203158_s_at	GLS	glutaminase	C2.2	-0.540207	-0.095859	0.735016	0.591637	0.523493	-0.0828102	-0.0751313	0.196239	0.103756	0.151005	0.298774	0.33167	0.165352	0.0378244	0.623554	0.114943	-0.15825	-0.544494	-0.0357532
221447_s_at	GLT8D2	glycosyltransferase 8 domain containing 2	C2.11	-0.108306	0.235882	-0.203504	-0.0219844	0.241684	0.205912	-0.114948	-0.313049	-0.197881	0.462995	0.432305	-0.219617	0.204784	0.298697	-0.151328	0.513926	-0.331837	-0.146747	0.115985
215794_x_at	GLUD2	glutamate dehydrogenase 2	C2.11	-0.00181464	0.365799	-0.290057	-0.166282	0.0407167	0.378154	-0.0522668	-0.165551	-0.0322393	0.422219	0.516204	-0.249071	0.250915	0.0657386	-0.443261	0.516165	-0.193839	0.0976425	0.0232921
204220_at	GMFG	glia maturation factor, gamma	C2.11	-0.543417	0.158724	-5.15e-05	0.458277	0.604229	0.378479	0.0536035	0.100367	0.376554	0.478379	0.653982	0.36198	0.593802	0.290246	-0.0364084	0.470179	-0.125833	-0.538949	0.231012
209576_at	GNAI1	guanine nucleotide binding protein (G protein), alpha inhibiting activity polypeptide 1	C2.11	0.0505402	0.120474	-0.247482	-0.00483667	0.0292836	0.312842	0.000818031	0.15433	0.0302677	0.216019	0.283397	-0.144693	0.00592023	-0.166427	-0.270771	0.370964	0.113018	-0.0116873	-0.201523
201179_s_at	GNAI3	guanine nucleotide binding protein (G protein), alpha inhibiting activity polypeptide 3	C2.11	-0.505559	0.0806532	0.00254873	0.270783	0.597221	0.565822	0.180288	-0.0233834	0.140538	0.688592	0.852233	-0.0103939	0.40728	0.209396	-0.183967	0.790189	-0.140784	-0.475141	0.00970339
1555766_a_at	GNG2	guanine nucleotide binding protein (G protein), gamma 2	C2.7	-0.497607	-0.255551	-0.141647	0.409024	0.619612	0.870387	0.529066	0.518537	0.50962	0.620046	0.504664	0.149652	0.175222	0.280252	-0.271914	0.369107	0.433128	-0.508184	-0.0221372
234284_at	GNG8	guanine nucleotide binding protein (G protein), gamma 8	C2.11	-0.461662	0.218626	0.0901405	0.354662	0.51489	0.277954	-0.0303317	-0.0143803	0.0274354	0.595438	0.778423	0.0599362	0.378137	0.234581	-0.0192456	0.717088	-0.248726	-0.463915	0.0147984
210009_s_at	GOSR2	golgi SNAP receptor complex member 2	C2.11	-0.612661	0.0982205	0.0316907	0.294682	0.674881	0.617804	0.149023	0.175394	0.374848	0.602422	0.713929	0.321186	0.567727	0.355491	-0.134034	0.540349	-0.0326042	-0.614044	0.240333
212487_at	GPATCH8	G patch domain containing 8	C2.9	-0.395357	-0.486167	0.458498	0.560417	0.304512	0.019893	0.317991	0.666771	0.312475	-0.114171	-0.223449	0.423783	-0.166165	-0.0623327	0.455043	-0.345808	0.457931	-0.407266	-0.1599
227059_at	GPC6	glypican 6	C2.7	-0.301987	0.270991	-0.299366	0.120862	0.345168	0.591586	0.142164	0.0780747	0.351822	0.627264	0.525948	0.0498125	0.444005	0.342578	-0.388481	0.39549	-0.0193961	-0.261374	0.273761
208308_s_at	GPI	glucose-6-phosphate isomerase	C2.7	-0.374655	-0.080169	-0.332759	0.168567	0.432796	0.735255	0.456784	0.295893	0.485274	0.576557	0.477235	0.203163	0.361555	0.313851	-0.451308	0.351681	0.344232	-0.389941	0.145337
221288_at	GPR22	G protein-coupled receptor 22	C2.2	-0.228492	-0.240749	0.953475	0.344116	0.2193	-0.439425	-0.1079	-0.000267305	-0.185248	-0.18614	-0.116205	0.0994653	-0.233843	-0.187965	0.859215	-0.222766	-0.190062	-0.225856	-0.220531
200736_s_at	GPX1	glutathione peroxidase 1	C2.11	-0.32878	-0.0120589	-0.049156	0.353712	0.426465	0.527284	0.205622	0.0956619	0.0423586	0.682737	0.747424	-0.309952	0.0481207	0.0247733	-0.145262	0.784822	-0.04267	-0.329417	-0.267473
201106_at	GPX4	glutathione peroxidase 4	C2.4	-0.703136	0.0206457	0.101782	0.366019	0.788408	0.657622	0.409002	0.274678	0.467341	0.799406	0.57671	0.33668	0.498498	0.572171	-0.118737	0.379127	0.14811	-0.714131	0.305632
206204_at	GRB14	growth factor receptor-bound protein 14	C2.2	-0.147007	-0.277817	0.806501	0.32804	0.061431	-0.497564	-0.093773	-0.0325283	-0.244231	-0.305056	-0.212628	0.0526304	-0.31799	-0.263157	0.857302	-0.279275	-0.191828	-0.118195	-0.268005
230593_at	GRIK3	glutamate receptor, ionotropic, kainate 3	C2.2	-0.183208	-0.469502	0.737161	0.498921	0.165646	-0.338416	0.156367	0.249221	-0.0385213	-0.342132	-0.23351	0.0913296	-0.428416	-0.298276	0.796104	-0.313301	0.107674	-0.211981	-0.378497
214040_s_at	GSN	gelsolin	C2.12	0.631844	0.519562	-0.469846	-0.653878	-0.531066	-0.152657	-0.272956	-0.664992	-0.380646	-0.0523782	0.0799652	-0.476483	0.0600006	-0.15542	-0.475376	0.189819	-0.386958	0.633396	0.0391185
200824_at	GSTP1	glutathione S-transferase pi 1	C2.11	-0.136449	0.356939	-0.363731	-0.168392	0.198652	0.350278	-0.0390066	-0.00620381	0.0928686	0.535053	0.451964	-0.0751865	0.366083	0.370852	-0.497789	0.453768	-0.0443273	-0.19501	0.283359
208579_x_at	H2BFS	H2B histone family, member S (pseudogene)	C2.7	-0.453901	0.115536	-0.250309	0.181969	0.546409	0.723455	0.153921	0.263028	0.324813	0.771728	0.571898	0.0286337	0.362905	0.518728	-0.384536	0.505509	0.100996	-0.477882	0.255913
223211_at	HACL1	2-hydroxyacyl-CoA lyase 1	C2.7	-0.501299	-0.33274	-0.206235	0.522654	0.583408	0.89096	0.588416	0.656985	0.736138	0.491218	0.46052	0.268295	0.199372	0.170397	-0.314974	0.29102	0.572644	-0.513361	-0.0353288
223345_at	HDAC8	histone deacetylase 8	C2.7	-0.700257	-0.00740653	0.139932	0.443733	0.749465	0.639187	0.293379	0.356816	0.485814	0.591326	0.685598	0.45356	0.54422	0.405416	-0.0988224	0.459674	0.138811	-0.709264	0.209602
205659_at	HDAC9	histone deacetylase 9	C2.4	-0.449258	-0.18173	0.724404	0.440865	0.44111	-0.141765	0.125184	0.228318	0.157531	0.0127718	0.039304	0.315058	0.0291199	0.0507725	0.572885	-0.104681	0.0514935	-0.470792	-0.0489045
218460_at	HEATR2	HEAT repeat containing 2	C2.11	-0.281588	-0.0466916	-0.14177	0.20292	0.380958	0.575858	0.336091	0.138228	0.233938	0.481733	0.696094	-0.0767451	0.159314	-0.0102649	-0.280423	0.652839	0.125041	-0.298565	-0.198892
203430_at	HEBP2	heme binding protein 2	C2.7	-0.416025	0.154425	-0.2154	0.15094	0.449192	0.758046	0.315913	0.230032	0.447948	0.681336	0.584737	0.184367	0.459986	0.327126	-0.402893	0.419547	0.154537	-0.35824	0.187048
241955_at	HECTD1	HECT domain containing E3 ubiquitin protein ligase 1	C2.6	-0.287432	0.0764169	0.0891839	0.012331	0.16127	-0.0226814	0.058121	0.13764	0.448266	-0.0742834	-0.279145	0.81863	0.58232	0.393415	0.0307688	-0.533304	0.104201	-0.242248	0.640582
223572_at	HHATL	hedgehog acyltransferase-like	C2.2	0.0327191	-0.226892	0.817649	0.111668	0.0282905	-0.455295	-0.172991	-0.172909	-0.272197	-0.24336	-0.182732	-0.0232048	-0.287164	-0.246756	0.671474	-0.242334	-0.243079	0.0256694	-0.211731
200989_at	HIF1A	hypoxia inducible factor 1, alpha subunit (basic helix-loop-helix transcription factor)	C2.7	-0.282092	0.202564	-0.449225	0.0610458	0.397509	0.676828	0.272202	0.153909	0.481325	0.564484	0.591222	0.279597	0.621096	0.378509	-0.648892	0.472718	0.158368	-0.324794	0.342599
208547_at	HIST1H2BB	histone cluster 1, H2bb	C2.11	-0.405066	0.0252649	-0.195499	0.13467	0.513771	0.630463	0.310494	0.220754	0.217708	0.663115	0.622818	-0.0142879	0.287121	0.297044	-0.358258	0.576626	0.181129	-0.450078	0.0505798
222067_x_at	HIST1H2BD	histone cluster 1, H2bd	C2.7	-0.131469	-0.0887715	-0.220367	0.103014	0.216596	0.548777	0.109068	0.214061	0.106455	0.522427	0.384236	-0.340074	-0.115851	0.169868	-0.314614	0.432381	0.118956	-0.147175	-0.0895478
208546_x_at	HIST1H2BH	histone cluster 1, H2bh	C2.7	-0.223209	0.12667	-0.306066	0.0118246	0.262437	0.561828	0.0722615	0.10689	0.103792	0.571858	0.524905	-0.22569	0.137501	0.245788	-0.381247	0.552396	0.00869694	-0.221866	0.0420197
215313_x_at	HLA-A	major histocompatibility complex, class I, A	C2.4	-0.381371	-0.184215	-0.210909	0.427685	0.428593	0.551689	0.547375	0.268497	0.481424	0.401245	0.525811	0.179749	0.228375	0.126621	-0.262334	0.419008	0.272804	-0.383848	-0.0456308
211654_x_at	HLA-DQB1	major histocompatibility complex, class II, DQ beta 1	C2.13	-0.479083	0.121918	-0.179819	0.261132	0.432384	0.361639	0.170393	0.0534467	0.362387	0.372087	0.514952	0.361179	0.569709	0.314095	-0.211053	0.423183	-0.0160618	-0.468816	0.272747
221860_at	HNRNPL	heterogeneous nuclear ribonucleoprotein L	C2.3	-0.462745	-0.429043	0.542661	0.603011	0.292572	-0.206246	0.154628	0.43981	0.265462	-0.321982	-0.240223	0.515648	-0.072679	-0.106735	0.68319	-0.354545	0.214308	-0.433504	-0.109449
208765_s_at	HNRNPR	heterogeneous nuclear ribonucleoprotein R	C2.4	-0.616409	-0.00910103	0.29587	0.483116	0.758155	0.517143	0.233584	0.114934	0.26588	0.64679	0.793163	0.139965	0.38595	0.258995	0.0642864	0.594506	-0.0780849	-0.616188	0.0354803
1557050_at	HOTAIRM1	HOXA transcript antisense RNA, myeloid-specific 1	C2.11	-0.540462	-0.260504	-0.0847839	0.546103	0.583746	0.706181	0.496868	0.428926	0.319731	0.518535	0.704809	0.0377843	0.120701	0.0187794	-0.202291	0.70385	0.300864	-0.510583	-0.291839
235521_at	HOXA3	homeobox A3	C2.7	-0.215316	-0.185543	-0.254498	0.27735	0.214862	0.559162	0.21188	0.421707	0.165612	0.256391	0.530225	-0.146641	-0.0540415	-0.166866	-0.364014	0.632217	0.292629	-0.192475	-0.368358
213844_at	HOXA5	homeobox A5	C2.7	-0.314615	-0.436843	-0.3927	0.369713	0.326256	0.818375	0.698261	0.639975	0.561923	0.271336	0.443242	0.0569182	-0.0162964	-0.106847	-0.530228	0.454242	0.691464	-0.289876	-0.325601
208557_at	HOXA6	homeobox A6	C2.7	-0.533266	-0.235662	-0.232957	0.3911	0.575365	0.731453	0.60597	0.617917	0.637364	0.422831	0.456618	0.355371	0.298531	0.268618	-0.41957	0.350924	0.614847	-0.582016	0.0358156
244512_at	HOXB-AS1	HOXB cluster antisense RNA 1	C2.11	-0.348136	-0.282721	-0.129271	0.418589	0.380566	0.490376	0.296485	0.444199	0.294304	0.244208	0.541062	0.0399332	0.0331333	-0.0889846	-0.257285	0.57962	0.344494	-0.345319	-0.32151
228904_at	HOXB3	homeobox B3	C2.7	-0.289879	-0.468387	-0.278536	0.457128	0.328875	0.727695	0.626237	0.676715	0.493599	0.204318	0.483474	0.0239075	-0.108041	-0.203701	-0.420376	0.507594	0.656824	-0.302042	-0.442001
205601_s_at	HOXB5	homeobox B5	C2.7	-0.0141981	-0.0390134	-0.438721	0.0907882	0.139434	0.528088	0.230437	0.227264	0.166127	0.246652	0.495373	-0.271678	-0.0206677	-0.107955	-0.511985	0.573127	0.262351	-0.0472821	-0.27621
205366_s_at	HOXB6	homeobox B6	C2.7	-0.129566	-0.208554	-0.567401	0.175371	0.158141	0.778633	0.507583	0.476334	0.450947	0.280927	0.47583	-0.0770147	0.0282019	-0.117994	-0.694407	0.538363	0.538248	-0.111174	-0.27103
204778_x_at	HOXB7	homeobox B7	C2.7	-0.670221	-0.316496	-0.0922093	0.541179	0.682747	0.807035	0.610099	0.62934	0.596102	0.475632	0.64331	0.275145	0.258009	0.159246	-0.308559	0.53675	0.538899	-0.648429	-0.118661
229667_s_at	HOXB8	homeobox B8	C2.7	-0.324257	-0.349754	-0.19697	0.421875	0.370616	0.673262	0.492357	0.604182	0.421127	0.28223	0.455878	0.0589367	-0.032123	-0.0780943	-0.335574	0.452779	0.528715	-0.3316	-0.31432
206745_at	HOXC11	homeobox C11	C2.7	-0.0935746	-0.122914	-0.4248	0.00587424	0.0466028	0.421716	0.322949	0.0352323	0.13004	0.163577	0.349468	-0.10999	0.0782692	-0.00949907	-0.419269	0.389262	0.156952	-0.0378195	-0.0891257
206194_at	HOXC4	homeobox C4	C2.7	0.209851	0.0125594	-0.724419	-0.208398	-0.19506	0.485649	0.216648	0.127845	0.0317061	0.21688	0.295289	-0.431928	-0.120477	-0.11827	-0.769279	0.479547	0.289292	0.246669	-0.246229
206858_s_at	HOXC6	homeobox C6	C2.7	0.0717423	0.020396	-0.812879	-0.293577	-0.0828748	0.606499	0.398106	0.25516	0.450037	0.223976	0.0770922	0.102327	0.270462	0.257385	-0.940286	0.0882118	0.499283	0.0818119	0.27098
239547_at	HS3ST6	heparan sulfate (glucosamine) 3-O-sulfotransferase 6	C2.7	-0.317853	-0.201159	-0.344469	0.173656	0.416907	0.729906	0.511487	0.363412	0.504241	0.446808	0.521688	0.211704	0.281248	0.235074	-0.546616	0.462667	0.417662	-0.395252	0.0615398
202282_at	HSD17B10	hydroxysteroid (17-beta) dehydrogenase 10	C2.7	-0.427293	-0.117536	-0.496658	0.27229	0.425809	0.874774	0.430091	0.542998	0.652274	0.455768	0.379199	0.299389	0.360672	0.270433	-0.497882	0.255325	0.495183	-0.394138	0.141511
214434_at	HSPA12A	heat shock 70kDa protein 12A	C2.5	-0.559708	-0.423661	-0.0843228	0.598492	0.573826	0.741169	0.762009	0.673365	0.840636	0.259123	0.371111	0.549592	0.276589	0.0545371	-0.22366	0.197824	0.651149	-0.57024	-0.0550735
200806_s_at	HSPD1	heat shock 60kDa protein 1 (chaperonin)	C2.7	-0.501935	-0.336257	-0.0905157	0.367386	0.549667	0.864144	0.60551	0.473833	0.500812	0.517513	0.574397	0.131315	0.176774	0.0944886	-0.331708	0.447233	0.457135	-0.438579	-0.134081
208744_x_at	HSPH1	heat shock 105kDa/110kDa protein 1	C2.11	-0.395796	0.254943	-0.0527771	0.177518	0.482939	0.448342	-0.0445136	-0.113949	-0.0133463	0.747687	0.808228	-0.110147	0.365197	0.303132	-0.18734	0.807898	-0.288742	-0.385631	0.0538156
201566_x_at	ID2	inhibitor of DNA binding 2, dominant negative helix-loop-helix protein	C2.11	-0.555264	0.215014	0.0931936	0.382846	0.593063	0.389706	0.107938	0.105755	0.219343	0.546846	0.762353	0.305707	0.531862	0.23312	-0.0540647	0.624024	-0.115319	-0.533507	0.0788662
209291_at	ID4	inhibitor of DNA binding 4, dominant negative helix-loop-helix protein	C2.11	-0.357559	0.44432	0.0204037	0.222216	0.440696	0.217732	-0.162782	-0.164505	0.0387668	0.533895	0.818657	0.1256	0.57296	0.211163	-0.106674	0.756773	-0.395558	-0.403632	0.149091
210046_s_at	IDH2	isocitrate dehydrogenase 2 (NADP+), mitochondrial	C2.2	-0.0782177	-0.458516	0.850858	0.361566	0.103373	-0.356872	0.0113059	0.000721459	-0.192302	-0.279881	-0.096869	-0.110335	-0.458238	-0.458897	0.775349	-0.138153	-0.102935	-0.051191	-0.48307
218847_at	IGF2BP2	insulin-like growth factor 2 mRNA binding protein 2	C2.4	-0.438886	-0.120642	0.715831	0.608871	0.386312	-0.205726	0.0687792	0.144057	0.0910167	-0.0527296	0.059398	0.319696	0.0242446	-0.153994	0.807178	-0.117958	-0.100463	-0.413109	-0.175648
202718_at	IGFBP2	insulin-like growth factor binding protein 2, 36kDa	C2.11	-0.345818	0.295973	0.0729285	0.194154	0.450952	0.277699	-0.096848	-0.123264	-0.0615455	0.547095	0.84009	-0.0600655	0.374969	0.117715	-0.0826635	0.787301	-0.31457	-0.351884	-0.0381828
231929_at	IKZF2	IKAROS family zinc finger 2 (Helios)	C2.11	-0.286598	0.0546637	-0.101043	0.373186	0.290724	0.384287	0.134715	0.309676	0.50652	0.211964	0.449808	0.30382	0.371899	0.00328648	-0.223078	0.312427	0.136861	-0.292764	0.0665536
211000_s_at	IL6ST	interleukin 6 signal transducer (gp130, oncostatin M receptor)	C2.13	-0.246619	0.600317	-0.207007	-0.0678526	0.297732	0.258643	-0.185849	-0.350562	0.00486233	0.518564	0.754999	0.0451682	0.663214	0.25049	-0.326294	0.712318	-0.437178	-0.216402	0.267557
221449_s_at	ITFG1	integrin alpha FG-GAP repeat containing 1	C2.11	-0.583788	-0.0617308	0.0563609	0.431676	0.675255	0.717289	0.268277	0.275284	0.380349	0.645526	0.787472	0.142809	0.379315	0.230232	-0.136588	0.598138	0.0761959	-0.559983	0.0222376
216178_x_at	ITGB1	integrin, beta 1 (fibronectin receptor, beta polypeptide, antigen CD29 includes MDF2, MSK12)	C2.2	-0.056528	-0.242984	0.871154	0.161151	0.110655	-0.410801	-0.140573	-0.140315	-0.258102	-0.198179	-0.112065	-0.0127688	-0.265486	-0.233767	0.709361	-0.190707	-0.233961	-0.0540996	-0.230593
217732_s_at	ITM2B	integral membrane protein 2B	C2.11	-0.0837182	0.419462	-0.482355	-0.131042	0.136902	0.555256	0.0515692	0.00799788	0.104544	0.530635	0.584836	-0.0885385	0.407973	0.158067	-0.580186	0.559874	-0.0208986	-0.0549888	0.0961988
209297_at	ITSN1	intersectin 1 (SH3 domain protein)	C2.7	-0.626348	-0.389313	-0.0990856	0.588746	0.63903	0.834624	0.594181	0.61672	0.634526	0.433792	0.67288	0.273105	0.214853	0.0301804	-0.247441	0.542323	0.496407	-0.59277	-0.198519
209098_s_at	JAG1	jagged 1	C2.7	-0.64725	-0.0567361	-0.0899014	0.53769	0.670064	0.735836	0.251495	0.490789	0.464979	0.58971	0.769698	0.283351	0.414766	0.20909	-0.227788	0.66032	0.205645	-0.640331	0.00215384
1552611_a_at	JAK1	Janus kinase 1	C2.6	-0.016476	-0.0917923	-0.134936	-0.144661	-0.0737253	0.0230942	0.264803	0.274193	0.441071	-0.144172	-0.582624	0.55808	0.22121	0.393701	-0.144017	-0.792936	0.413174	-0.0219201	0.5457
205842_s_at	JAK2	Janus kinase 2	C2.11	-0.717699	0.194248	0.152399	0.390922	0.812072	0.511678	0.135191	0.134809	0.357805	0.74486	0.7908	0.365693	0.663127	0.562567	-0.0630452	0.567436	-0.0907923	-0.747568	0.33397
219213_at	JAM2	junctional adhesion molecule 2	C2.11	-0.0793972	-0.0412753	-0.276567	0.182528	0.164803	0.374164	0.193067	0.263195	0.188739	0.304251	0.336187	-0.0812955	-0.0159773	0.0182922	-0.323949	0.442492	0.210581	-0.144092	-0.185032
203297_s_at	JARID2	jumonji, AT rich interactive domain 2	C2.9	-0.568897	-0.56004	0.423611	0.768099	0.484514	0.171634	0.443013	0.774928	0.642513	-0.125152	-0.132981	0.673262	0.0182617	-0.00663208	0.448106	-0.35292	0.543044	-0.577521	-0.0607088
225798_at	JAZF1	JAZF zinc finger 1	C2.13	-0.205947	0.634278	-0.294882	-0.0695865	0.183573	0.171006	-0.332746	-0.341497	0.0360502	0.457657	0.523697	0.158002	0.723561	0.32427	-0.261759	0.466636	-0.487763	-0.15873	0.441615
205262_at	KCNH2	potassium voltage-gated channel, subfamily H (eag-related), member 2	C2.2	-0.455587	0.0130462	0.839375	0.354333	0.471295	-0.265011	-0.140147	-0.0904869	-0.148324	0.171229	0.145008	0.154838	0.0685339	0.122489	0.766252	0.0147157	-0.325208	-0.450411	-0.00534842
208359_s_at	KCNJ4	potassium inwardly-rectifying channel, subfamily J, member 4	C2.2	-0.206944	-0.222657	0.943189	0.30151	0.217576	-0.414465	-0.112728	-0.0407752	-0.199125	-0.157163	-0.0949397	0.0798786	-0.219154	-0.172048	0.829758	-0.208699	-0.20848	-0.203881	-0.208699
243209_at	KCNQ4	potassium voltage-gated channel, KQT-like subfamily, member 4	C2.11	-0.309496	-0.0809067	0.0032504	0.378259	0.36098	0.554241	0.24511	0.323525	0.207488	0.424122	0.53878	-0.0863314	0.0275161	-0.0755153	-0.0815236	0.482488	0.151493	-0.279517	-0.272941
200922_at	KDELR1	KDEL (Lys-Asp-Glu-Leu) endoplasmic reticulum protein retention receptor 1	C2.14	-0.524575	0.308029	-0.213156	0.0060384	0.584211	0.577873	0.167417	0.11435	0.359603	0.783441	0.431011	0.367191	0.685587	0.83093	-0.345312	0.207366	0.0379404	-0.539744	0.639748
200700_s_at	KDELR2	KDEL (Lys-Asp-Glu-Leu) endoplasmic reticulum protein retention receptor 2	C2.7	-0.49722	0.258541	-0.301291	0.13417	0.558774	0.704403	0.250425	0.192797	0.279826	0.765878	0.624987	0.177986	0.550599	0.496706	-0.404635	0.527081	0.0926292	-0.489864	0.27479
207265_s_at	KDELR3	KDEL (Lys-Asp-Glu-Leu) endoplasmic reticulum protein retention receptor 3	C2.13	-0.245503	0.597293	-0.375214	-0.266427	0.253462	0.288993	-0.0928905	-0.272791	0.105245	0.429921	0.440029	0.246074	0.750291	0.513486	-0.449356	0.347716	-0.231939	-0.207117	0.540696
204372_s_at	KHSRP	KH-type splicing regulatory protein	C2.3	-0.346338	-0.732248	0.575904	0.58557	0.296424	0.00384995	0.563582	0.552637	0.37936	-0.283653	-0.226439	0.324378	-0.358716	-0.226331	0.525707	-0.348079	0.526504	-0.350579	-0.353553
214929_s_at	KIAA1109	KIAA1109	C2.2	-0.18003	-0.170052	0.717176	0.45271	0.208743	-0.363991	-0.203853	-0.0212242	-0.196889	-0.164277	-0.0875209	0.0550813	-0.229936	-0.192654	0.890346	-0.173312	-0.266731	-0.19826	-0.252043
219878_s_at	KLF13	Kruppel-like factor 13	C2.6	-0.295906	-0.178406	0.208955	0.0792487	0.224469	-0.0102684	0.353494	0.320651	0.370427	-0.0479468	-0.405183	0.649349	0.237844	0.440587	0.162918	-0.664056	0.372651	-0.324987	0.453475
221841_s_at	KLF4	Kruppel-like factor 4 (gut)	C2.12	0.480068	0.790375	-0.513353	-0.660168	-0.43186	-0.239023	-0.465924	-0.515524	-0.222156	-0.000758277	-0.0762534	-0.0799331	0.397732	0.227326	-0.463155	-0.036633	-0.39775	0.406818	0.49072
226981_at	KMT2A	lysine (K)-specific methyltransferase 2A	C2.9	-0.62246	-0.517581	0.321222	0.83808	0.51208	0.291185	0.475197	0.804957	0.649973	-0.0574902	-0.00209055	0.615295	0.0360761	-0.0512049	0.390273	-0.202576	0.546449	-0.590386	-0.14376
227527_at	KMT2D	lysine (K)-specific methyltransferase 2D	C2.3	-0.0656447	-0.471259	0.438918	0.563962	0.0256957	-0.194132	0.172755	0.339834	-0.0789499	-0.280298	-0.120001	-0.165687	-0.578474	-0.513217	0.550172	-0.0614189	0.199921	-0.0216649	-0.667009
222060_at	KRT8P12	keratin 8 pseudogene 12	C2.11	-0.423895	0.082011	-0.031215	0.271156	0.527425	0.472571	0.0689074	0.109208	0.0809668	0.518204	0.682886	0.0277785	0.262343	0.265847	-0.133619	0.692888	-0.0631775	-0.462752	-0.0333393
1560897_a_at	KRTAP10-11	keratin associated protein 10-11	C2.2	-0.155933	-0.119663	0.683979	0.286422	0.123201	-0.406163	-0.19694	-0.0962631	-0.231988	-0.175229	-0.132215	-0.0183592	-0.219137	-0.217979	0.770199	-0.198588	-0.260517	-0.0761639	-0.23493
1552486_s_at	LACTB	lactamase, beta	C2.11	-0.237311	0.186193	-0.143466	0.114158	0.372787	0.556435	0.158118	-0.0449208	0.0716182	0.718737	0.788509	-0.22304	0.236364	0.215402	-0.310006	0.706955	-0.121769	-0.259612	-0.0155685
213519_s_at	LAMA2	laminin, alpha 2	C2.2	-0.313434	-0.378005	0.746115	0.462042	0.255745	-0.226898	0.152972	0.253878	0.235534	-0.237576	-0.209331	0.36598	-0.111061	-0.151967	0.666893	-0.379869	0.0998678	-0.286659	-0.100232
200770_s_at	LAMC1	laminin, gamma 1 (formerly LAMB2)	C2.7	-0.166337	0.21071	-0.353116	0.0303756	0.265236	0.598209	0.185808	0.161407	0.123259	0.63207	0.432145	-0.179529	0.168621	0.249256	-0.408791	0.438444	0.124459	-0.15926	0.00514802
1554679_a_at	LAPTM4B	lysosomal protein transmembrane 4 beta	C2.11	-0.354936	-0.035827	0.273604	0.314675	0.462416	0.389736	0.135893	0.10539	0.155632	0.385325	0.683438	-0.014384	0.143133	-0.0453685	0.0528804	0.554365	-0.0186281	-0.361809	-0.226808
216888_at	LDB3	LIM domain binding 3	C2.11	-0.437779	-0.0136041	-0.236151	0.20009	0.499156	0.666775	0.180866	0.305976	0.243292	0.617369	0.679954	-0.0242796	0.246355	0.289751	-0.396045	0.662667	0.171321	-0.447573	0.00963032
224673_at	LENG8	leukocyte receptor cluster (LRC) member 8	C2.3	-0.175024	-0.583607	0.419292	0.576601	0.0366192	-0.102341	0.233715	0.412962	0.0364533	-0.304309	-0.177144	-0.0856401	-0.556082	-0.457062	0.556847	-0.159508	0.267368	-0.0750815	-0.589626
206349_at	LGI1	leucine-rich, glioma inactivated 1	C2.2	-0.288535	0.0493839	0.731664	0.298056	0.309041	-0.366068	-0.268121	-0.139593	-0.126505	-0.0131878	0.0329231	0.232896	0.0932623	0.131938	0.719002	-0.128094	-0.37189	-0.315266	0.0962468
206140_at	LHX2	LIM homeobox 2	C2.2	-0.29125	-0.337508	0.741958	0.576521	0.224144	-0.384202	-0.0493691	0.223018	-0.0694917	-0.258066	-0.201344	0.156883	-0.311686	-0.230979	0.90299	-0.261104	-0.0580761	-0.286412	-0.297398
239057_at	LMOD2	leiomodin 2 (cardiac)	C2.2	-0.0629519	-0.250276	0.868728	0.15903	0.0857988	-0.471489	-0.128852	-0.12148	-0.250209	-0.25057	-0.156315	0.0130539	-0.267465	-0.218248	0.689811	-0.213035	-0.208813	-0.0581267	-0.209836
216877_at	LOC100505498	uncharacterized LOC100505498	C2.3	-0.368804	-0.656517	0.542093	0.739444	0.314061	0.0188117	0.438346	0.575363	0.331693	-0.244451	-0.11261	0.308493	-0.347632	-0.293527	0.632547	-0.237255	0.409011	-0.375988	-0.428315
209867_s_at	LPHN3	latrophilin 3	C2.2	-0.410389	-0.233472	0.658872	0.582162	0.369938	-0.197092	-0.0318096	0.264078	0.111406	-0.00927346	-0.0766353	0.311854	-0.0529686	0.0783299	0.707315	-0.202859	-0.0531248	-0.43225	-0.0190811
1555831_s_at	LRRC41	leucine rich repeat containing 41	C2.4	-0.723245	0.0720374	0.113506	0.439256	0.849631	0.624396	0.246884	0.19781	0.393672	0.785737	0.782914	0.332592	0.593087	0.558413	-0.0998347	0.556779	-0.00498666	-0.754074	0.302116
223492_s_at	LRRFIP1	leucine rich repeat (in FLII) interacting protein 1	C2.2	0.0893399	-0.0784037	0.681069	0.0589649	-0.0525175	-0.587273	-0.261524	-0.169831	-0.257346	-0.340814	-0.253411	0.0960815	-0.167407	-0.204385	0.581729	-0.281125	-0.262375	0.0365082	-0.0747373
238815_at	LRRTM1	leucine rich repeat transmembrane neuronal 1	C2.2	-0.231405	-0.190703	0.729455	0.341788	0.238026	-0.276137	-0.0552512	0.0280669	-0.075789	-0.164124	-0.0368572	0.212084	-0.0941334	-0.102599	0.694808	-0.172762	-0.13742	-0.242767	-0.14186
219922_s_at	LTBP3	latent transforming growth factor beta binding protein 3	C2.11	-0.302391	0.343039	-0.0653195	-0.0253335	0.297571	0.102343	-0.135876	-0.233459	-0.0947888	0.273483	0.486558	0.145782	0.491651	0.292105	-0.158681	0.531593	-0.301645	-0.305107	0.23384
213176_s_at	LTBP4	latent transforming growth factor beta binding protein 4	C2.11	-0.227136	0.0659801	0.0796841	0.231789	0.338434	0.307547	0.186939	-0.0662859	-0.0143797	0.464591	0.59124	-0.152222	0.119216	0.0111877	-0.0775161	0.571307	-0.12331	-0.179267	-0.191214
220143_x_at	LUC7L	LUC7-like (S. cerevisiae)	C2.2	-0.477594	-0.341181	0.754324	0.651426	0.440427	-0.153073	0.1457	0.322895	0.0652374	0.0435303	0.0660955	0.174984	-0.184327	-0.0201495	0.715301	-0.0579122	0.0504435	-0.48871	-0.219123
208835_s_at	LUC7L3	LUC7-like 3 (S. cerevisiae)	C2.3	-0.499036	-0.540809	0.567741	0.7774	0.375078	-0.0374896	0.31119	0.620228	0.413162	-0.263638	-0.132261	0.555177	-0.0978131	-0.179441	0.633069	-0.295601	0.346418	-0.480527	-0.203358
227443_at	LURAP1L	leucine rich adaptor protein 1-like	C2.10	-0.374777	0.0795276	-0.0426799	0.239251	0.48074	0.565537	0.1394	0.186869	0.251993	0.717276	0.627773	-0.0399435	0.230664	0.365727	-0.225514	0.535865	0.0082994	-0.409296	0.0906452
221311_x_at	LYRM2	LYR motif containing 2	C2.7	-0.533193	-0.278294	-0.058321	0.457941	0.580543	0.794537	0.591839	0.510403	0.471654	0.576638	0.574131	0.143953	0.156758	0.0818541	-0.209713	0.467629	0.440797	-0.524241	-0.174471
223234_at	MAD2L2	MAD2 mitotic arrest deficient-like 2 (yeast)	C2.11	-0.497346	0.0627018	-0.248325	0.258196	0.531411	0.713802	0.271924	0.259066	0.533606	0.586301	0.654067	0.264805	0.541141	0.320267	-0.410192	0.53156	0.126783	-0.501435	0.253285
209348_s_at	MAF	v-maf avian musculoaponeurotic fibrosarcoma oncogene homolog	C2.13	-0.457741	0.410523	-0.0417956	0.186545	0.539877	0.364096	-0.0551766	-0.133958	0.231924	0.509619	0.772514	0.323515	0.756168	0.309491	-0.176071	0.611328	-0.294707	-0.455047	0.314498
218559_s_at	MAFB	v-maf avian musculoaponeurotic fibrosarcoma oncogene homolog B	C2.13	-0.222928	0.660396	-0.348522	-0.141313	0.244123	0.235955	-0.215135	-0.244526	0.162349	0.434032	0.505682	0.325655	0.827539	0.510697	-0.388249	0.343458	-0.327794	-0.222599	0.595185
210092_at	MAGOH	mago-nashi homolog, proliferation-associated (Drosophila)	C2.4	-0.729548	-0.298578	0.220439	0.546866	0.802604	0.672391	0.429807	0.395212	0.552166	0.503609	0.616176	0.393292	0.379242	0.30286	-0.0017573	0.395872	0.229313	-0.712727	0.0892997
235457_at	MAML2	mastermind-like 2 (Drosophila)	C2.7	-0.560715	0.0531414	-0.0742919	0.371423	0.611139	0.623118	0.287506	0.307559	0.540539	0.613646	0.707749	0.35039	0.526793	0.364687	-0.265887	0.525168	0.132099	-0.610554	0.219174
211537_x_at	MAP3K7	mitogen-activated protein kinase kinase kinase 7	C2.11	-0.526903	0.273072	0.337896	0.390561	0.607849	0.247538	-0.0665126	-0.132208	0.0116973	0.593013	0.839669	0.00913371	0.404981	0.170117	0.214059	0.696764	-0.38101	-0.525351	-0.00446131
229846_s_at	MAPKAP1	mitogen-activated protein kinase associated protein 1	C2.4	-0.774932	-0.148526	0.2565	0.710001	0.776503	0.610115	0.409102	0.424376	0.533024	0.521815	0.754272	0.354269	0.376018	0.121691	0.119719	0.51071	0.179798	-0.733382	-0.0768454
201668_x_at	MARCKS	myristoylated alanine-rich protein kinase C substrate	C2.12	0.564429	0.633033	-0.516392	-0.726117	-0.499912	-0.115291	-0.365148	-0.556582	-0.406111	0.117063	0.0250253	-0.400067	0.134168	0.06774	-0.49205	0.117532	-0.375153	0.531813	0.217858
208595_s_at	MBD1	methyl-CpG binding domain protein 1	C2.4	-0.667239	0.023596	0.366901	0.566624	0.800054	0.425448	0.27447	0.236657	0.251761	0.648832	0.761674	0.255349	0.377716	0.281979	0.190104	0.557922	-0.00919222	-0.743642	0.00480885
202484_s_at	MBD2	methyl-CpG binding domain protein 2	C2.10	-0.372246	0.284808	-0.315043	0.222954	0.426748	0.599203	0.0990459	0.165249	0.391684	0.718719	0.630676	0.0653465	0.478412	0.429685	-0.418436	0.495768	0.00761096	-0.361351	0.276408
227833_s_at	MBD6	methyl-CpG binding domain protein 6	C2.3	-0.404172	-0.310409	0.347169	0.642819	0.401785	0.17759	0.359383	0.51768	0.202728	0.19536	0.183432	0.0410646	-0.218738	-0.0676365	0.358455	0.11139	0.317588	-0.429147	-0.358285
227787_s_at	MED30	mediator complex subunit 30	C2.13	-0.425993	0.444319	-0.0613448	0.0999737	0.463475	0.36235	-0.0140878	-0.0856065	0.332641	0.600905	0.598287	0.422138	0.829373	0.479709	-0.216242	0.325349	-0.239175	-0.422626	0.552693
209200_at	MEF2C	myocyte enhancer factor 2C	C2.2	-0.341192	-0.54735	0.639943	0.56748	0.364003	-0.042759	0.295918	0.375742	0.229664	-0.112671	-0.0842688	0.278244	-0.216895	-0.15929	0.547744	-0.182447	0.220631	-0.366801	-0.219127
210794_s_at	MEG3	maternally expressed 3 (non-protein coding)	C2.2	-0.344835	-0.00114985	0.400636	0.551261	0.35043	-0.0800518	-0.0736121	0.275053	0.172058	0.0923262	-0.0096101	0.364312	0.147975	0.071051	0.538961	-0.198654	-0.0419229	-0.369483	0.0710989
204069_at	MEIS1	Meis homeobox 1	C2.11	-0.653644	-0.103358	0.00266203	0.539891	0.707611	0.704648	0.415736	0.411963	0.384361	0.592131	0.832387	0.163657	0.310269	0.100844	-0.187836	0.768506	0.235693	-0.635055	-0.181309
209758_s_at	MFAP5	microfibrillar associated protein 5	C2.12	0.109601	0.839206	-0.191116	-0.326918	-0.0667652	-0.17119	-0.672616	-0.624101	-0.429117	0.335462	0.407801	-0.187619	0.49227	0.199839	-0.112396	0.449708	-0.763801	0.112053	0.314435
231736_x_at	MGST1	microsomal glutathione S-transferase 1	C2.7	-0.390098	-0.129322	-0.336007	0.224541	0.433672	0.85579	0.475073	0.457735	0.455853	0.606778	0.541067	0.0021558	0.191563	0.216533	-0.501982	0.466356	0.423421	-0.375925	-0.0118703
1554450_s_at	MIER3	mesoderm induction early response 1, family member 3	C2.4	-0.545985	0.100703	0.197224	0.373748	0.693368	0.397907	0.153522	0.165417	0.404143	0.46615	0.564679	0.459669	0.57809	0.361053	-0.0189527	0.350779	-0.00976949	-0.611053	0.288995
204917_s_at	MLLT3	myeloid/lymphoid or mixed-lineage leukemia (trithorax homolog, Drosophila); translocated to, 3	C2.11	-0.669349	0.215779	0.249289	0.270285	0.738281	0.342641	0.0259296	0.0491397	0.155755	0.618904	0.664191	0.313467	0.621695	0.467278	0.0231684	0.49276	-0.167028	-0.669677	0.320777
230826_at	MMD2	monocyte to macrophage differentiation-associated 2	C2.2	-0.377839	-0.309907	0.743984	0.430138	0.315695	-0.307867	-0.0036382	0.163525	-0.117764	-0.069975	-0.0567263	0.0619539	-0.256895	-0.0435818	0.729139	-0.0977636	-0.0592813	-0.37379	-0.198304
204574_s_at	MMP19	matrix metallopeptidase 19	C2.2	-0.57458	-0.303774	0.559551	0.578638	0.433387	-0.0735363	0.0152048	0.252465	0.165273	-0.025098	0.0767848	0.380442	0.0864532	0.0284137	0.606143	-0.0482775	-0.0423055	-0.505135	-0.0104256
205413_at	MPPED2	metallophosphoesterase domain containing 2	C2.2	-0.138028	0.268253	0.678185	-0.0504765	0.0883303	-0.554637	-0.391393	-0.313335	-0.265909	-0.0896427	-0.203137	0.199055	0.154112	0.18424	0.603226	-0.304702	-0.462515	-0.117082	0.281073
208423_s_at	MSR1	macrophage scavenger receptor 1	C2.10	-0.209713	0.224256	-0.182107	0.0668092	0.316787	0.444534	0.19203	-0.0909361	0.0762436	0.645712	0.582481	-0.0813085	0.329388	0.229553	-0.287596	0.539233	-0.106339	-0.232836	0.087538
219822_at	MTRF1	mitochondrial translational release factor 1	C2.11	-0.511654	-0.0257972	-0.0104599	0.338237	0.615371	0.690556	0.370185	0.2161	0.270279	0.623642	0.800388	-0.0289228	0.24933	0.141912	-0.182215	0.690908	0.122989	-0.50303	-0.128652
216671_x_at	MUC8	mucin 8	C2.4	-0.836767	-0.159982	0.358915	0.583571	0.872655	0.437502	0.321605	0.334366	0.339686	0.623501	0.655071	0.40705	0.428727	0.456189	0.130769	0.475489	0.101463	-0.87119	0.163469
209757_s_at	MYCN	v-myc avian myelocytomatosis viral oncogene neuroblastoma derived homolog	C2.2	-0.373547	-0.114168	0.776843	0.306609	0.429415	-0.215497	0.00130134	-0.018513	-0.102873	0.124665	0.0155423	0.198361	0.00310637	0.183443	0.686142	-0.140343	-0.179586	-0.409024	0.0428111
214468_at	MYH6	myosin, heavy chain 6, cardiac muscle, alpha	C2.2	-0.137482	-0.257763	0.931495	0.274851	0.13534	-0.502823	-0.158384	-0.0700107	-0.271583	-0.243289	-0.160501	0.0416099	-0.286285	-0.229241	0.843755	-0.237027	-0.235802	-0.133781	-0.237145
214156_at	MYRIP	myosin VIIA and Rab interacting protein	C2.11	-0.151186	0.272207	-0.210539	0.13342	0.142155	0.146962	-0.0549007	0.124278	0.0830447	0.141816	0.327597	0.181774	0.299942	0.090826	-0.224824	0.391591	-0.026299	-0.186729	0.046261
210336_x_at	MZF1	myeloid zinc finger 1	C2.10	-0.561918	0.25754	-0.00399794	0.193728	0.635475	0.5176	0.188791	0.00338298	0.115223	0.893634	0.656047	0.0819193	0.485708	0.593387	-0.10817	0.494861	-0.118186	-0.575037	0.306533
32069_at	N4BP1	NEDD4 binding protein 1	C2.6	0.0361323	-0.3719	-0.0384319	0.0566393	-0.171262	-0.0273007	0.361022	0.501946	0.460978	-0.433734	-0.647595	0.512677	-0.062315	-0.0148193	-0.0347752	-0.77563	0.598839	0.0591786	0.152388
218330_s_at	NAV2	neuron navigator 2	C2.3	-0.377926	-0.708741	0.587582	0.718802	0.338633	0.111219	0.517612	0.610714	0.311876	-0.142533	-0.0299837	0.163361	-0.382916	-0.377849	0.525014	-0.134681	0.474254	-0.350402	-0.514185
204823_at	NAV3	neuron navigator 3	C2.7	-0.28839	0.12552	-0.420202	0.156653	0.34692	0.684956	0.158441	0.321762	0.416754	0.650359	0.395505	0.135012	0.380844	0.491499	-0.508332	0.295643	0.194518	-0.312079	0.33025
204725_s_at	NCK1	NCK adaptor protein 1	C2.11	-0.596091	0.233401	0.0465616	0.372471	0.673111	0.49031	0.121533	0.132686	0.452202	0.667025	0.662651	0.399649	0.688923	0.49984	-0.11332	0.418723	-0.0901234	-0.630623	0.415342
222422_s_at	NDFIP1	Nedd4 family interacting protein 1	C2.11	-0.725305	0.131005	0.191058	0.388949	0.78259	0.513547	0.185676	0.104241	0.323149	0.653299	0.801281	0.434619	0.667068	0.43505	-0.012652	0.566437	-0.112232	-0.714806	0.273253
201966_at	NDUFS2	NADH dehydrogenase (ubiquinone) Fe-S protein 2, 49kDa (NADH-coenzyme Q reductase)	C2.2	-0.266807	-0.514858	0.699577	0.39958	0.307385	-0.0398622	0.157043	0.238694	0.0281374	0.0422179	-0.115174	-0.000541012	-0.360213	-0.0783234	0.632602	-0.23868	0.120397	-0.27794	-0.236379
229994_at	NFIA	nuclear factor I/A	C2.4	-0.604105	-0.363697	0.195944	0.504869	0.633792	0.63946	0.494306	0.518951	0.441422	0.354066	0.461077	0.277055	0.166625	0.116319	-0.0126248	0.281869	0.367134	-0.541146	-0.095232
217963_s_at	NGFRAP1	nerve growth factor receptor (TNFRSF16) associated protein 1	C2.4	-0.603646	0.232961	0.00769994	0.334082	0.634865	0.475816	0.0383798	0.0718308	0.15588	0.567243	0.824503	0.149945	0.510356	0.251336	-0.0795811	0.75451	-0.138302	-0.584433	0.0478058
215338_s_at	NKTR	natural killer cell triggering receptor	C2.6	-0.798599	-0.363606	0.549721	0.677556	0.720936	0.271628	0.403665	0.520461	0.629649	0.144873	0.176284	0.785249	0.397481	0.274443	0.4171	-0.180175	0.294399	-0.757762	0.226438
218318_s_at	NLK	nemo-like kinase	C2.4	-0.84302	-0.311417	0.741192	0.733203	0.83488	0.288049	0.365248	0.448376	0.416174	0.374193	0.340284	0.528168	0.243444	0.257984	0.550249	0.0592991	0.16431	-0.810274	0.0364168
221051_s_at	NMRK2	nicotinamide riboside kinase 2	C2.2	-0.0453556	-0.35168	0.776813	0.136288	0.0790491	-0.358431	-0.0615709	-0.0998569	-0.235396	-0.251672	-0.155687	-0.0145401	-0.29576	-0.242911	0.612754	-0.211028	-0.135188	-0.0137744	-0.252763
203289_s_at	NPRL3	nitrogen permease regulator-like 3 (S. cerevisiae)	C2.10	-0.12741	0.343334	-0.245594	-0.113836	0.168641	0.346597	-0.090682	-0.151927	-0.0434372	0.537014	0.422624	-0.291209	0.181516	0.201595	-0.296607	0.506118	-0.192843	-0.0783859	0.0617177
205259_at	NR3C2	nuclear receptor subfamily 3, group C, member 2	C2.3	-0.445953	-0.388697	0.756137	0.624134	0.421745	-0.168627	0.143414	0.358084	0.244889	-0.182264	-0.0898874	0.448341	-0.0908673	-0.0577167	0.778661	-0.295465	0.120453	-0.470735	-0.132915
216248_s_at	NR4A2	nuclear receptor subfamily 4, group A, member 2	C2.12	0.246276	0.61177	-0.117237	-0.298348	-0.238854	-0.287948	-0.322643	-0.298626	-0.0414267	-0.087886	-0.261595	0.189729	0.335897	0.180103	-0.0106184	-0.337892	-0.287728	0.21186	0.424378
235312_s_at	NRAP	nebulin-related anchoring protein	C2.2	-0.0666669	-0.247401	0.6849	0.192122	0.0423411	-0.509212	-0.160015	-0.107714	-0.297048	-0.265331	-0.234511	-0.0487826	-0.315144	-0.231286	0.700384	-0.22904	-0.204406	-0.0473366	-0.219601
209914_s_at	NRXN1	neurexin 1	C2.3	-0.335162	-0.363297	0.591823	0.63307	0.289077	-0.118902	0.0678261	0.361767	0.11908	-0.169769	-0.124077	0.2724	-0.213381	-0.185603	0.75324	-0.229901	0.0824468	-0.339651	-0.266135
1566785_x_at	NSF	N-ethylmaleimide-sensitive factor	C2.10	-0.499455	0.260945	-0.0483884	0.203104	0.582538	0.477694	0.0277861	0.0816165	0.210723	0.825428	0.552091	0.111896	0.45789	0.633929	-0.100339	0.36815	-0.112036	-0.550179	0.394404
209626_s_at	OSBPL3	oxysterol binding protein-like 3	C2.2	-0.215035	-0.159246	0.680718	0.417671	0.262098	-0.23379	-0.102693	-0.00924505	-0.0898315	-0.0834739	0.00888314	0.0863919	-0.146345	-0.164157	0.749892	-0.109165	-0.193559	-0.215755	-0.231413
201245_s_at	OTUB1	OTU deubiquitinase, ubiquitin aldehyde binding 1	C2.7	-0.359172	-5.68e-05	-0.0169073	0.367733	0.487741	0.649535	0.364831	0.285231	0.399067	0.672287	0.641894	0.0881904	0.257716	0.15334	-0.210652	0.481761	0.153499	-0.398615	-0.0259935
210160_at	PAFAH1B2	platelet-activating factor acetylhydrolase 1b, catalytic subunit 2 (30kDa)	C2.11	-0.453725	0.13189	0.172496	0.361591	0.604444	0.429671	0.0485071	0.0278832	0.122344	0.523137	0.779155	0.105148	0.36884	0.140939	0.0184703	0.691729	-0.177518	-0.479025	-0.0536562
203228_at	PAFAH1B3	platelet-activating factor acetylhydrolase 1b, catalytic subunit 3 (29kDa)	C2.4	-0.822034	0.0317448	0.353585	0.544758	0.880269	0.413784	0.149173	0.227555	0.281864	0.717723	0.721625	0.35695	0.501156	0.558605	0.185875	0.511371	-0.0755578	-0.873161	0.251473
209388_at	PAPOLA	poly(A) polymerase alpha	C2.7	-0.582543	-0.0322636	-0.0536912	0.44514	0.652619	0.832739	0.445827	0.396238	0.588098	0.653449	0.673857	0.27675	0.406593	0.233195	-0.220917	0.482189	0.254571	-0.561238	0.0453949
232683_s_at	PARP6	poly (ADP-ribose) polymerase family, member 6	C2.3	-0.639247	-0.380297	0.585686	0.90922	0.629504	0.24037	0.279043	0.50407	0.40601	0.254582	0.335405	0.327753	0.00530257	-0.0473249	0.571529	0.136377	0.144165	-0.629177	-0.222895
219033_at	PARP8	poly (ADP-ribose) polymerase family, member 8	C2.11	-0.00233459	0.316604	-0.323229	0.00141863	0.0942401	0.286901	0.02188	-0.150007	0.116946	0.354784	0.595198	-0.119615	0.316098	-0.0144967	-0.395484	0.589651	-0.141594	-0.059932	0.0073589
204082_at	PBX3	pre-B-cell leukemia homeobox 3	C2.11	-0.672865	0.300836	0.0426927	0.239644	0.728477	0.598721	0.0522408	0.047214	0.318793	0.821706	0.77516	0.320018	0.714889	0.596169	-0.139099	0.553054	-0.18108	-0.653713	0.420839
203557_s_at	PCBD1	pterin-4 alpha-carbinolamine dehydratase/dimerization cofactor of hepatocyte nuclear factor 1 alpha	C2.7	-0.725693	-0.125249	-0.0182077	0.497226	0.752957	0.815358	0.410031	0.439947	0.498601	0.707695	0.698126	0.253136	0.377818	0.390069	-0.177034	0.54939	0.25671	-0.699317	0.0702516
208620_at	PCBP1	poly(rC) binding protein 1	C2.7	-0.609902	-0.0829864	-0.21753	0.255353	0.648026	0.818102	0.468007	0.394882	0.604062	0.645117	0.545837	0.380883	0.528565	0.49493	-0.453698	0.363834	0.359472	-0.583041	0.313433
228635_at	PCDH10	protocadherin 10	C2.11	-0.384836	0.255766	-0.118182	0.26316	0.457947	0.4248	0.0143359	0.022327	0.153302	0.480791	0.866932	0.0729716	0.465195	0.0910489	-0.276523	0.858266	-0.166881	-0.394755	-0.0201069
1558680_s_at	PDE1A	phosphodiesterase 1A, calmodulin-dependent	C2.11	-0.515708	-0.314914	0.0147196	0.468658	0.563379	0.704503	0.358029	0.380674	0.380222	0.402914	0.633476	0.0654945	0.121486	0.0115787	-0.0954126	0.519143	0.239377	-0.450005	-0.213102
208591_s_at	PDE3B	phosphodiesterase 3B, cGMP-inhibited	C2.7	-0.585983	-0.382736	-0.123962	0.507015	0.596861	0.860489	0.598065	0.601331	0.696269	0.491955	0.395819	0.298557	0.222802	0.290468	-0.244371	0.192947	0.510223	-0.523837	0.0650386
210837_s_at	PDE4D	phosphodiesterase 4D, cAMP-specific	C2.2	-0.211983	-0.105525	0.797386	0.276191	0.242217	-0.253636	-0.108169	-0.0653032	-0.0722266	-0.0744259	0.0126884	0.148467	-0.0403987	-0.10795	0.661214	-0.142994	-0.222921	-0.189534	-0.105764
208612_at	PDIA3	protein disulfide isomerase family A, member 3	C2.12	0.281871	0.654862	-0.4744	-0.355464	-0.203237	0.0622265	-0.279443	-0.417322	-0.214715	0.326025	0.450026	-0.29028	0.310227	0.0122236	-0.485138	0.537665	-0.376384	0.241235	0.0826227
205960_at	PDK4	pyruvate dehydrogenase kinase, isozyme 4	C2.11	-0.431712	-0.127335	0.0215768	0.365524	0.484922	0.511978	0.24308	0.193653	0.207352	0.399268	0.72838	-0.0376943	0.154559	0.00682398	-0.157597	0.67057	0.0901012	-0.393429	-0.209645
211564_s_at	PDLIM4	PDZ and LIM domain 4	C2.12	-0.421308	0.644928	0.00737178	0.00540781	0.489092	0.136549	-0.358582	-0.278774	-0.0315593	0.674078	0.637008	0.223715	0.754526	0.614243	-0.0759528	0.513282	-0.523796	-0.464181	0.550649
213684_s_at	PDLIM5	PDZ and LIM domain 5	C2.2	0.145797	-0.219084	0.760863	0.00780286	-0.0775517	-0.57846	-0.236649	-0.241431	-0.384836	-0.372849	-0.260661	-0.0902445	-0.340798	-0.284522	0.648948	-0.277299	-0.273004	0.114895	-0.21354
205246_at	PEX13	peroxisomal biogenesis factor 13	C2.11	-0.478239	-0.150548	0.0850752	0.419599	0.559817	0.555851	0.205449	0.223511	0.17176	0.455553	0.807537	-0.0408595	0.163411	-0.000644367	-0.0925888	0.740974	0.0454846	-0.4538	-0.24007
203972_s_at	PEX3	peroxisomal biogenesis factor 3	C2.7	-0.162729	-0.183753	-0.500028	0.0887022	0.205522	0.742255	0.322393	0.317639	0.460933	0.322324	0.254481	0.0764365	0.178933	0.171158	-0.507553	0.17118	0.370831	-0.119939	0.0854818
200634_at	PFN1	profilin 1	C2.7	-0.259144	-0.176412	-0.322474	0.253739	0.31253	0.694633	0.468924	0.360743	0.266103	0.56354	0.479085	-0.200533	-0.0454662	0.11947	-0.388	0.464155	0.38297	-0.241755	-0.217371
205736_at	PGAM2	phosphoglycerate mutase 2 (muscle)	C2.1	0.392842	-0.157758	0.384421	-0.253539	-0.30444	-0.535943	-0.283858	-0.343413	-0.426877	-0.422486	-0.334028	-0.22506	-0.351736	-0.240629	0.287661	-0.262864	-0.256937	0.352463	-0.120323
201118_at	PGD	phosphogluconate dehydrogenase	C2.7	-0.100561	-0.0953752	-0.468605	-0.0265551	0.212225	0.767845	0.453725	0.179623	0.33436	0.470382	0.460561	-0.0900315	0.135807	0.120568	-0.626428	0.483305	0.306228	-0.117284	-0.0458206
215236_s_at	PICALM	phosphatidylinositol binding clathrin assembly protein	C2.11	-0.482549	-0.0232865	-0.201919	0.299262	0.55524	0.788188	0.274476	0.250622	0.384199	0.660658	0.80893	0.0401352	0.379172	0.250784	-0.418693	0.698822	0.117514	-0.440142	0.0424983
202771_at	PIEZO1	piezo-type mechanosensitive ion channel component 1	C2.7	-0.474927	-0.0870755	-0.388799	0.183058	0.472633	0.730131	0.39271	0.40715	0.432779	0.63809	0.291835	0.112412	0.255789	0.589319	-0.436422	0.223884	0.37942	-0.452852	0.28597
210256_s_at	PIP5K1A	phosphatidylinositol-4-phosphate 5-kinase, type I, alpha	C2.11	-0.399443	0.111014	0.202803	0.320636	0.531401	0.434778	0.123734	-0.0496572	0.000376991	0.681726	0.874917	-0.189523	0.201158	0.0726987	-0.00408195	0.807891	-0.22345	-0.405718	-0.174641
218667_at	PJA1	praja ring finger 1, E3 ubiquitin protein ligase	C2.7	-0.205257	0.159337	-0.370704	0.0895065	0.35695	0.623195	0.174851	0.0544485	0.242391	0.602796	0.592162	-0.0136551	0.367539	0.234744	-0.475767	0.585446	0.0346782	-0.233885	0.0895285
204938_s_at	PLN	phospholamban	C2.2	-0.107344	-0.270721	0.858649	0.342956	0.0955581	-0.54387	-0.214441	-0.0690611	-0.301748	-0.297874	-0.217523	0.0310909	-0.331496	-0.275312	0.91619	-0.272029	-0.272902	-0.103147	-0.268113
213241_at	PLXNC1	plexin C1	C2.11	-0.518613	0.272369	-0.0646125	0.452401	0.524395	0.454866	0.090092	0.131323	0.363445	0.577458	0.76773	0.220224	0.542314	0.198586	-0.112395	0.605634	-0.106364	-0.496585	0.10971
203467_at	PMM1	phosphomannomutase 1	C2.13	-0.537481	0.0661903	-0.129504	0.159485	0.548458	0.563038	0.206897	0.112596	0.36577	0.599468	0.492591	0.304806	0.561336	0.480207	-0.277462	0.400451	0.00598628	-0.510634	0.381658
202306_at	POLR2G	polymerase (RNA) II (DNA directed) polypeptide G	C2.4	-0.735823	0.205221	0.084891	0.323931	0.827535	0.514058	0.161282	0.118	0.353806	0.793588	0.608192	0.456508	0.704335	0.750963	-0.0366448	0.377151	-0.0780369	-0.778624	0.516155
210830_s_at	PON2	paraoxonase 2	C2.7	-0.289046	0.114879	-0.331976	0.14168	0.393133	0.788671	0.245611	0.242348	0.323555	0.636963	0.646473	0.00258932	0.298945	0.18814	-0.421399	0.556623	0.152743	-0.295379	0.00741221
208928_at	POR	P450 (cytochrome) oxidoreductase	C2.11	-0.452857	0.0381571	0.173586	0.441279	0.540964	0.3525	0.0748522	0.0481441	0.0970632	0.481216	0.824262	0.0222962	0.264393	0.0202259	0.0478946	0.769371	-0.161015	-0.476393	-0.179858
209147_s_at	PPAP2A	phosphatidic acid phosphatase type 2A	C2.7	-0.207176	-0.0751142	-0.390165	0.101617	0.299404	0.802588	0.44345	0.292969	0.37159	0.529305	0.44407	-0.102629	0.0917628	0.175322	-0.51239	0.413229	0.339832	-0.193515	-0.0471556
208510_s_at	PPARG	peroxisome proliferator-activated receptor gamma	C2.7	-0.52222	-0.445923	-0.21861	0.458652	0.546509	0.879293	0.653076	0.683629	0.718192	0.405658	0.41151	0.28336	0.136387	0.164331	-0.373086	0.323373	0.645491	-0.509368	-0.0864098
219195_at	PPARGC1A	peroxisome proliferator-activated receptor gamma, coactivator 1 alpha	C2.2	-0.271257	-0.523681	0.876779	0.521412	0.261407	-0.282747	0.240362	0.229684	0.098175	-0.294793	-0.202807	0.218786	-0.328271	-0.256978	0.800399	-0.353823	0.133586	-0.274743	-0.30542
214374_s_at	PPFIBP1	PTPRF interacting protein, binding protein 1 (liprin beta 1)	C2.11	-0.191076	0.191474	-0.0703325	0.184858	0.317849	0.3501	-0.0345509	-0.0959228	-0.0292386	0.492536	0.800462	-0.217731	0.192137	-0.0308727	-0.186271	0.822989	-0.22993	-0.203547	-0.203241
236302_at	PPM1E	protein phosphatase, Mg2+/Mn2+ dependent, 1E	C2.2	-0.214021	-0.134369	0.873679	0.204116	0.209459	-0.399785	-0.129438	-0.0940321	-0.161086	-0.12614	-0.100996	0.139762	-0.10657	-0.055144	0.737163	-0.23356	-0.227343	-0.206724	-0.0695355
41577_at	PPP1R16B	protein phosphatase 1, regulatory subunit 16B	C2.3	-0.558284	-0.460405	0.645414	0.793613	0.533644	0.0465184	0.296841	0.46836	0.294216	-0.00770185	0.0885287	0.379048	-0.108143	-0.10409	0.742871	-0.102146	0.20705	-0.577065	-0.27071
229365_at	PPP1R3F	protein phosphatase 1, regulatory subunit 3F	C2.4	-0.404124	-0.0200647	0.0222852	0.188323	0.462985	0.37608	0.333371	-0.0368072	0.114418	0.403186	0.584085	0.0719715	0.297311	0.201303	-0.136071	0.525596	-0.0204799	-0.390449	0.0214044
228494_at	PPP1R9A	protein phosphatase 1, regulatory subunit 9A	C2.2	-0.345464	-0.369677	0.859792	0.54488	0.295878	-0.338099	0.00860907	0.260637	-0.0532966	-0.200041	-0.0992394	0.205312	-0.25935	-0.20066	0.834353	-0.184881	-0.013719	-0.35359	-0.282163
213849_s_at	PPP2R2B	protein phosphatase 2, regulatory subunit B, beta	C2.6	-0.50107	0.0468493	0.485687	0.361373	0.44138	-0.222376	-0.157531	0.0444618	0.112796	0.0355295	-0.0362348	0.569832	0.369781	0.408175	0.566289	-0.229787	-0.226155	-0.521757	0.411409
208680_at	PRDX1	peroxiredoxin 1	C2.10	-0.418264	0.0924402	-0.209978	0.179091	0.501612	0.711726	0.349242	0.214429	0.384747	0.816203	0.572292	0.0782822	0.397395	0.478487	-0.404571	0.411699	0.173935	-0.423116	0.242054
201923_at	PRDX4	peroxiredoxin 4	C2.13	-0.394754	0.647372	-0.144163	-0.0842381	0.406132	0.336735	-0.165805	-0.143994	0.241109	0.603809	0.459766	0.426152	0.857208	0.618967	-0.230214	0.243388	-0.285897	-0.382611	0.655335
223032_x_at	PRELID1	PRELI domain containing 1	C2.4	-0.632804	0.12426	-0.0416858	0.389186	0.725937	0.600229	0.307214	0.30394	0.437726	0.675905	0.618973	0.334549	0.520588	0.503645	-0.111337	0.419407	0.144193	-0.718272	0.266009
229376_at	PROX1	prospero homeobox 1	C2.4	-0.497253	0.0167533	0.755293	0.313403	0.523314	-0.126039	-0.0296594	0.0660677	0.104998	0.160698	0.0864223	0.467718	0.311932	0.222782	0.556938	-0.132567	-0.139879	-0.499395	0.214904
211948_x_at	PRRC2C	proline-rich coiled-coil 2C	C2.6	-0.627303	-0.309177	0.404033	0.568369	0.488136	0.0399476	0.34471	0.582604	0.432334	-0.0297575	-0.123134	0.664593	0.175859	0.241902	0.419194	-0.322334	0.379347	-0.63242	0.156213
210759_s_at	PSMA1	proteasome (prosome, macropain) subunit, alpha type, 1	C2.7	-0.693074	-0.0667684	0.0037905	0.353317	0.751432	0.76719	0.415276	0.296685	0.560677	0.688766	0.634578	0.414898	0.590719	0.485601	-0.255933	0.394982	0.188691	-0.646566	0.318826
201317_s_at	PSMA2	proteasome (prosome, macropain) subunit, alpha type, 2	C2.7	-0.607084	-0.107537	-0.0175842	0.387269	0.736399	0.807945	0.476069	0.429022	0.63912	0.677939	0.598031	0.436555	0.503196	0.407465	-0.276152	0.363432	0.343904	-0.649171	0.217987
201532_at	PSMA3	proteasome (prosome, macropain) subunit, alpha type, 3	C2.7	-0.18561	0.209377	-0.354782	-0.0984001	0.328159	0.653713	0.174946	0.0129354	0.331878	0.6289	0.476201	0.0745474	0.452054	0.380999	-0.565263	0.407967	0.0640683	-0.203075	0.296303
1554577_a_at	PSMD10	proteasome (prosome, macropain) 26S subunit, non-ATPase, 10	C2.13	-0.571808	0.435371	-0.0424404	0.155416	0.617444	0.424939	-0.0506943	-0.0795799	0.212867	0.760533	0.634825	0.381306	0.806758	0.630508	-0.133949	0.432654	-0.282168	-0.571564	0.555027
235484_at	PTAR1	protein prenyltransferase alpha subunit repeat containing 1	C2.11	-0.279793	0.182045	-0.196518	0.112308	0.352816	0.406552	0.0256599	-0.089387	0.0388966	0.634187	0.614526	-0.182567	0.227864	0.384901	-0.304092	0.659396	-0.173022	-0.294726	0.112443
204053_x_at	PTEN	phosphatase and tensin homolog	C2.7	-0.521294	0.140268	-0.210197	0.144224	0.554259	0.692621	0.212708	0.293585	0.383466	0.607495	0.482183	0.288014	0.538622	0.457135	-0.360276	0.349778	0.166815	-0.47831	0.321994
210831_s_at	PTGER3	prostaglandin E receptor 3 (subtype EP3)	C2.7	-0.618308	-0.280167	-0.069618	0.407604	0.627597	0.795274	0.572011	0.55157	0.576049	0.535042	0.519031	0.201757	0.236935	0.257127	-0.287216	0.36023	0.504251	-0.576694	-0.000571434
209466_x_at	PTN	pleiotrophin	C2.12	0.0700868	0.753158	-0.0511623	-0.439287	0.0315152	-0.181514	-0.521515	-0.607865	-0.52212	0.426944	0.373697	-0.226327	0.391754	0.364972	-0.0860089	0.403651	-0.665845	0.0087321	0.339471
244050_at	PTPLAD2	protein tyrosine phosphatase-like A domain containing 2	C2.11	-0.349254	0.183988	-0.125941	0.234976	0.41595	0.506186	0.0299193	0.0279279	0.197065	0.51317	0.822284	-0.0223266	0.381371	0.0489906	-0.27259	0.799112	-0.147985	-0.345531	-0.0330058
214043_at	PTPRD	protein tyrosine phosphatase, receptor type, D	C2.12	-0.147371	0.164399	0.371591	0.197564	0.068514	-0.457272	-0.364974	-0.0947286	-0.0217483	-0.289404	-0.196236	0.396576	0.230973	0.00377385	0.534057	-0.333579	-0.287239	-0.111154	0.197915
232078_at	PVRL2	poliovirus receptor-related 2 (herpesvirus entry mediator B)	C2.11	-0.456498	0.0307034	-0.0387144	0.353778	0.558377	0.551075	0.363341	0.095941	0.182296	0.735264	0.763197	-0.086017	0.249609	0.269559	-0.216248	0.709791	0.0179764	-0.471748	-0.0397711
207495_at	RAB28	RAB28, member RAS oncogene family	C2.11	-0.299081	0.18875	0.0354188	0.110546	0.363295	0.402935	-0.0377256	-0.119526	-0.130108	0.551019	0.740779	-0.252444	0.176402	0.0204551	-0.0750878	0.774336	-0.260408	-0.276056	-0.162785
208730_x_at	RAB2A	RAB2A, member RAS oncogene family	C2.4	-0.635058	-0.137688	-0.0321535	0.406183	0.643139	0.635998	0.41802	0.36501	0.673368	0.501044	0.485038	0.497434	0.560668	0.445097	-0.210452	0.22801	0.247383	-0.63648	0.371538
201156_s_at	RAB5C	RAB5C, member RAS oncogene family	C2.11	-0.571454	0.219431	-0.20284	0.197374	0.638228	0.729524	0.185604	0.0979596	0.436798	0.748714	0.716902	0.279719	0.675761	0.517869	-0.336078	0.519378	-0.0226842	-0.546538	0.385922
201048_x_at	RAB6A	RAB6A, member RAS oncogene family	C2.4	-0.558802	-0.0426743	0.523195	0.492214	0.676923	0.170072	0.0288949	0.0140488	0.0365964	0.380594	0.688039	0.161557	0.273138	0.13325	0.334689	0.557823	-0.241724	-0.58707	-0.0637188
222846_at	RAB8B	RAB8B, member RAS oncogene family	C2.11	-0.441034	0.425461	-0.00980082	0.201452	0.571605	0.437251	0.0220457	-0.100994	0.20408	0.63533	0.809141	0.259583	0.701226	0.335556	-0.172929	0.636236	-0.268569	-0.470831	0.276091
207419_s_at	RAC2	ras-related C3 botulinum toxin substrate 2 (rho family, small GTP binding protein Rac2)	C2.11	-0.356164	0.123348	-0.0588498	0.207548	0.37608	0.292009	0.11185	0.0401705	0.0593573	0.299397	0.664368	0.0531463	0.302399	0.0778026	-0.181904	0.64487	-0.0404998	-0.351978	-0.0704875
202482_x_at	RANBP1	RAN binding protein 1	C2.2	-0.231412	-0.143479	0.890194	0.228534	0.237921	-0.418969	-0.133215	-0.0866607	-0.208658	-0.107256	-0.0882485	0.0867017	-0.144397	-0.0865227	0.777033	-0.189144	-0.233598	-0.228955	-0.125336
200833_s_at	RAP1B	RAP1B, member of RAS oncogene family	C2.13	-0.249045	0.542562	-0.345439	-0.0366848	0.260864	0.374787	-0.128152	-0.160363	0.340953	0.444177	0.47372	0.365139	0.78748	0.39956	-0.368586	0.317125	-0.263831	-0.209773	0.525065
213923_at	RAP2B	RAP2B, member of RAS oncogene family	C2.13	-0.641341	0.280855	-0.0615612	0.334671	0.621593	0.48677	0.196786	0.192034	0.52435	0.505221	0.652968	0.5375	0.768579	0.445675	-0.201912	0.405152	0.0213755	-0.632263	0.407648
232902_s_at	RARS2	arginyl-tRNA synthetase 2, mitochondrial	C2.11	-0.366441	0.0865158	-0.0526581	0.345678	0.441003	0.454477	0.109113	0.124284	0.263446	0.40056	0.745608	0.112725	0.377735	-0.0046965	-0.228568	0.700853	-0.0335332	-0.372705	-0.0660474
217301_x_at	RBBP4	retinoblastoma binding protein 4	C2.11	-0.430867	0.255572	0.0903049	0.290571	0.489901	0.397898	-0.062768	-0.1197	0.0510636	0.556448	0.841492	-2.87e-05	0.441104	0.0806752	-0.0229851	0.736732	-0.334091	-0.357072	-0.0225847
235004_at	RBM24	RNA binding motif protein 24	C2.2	0.137881	-0.22717	0.779956	0.0602462	-0.0713627	-0.609574	-0.268173	-0.255013	-0.41282	-0.393437	-0.248372	-0.104158	-0.36632	-0.324809	0.70635	-0.241561	-0.310458	0.10709	-0.261422
212027_at	RBM25	RNA binding motif protein 25	C2.3	-0.44058	-0.35366	0.622952	0.625447	0.318069	-0.200411	0.113258	0.426732	0.209698	-0.221857	-0.164818	0.505126	-0.0491002	-0.04541	0.715313	-0.33162	0.138924	-0.435602	-0.0870147
228578_at	RBM45	RNA binding motif protein 45	C2.11	-0.407957	0.12207	-0.0466933	0.39176	0.471142	0.484021	0.11345	0.119557	0.385276	0.497478	0.748612	0.163847	0.434506	0.138485	-0.207023	0.657418	-0.0763249	-0.4388	0.0647298
206767_at	RBMS3	RNA binding motif, single stranded interacting protein 3	C2.11	-0.527221	0.211246	0.158986	0.425992	0.60509	0.307737	0.0408314	-0.0101431	0.187905	0.515302	0.667288	0.353902	0.558728	0.2741	0.142081	0.4861	-0.262643	-0.547091	0.181553
219140_s_at	RBP4	retinol binding protein 4, plasma	C2.10	-0.126522	0.162023	-0.277444	-0.140049	0.230456	0.404772	0.116257	-0.0217189	0.0583345	0.555974	0.358041	-0.107373	0.251846	0.302898	-0.359107	0.355559	0.00271272	-0.175271	0.176107
237919_at	RFFL	ring finger and FYVE-like domain containing E3 ubiquitin protein ligase	C2.14	-0.384668	0.364175	-0.202274	-0.0498468	0.432876	0.3609	-0.113548	-0.0597364	0.0813047	0.740436	0.395796	0.0623237	0.521105	0.780792	-0.313349	0.324321	-0.184624	-0.413514	0.587165
1552617_a_at	RFWD2	ring finger and WD repeat domain 2, E3 ubiquitin protein ligase	C2.7	-0.707815	0.020378	0.0119443	0.42423	0.752628	0.735492	0.359533	0.386474	0.580267	0.720023	0.704311	0.470866	0.606578	0.520173	-0.232706	0.458321	0.176692	-0.72588	0.323573
217865_at	RNF130	ring finger protein 130	C2.13	-0.521038	0.487855	-0.159812	0.117477	0.57566	0.491668	-0.0284269	-0.0378172	0.412065	0.743288	0.631641	0.478285	0.906895	0.688374	-0.294496	0.376746	-0.208935	-0.538598	0.665284
226077_at	RNF145	ring finger protein 145	C2.11	-0.646255	0.178489	0.119291	0.413953	0.718421	0.519344	0.183659	0.106391	0.319018	0.674843	0.867567	0.367174	0.647376	0.350867	-0.103119	0.670532	-0.121291	-0.643748	0.197625
230143_at	RNF165	ring finger protein 165	C2.2	-0.348415	-0.402343	0.893573	0.42858	0.317696	-0.310649	0.0364735	0.196149	-0.0818044	-0.169659	-0.0739603	0.134993	-0.261449	-0.183951	0.748987	-0.135488	0.0173279	-0.342929	-0.287897
218462_at	RPF1	ribosome production factor 1 homolog (S. cerevisiae)	C2.11	-0.301956	0.254111	0.0382111	0.222777	0.367211	0.2693	-0.0681205	-0.117154	-0.0121342	0.453685	0.821068	-0.113513	0.322814	-0.0104278	-0.130202	0.816686	-0.288889	-0.29638	-0.101215
208689_s_at	RPN2	ribophorin II	C2.11	-0.291726	-0.0160339	-0.16834	0.243822	0.437563	0.6858	0.316991	0.169097	0.146097	0.691497	0.724685	-0.200719	0.105293	0.121458	-0.286154	0.701227	0.0953469	-0.323065	-0.187355
201258_at	RPS16	ribosomal protein S16	C2.4	-0.60177	0.0541555	-0.0896817	0.293875	0.674583	0.685764	0.343385	0.361969	0.390636	0.604233	0.653106	0.314585	0.490538	0.356646	-0.274973	0.540943	0.243874	-0.647876	0.138032
203843_at	RPS6KA3	ribosomal protein S6 kinase, 90kDa, polypeptide 3	C2.11	-0.418796	-0.115466	-0.211671	0.362152	0.489559	0.717325	0.421597	0.36127	0.502871	0.560291	0.67989	0.14149	0.305684	0.150535	-0.384051	0.571146	0.286789	-0.444064	-0.0298189
208456_s_at	RRAS2	related RAS viral (r-ras) oncogene homolog 2	C2.10	-0.627942	0.00192788	0.0356204	0.531482	0.698187	0.721514	0.303435	0.342226	0.345689	0.718757	0.776216	0.0832063	0.300229	0.250437	-0.0541441	0.616473	0.107899	-0.599576	-0.0706518
219507_at	RSRC1	arginine/serine-rich coiled-coil 1	C2.6	-0.22558	0.274298	0.00326623	-0.167879	0.15265	-0.0158565	-0.10444	-0.0584078	0.372729	0.121932	-0.244131	0.680901	0.670661	0.641631	-0.0459767	-0.514697	-0.0840167	-0.222766	0.867456
228827_at	RUNX1T1	runt-related transcription factor 1; translocated to, 1 (cyclin D-related)	C2.3	-0.467317	-0.444553	0.694925	0.739015	0.396747	-0.084815	0.294724	0.500987	0.291624	-0.213137	0.00555546	0.379913	-0.140943	-0.312449	0.648185	-0.109075	0.266735	-0.4493	-0.356544
209686_at	S100B	S100 calcium binding protein B	C2.11	-0.364304	0.38949	-0.210036	0.119445	0.36267	0.38294	0.0130902	-0.111529	0.258226	0.548225	0.646136	0.210169	0.674734	0.329177	-0.324213	0.542502	-0.222339	-0.342279	0.34633
1559883_s_at	SAMHD1	SAM domain and HD domain 1	C2.11	-0.315778	0.378325	-0.173856	0.0385807	0.421454	0.42424	-0.0709096	-0.180842	-0.0923034	0.730675	0.816376	-0.16314	0.412033	0.364531	-0.314756	0.828012	-0.31053	-0.329629	0.126903
213988_s_at	SAT1	spermidine/spermine N1-acetyltransferase 1	C2.10	-0.416281	0.356009	-0.260102	0.210875	0.490461	0.605899	0.0732171	0.134675	0.24948	0.735427	0.774725	0.0042856	0.461763	0.355994	-0.341241	0.694407	-0.0562741	-0.448535	0.151644
222573_s_at	SAV1	salvador homolog 1 (Drosophila)	C2.11	-0.344271	0.435318	0.0781034	0.0808205	0.476508	0.269546	-0.162655	-0.279051	0.00999177	0.581453	0.779358	0.1126	0.614388	0.311333	-0.0715027	0.63881	-0.451525	-0.38942	0.273637
206667_s_at	SCAMP1	secretory carrier membrane protein 1	C2.11	-0.291803	0.233293	0.104329	0.274424	0.404894	0.383445	-0.0228481	-0.0692784	0.0137251	0.552683	0.856748	-0.141389	0.266937	-0.00307055	-0.0461546	0.763176	-0.286802	-0.294288	-0.135932
211162_x_at	SCD	stearoyl-CoA desaturase (delta-9-desaturase)	C2.10	-0.09937	0.47657	-0.274018	-0.178875	0.244614	0.381841	-0.0196446	-0.303851	-0.0471483	0.722332	0.58672	-0.209138	0.421991	0.438977	-0.396291	0.528314	-0.300809	-0.145831	0.314617
223341_s_at	SCOC	short coiled-coil protein	C2.11	-0.322832	-0.274733	-0.0682847	0.29338	0.408088	0.612329	0.594853	0.211748	0.27448	0.384604	0.645619	-0.0893788	0.0157006	-0.0917298	-0.24205	0.597633	0.30072	-0.327427	-0.328876
212158_at	SDC2	syndecan 2	C2.13	0.236345	0.509011	-0.688957	-0.429318	-0.243586	0.236117	-0.15113	-0.270926	0.156829	0.130381	0.0491228	0.103932	0.495365	0.202755	-0.617729	0.0226811	-0.135183	0.278887	0.451344
216274_s_at	SEC11A	SEC11 homolog A (S. cerevisiae)	C2.13	-0.615275	0.46597	-0.0794424	0.210514	0.64857	0.498062	0.0141113	-0.00613609	0.294393	0.740026	0.813765	0.37693	0.844778	0.519536	-0.246813	0.626849	-0.217109	-0.605989	0.443062
209207_s_at	SEC22B	SEC22 vesicle trafficking protein homolog B (S. cerevisiae) (gene/pseudogene)	C2.4	-0.262329	0.380569	-0.242849	0.0603473	0.433946	0.546314	0.0662109	-0.049814	0.289096	0.634431	0.61666	0.164231	0.596578	0.35195	-0.349045	0.467483	-0.11641	-0.318793	0.316764
223225_s_at	SEH1L	SEH1-like (S. cerevisiae)	C2.11	-0.251881	0.325715	-0.00884306	0.0763572	0.363374	0.268818	-0.12154	-0.216477	-0.0320424	0.413735	0.718341	0.0356548	0.431568	0.133475	-0.133963	0.694016	-0.337339	-0.262249	0.039535
214433_s_at	SELENBP1	selenium binding protein 1	C2.7	-0.371001	-0.334134	-0.24348	0.314107	0.413929	0.763371	0.707448	0.483425	0.53913	0.49545	0.39481	0.111136	0.0746537	0.230165	-0.380512	0.245328	0.557737	-0.368319	-0.0542331
233801_s_at	SEMA6D	sema domain, transmembrane domain (TM), and cytoplasmic domain, (semaphorin) 6D	C2.2	-0.479635	-0.437471	0.79259	0.689763	0.41117	-0.230205	0.0820193	0.379797	0.122712	-0.143795	-0.135479	0.331683	-0.202494	-0.0489323	0.876299	-0.29223	0.0812061	-0.492136	-0.173139
201307_at	2011-09-01	septin 11	C2.11	-0.185168	-0.253699	-0.253217	0.111343	0.188429	0.471261	0.299901	0.166226	0.086027	0.214234	0.442263	-0.199677	-0.0652093	-0.1164	-0.342238	0.591849	0.228109	-0.160842	-0.316877
200971_s_at	SERP1	stress-associated endoplasmic reticulum protein 1	C2.13	-0.563037	0.41857	-0.237572	0.132732	0.59472	0.523219	0.123236	0.0792658	0.448648	0.62702	0.588787	0.555145	0.876947	0.62794	-0.322913	0.380005	-0.0341874	-0.604506	0.581602
202283_at	SERPINF1	serpin peptidase inhibitor, clade F (alpha-2 antiplasmin, pigment epithelium derived factor), member 1	C2.12	0.229807	0.912848	-0.334603	-0.59907	-0.191041	-0.194331	-0.603661	-0.619432	-0.396873	0.312216	0.0895273	-0.185255	0.469647	0.441497	-0.275779	0.106863	-0.617647	0.23658	0.549982
207714_s_at	SERPINH1	serpin peptidase inhibitor, clade H (heat shock protein 47), member 1, (collagen binding protein 1)	C2.11	-0.272113	0.449539	-0.222601	0.0613855	0.351304	0.462066	0.032583	-0.185974	-0.0156287	0.674814	0.779466	-0.139334	0.443236	0.186938	-0.272459	0.719133	-0.273178	-0.226822	0.0533259
225123_at	SESN3	sestrin 3	C2.7	-0.497074	-0.0834775	-0.229714	0.347379	0.54145	0.773026	0.483174	0.550108	0.604135	0.605335	0.407503	0.355203	0.355918	0.48147	-0.351154	0.209367	0.441094	-0.535395	0.236088
33322_i_at	SFN	stratifin	C2.4	-0.461812	0.239271	-0.31025	0.179072	0.418695	0.526929	0.349627	0.256792	0.592404	0.501724	0.353443	0.507466	0.643406	0.459138	-0.386871	0.185813	0.204705	-0.45295	0.449303
204688_at	SGCE	sarcoglycan, epsilon	C2.12	0.250936	0.868157	-0.267666	-0.461006	-0.130012	-0.160179	-0.581413	-0.697378	-0.321654	0.359829	0.206163	-0.199146	0.456047	0.41297	-0.19836	0.199291	-0.720057	0.202053	0.517073
205367_at	SH2B2	SH2B adaptor protein 2	C2.7	-0.32975	0.110965	-0.438601	-0.00589812	0.398565	0.662377	0.407924	0.074272	0.380871	0.60964	0.52639	0.182646	0.524636	0.482942	-0.629268	0.423816	0.187326	-0.343078	0.361203
213252_at	SH3PXD2A	SH3 and PX domains 2A	C2.6	-0.219218	0.128507	0.484738	0.0492192	0.157412	-0.455068	-0.242594	-0.0185036	-0.0914395	-0.18693	-0.304175	0.466736	0.217405	0.197877	0.540163	-0.402939	-0.171033	-0.263923	0.297732
225639_at	SKAP2	src kinase associated phosphoprotein 2	C2.7	-0.00780096	-0.0701952	-0.631098	0.0319285	0.0798026	0.728713	0.462525	0.200655	0.354276	0.322762	0.540996	-0.158282	0.110075	-0.102518	-0.751777	0.592305	0.351971	0.00901787	-0.201517
210010_s_at	SLC25A1	solute carrier family 25 (mitochondrial carrier; citrate transporter), member 1	C2.7	-0.42717	-0.165923	-0.0973626	0.34487	0.558789	0.780946	0.534508	0.416939	0.533149	0.583253	0.628539	0.153284	0.243251	0.149329	-0.349156	0.514146	0.384908	-0.481602	-0.0682955
232092_at	SLC25A51	solute carrier family 25, member 51	C2.11	-0.319565	0.131095	0.0595563	0.197405	0.448794	0.413538	-0.0120903	-0.0600464	-0.0287155	0.552817	0.792038	-0.146177	0.218087	0.0162203	-0.0633725	0.79946	-0.211248	-0.345224	-0.179616
232432_s_at	SLC30A5	solute carrier family 30 (zinc transporter), member 5	C2.11	-0.355942	0.240333	0.0271551	0.206583	0.46692	0.400688	0.0397387	-0.138426	-0.0257982	0.534143	0.872057	-0.0879151	0.346376	0.0622403	-0.111655	0.86146	-0.264563	-0.355879	-0.129363
1554148_a_at	SLC33A1	solute carrier family 33 (acetyl-CoA transporter), member 1	C2.4	-0.74037	0.0631119	0.3167	0.445048	0.804316	0.456899	0.187602	0.0392885	0.349422	0.6201	0.743721	0.390531	0.615083	0.429829	0.0933966	0.499814	-0.162628	-0.708426	0.277842
202089_s_at	SLC39A6	solute carrier family 39 (zinc transporter), member 6	C2.13	-0.489292	0.428597	0.148889	0.159034	0.560027	0.277754	-0.0778376	-0.154412	0.0291089	0.683386	0.800771	0.124487	0.611511	0.421667	-0.0744002	0.639163	-0.34773	-0.490642	0.27361
203908_at	SLC4A4	solute carrier family 4 (sodium bicarbonate cotransporter), member 4	C2.7	-0.102698	-0.0698666	-0.591687	0.0928946	0.0827832	0.632708	0.528475	0.262034	0.504155	0.19719	0.275007	0.104469	0.225165	0.0524718	-0.614314	0.197387	0.420865	-0.0405919	0.036654
228850_s_at	SLIT2	slit homolog 2 (Drosophila)	C2.11	-0.29089	0.135647	0.194768	0.241293	0.401471	0.297909	-0.033319	-0.0937248	-0.123132	0.4682	0.818153	-0.238526	0.132015	-0.069372	0.00654028	0.830037	-0.264388	-0.294106	-0.278084
203813_s_at	SLIT3	slit homolog 3 (Drosophila)	C2.11	-0.351647	-0.141695	-0.160323	0.365141	0.392543	0.528794	0.273668	0.395784	0.259746	0.304252	0.590253	0.0720075	0.120252	-0.0114793	-0.290862	0.65705	0.23744	-0.36412	-0.239508
233051_at	SLITRK2	SLIT and NTRK-like family, member 2	C2.2	-0.362361	-0.191677	0.790081	0.468448	0.407157	-0.126432	-0.0475835	0.0214143	-0.0371262	0.0995742	0.140993	0.104261	-0.0682837	-0.0659838	0.761127	-0.0377806	-0.211485	-0.347916	-0.163946
203076_s_at	SMAD2	SMAD family member 2	C2.4	-0.697727	0.244514	0.0372844	0.347383	0.786967	0.608309	0.153032	0.228319	0.4697	0.781399	0.684818	0.415377	0.70094	0.612539	-0.171436	0.461857	-0.00341856	-0.728737	0.441735
203875_at	SMARCA1	SWI/SNF related, matrix associated, actin dependent regulator of chromatin, subfamily a, member 1	C2.10	-0.513841	0.42434	-0.0815733	0.245234	0.571544	0.466248	-0.0714361	0.00887251	0.220993	0.719841	0.706938	0.228077	0.647684	0.439529	-0.182088	0.590505	-0.234741	-0.498168	0.324493
201663_s_at	SMC4	structural maintenance of chromosomes 4	C2.11	-0.307001	0.277052	0.0775682	0.339982	0.412823	0.271818	-0.0564349	-0.0841837	-0.0202306	0.623805	0.763806	-0.131316	0.283432	0.102977	0.026337	0.666593	-0.319358	-0.308937	-0.0646357
230840_at	SMIM1	small integral membrane protein 1 (Vel blood group)	C2.7	-0.418657	-0.0481916	-0.105954	0.336633	0.442706	0.520281	0.136096	0.383392	0.265337	0.3382	0.504748	0.122878	0.239618	0.0485324	-0.233666	0.5483	0.188392	-0.425902	-0.0771241
229650_s_at	SMIM7	small integral membrane protein 7	C2.4	-0.716678	-0.00499602	0.0339164	0.479033	0.811534	0.74099	0.341821	0.434483	0.510385	0.685936	0.680579	0.339796	0.48789	0.381429	-0.128109	0.487743	0.229255	-0.733259	0.144369
222783_s_at	SMOC1	SPARC related modular calcium binding 1	C2.7	-0.424591	-0.495378	-0.135246	0.536334	0.452556	0.777916	0.550127	0.621309	0.436454	0.294405	0.49775	-0.00526712	-0.135014	-0.179235	-0.171415	0.506192	0.530049	-0.395072	-0.469754
209427_at	SMTN	smoothelin	C2.2	-0.267899	-0.448723	0.838638	0.380813	0.30481	-0.279763	0.0827727	0.0749081	-0.205525	-0.0462116	-0.0890802	-0.0666935	-0.384623	-0.078193	0.740483	-0.144694	-0.0445968	-0.27081	-0.280382
205596_s_at	SMURF2	SMAD specific E3 ubiquitin protein ligase 2	C2.12	0.206042	0.646888	-0.43403	-0.267595	-0.224832	0.0229906	-0.447262	-0.393107	-0.200679	0.213222	0.434892	-0.230736	0.344909	-0.0470909	-0.400381	0.531534	-0.473759	0.252185	0.0904212
204466_s_at	SNCA	synuclein, alpha (non A4 component of amyloid precursor)	C2.2	-0.333982	-0.17937	0.763455	0.477234	0.271323	-0.384496	-0.0697956	0.0639706	0.0826921	-0.279171	-0.143277	0.448348	0.0427294	-0.0877129	0.830375	-0.334346	-0.167043	-0.335141	0.00615631
202690_s_at	SNRPD1	small nuclear ribonucleoprotein D1 polypeptide 16kDa	C2.4	-0.654643	-0.303949	0.159832	0.537125	0.683131	0.572561	0.497329	0.391686	0.481581	0.435139	0.630198	0.347384	0.313178	0.175231	-0.0493238	0.470508	0.273125	-0.692992	-0.00131714
224684_at	SNX12	sorting nexin 12	C2.4	-0.588133	0.016814	0.138856	0.343893	0.727014	0.498596	0.317806	0.283596	0.36288	0.548394	0.555962	0.417211	0.471038	0.440992	-0.0659556	0.370768	0.165835	-0.682147	0.211499
202113_s_at	SNX2	sorting nexin 2	C2.11	-0.661872	0.201106	0.0891924	0.393409	0.743954	0.650237	0.200885	0.117405	0.420398	0.746028	0.861777	0.302552	0.658242	0.362613	-0.126243	0.634596	-0.0976512	-0.642861	0.23216
222417_s_at	SNX5	sorting nexin 5	C2.11	-0.201899	0.261725	-0.189957	0.124958	0.23124	0.443974	0.0920895	-0.084227	0.0429453	0.515844	0.745416	-0.205632	0.250605	-0.00855581	-0.292233	0.697197	-0.157608	-0.11521	-0.132146
218974_at	SOBP	sine oculis binding protein homolog (Drosophila)	C2.2	0.00614304	-0.364442	0.661583	0.338543	-0.0843635	-0.536383	-0.107608	0.11519	-0.176058	-0.476932	-0.37016	0.0488327	-0.462411	-0.364994	0.766467	-0.374285	-0.0301309	0.010484	-0.372535
212807_s_at	SORT1	sortilin 1	C2.11	-0.424909	0.411949	-0.202	-0.0211344	0.418642	0.416379	-0.075867	-0.0922552	-0.0512347	0.709351	0.659197	-0.0486289	0.482693	0.44276	-0.284734	0.664462	-0.236889	-0.392366	0.249527
213668_s_at	SOX4	SRY (sex determining region Y)-box 4	C2.4	-0.735426	-0.122115	0.582481	0.598929	0.779967	0.179398	0.206097	0.384727	0.279736	0.383387	0.26998	0.496592	0.303779	0.34767	0.479712	0.0406362	0.0920851	-0.761978	0.149544
227498_at	SOX6	SRY (sex determining region Y)-box 6	C2.4	-0.724765	-0.228382	0.115812	0.588227	0.72299	0.60476	0.342215	0.400593	0.611463	0.443724	0.608159	0.481824	0.487018	0.284096	-0.0287345	0.367681	0.178994	-0.692884	0.174943
222154_s_at	SPATS2L	spermatogenesis associated, serine-rich 2-like	C2.10	-0.543966	0.266802	0.0689218	0.267548	0.646915	0.554995	0.152981	0.0769275	0.223596	0.908863	0.701598	0.0861713	0.463421	0.567824	-0.128642	0.511081	-0.108675	-0.545575	0.271812
225671_at	SPNS2	spinster homolog 2 (Drosophila)	C2.11	-0.329047	0.041385	0.00467311	0.215139	0.42072	0.466968	0.0341272	-0.00280291	-0.0486051	0.580842	0.702038	-0.244115	0.119803	0.0338159	-0.0643896	0.733867	-0.145543	-0.327987	-0.195948
225248_at	SPPL2B	signal peptide peptidase like 2B	C2.11	-0.350241	0.3222	-0.147327	0.209026	0.42203	0.346508	-0.0417263	-0.121782	-0.00635076	0.556876	0.832982	-0.0646078	0.42733	0.166611	-0.23211	0.845618	-0.265707	-0.351691	0.00388918
226837_at	SPRED1	sprouty-related, EVH1 domain containing 1	C2.13	-0.478189	0.470069	-0.121659	0.117225	0.527128	0.359247	-0.10307	-0.0790842	0.142281	0.576484	0.766687	0.322759	0.774814	0.40046	-0.240302	0.653183	-0.273974	-0.49538	0.356472
212558_at	SPRY1	sprouty homolog 1, antagonist of FGF signaling (Drosophila)	C2.11	-0.0243732	0.131994	-0.238378	0.15732	0.114629	0.349527	0.193489	0.0983347	0.286223	0.268184	0.536783	0.0361985	0.220964	-0.129429	-0.352729	0.465355	0.0619525	-0.0706892	-0.10389
208921_s_at	SRI	sorcin	C2.10	-0.106768	0.502999	-0.470053	-0.109752	0.208529	0.430582	-0.0223369	-0.172112	0.135964	0.710174	0.491075	0.00404688	0.530309	0.539598	-0.524536	0.428927	-0.192735	-0.164834	0.453179
201224_s_at	SRRM1	serine/arginine repetitive matrix 1	C2.3	-0.406742	-0.312246	0.530079	0.519072	0.333694	-0.120864	0.27643	0.334666	0.131972	-0.0359724	-0.197803	0.270003	-0.149864	0.0690296	0.640662	-0.358813	0.186204	-0.372938	-0.0951147
208610_s_at	SRRM2	serine/arginine repetitive matrix 2	C2.6	-0.386275	-0.249202	0.331708	0.361332	0.241642	-0.178699	0.220137	0.462356	0.370856	-0.223583	-0.413786	0.733739	0.170295	0.23629	0.379242	-0.594935	0.346541	-0.410058	0.279209
203787_at	SSBP2	single-stranded DNA binding protein 2	C2.2	-0.158981	-0.232715	0.645732	0.323461	0.0266985	-0.296306	-0.0147888	0.159504	0.0704524	-0.343515	-0.244249	0.227375	-0.167553	-0.290126	0.634985	-0.406993	0.00414042	-0.0549363	-0.177196
222411_s_at	SSR3	signal sequence receptor, gamma (translocon-associated protein gamma)	C2.10	-0.141614	0.170613	-0.327308	-0.159256	0.222068	0.346932	0.159118	-0.00359728	-0.0803371	0.542535	0.242873	-0.151226	0.15989	0.461068	-0.368914	0.270568	0.0927073	-0.157922	0.16356
207040_s_at	ST13	suppression of tumorigenicity 13 (colon carcinoma) (Hsp70 interacting protein)	C2.4	-0.551307	-0.0468902	-0.130945	0.293186	0.67476	0.764963	0.429512	0.361722	0.513067	0.624595	0.629503	0.30245	0.477125	0.349915	-0.364047	0.457011	0.305513	-0.572626	0.174149
209023_s_at	STAG2	stromal antigen 2	C2.11	-0.557175	0.211916	0.121288	0.352131	0.605297	0.454766	0.132246	-0.055087	0.268146	0.558845	0.825091	0.257503	0.606487	0.233229	-0.0389485	0.609076	-0.223981	-0.506112	0.159965
205542_at	STEAP1	six transmembrane epithelial antigen of the prostate 1	C2.4	-0.607518	-0.0616228	0.115287	0.536947	0.598475	0.535067	0.267578	0.315024	0.382404	0.457538	0.725104	0.291294	0.371818	0.0261906	-0.025203	0.585577	0.096843	-0.55979	-0.0974276
203001_s_at	STMN2	stathmin-like 2	C2.2	-0.190849	-0.172924	0.723555	0.334768	0.162701	-0.39084	-0.111325	0.0137305	-0.1571	-0.207042	-0.0874774	0.121603	-0.172786	-0.142884	0.717238	-0.166387	-0.17821	-0.195906	-0.176735
226822_at	STOX2	storkhead box 2	C2.2	-0.485115	-0.594586	0.786634	0.712336	0.422132	-0.0772217	0.369866	0.510688	0.24677	-0.135537	-0.111285	0.331223	-0.274499	-0.160407	0.743674	-0.24856	0.305694	-0.489234	-0.311575
203330_s_at	STX5	syntaxin 5	C2.3	-0.145905	-0.400003	0.584982	0.365925	0.0191261	-0.417973	-0.00530777	0.265207	-0.0467759	-0.469705	-0.353628	0.180631	-0.353763	-0.269564	0.669006	-0.354788	0.0926465	-0.128431	-0.278433
222749_at	SUFU	suppressor of fused homolog (Drosophila)	C2.4	-0.516829	0.243795	-0.0664446	0.229628	0.615086	0.450209	-0.029782	0.0426122	0.0728129	0.760314	0.638118	0.0619705	0.415119	0.566097	-0.099878	0.579387	-0.167824	-0.553577	0.241892
233555_s_at	SULF2	sulfatase 2	C2.11	-0.308773	0.352269	0.00201015	0.233217	0.388147	0.271824	-0.14275	-0.122509	0.0105257	0.459636	0.842931	-0.0224002	0.410535	0.0288508	-0.0921036	0.811184	-0.355111	-0.328492	-0.0354774
213247_at	SVEP1	sushi, von Willebrand factor type A, EGF and pentraxin domain containing 1	C2.7	-0.484074	-0.406783	-0.238911	0.465992	0.532649	0.770979	0.712592	0.618434	0.578872	0.446604	0.383944	0.178341	0.0395475	0.231197	-0.292609	0.313058	0.608832	-0.51873	-0.11055
1555427_s_at	SYNCRIP	synaptotagmin binding, cytoplasmic RNA interacting protein	C2.4	-0.626139	0.240008	-0.0951705	0.273625	0.716475	0.674512	0.234358	0.163388	0.414869	0.796284	0.647232	0.303599	0.647616	0.618065	-0.247288	0.452394	0.0140719	-0.62711	0.407933
205966_at	TAF13	TAF13 RNA polymerase II, TATA box binding protein (TBP)-associated factor, 18kDa	C2.11	-0.05294	0.158127	-0.159536	0.053891	0.0520744	0.262389	-0.0621043	-0.138971	-0.120051	0.328717	0.628884	-0.292818	0.0875189	-0.131969	-0.208078	0.650469	-0.219348	-0.0028891	-0.220154
205547_s_at	TAGLN	transgelin	C2.11	-0.162181	0.246618	0.17787	0.0735846	0.158332	-0.0556895	-0.323089	-0.352303	-0.269212	0.267992	0.510472	-0.168869	0.191549	0.0107086	0.0893068	0.596969	-0.53545	-0.120503	-0.0303233
210978_s_at	TAGLN2	transgelin 2	C2.11	-0.309323	0.0260497	-0.113391	0.33821	0.316668	0.426674	0.211285	0.132618	0.269691	0.405586	0.665306	0.00719191	0.248341	-0.0117247	-0.189967	0.54675	0.0340539	-0.281178	-0.10966
226664_at	TBC1D20	TBC1 domain family, member 20	C2.11	-0.599027	-0.221577	-0.0356293	0.50798	0.62002	0.707413	0.42812	0.373486	0.353543	0.624827	0.663513	0.0145845	0.158878	0.213217	-0.148105	0.576325	0.212399	-0.528309	-0.11231
226388_at	TCEA3	transcription elongation factor A (SII), 3	C2.2	0.11975	-0.679166	0.262649	0.0939143	-0.177669	-0.215228	0.211718	0.207807	-0.0482465	-0.464788	-0.487109	-0.0178719	-0.531835	-0.309483	0.287093	-0.43668	0.313548	0.151774	-0.315735
208986_at	TCF12	transcription factor 12	C2.13	-0.479071	0.423968	-0.345165	0.122029	0.452323	0.502812	0.0349259	0.128782	0.472139	0.592367	0.534363	0.522586	0.853626	0.573116	-0.451222	0.365769	-0.0351561	-0.467429	0.588038
204931_at	TCF21	transcription factor 21	C2.4	-0.637201	-0.431469	0.704973	0.809435	0.650308	0.14121	0.238341	0.426427	0.0939493	0.159966	0.393736	0.1365	-0.169449	-0.188147	0.693406	0.30888	0.11468	-0.638794	-0.478173
212387_at	TCF4	transcription factor 4	C2.9	-0.569495	-0.56774	0.441505	0.740908	0.477647	0.156339	0.449225	0.738691	0.504256	-0.0715771	-0.0900267	0.54549	-0.0833888	-0.0102017	0.473461	-0.241909	0.500023	-0.589837	-0.141738
208336_s_at	TECR	trans-2,3-enoyl-CoA reductase	C2.7	0.0827607	0.025776	-0.526932	-0.127694	-0.0265266	0.520589	0.188953	0.0744172	0.0488841	0.442387	0.172833	-0.402063	-0.091369	0.0903599	-0.468514	0.252824	0.179231	0.115362	-0.0789031
222122_s_at	THOC2	THO complex 2	C2.6	-0.520689	-0.11255	0.368723	0.452881	0.451046	-0.0171335	0.184015	0.344942	0.506258	-0.0793206	-0.124687	0.893244	0.473859	0.257684	0.382398	-0.393868	0.165132	-0.535202	0.381539
1553583_a_at	THRSP	thyroid hormone responsive	C2.4	-0.49352	0.141023	-0.0902257	0.299954	0.605984	0.62277	0.215905	0.278944	0.251735	0.766103	0.626105	0.0328207	0.33179	0.42114	-0.229181	0.54739	0.091265	-0.537909	0.128435
203167_at	TIMP2	TIMP metallopeptidase inhibitor 2	C2.12	-0.0631225	0.892524	-0.327503	-0.373268	0.100359	0.00685508	-0.480549	-0.503679	-0.198842	0.593439	0.385309	-0.0223485	0.691276	0.61982	-0.329575	0.348633	-0.588138	-0.0782605	0.647341
1554351_a_at	TIPRL	TOR signaling pathway regulator	C2.4	-0.492418	-0.0877474	0.317595	0.338303	0.499369	0.393828	0.178459	0.1053	0.201205	0.442828	0.525802	0.225298	0.271326	0.12977	0.111621	0.368809	-0.0558279	-0.416024	-0.00857846
202011_at	TJP1	tight junction protein 1	C2.9	-0.273923	-0.783541	0.249185	0.645253	0.150645	0.191507	0.57072	0.801279	0.444955	-0.328976	-0.256543	0.2327	-0.471692	-0.368977	0.314511	-0.29423	0.703954	-0.236513	-0.487722
208700_s_at	TKT	transketolase	C2.10	-0.361085	0.185891	-0.279077	0.082499	0.404065	0.625615	0.241551	0.0531377	0.281183	0.701259	0.594972	0.0155339	0.420105	0.36748	-0.35897	0.456281	0.00422398	-0.335482	0.233947
204872_at	TLE4	transducin-like enhancer of split 4 (E(sp1) homolog, Drosophila)	C2.5	-0.497583	-0.151836	-0.201249	0.420289	0.514579	0.62984	0.340691	0.565331	0.709899	0.328799	0.347972	0.495262	0.446392	0.259547	-0.30165	0.140159	0.424517	-0.489088	0.226063
201078_at	TM9SF2	transmembrane 9 superfamily member 2	C2.7	-0.431811	0.00258287	-0.342155	0.251849	0.506643	0.839881	0.527564	0.308028	0.567569	0.579406	0.697144	0.281268	0.50225	0.227052	-0.524458	0.531914	0.322063	-0.431888	0.102369
222399_s_at	TM9SF3	transmembrane 9 superfamily member 3	C2.13	-0.0985127	0.436353	-0.391937	-0.267852	0.161745	0.367483	0.0119033	-0.249432	0.108414	0.350372	0.365801	0.151035	0.584119	0.328821	-0.493343	0.321185	-0.149359	-0.0490599	0.370577
222845_x_at	TMBIM4	transmembrane BAX inhibitor motif containing 4	C2.11	-0.602908	0.138139	-0.0532151	0.328078	0.681743	0.692319	0.25223	0.176449	0.528639	0.620136	0.734887	0.434459	0.685557	0.416522	-0.21626	0.472717	0.0334816	-0.611369	0.32143
200803_s_at	TMBIM6	transmembrane BAX inhibitor motif containing 6	C2.7	-0.35847	-0.108212	-0.519496	0.219024	0.415851	0.886884	0.460379	0.431217	0.541976	0.613282	0.492747	0.121173	0.296772	0.324737	-0.594149	0.417479	0.423857	-0.361626	0.114439
204426_at	TMED2	transmembrane emp24 domain trafficking protein 2	C2.11	-0.252556	0.298466	0.0114483	0.0924898	0.37046	0.369584	-0.0974346	-0.191391	-0.135125	0.510763	0.849932	-0.205601	0.280632	0.0244487	-0.121839	0.846266	-0.342249	-0.238092	-0.144087
227318_at	TMEM178B	transmembrane protein 178B	C2.2	-0.288527	-0.534685	0.807947	0.575349	0.23903	-0.27344	0.207315	0.354232	0.0836584	-0.347071	-0.248093	0.268707	-0.355836	-0.282512	0.841505	-0.386964	0.182693	-0.296725	-0.340509
220477_s_at	TMEM230	transmembrane protein 230	C2.11	-0.339398	0.226002	-0.107751	0.23639	0.468554	0.528968	0.0863669	-0.0673669	0.0879638	0.748108	0.891432	-0.142329	0.363888	0.174789	-0.258754	0.835877	-0.206623	-0.344808	-0.0256923
225675_at	TMEM260	transmembrane protein 260	C2.4	-0.815255	0.0380606	0.0807445	0.622711	0.844971	0.663227	0.3732	0.460497	0.555336	0.690224	0.660914	0.470106	0.545415	0.468325	-0.00327338	0.431799	0.191305	-0.825114	0.205283
225492_at	TMEM33	transmembrane protein 33	C2.7	-0.597562	-0.149915	-0.129376	0.257325	0.539406	0.684261	0.390444	0.289264	0.59804	0.441336	0.434229	0.496636	0.549721	0.395154	-0.305896	0.22853	0.253968	-0.509003	0.3324
222401_s_at	TMEM50A	transmembrane protein 50A	C2.13	-0.400871	0.217187	-0.250272	0.0802523	0.439606	0.54674	0.148991	0.0320936	0.398664	0.560396	0.599171	0.288138	0.654271	0.342718	-0.433801	0.485878	-0.0260661	-0.384928	0.358917
222507_s_at	TMEM9B	TMEM9 domain family, member B	C2.11	-0.333761	0.16012	0.00873007	0.158432	0.436475	0.376243	-0.0910679	-0.145362	-0.138588	0.666664	0.732596	-0.281307	0.166383	0.275207	-0.110957	0.774508	-0.304152	-0.332183	-0.027216
216438_s_at	TMSB4X	thymosin beta 4, X-linked	C2.7	-0.391989	-0.306998	-0.389863	0.395402	0.330599	0.80936	0.62717	0.620782	0.66842	0.304336	0.4237	0.23113	0.149337	-0.00633352	-0.448266	0.323262	0.598689	-0.334767	-0.138917
211828_s_at	TNIK	TRAF2 and NCK interacting kinase	C2.3	-0.649854	-0.355061	0.694205	0.801339	0.584162	-0.0462709	0.158378	0.37705	0.265682	-0.0452586	0.153546	0.498408	0.0783117	-0.0528825	0.746809	-0.0290034	0.0569886	-0.630835	-0.14396
209904_at	TNNC1	troponin C type 1 (slow)	C2.2	0.105703	-0.159353	0.750177	-0.0423084	-0.0676641	-0.557774	-0.262197	-0.279974	-0.401842	-0.309758	-0.264606	-0.0775168	-0.274896	-0.227415	0.626423	-0.285393	-0.31411	0.122609	-0.149528
205742_at	TNNI3	troponin I type 3 (cardiac)	C2.2	-0.198493	-0.23067	0.949428	0.323144	0.200994	-0.45958	-0.139663	-0.0437551	-0.23204	-0.187828	-0.111681	0.0671079	-0.246768	-0.195943	0.868451	-0.212111	-0.229655	-0.197609	-0.229075
217960_s_at	TOMM22	translocase of outer mitochondrial membrane 22 homolog (yeast)	C2.4	-0.590006	0.0581763	0.209042	0.386766	0.742672	0.481904	0.210872	0.148159	0.347157	0.578761	0.696155	0.320728	0.519385	0.348005	-0.0329261	0.495981	-0.027397	-0.628488	0.19283
214300_s_at	TOP3A	topoisomerase (DNA) III alpha	C2.11	-0.14916	0.0875529	0.10328	0.184529	0.295081	0.22686	-0.0581236	-0.179169	-0.227833	0.363979	0.705649	-0.409025	-0.0258368	-0.150225	0.0308237	0.794454	-0.283127	-0.17785	-0.3643
231719_at	TOR1AIP2	torsin A interacting protein 2	C2.11	-0.49876	0.11002	0.178012	0.304817	0.565884	0.449715	-0.0182326	-0.00024419	0.123747	0.518143	0.838521	0.0523083	0.402592	0.0823626	-0.0317196	0.758129	-0.232895	-0.467152	-0.0263627
210541_s_at	TRIM27	tripartite motif containing 27	C2.4	-0.779079	-0.175534	0.117497	0.614109	0.751004	0.723316	0.405692	0.458732	0.496324	0.608452	0.684213	0.280184	0.341232	0.206912	-0.0139907	0.510419	0.227026	-0.68098	-0.0424744
234351_x_at	TRPS1	trichorhinophalangeal syndrome I	C2.4	-0.68287	-0.110389	0.400438	0.622848	0.560889	0.171722	0.0455236	0.472504	0.435519	0.194964	0.110096	0.657439	0.345203	0.289164	0.472436	-0.151265	0.0910075	-0.640499	0.22832
215111_s_at	TSC22D1	TSC22 domain family, member 1	C2.4	-0.285732	-0.0622351	-0.183754	0.159163	0.386904	0.533893	0.318019	0.247034	0.230606	0.371377	0.498506	0.0725969	0.188548	0.154308	-0.344656	0.523532	0.226695	-0.344016	-0.061555
230257_s_at	TSEN15	TSEN15 tRNA splicing endonuclease subunit	C2.11	-0.501255	-0.199773	0.0783796	0.456467	0.631981	0.609828	0.511422	0.311451	0.208984	0.584096	0.67013	-0.0563235	0.0692742	0.0924356	-0.0682902	0.617602	0.250566	-0.541997	-0.257881
220545_s_at	TSKS	testis-specific serine kinase substrate	C2.10	-0.475319	0.369559	-0.107521	0.199228	0.576207	0.494958	-0.109046	-0.0663292	0.0939657	0.887423	0.755188	-0.0288298	0.494026	0.528552	-0.17779	0.688505	-0.300465	-0.498619	0.28837
208195_at	TTN	titin	C2.2	0.181158	-0.183473	0.73222	-0.0201735	-0.121381	-0.631573	-0.278386	-0.266904	-0.420319	-0.429322	-0.295236	-0.0917227	-0.341275	-0.288681	0.657848	-0.30125	-0.29845	0.144056	-0.202204
221326_s_at	TUBD1	tubulin, delta 1	C2.11	-0.411283	-0.143867	-0.0442419	0.513579	0.486072	0.523038	0.303746	0.272785	0.280736	0.485085	0.734675	-0.0705544	0.0907078	-0.0068104	-0.158353	0.705307	0.143549	-0.418652	-0.271852
214007_s_at	TWF1	twinfilin actin-binding protein 1	C2.11	-0.298736	0.301002	-0.107465	0.197392	0.406679	0.453255	0.0165433	-0.0808897	0.0418538	0.693923	0.876882	-0.14067	0.382981	0.169472	-0.265579	0.800861	-0.239662	-0.291957	-0.00366275
208864_s_at	TXN	thioredoxin	C2.7	0.123513	0.163192	-0.450536	-0.105628	0.0105653	0.522497	0.188955	0.081564	0.273459	0.438152	0.247393	-0.159049	0.12701	0.113144	-0.530748	0.20455	0.172662	0.0905394	0.0629967
225209_s_at	UBE2J2	ubiquitin-conjugating enzyme E2, J2	C2.4	-0.599126	-0.277671	0.167733	0.525575	0.667461	0.657728	0.620998	0.342189	0.498702	0.462684	0.66421	0.236632	0.257453	0.113869	-0.0759746	0.474583	0.279835	-0.579062	-0.0993817
201523_x_at	UBE2N	ubiquitin-conjugating enzyme E2N	C2.10	-0.44874	0.339876	0.0235364	0.0906653	0.611212	0.454841	-0.0498055	-0.166316	0.0439514	0.798185	0.787122	0.0227287	0.538092	0.503662	-0.192253	0.697548	-0.295621	-0.499678	0.290004
217393_x_at	UBE2NL	ubiquitin-conjugating enzyme E2N-like	C2.10	-0.515672	0.114675	-0.0662971	0.186146	0.599929	0.603078	0.220374	0.108826	0.266783	0.737616	0.576904	0.136424	0.419492	0.503151	-0.262018	0.503423	0.0247361	-0.521018	0.254876
211285_s_at	UBE3A	ubiquitin protein ligase E3A	C2.6	-0.404982	-0.20443	0.303208	0.256315	0.29759	-0.0752007	0.196637	0.300464	0.483514	-0.22662	-0.288833	0.864423	0.399234	0.291507	0.269833	-0.544464	0.226822	-0.406631	0.454439
205687_at	UBFD1	ubiquitin family domain containing 1	C2.10	-0.420873	0.204302	-0.166851	0.0448425	0.513774	0.645906	0.0996224	0.0906664	0.211395	0.841278	0.543271	0.0627746	0.43691	0.558551	-0.349369	0.462631	-0.0254416	-0.417488	0.329667
228251_at	UBXN6	UBX domain protein 6	C2.10	-0.263729	0.312969	-0.215338	-0.105566	0.330268	0.329761	-0.110407	-0.201285	-0.148055	0.697067	0.518241	-0.224922	0.305193	0.484192	-0.312381	0.61213	-0.257863	-0.281808	0.239921
204616_at	UCHL3	ubiquitin carboxyl-terminal esterase L3 (ubiquitin thiolesterase)	C2.7	-0.501408	0.0354472	-0.0585672	0.228508	0.64587	0.734405	0.313688	0.199755	0.411452	0.707709	0.631663	0.208686	0.462805	0.374225	-0.294574	0.475885	0.132104	-0.492534	0.179119
208971_at	UROD	uroporphyrinogen decarboxylase	C2.4	-0.622054	-0.226132	0.136478	0.508923	0.724677	0.612631	0.393252	0.388821	0.446046	0.601079	0.626645	0.274212	0.274088	0.342084	-0.0187612	0.44867	0.227106	-0.720149	0.063134
205356_at	USP13	ubiquitin specific peptidase 13 (isopeptidase T-3)	C2.2	0.115092	-0.229828	0.752369	-0.00358789	-0.0894965	-0.592245	-0.209555	-0.223709	-0.372917	-0.371696	-0.286966	-0.0588727	-0.327514	-0.269543	0.616606	-0.284423	-0.249374	0.107032	-0.189841
203721_s_at	UTP18	UTP18 small subunit (SSU) processome component homolog (yeast)	C2.7	-0.371615	0.0796548	-0.286694	0.117105	0.495845	0.768839	0.320746	0.181385	0.485223	0.612354	0.602501	0.236922	0.518349	0.344928	-0.521054	0.468147	0.187978	-0.359556	0.224485
235343_at	VASH2	vasohibin 2	C2.11	-0.544448	0.302889	0.315938	0.386619	0.64838	0.221601	-0.150641	-0.0534561	0.0278773	0.537975	0.732705	0.19623	0.51306	0.205888	0.221809	0.60013	-0.36209	-0.562302	0.102453
211571_s_at	VCAN	versican	C2.13	-0.339237	0.637902	0.0578661	-0.097164	0.357334	0.00899474	-0.4471	-0.446645	-0.131123	0.496379	0.501355	0.18356	0.725096	0.523255	-0.0074721	0.393491	-0.62447	-0.309662	0.548112
203683_s_at	VEGFB	vascular endothelial growth factor B	C2.7	-0.365061	-0.193515	-0.279534	0.0915419	0.43549	0.726445	0.395843	0.317675	0.267551	0.587217	0.440171	-0.0672964	0.101972	0.299601	-0.426167	0.458631	0.355329	-0.382291	-0.00550234
202173_s_at	VEZF1	vascular endothelial zinc finger 1	C2.2	-0.0847846	-0.0947643	0.534208	0.29451	0.0401711	-0.446575	-0.0744377	0.056665	-0.0852856	-0.319787	-0.334194	0.318787	-0.0922134	-0.106966	0.685175	-0.433633	-0.0953262	-0.120626	-0.03559
209822_s_at	VLDLR	very low density lipoprotein receptor	C2.2	0.00763303	-0.611625	0.700298	0.412346	0.0275094	-0.272488	0.213908	0.170371	-0.136117	-0.441932	-0.195461	-0.145054	-0.64819	-0.631092	0.720059	-0.175745	0.148496	0.00551609	-0.698326
222387_s_at	VPS35	vacuolar protein sorting 35 homolog (S. cerevisiae)	C2.4	-0.542066	0.289287	-0.044772	0.120033	0.518415	0.522728	0.118709	0.0382283	0.355684	0.645889	0.611513	0.407225	0.722848	0.446636	-0.262809	0.425016	-0.104058	-0.476325	0.418176
209216_at	WDR45	WD repeat domain 45	C2.4	-0.731358	-0.276305	0.747078	0.575207	0.72665	0.133894	0.280391	0.294354	0.272526	0.381303	0.199361	0.437103	0.177915	0.33705	0.600806	-0.0637954	0.0728805	-0.725526	0.115635
224434_s_at	WDR83	WD repeat domain 83	C2.13	-0.639355	0.296081	-0.0858734	0.143837	0.673338	0.551243	0.123056	0.0370838	0.311033	0.829604	0.573411	0.386764	0.746109	0.753179	-0.24202	0.390876	-0.101861	-0.635278	0.588282
217780_at	WDR83OS	WD repeat domain 83 opposite strand	C2.7	-0.452338	0.0301727	-0.32121	0.141502	0.583951	0.815296	0.384809	0.268998	0.449036	0.792254	0.532277	0.154626	0.41306	0.592	-0.460802	0.407466	0.251494	-0.512929	0.314771
206459_s_at	WNT2B	wingless-type MMTV integration site family, member 2B	C2.11	-0.346764	0.256712	0.193188	0.250563	0.430747	0.222799	-0.0269371	-0.0744846	-0.0298851	0.536417	0.790619	-0.0886128	0.29151	0.0747793	0.00314265	0.710032	-0.275067	-0.355206	-0.0829017
202134_s_at	WWTR1	WW domain containing transcription regulator 1	C2.4	-0.327991	0.0697071	0.0936947	0.305706	0.453715	0.432317	0.00210078	-0.0153652	-0.0611237	0.548622	0.841916	-0.235033	0.119375	-0.0624254	-0.00151088	0.833469	-0.209605	-0.327202	-0.295151
221423_s_at	YIPF5	Yip1 domain family, member 5	C2.11	-0.596944	0.242599	0.142351	0.307923	0.68961	0.510052	0.053165	-0.0288932	0.19932	0.679982	0.850043	0.227601	0.622159	0.322872	-0.0619212	0.67936	-0.233909	-0.559932	0.176402
200641_s_at	YWHAZ	tyrosine 3-monooxygenase/tryptophan 5-monooxygenase activation protein, zeta	C2.11	-0.0679968	0.429452	0.177225	0.000390774	0.205634	-0.0869118	-0.348224	-0.466018	-0.467556	0.380882	0.679865	-0.347853	0.172201	0.0373144	0.116631	0.700977	-0.608033	-0.101672	-0.107903
213376_at	ZBTB1	zinc finger and BTB domain containing 1	C2.4	-0.822952	-0.145308	0.260981	0.579872	0.840514	0.58727	0.348492	0.330245	0.500443	0.553476	0.73935	0.524373	0.56107	0.359323	0.044857	0.4807	0.109624	-0.814238	0.179057
205383_s_at	ZBTB20	zinc finger and BTB domain containing 20	C2.6	-0.292165	-0.188401	-0.0291926	0.215066	0.159893	0.123329	0.25791	0.523153	0.530884	-0.227692	-0.344405	0.736794	0.275479	0.134981	0.00301557	-0.478666	0.464394	-0.261807	0.273064
226484_at	ZBTB47	zinc finger and BTB domain containing 47	C2.11	-0.124337	0.432837	-0.116223	-0.127558	0.168006	0.197744	-0.211988	-0.321822	-0.238082	0.441329	0.577583	-0.336831	0.210735	0.174173	-0.227162	0.654037	-0.383953	-0.0491023	0.00618056
222730_s_at	ZDHHC2	zinc finger, DHHC-type containing 2	C2.7	-0.532478	-0.0673017	-0.333743	0.35421	0.570632	0.877891	0.427466	0.426018	0.592088	0.560001	0.635184	0.311567	0.464684	0.295978	-0.426304	0.466425	0.327338	-0.491225	0.123766
241700_at	ZFHX4	zinc finger homeobox 4	C2.13	-0.21926	0.64677	-0.345097	-0.336548	0.22048	0.187064	-0.183477	-0.241954	0.218715	0.470727	0.221201	0.440327	0.894768	0.762687	-0.44679	0.0304789	-0.246357	-0.233272	0.89594
201368_at	ZFP36L2	ZFP36 ring finger protein-like 2	C2.13	-0.444938	0.349163	-0.269	0.0394588	0.430771	0.4763	0.192368	0.0844147	0.499815	0.514774	0.518461	0.538496	0.834827	0.552432	-0.453568	0.266254	0.0441599	-0.449002	0.592157
232774_x_at	ZIK1	zinc finger protein interacting with K protein 1	C2.7	-0.474134	-0.159927	-0.0845746	0.479268	0.519083	0.657302	0.316737	0.405894	0.248195	0.525429	0.745746	-0.0644995	0.0716935	0.0340111	-0.212825	0.760547	0.211084	-0.465347	-0.293458
200828_s_at	ZNF207	zinc finger protein 207	C2.10	-0.308442	0.414555	-0.157174	0.00156487	0.43638	0.464773	0.0657381	-0.285338	0.0223917	0.843327	0.745101	-0.140924	0.474285	0.488454	-0.306407	0.661181	-0.318774	-0.316968	0.280968
1555193_a_at	ZNF277	zinc finger protein 277	C2.11	-0.331461	0.288892	0.0973714	0.195141	0.432452	0.350283	-0.0919079	-0.0644894	0.0225301	0.533131	0.803825	-0.0798302	0.346888	0.0543653	-0.0633303	0.730109	-0.278948	-0.34791	-0.0399203
244752_at	ZNF438	zinc finger protein 438	C2.11	-0.298245	0.0932024	-0.0475135	0.221629	0.364303	0.284575	0.109159	-0.0902927	-0.107243	0.438777	0.724069	-0.207517	0.160584	0.00884615	-0.165329	0.82678	-0.152262	-0.294521	-0.214668
227195_at	ZNF503	zinc finger protein 503	C2.11	0.03799	0.357436	-0.631453	-0.122247	0.0510843	0.432651	0.0286341	-0.0115057	0.0719152	0.37826	0.52026	-0.10113	0.33994	0.095335	-0.66005	0.590576	0.0209959	0.0182563	0.0302221
237044_s_at	ZNF503-AS2	ZNF503 antisense RNA 2	C2.11	-0.439505	0.117891	0.0935058	0.251444	0.53462	0.351945	0.0287384	-0.0379353	-0.0342468	0.642756	0.759421	-0.145911	0.24674	0.216935	-0.0833157	0.782565	-0.195663	-0.442486	-0.0611003
226676_at	ZNF521	zinc finger protein 521	C2.13	-0.296667	0.583751	-0.0872814	-0.109914	0.366238	0.20205	-0.19575	-0.209585	0.0795624	0.591528	0.469412	0.249426	0.739925	0.587169	-0.223847	0.290105	-0.335653	-0.337741	0.607136
206403_at	ZNF536	zinc finger protein 536	C2.2	-0.303209	-0.476805	0.774374	0.465764	0.278725	-0.189869	0.291788	0.251318	0.0866155	-0.194436	-0.196755	0.200026	-0.293647	-0.205783	0.721879	-0.321572	0.180346	-0.298353	-0.2823
236269_at	ZNF628	zinc finger protein 628	C2.2	-0.420472	-0.0916009	0.728367	0.464485	0.365925	-0.363438	-0.0876219	-0.0168804	-0.10075	0.022081	0.0376192	0.235787	0.0263438	0.0662287	0.795475	-0.115964	-0.248616	-0.410888	-0.0200077
218059_at	ZNF706	zinc finger protein 706	C2.13	-0.151232	0.522239	-0.479842	-0.217637	0.21659	0.488469	-0.0490714	-0.178633	0.307801	0.587835	0.445365	0.22086	0.72836	0.543709	-0.591478	0.290483	-0.168943	-0.124858	0.594796
227101_at	ZNF800	zinc finger protein 800	C2.6	-0.294529	-0.00444353	0.180266	0.16115	0.159926	-0.0594383	0.16324	0.252595	0.490397	-0.234394	-0.2511	0.825708	0.481129	0.174225	0.126259	-0.482953	0.194637	-0.262618	0.424674
203505_at	ABCA1	ATP-binding cassette, sub-family A (ABC1), member 1	C2.4	-0.600646	-0.217634	0.0900889	0.589421	0.590531	0.634692	0.414319	0.606935	0.691926	0.3688	0.455966	0.544447	0.359218	0.0996565	-0.0644434	0.235951	0.371525	-0.566926	0.0238934
213017_at	ABHD3	abhydrolase domain containing 3	C2.8	-0.0775737	-0.511227	-0.235468	0.137992	0.104751	0.572771	0.69517	0.419427	0.474158	0.0663346	0.105663	-0.0220946	-0.197474	-0.141522	-0.404032	0.0959734	0.644686	-0.0772	-0.259426
205412_at	ACAT1	acetyl-CoA acetyltransferase 1	C2.7	-0.0628064	-0.456145	-0.26988	0.265735	0.0896839	0.644456	0.562796	0.475642	0.542355	0.0450098	0.139238	0.0784226	-0.107657	-0.247247	-0.335077	0.0556326	0.583877	-0.027893	-0.27654
203872_at	ACTA1	actin, alpha 1, skeletal muscle	C2.1	0.595132	-0.0928622	0.0327253	-0.344618	-0.487043	-0.411279	-0.28674	-0.36857	-0.40881	-0.405286	-0.237961	-0.327505	-0.357148	-0.384341	-0.0021293	-0.0848891	-0.229388	0.53467	-0.218263
224594_x_at	ACTB	actin, beta	C2.7	-0.446425	-0.130593	-0.390004	0.331136	0.416655	0.679643	0.571402	0.544455	0.579534	0.454273	0.363546	0.27658	0.255538	0.339202	-0.408126	0.263503	0.521576	-0.482906	0.105954
218489_s_at	ALAD	aminolevulinate dehydratase	C2.7	-0.435586	-0.462011	-0.195735	0.416667	0.463669	0.789111	0.61467	0.663014	0.516857	0.41276	0.29059	0.102304	-0.068684	0.136908	-0.234427	0.232662	0.627566	-0.449608	-0.176193
205208_at	ALDH1L1	aldehyde dehydrogenase 1 family, member L1	C2.4	-0.571809	-0.391434	-0.126015	0.502325	0.607644	0.716987	0.616404	0.550359	0.650391	0.421387	0.336665	0.386963	0.201715	0.307108	-0.137042	0.184652	0.49157	-0.606612	0.0674322
208950_s_at	ALDH7A1	aldehyde dehydrogenase 7 family, member A1	C2.7	-0.248776	-0.26686	-0.287067	0.33406	0.264395	0.737613	0.538259	0.529903	0.577358	0.223714	0.262952	0.135384	0.0497408	-0.115389	-0.299812	0.173227	0.536421	-0.190892	-0.218943
228257_at	ANKRD52	ankyrin repeat domain 52	C2.2	-0.226516	-0.140466	0.78806	0.29423	0.163203	-0.470443	-0.145309	-0.0316161	-0.280464	-0.135466	-0.0702391	-0.00357487	-0.215225	-0.123219	0.726661	-0.103671	-0.239336	-0.20552	-0.178133
201043_s_at	ANP32A	acidic (leucine-rich) nuclear phosphoprotein 32 family, member A	C2.9	-0.621286	-0.553713	0.0108326	0.68654	0.663151	0.821662	0.719005	0.835994	0.740172	0.356277	0.422933	0.379698	0.0853467	0.045963	-0.122754	0.258858	0.703224	-0.630415	-0.208913
205082_s_at	AOX1	aldehyde oxidase 1	C2.5	-0.513959	-0.313898	-0.130673	0.50082	0.500477	0.737362	0.565077	0.635233	0.830671	0.263224	0.356674	0.503657	0.320004	0.0847191	-0.24844	0.134821	0.561697	-0.484413	0.0363351
203300_x_at	AP1S2	adaptor-related protein complex 1, sigma 2 subunit	C2.4	-0.440313	0.0534431	0.646753	0.461749	0.491871	-0.045748	-0.17215	-0.118084	-0.179052	0.233664	0.612255	-0.030028	0.113462	-0.100293	0.551964	0.523852	-0.421801	-0.410251	-0.243765
203526_s_at	APC	adenomatous polyposis coli	C2.9	-0.43676	-0.473935	-0.154698	0.446842	0.43415	0.75038	0.557448	0.796531	0.731283	0.251309	0.198354	0.342246	0.0580275	0.149372	-0.320705	0.0948669	0.707052	-0.45252	-0.0286942
212614_at	ARID5B	AT rich interactive domain 5B (MRF1-like)	C2.11	-0.460576	0.345704	0.401588	0.39942	0.494943	-0.0192527	-0.171978	-0.133103	0.113821	0.349713	0.580485	0.275779	0.5075	0.195879	0.312598	0.384574	-0.414285	-0.488754	0.205867
224996_at	ASPH	aspartate beta-hydroxylase	C2.9	-0.183948	-0.564077	-0.22336	0.227864	0.133056	0.466111	0.683676	0.561916	0.455683	-0.0737455	-0.0899685	0.140659	-0.189823	-0.12682	-0.274044	-0.0867883	0.745355	-0.130047	-0.254475
201242_s_at	ATP1B1	ATPase, Na+/K+ transporting, beta 1 polypeptide	C2.2	0.151332	0.157164	0.689926	-0.0848957	-0.105837	-0.661748	-0.487993	-0.459072	-0.508269	-0.289738	-0.0651486	-0.0926205	-0.104319	-0.268698	0.606955	-0.0616796	-0.559941	0.140428	-0.125763
40093_at	BCAM	basal cell adhesion molecule (Lutheran blood group)	C2.7	-0.254958	-0.582265	-0.146063	0.406507	0.207257	0.554421	0.592939	0.698341	0.35587	0.129979	-0.0707506	-0.0384923	-0.388238	-0.0618672	-0.0473044	-0.0798344	0.691093	-0.204544	-0.35941
207005_s_at	BCL2	B-cell CLL/lymphoma 2	C2.5	-0.406599	-0.376201	-0.144717	0.299813	0.412947	0.601564	0.781994	0.530077	0.772229	0.201839	0.00322439	0.563332	0.2483	0.387538	-0.264926	-0.240638	0.647686	-0.421341	0.279219
201101_s_at	BCLAF1	BCL2-associated transcription factor 1	C2.2	-0.186281	0.160304	0.605609	0.0995787	0.239981	-0.336303	-0.271798	-0.406255	-0.216501	0.0566352	0.268592	0.16372	0.272325	0.0922975	0.49145	0.109799	-0.5474	-0.21503	0.161181
209591_s_at	BMP7	bone morphogenetic protein 7	C2.2	-0.451562	0.130893	0.707331	0.158607	0.477702	-0.21431	-0.0981743	-0.110371	0.0305802	0.256983	0.14017	0.436265	0.400221	0.446494	0.47085	-0.109799	-0.279037	-0.498913	0.416899
200920_s_at	BTG1	B-cell translocation gene 1, anti-proliferative	C2.7	-0.104701	0.0595418	-0.600192	-0.0509517	0.149559	0.59523	0.361994	0.357849	0.533834	0.347947	0.0599245	0.259241	0.334884	0.46219	-0.617657	-0.0735988	0.450784	-0.16117	0.401642
1556722_a_at	C20orf203	chromosome 20 open reading frame 203	C2.9	-0.399816	-0.606129	0.0122974	0.544587	0.384808	0.48432	0.607847	0.870273	0.666948	0.0104044	-0.0947187	0.473381	-0.0616775	0.0245741	-0.0221053	-0.23938	0.812287	-0.435855	-0.114947
207129_at	CA5B	carbonic anhydrase VB, mitochondrial	C2.8	-0.508912	-0.5121	-0.0281685	0.55859	0.520624	0.661545	0.869756	0.651105	0.603089	0.284746	0.33061	0.2841	0.0149943	0.029292	-0.176236	0.214803	0.694648	-0.506267	-0.226948
201615_x_at	CALD1	caldesmon 1	C2.7	0.212398	-0.240843	-0.450067	-0.139511	-0.284808	0.269896	0.282733	0.396934	0.283252	-0.252987	-0.434788	0.022222	-0.225065	-0.141956	-0.377572	-0.388311	0.591568	0.267468	-0.0931528
200756_x_at	CALU	calumenin	C2.4	-0.633898	-0.0199045	0.532452	0.52559	0.727904	0.324487	0.0591225	0.0612977	0.105253	0.520248	0.744038	0.100458	0.282936	0.126983	0.361142	0.563175	-0.229949	-0.613107	-0.0812613
209956_s_at	CAMK2B	calcium/calmodulin-dependent protein kinase II beta	C2.2	-0.190946	-0.200945	0.926698	0.24087	0.199189	-0.431827	-0.107185	-0.0679196	-0.193853	-0.183019	-0.104267	0.103805	-0.182748	-0.147014	0.769106	-0.209956	-0.203223	-0.187485	-0.168441
225019_at	CAMK2D	calcium/calmodulin-dependent protein kinase II delta	C2.2	-0.372385	-0.0738654	0.855934	0.377547	0.41488	-0.176786	-0.0960952	-0.0562883	-0.0371043	0.114959	0.270911	0.210257	0.0928736	-0.0374649	0.651418	0.0744709	-0.292543	-0.362399	-0.0709465
211208_s_at	CASK	calcium/calmodulin-dependent serine protein kinase (MAGUK family)	C2.12	-0.221488	0.663012	0.116593	-0.230596	0.210193	-0.195328	-0.526373	-0.521178	-0.307043	0.428884	0.173852	0.0942542	0.546956	0.573048	0.170556	0.12039	-0.676908	-0.195066	0.581028
243386_at	CASZ1	castor zinc finger 1	C2.2	-0.206364	-0.213502	0.857289	0.279101	0.207289	-0.39709	-0.111867	-0.0643735	-0.263409	-0.130384	0.0527212	-0.0431854	-0.230493	-0.209521	0.661801	0.0383528	-0.221299	-0.192564	-0.286291
240760_at	CDRT15	CMT1A duplicated region transcript 15	C2.9	-0.413006	-0.313887	-0.167373	0.396576	0.343087	0.497037	0.391099	0.660452	0.620912	0.0861311	0.112939	0.412212	0.181551	0.123974	-0.251716	0.0190744	0.566383	-0.416739	0.0829975
212501_at	CEBPB	CCAAT/enhancer binding protein (C/EBP), beta	C2.7	-0.398169	-0.399697	-0.414769	0.27994	0.342313	0.820532	0.6878	0.727347	0.738145	0.30515	0.0770915	0.365057	0.154967	0.265609	-0.473501	-0.0653577	0.771836	-0.345856	0.112878
202157_s_at	CELF2	CUGBP, Elav-like family member 2	C2.12	0.14378	0.543044	0.18059	-0.201905	-0.196627	-0.523435	-0.538986	-0.517973	-0.407067	-0.222265	0.104719	0.0722636	0.308488	-0.187665	0.225673	0.143047	-0.609836	0.167945	0.073171
221675_s_at	CHPT1	choline phosphotransferase 1	C2.7	-0.275665	-0.0849986	-0.44307	0.0120967	0.332529	0.820957	0.458352	0.393002	0.592843	0.489019	0.225602	0.238073	0.33269	0.409639	-0.603765	0.0969795	0.477156	-0.253832	0.283461
221881_s_at	CLIC4	chloride intracellular channel 4	C2.2	0.0759345	0.0714429	0.512203	0.173766	-0.026303	-0.478276	-0.319731	-0.186063	-0.308495	-0.128511	-0.0968035	-0.0695807	-0.207748	-0.177463	0.669254	-0.127063	-0.356742	-0.0251343	-0.160314
229116_at	CNKSR2	connector enhancer of kinase suppressor of Ras 2	C2.2	-0.234737	-0.15362	0.847051	0.387669	0.252685	-0.370034	-0.148798	-0.0447349	-0.191055	-0.100357	0.13246	0.058363	-0.148664	-0.20738	0.748109	0.0364079	-0.27982	-0.242916	-0.261781
201445_at	CNN3	calponin 3, acidic	C2.8	-0.290386	-0.55436	-0.189733	0.44883	0.286563	0.695932	0.717139	0.704943	0.615271	0.120668	0.240957	0.166136	-0.126898	-0.159222	-0.301455	0.164724	0.750353	-0.268566	-0.345056
223465_at	COL4A3BP	collagen, type IV, alpha 3 (Goodpasture antigen) binding protein	C2.5	-0.320277	-0.389486	-0.282969	0.256377	0.305178	0.652812	0.719665	0.579582	0.83316	0.0609219	0.136957	0.585949	0.314527	0.11801	-0.462403	-0.0716154	0.710973	-0.317281	0.140327
200925_at	COX6A1	cytochrome c oxidase subunit VIa polypeptide 1	C2.7	-0.235694	-0.0642091	-0.554646	0.179137	0.222186	0.772083	0.415781	0.468521	0.553128	0.410586	0.222215	0.132778	0.182124	0.241034	-0.475516	0.122756	0.465125	-0.211402	0.0990365
202329_at	CSK	c-src tyrosine kinase	C2.4	-0.791763	-0.311017	0.095227	0.557728	0.766898	0.633151	0.612937	0.649398	0.675423	0.548446	0.31307	0.56307	0.385095	0.514542	-0.0582589	0.0760355	0.513516	-0.798735	0.267442
1557143_at	CSMD2	CUB and Sushi multiple domains 2	C2.9	-0.374179	-0.732039	0.159111	0.603847	0.302823	0.325102	0.728473	0.723629	0.569216	-0.123242	-0.174973	0.356956	-0.251858	-0.132032	0.207666	-0.312654	0.732672	-0.354358	-0.273326
212075_s_at	CSNK2A1	casein kinase 2, alpha 1 polypeptide	C2.7	-0.4761	-0.527326	-0.216687	0.474995	0.497932	0.851788	0.723498	0.778104	0.851161	0.31413	0.187445	0.449795	0.156843	0.197176	-0.343009	0.00100974	0.759945	-0.466165	0.0482195
235355_at	CSRNP3	cysteine-serine-rich nuclear protein 3	C2.9	-0.252967	-0.343858	-0.187034	0.27093	0.177105	0.483022	0.373992	0.696971	0.581395	-0.072411	-0.077616	0.385637	0.0673717	-0.0457219	-0.260389	-0.149259	0.659144	-0.22779	-0.0217067
229666_s_at	CSTF3	cleavage stimulation factor, 3' pre-RNA, subunit 3, 77kDa	C2.4	-0.771796	-0.103126	0.538864	0.629367	0.841291	0.383579	0.123513	0.199106	0.226036	0.650848	0.666436	0.22364	0.32175	0.31229	0.357131	0.467965	-0.13149	-0.750645	0.0570388
201904_s_at	CTDSPL	CTD (carboxy-terminal domain, RNA polymerase II, polypeptide A) small phosphatase-like	C2.4	-0.611002	-0.219288	0.0314515	0.463495	0.608877	0.50488	0.403758	0.680591	0.664053	0.289066	0.125527	0.616136	0.361689	0.3993	-0.0327737	-0.11135	0.508612	-0.636365	0.271877
220815_at	CTNNA3	catenin (cadherin-associated protein), alpha 3	C2.2	-0.258189	-0.202907	0.655527	0.337504	0.203025	-0.356964	-0.124047	0.0288324	-0.16897	-0.118586	-0.0472551	0.0659203	-0.162114	-0.13223	0.647921	-0.0399317	-0.179056	-0.260663	-0.168271
210764_s_at	CYR61	cysteine-rich, angiogenic inducer, 61	C2.1	0.304478	0.1263	-0.340989	-0.177755	-0.286502	0.136816	0.134074	0.168705	0.170453	-0.0212459	-0.199527	-0.0404642	-0.0761113	-0.0964753	-0.362343	-0.151185	0.271993	0.258084	-0.0165488
228228_at	DACT3	dishevelled-binding antagonist of beta-catenin 3	C2.2	-0.338659	-0.0294996	0.683329	0.315135	0.308537	-0.376	-0.137202	-0.00672243	-0.160615	0.00489609	-0.034712	0.0840265	-0.0526697	0.144328	0.69397	-0.131927	-0.21218	-0.375374	0.0255106
202806_at	DBN1	drebrin 1	C2.12	-0.118215	0.821089	0.0599346	-0.199067	0.178836	-0.289979	-0.580962	-0.504743	-0.294768	0.380623	0.187224	0.156588	0.610228	0.547314	0.1638	0.0985706	-0.674012	-0.181741	0.593382
222678_s_at	DCUN1D1	DCN1, defective in cullin neddylation 1, domain containing 1	C2.4	-0.612703	-0.125981	0.634092	0.526323	0.728634	0.193436	0.129515	0.141402	0.161806	0.38194	0.544719	0.350847	0.311551	0.145999	0.392272	0.356649	-0.107962	-0.644347	0.00338912
210788_s_at	DHRS7	dehydrogenase/reductase (SDR family) member 7	C2.7	-0.265749	-0.149245	-0.557227	0.124273	0.217015	0.762797	0.489989	0.492688	0.633761	0.26095	0.14415	0.307051	0.276925	0.240065	-0.551459	0.0129815	0.562805	-0.188323	0.163995
212503_s_at	DIP2C	DIP2 disco-interacting protein 2 homolog C (Drosophila)	C2.9	-0.34371	-0.737656	0.0902194	0.490333	0.313034	0.480234	0.756516	0.792597	0.592037	-0.0905221	-0.0517088	0.330974	-0.23129	-0.170858	0.00612349	-0.187654	0.857478	-0.349132	-0.326816
209560_s_at	DLK1	delta-like 1 homolog (Drosophila)	C2.2	-0.31195	-0.0109261	0.646586	0.282385	0.349534	-0.243904	-0.235335	-0.165635	-0.323335	0.184093	0.122879	-0.0596649	-0.0802251	0.0577221	0.736685	0.0865393	-0.396813	-0.332934	-0.0934782
205554_s_at	DNASE1L3	deoxyribonuclease I-like 3	C2.9	-0.310867	-0.644043	-0.091972	0.444803	0.284062	0.536787	0.731652	0.790628	0.586237	-0.0414781	0.00756444	0.323796	-0.162617	-0.09641	-0.172504	-0.072052	0.817733	-0.310228	-0.262949
201021_s_at	DSTN	destrin (actin depolymerizing factor)	C2.2	-0.329711	-0.0319047	0.780698	0.28552	0.37346	-0.154598	-0.103106	-0.162019	-0.23401	0.161593	0.4031	-0.055626	-0.0177729	-0.134371	0.574332	0.340317	-0.349057	-0.311734	-0.253857
1555598_a_at	DUSP19	dual specificity phosphatase 19	C2.4	-0.702243	-0.00833699	0.61525	0.550195	0.758902	0.233069	0.0934031	0.117551	0.122588	0.575974	0.642527	0.286448	0.36595	0.258485	0.422898	0.411644	-0.203486	-0.691216	0.0601599
203113_s_at	EEF1D	eukaryotic translation elongation factor 1 delta (guanine nucleotide exchange protein)	C2.8	-0.329389	-0.562984	-0.179714	0.350232	0.300702	0.585869	0.851545	0.608363	0.679222	0.014762	0.0315492	0.403562	-0.00239213	-0.00181656	-0.228713	-0.0582503	0.747223	-0.34321	-0.11705
211956_s_at	EIF1	eukaryotic translation initiation factor 1	C2.7	0.109481	-0.432459	-0.209941	-0.00396885	-0.018277	0.443285	0.513126	0.311711	0.138447	0.0909218	0.0889631	-0.290998	-0.344151	-0.241323	-0.438954	0.186113	0.514511	0.128152	-0.389823
208705_s_at	EIF5	eukaryotic translation initiation factor 5	C2.6	-0.184992	0.0715	-0.1814	-0.216081	0.136481	0.160711	0.231919	0.12397	0.445458	0.0925857	-0.305282	0.65591	0.543822	0.614941	-0.299457	-0.519447	0.269521	-0.196183	0.745566
206127_at	ELK3	ELK3, ETS-domain protein (SRF accessory protein 2)	C2.4	-0.508932	-0.259142	0.688835	0.650969	0.59711	0.152814	0.123293	0.242674	0.00594517	0.305606	0.557017	0.0153537	-0.103323	-0.141939	0.574615	0.459958	-0.075715	-0.55341	-0.405448
226099_at	ELL2	elongation factor, RNA polymerase II, 2	C2.7	-0.0445202	-0.165035	-0.385663	0.044818	0.0206486	0.544141	0.387726	0.467422	0.573041	0.0400714	-0.024069	0.265685	0.116946	0.0296666	-0.452706	-0.118817	0.5171	-0.00284146	0.0572649
229288_at	EPHA7	EPH receptor A7	C2.2	-0.15991	-0.21437	0.778098	0.332321	0.112614	-0.510962	-0.204721	-0.0238059	-0.254013	-0.245484	-0.194532	0.0685848	-0.261454	-0.166317	0.831291	-0.25222	-0.245595	-0.161552	-0.171925
396_f_at	EPOR	erythropoietin receptor	C2.9	-0.490579	-0.519498	0.01163	0.66891	0.433204	0.461439	0.650086	0.864715	0.71713	0.0607494	-0.0252854	0.540616	0.0105865	0.108316	0.0203094	-0.18873	0.727689	-0.506024	-0.0532439
205225_at	ESR1	estrogen receptor 1	C2.9	-0.233135	-0.601387	-0.29729	0.329801	0.133743	0.584551	0.765491	0.712913	0.719833	-0.141517	-0.0175857	0.338995	-0.0642417	-0.157791	-0.390666	-0.097993	0.846187	-0.166947	-0.19058
207981_s_at	ESRRG	estrogen-related receptor gamma	C2.2	-0.0933947	-0.132802	0.861384	0.246084	0.135182	-0.474803	-0.214399	-0.189003	-0.221065	-0.189968	-0.00846445	0.0615849	-0.130474	-0.242032	0.712596	-0.092675	-0.340238	-0.102812	-0.176871
202973_x_at	FAM13A	family with sequence similarity 13, member A	C2.7	0.0486332	-0.463205	-0.418189	0.148789	-0.0242304	0.520337	0.583811	0.52244	0.538997	-0.132132	-0.141129	0.0921255	-0.213425	-0.160661	-0.357239	-0.16163	0.687385	0.0512081	-0.219724
225146_at	FAM219A	family with sequence similarity 219, member A	C2.7	-0.356147	-0.517658	-0.227894	0.355752	0.369966	0.767918	0.78577	0.711789	0.640129	0.328556	0.0899564	0.183529	-0.0850646	0.215903	-0.344035	-0.0229448	0.779367	-0.355392	-0.0569951
203420_at	FAM8A1	family with sequence similarity 8, member A1	C2.8	-0.285346	-0.591408	-0.166636	0.418532	0.214459	0.505958	0.805548	0.644922	0.649997	-0.0962792	-0.0257892	0.313429	-0.10063	-0.136622	-0.199427	-0.097287	0.779916	-0.273748	-0.209454
227641_at	FBXL16	F-box and leucine-rich repeat protein 16	C2.2	-0.253993	0.0104222	0.564241	0.309756	0.291236	-0.199367	-0.108158	0.0115945	-0.00648939	-0.0581052	0.0878727	0.298252	0.123459	0.0204025	0.513524	-0.0457819	-0.192289	-0.29305	0.0175965
214212_x_at	FERMT2	fermitin family member 2	C2.13	-0.0983243	0.205911	-0.425046	-0.319956	0.0796029	0.315703	0.215804	0.0335922	0.486022	0.152519	-0.122437	0.479995	0.564505	0.589378	-0.55042	-0.280281	0.231648	-0.104963	0.704016
203562_at	FEZ1	fasciculation and elongation protein zeta 1 (zygin I)	C2.2	-0.313631	0.0687969	0.525169	0.419507	0.355817	-0.0935277	-0.168349	-0.0322071	0.0687767	0.180905	0.25104	0.215185	0.177914	0.13513	0.501473	0.0603655	-0.316933	-0.334813	0.0899074
204135_at	FILIP1L	filamin A interacting protein 1-like	C2.12	0.458193	0.417528	-0.0309691	-0.258811	-0.500881	-0.571516	-0.724135	-0.517487	-0.518702	-0.315132	-0.109519	-0.340038	-0.122686	-0.298367	0.158831	0.0665017	-0.613765	0.465675	-0.077242
207876_s_at	FLNC	filamin C, gamma	C2.2	-0.267609	0.0897695	0.662224	0.224735	0.245165	-0.47431	-0.269177	-0.16302	-0.17366	-0.0857166	0.0438689	0.164156	0.10728	0.0179303	0.611309	-0.0298596	-0.360494	-0.277919	0.0569642
212464_s_at	FN1	fibronectin 1	C2.12	0.0494341	0.695453	0.18869	-0.164928	-0.0142481	-0.451923	-0.727491	-0.634329	-0.561377	0.141271	0.304649	-0.177194	0.322849	0.0951159	0.273976	0.315471	-0.837561	0.0580646	0.190049
226715_at	FOXK1	forkhead box K1	C2.7	-0.337708	-0.113159	-0.25246	0.230133	0.277962	0.576275	0.522666	0.456053	0.634855	0.226322	0.140901	0.395841	0.329981	0.13865	-0.32737	-0.0662606	0.473248	-0.238955	0.159337
214094_at	FUBP1	far upstream element (FUSE) binding protein 1	C2.4	-0.631955	-0.278453	0.712288	0.764689	0.68303	0.171773	0.191777	0.247114	0.137685	0.335748	0.597524	0.121767	0.025585	-0.10213	0.562664	0.462855	-0.0627749	-0.624296	-0.338448
208460_at	GJC1	gap junction protein, gamma 1, 45kDa	C2.7	-0.324464	-0.379673	-0.151195	0.359852	0.378344	0.705298	0.70384	0.472989	0.434922	0.312851	0.484159	0.0156568	-0.0393366	-0.115453	-0.305617	0.428273	0.544959	-0.333807	-0.333807
209169_at	GPM6B	glycoprotein M6B	C2.7	-0.185169	0.0714701	-0.557114	0.0185107	0.14122	0.626659	0.292178	0.329691	0.60881	0.373085	0.0606961	0.316033	0.408732	0.450921	-0.556263	-0.103309	0.342247	-0.143908	0.461233
213826_s_at	H3F3A	H3 histone, family 3A	C2.6	-0.439712	-0.0364307	-0.192218	0.197545	0.356545	0.422669	0.417139	0.501887	0.74223	0.207572	-0.0652956	0.77407	0.562669	0.518139	-0.299491	-0.289482	0.466153	-0.443185	0.566006
220138_at	HAND1	heart and neural crest derivatives expressed 1	C2.7	-0.311813	-0.408784	-0.168744	0.292728	0.342149	0.683403	0.447084	0.598327	0.496605	0.306496	0.195286	0.0954356	-0.0472543	0.100054	-0.278045	0.137574	0.583261	-0.335905	-0.106884
203395_s_at	HES1	hes family bHLH transcription factor 1	C2.9	-0.328353	-0.746004	0.0807496	0.503061	0.292953	0.44721	0.730775	0.880465	0.638522	-0.125964	-0.156624	0.393862	-0.253451	-0.0832274	-0.0223377	-0.258611	0.881304	-0.342901	-0.257454
211529_x_at	HLA-G	major histocompatibility complex, class I, G	C2.5	-0.427133	-0.371935	0.012833	0.52891	0.373041	0.476942	0.601546	0.537894	0.825415	0.109593	0.105582	0.592384	0.240998	0.139438	-0.057472	-0.166746	0.497022	-0.406494	0.13369
1554453_at	HNRNPLL	heterogeneous nuclear ribonucleoprotein L-like	C2.4	-0.746168	-0.102236	0.63834	0.660869	0.789642	0.225511	0.185167	0.159872	0.234971	0.429756	0.64838	0.355245	0.347065	0.13055	0.449421	0.454342	-0.124354	-0.729317	-0.0500931
231767_at	HOXB4	homeobox B4	C2.9	-0.180282	-0.381365	-0.31543	0.201726	0.151748	0.56104	0.377635	0.71158	0.466464	0.0297326	-0.00373631	0.211567	-0.0668936	-0.0281868	-0.331118	-0.0391775	0.676839	-0.171728	-0.134815
218959_at	HOXC10	homeobox C10	C2.5	-0.319665	-0.343776	-0.154854	0.216133	0.250217	0.464898	0.568262	0.548268	0.737124	-0.0145964	-0.107279	0.553539	0.251535	0.114105	-0.261218	-0.279187	0.645661	-0.316286	0.211029
221350_at	HOXC8	homeobox C8	C2.5	-0.317674	-0.319414	-0.280458	0.172299	0.262228	0.47717	0.43639	0.630413	0.659052	0.0864547	-0.135205	0.55049	0.238187	0.338855	-0.341105	-0.25077	0.610643	-0.332441	0.313673
201413_at	HSD17B4	hydroxysteroid (17-beta) dehydrogenase 4	C2.5	-0.583982	-0.267933	-0.0958391	0.47388	0.531221	0.736451	0.52339	0.728831	0.806516	0.344198	0.229558	0.563515	0.338359	0.250683	-0.192828	0.0077417	0.597049	-0.563393	0.151431
201841_s_at	HSPB1	heat shock 27kDa protein 1	C2.1	0.625121	-0.465554	-0.229346	-0.197569	-0.577737	-0.049219	0.258765	0.0973711	-0.129384	-0.4624	-0.407335	-0.508669	-0.760821	-0.653341	-0.196681	-0.188574	0.400779	0.613411	-0.628935
202794_at	INPP1	inositol polyphosphate-1-phosphatase	C2.4	-0.620275	-0.472545	0.0585491	0.651159	0.588023	0.592586	0.611446	0.671744	0.608215	0.320656	0.251725	0.435021	0.123434	0.121528	0.060079	0.1187	0.509158	-0.620023	-0.0679144
202531_at	IRF1	interferon regulatory factor 1	C2.9	-0.420864	-0.453357	-0.0993219	0.388481	0.344676	0.512016	0.504579	0.864085	0.646447	0.00107873	-0.0720171	0.532415	0.0684813	0.0867283	-0.161722	-0.18127	0.785152	-0.420597	-0.0215616
224569_s_at	IRF2BP2	interferon regulatory factor 2 binding protein 2	C2.9	-0.219855	-0.454289	-0.159215	0.370663	0.156207	0.360266	0.547262	0.731676	0.561359	-0.164133	-0.0407217	0.401123	-0.0393839	-0.0990599	-0.198115	-0.122292	0.728131	-0.249021	-0.158703
225816_at	JADE1	jade family PHD finger 1	C2.9	-0.586354	-0.556516	0.0726446	0.729618	0.547505	0.639518	0.57564	0.856403	0.678122	0.171772	0.322408	0.379473	0.0278351	-0.0637534	-0.0622033	0.19502	0.682349	-0.557282	-0.257884
203845_at	KAT2B	K(lysine) acetyltransferase 2B	C2.5	-0.261608	-0.353337	-0.280493	0.335636	0.202175	0.576945	0.473398	0.613352	0.804941	0.00167941	0.0650421	0.492323	0.229957	-0.00593914	-0.367718	-0.0840087	0.618421	-0.2444	0.0777064
223585_x_at	KBTBD2	kelch repeat and BTB (POZ) domain containing 2	C2.4	-0.484343	-0.364855	0.578402	0.620917	0.53064	0.186391	0.115177	0.161016	0.0418234	0.224203	0.563281	-0.0141034	-0.0778991	-0.15181	0.445375	0.472774	-0.112924	-0.446036	-0.35919
213832_at	KCND3	potassium voltage-gated channel, Shal-related subfamily, member 3	C2.7	-0.439264	-0.492471	-0.0884059	0.483084	0.474657	0.763377	0.774717	0.632276	0.75477	0.369955	0.277083	0.315614	0.0686941	0.159633	-0.216348	0.0741358	0.635881	-0.448783	-0.0448853
225508_at	KIAA1468	KIAA1468	C2.4	-0.492996	-0.102198	0.601058	0.598852	0.577311	0.0809117	-0.00777457	0.122521	-0.0841022	0.344458	0.600663	-0.0542605	-0.0143766	-0.0912779	0.485306	0.569529	-0.192975	-0.516467	-0.345393
1555832_s_at	KLF6	Kruppel-like factor 6	C2.7	-0.189032	-0.54805	-0.148595	0.341066	0.19876	0.512351	0.72271	0.561636	0.75584	-0.0135153	-0.0851562	0.362797	-0.0299477	0.0052248	-0.208982	-0.245024	0.670338	-0.21674	0.000408329
203041_s_at	LAMP2	lysosomal-associated membrane protein 2	C2.4	-0.483545	0.292672	-0.262687	0.123893	0.495102	0.579605	0.170784	0.219584	0.392294	0.607332	0.495809	0.277871	0.626589	0.494976	-0.408533	0.346723	0.103664	-0.455583	0.413729
219643_at	LRP1B	low density lipoprotein receptor-related protein 1B	C2.8	-0.27391	-0.701986	-0.00770422	0.388095	0.258559	0.501457	0.831961	0.622334	0.617765	-0.056439	-0.0765753	0.295568	-0.189491	-0.108487	-0.101281	-0.154769	0.782302	-0.280236	-0.246016
225540_at	MAP2	microtubule-associated protein 2	C2.2	-0.306075	-0.176367	0.679709	0.534409	0.291801	-0.246574	-0.102328	0.119963	-0.050622	-0.170448	0.0427306	0.17777	-0.121358	-0.22207	0.742961	-0.0318926	-0.152326	-0.260784	-0.297958
221047_s_at	MARK1	MAP/microtubule affinity-regulating kinase 1	C2.3	-0.520817	-0.441265	0.164697	0.768694	0.627037	0.646311	0.639899	0.643645	0.681661	0.389344	0.46445	0.296923	0.0780692	-0.00276254	0.0380431	0.244655	0.492984	-0.576759	-0.198924
1553536_at	MBNL2	muscleblind-like splicing regulator 2	C2.6	-0.668108	-0.144217	-0.00847287	0.349709	0.613781	0.501303	0.475374	0.571965	0.770648	0.321573	0.0749748	0.878421	0.621131	0.580023	-0.135875	-0.203581	0.480763	-0.699427	0.558121
1553993_s_at	MED25	mediator complex subunit 25	C2.4	-0.542382	-0.0205754	0.562705	0.587119	0.626275	0.0635389	0.0385942	0.171904	-0.00986582	0.472922	0.481192	0.0817436	0.0976204	0.167071	0.480055	0.357043	-0.134917	-0.578951	-0.12323
1565765_x_at	MEDAG	mesenteric estrogen-dependent adipogenesis	C2.5	-0.327962	-0.24669	-0.235002	0.254682	0.257751	0.458954	0.540756	0.600806	0.744415	0.0803897	-0.0608237	0.63105	0.349688	0.248019	-0.328954	-0.27367	0.613953	-0.322456	0.311127
207480_s_at	MEIS2	Meis homeobox 2	C2.4	-0.670815	-0.0615714	0.573636	0.696139	0.699783	0.202115	0.0180457	0.178492	0.0553471	0.408822	0.713845	0.103125	0.156911	-0.0192873	0.502343	0.609366	-0.197388	-0.64717	-0.267151
222567_s_at	MEX3C	mex-3 RNA binding family member C	C2.11	-0.723064	0.177842	0.394544	0.570163	0.770541	0.313437	-0.0285419	0.0415572	0.141128	0.62363	0.784579	0.209666	0.477061	0.25936	0.324554	0.608776	-0.312647	-0.695521	0.0748384
218251_at	MID1IP1	MID1 interacting protein 1	C2.7	0.0379694	-0.141003	-0.219808	-0.059489	0.0825886	0.356523	0.347651	-0.0748281	0.123053	0.211141	0.240211	-0.0864623	0.0262437	0.0490713	-0.309598	0.253983	0.124665	-0.0225097	-0.0465396
1556034_s_at	MTMR11	myotubularin related protein 11	C2.9	-0.418956	-0.495114	-0.133743	0.452306	0.402418	0.591668	0.591787	0.75328	0.638158	0.268727	0.106919	0.31904	0.00855907	0.249049	-0.26617	-0.0136011	0.70851	-0.43069	0.00195072
214961_at	MTUS2	microtubule associated tumor suppressor candidate 2	C2.7	-0.280726	-0.518689	-0.0453833	0.377986	0.259807	0.584713	0.657546	0.654281	0.570408	0.104531	-0.0502256	0.225743	-0.111189	-0.0436785	-0.129184	-0.175655	0.706142	-0.228196	-0.173106
212082_s_at	MYL6	myosin, light chain 6, alkali, smooth muscle and non-muscle	C2.7	-0.305367	-0.427986	-0.340444	0.405989	0.30653	0.814077	0.590592	0.63744	0.710045	0.208364	0.336183	0.30131	0.111906	-0.0823461	-0.41179	0.247445	0.61485	-0.288506	-0.162
218563_at	NDUFA3	NADH dehydrogenase (ubiquinone) 1 alpha subcomplex, 3, 9kDa	C2.2	-0.312248	-0.0758831	0.800932	0.21946	0.356957	-0.267392	-0.104847	-0.0787737	-0.121237	0.0696513	0.0120553	0.172078	0.0181123	0.0709481	0.681518	-0.132399	-0.229715	-0.329247	0.00984316
227400_at	NFIX	nuclear factor I/X (CCAAT-binding transcription factor)	C2.12	0.536186	0.648862	-0.161535	-0.550942	-0.488232	-0.547065	-0.659785	-0.677682	-0.735246	0.025972	-0.160832	-0.544092	-0.0965125	0.103983	-0.0109883	0.00413101	-0.635054	0.521234	0.120678
218946_at	NFU1	NFU1 iron-sulfur cluster scaffold homolog (S. cerevisiae)	C2.7	-0.0824609	-0.165193	-0.464451	-0.0375551	0.118869	0.692577	0.441548	0.253155	0.410307	0.294144	0.116462	0.00636191	0.0734561	0.139378	-0.482026	0.0689889	0.421629	-0.0396621	0.0310703
218086_at	NPDC1	neural proliferation, differentiation and control, 1	C2.4	-0.393423	-0.136555	-0.111276	0.209574	0.408137	0.440799	0.379689	0.413916	0.379165	0.193063	0.294934	0.395898	0.277674	0.259565	-0.274424	0.236365	0.372378	-0.41953	0.085211
216321_s_at	NR3C1	nuclear receptor subfamily 3, group C, member 1 (glucocorticoid receptor)	C2.5	-0.179233	-0.352932	-0.343666	0.21541	0.0692117	0.493348	0.559738	0.536156	0.708912	-0.20342	-0.071943	0.542967	0.213051	-0.127338	-0.368811	-0.201873	0.643601	-0.0988118	0.0258951
200077_s_at	OAZ1	ornithine decarboxylase antizyme 1	C2.7	-0.441501	-0.255501	-0.331881	0.388113	0.414499	0.828579	0.587636	0.703947	0.699258	0.382431	0.291836	0.381254	0.247381	0.162862	-0.391552	0.130728	0.645221	-0.411181	0.0267847
212775_at	OBSL1	obscurin-like 1	C2.2	-0.383051	-0.0890081	0.765703	0.375773	0.448528	-0.0995201	0.00953074	0.0167415	-0.0113646	0.295529	0.146554	0.156056	0.0295601	0.221163	0.614829	-0.0790493	-0.193476	-0.391605	0.0493012
228881_at	PARL	presenilin associated, rhomboid-like	C2.6	-0.516005	-0.189015	-0.20986	0.35228	0.472485	0.587858	0.501856	0.609897	0.842256	0.270881	0.149176	0.765837	0.554393	0.379362	-0.338381	-0.0828493	0.533976	-0.539859	0.427112
219738_s_at	PCDH9	protocadherin 9	C2.6	-0.305068	-0.0419848	-0.102008	0.0917038	0.27612	0.281807	0.248927	0.38957	0.673954	0.0157859	-0.178622	0.772087	0.543813	0.422629	-0.181839	-0.44348	0.382735	-0.342402	0.584985
1553235_at	PCDHAC1	protocadherin alpha subfamily C, 1	C2.8	-0.0892782	-0.436105	-0.257369	0.0964997	0.123331	0.472796	0.585723	0.371251	0.449796	0.192756	-0.0905366	0.144174	-0.0437599	0.214665	-0.393068	-0.178263	0.560066	-0.0993743	0.110638
208491_s_at	PGM5	phosphoglucomutase 5	C2.2	-0.57671	-0.0967372	0.827471	0.530314	0.625181	-0.0330261	0.0613152	0.0777044	0.0614766	0.244331	0.415145	0.237295	0.155402	0.0417685	0.607086	0.244188	-0.179316	-0.58316	-0.0887988
209318_x_at	PLAGL1	pleiomorphic adenoma gene-like 1	C2.2	-0.0586258	0.0324381	0.486104	0.272294	0.126819	-0.192357	-0.272515	-0.225013	-0.289584	0.0115268	0.147094	-0.165832	-0.145307	-0.23269	0.605825	0.0957749	-0.416119	-0.00942274	-0.276058
205125_at	PLCD1	phospholipase C, delta 1	C2.5	-0.543226	-0.404561	-0.0235955	0.59343	0.55256	0.700274	0.748589	0.754073	0.859658	0.31841	0.268026	0.496975	0.204654	0.178535	-0.178326	0.0246608	0.68862	-0.572668	0.0377131
205811_at	POLG2	polymerase (DNA directed), gamma 2, accessory subunit	C2.9	-0.456637	-0.48653	-0.0642203	0.537568	0.447798	0.624207	0.578143	0.82439	0.550354	0.240397	0.159929	0.315361	-0.0201429	0.0979918	-0.169345	0.0657844	0.707848	-0.472026	-0.132262
201979_s_at	PPP5C	protein phosphatase 5, catalytic subunit	C2.9	-0.294774	-0.710652	-0.0321123	0.583272	0.268778	0.536234	0.606094	0.839153	0.583175	-0.0657988	0.0294255	0.207755	-0.291814	-0.252933	-0.0695029	-0.00765953	0.773097	-0.269534	-0.4264
235744_at	PPTC7	PTC7 protein phosphatase homolog (S. cerevisiae)	C2.2	0.079991	-0.234205	0.700971	0.146884	-0.0066067	-0.371099	0.00774343	-0.110334	-0.137384	-0.348829	-0.0374223	0.0335723	-0.240118	-0.441928	0.507889	-0.0955143	-0.120431	0.0509911	-0.342935
202006_at	PTPN12	protein tyrosine phosphatase, non-receptor type 12	C2.4	-0.611263	-0.338095	0.0507899	0.63067	0.606732	0.727206	0.640121	0.682958	0.6692	0.39299	0.419759	0.339487	0.131096	0.0927908	-0.0341587	0.252342	0.543381	-0.619441	-0.142123
211960_s_at	RAB7A	RAB7A, member RAS oncogene family	C2.7	-0.477717	-0.449259	-0.0013981	0.572917	0.501132	0.73606	0.629673	0.667082	0.528186	0.359962	0.410739	0.0557634	-0.075194	-0.0659409	-0.113186	0.283289	0.570267	-0.416065	-0.324306
221217_s_at	RBFOX1	RNA binding protein, fox-1 homolog (C. elegans) 1	C2.2	0.122325	-0.207221	0.67875	-0.0572334	-0.0556674	-0.480669	-0.191073	-0.239874	-0.325318	-0.272367	-0.228131	-0.0938301	-0.284974	-0.18108	0.490299	-0.231197	-0.230384	0.111349	-0.140067
212331_at	RBL2	retinoblastoma-like 2	C2.8	-0.235286	-0.536118	-0.141831	0.470294	0.274876	0.606093	0.740907	0.688844	0.628278	0.0273508	0.229719	0.259666	-0.0677213	-0.179025	-0.321774	0.153242	0.727213	-0.255571	-0.30311
203423_at	RBP1	retinol binding protein 1, cellular	C2.4	-0.528308	0.105057	0.620079	0.464637	0.557546	-0.113808	-0.178881	-0.0259603	-0.170287	0.302295	0.401134	0.0703186	0.146903	0.082383	0.641296	0.322891	-0.352012	-0.53163	-0.0805458
205923_at	RELN	reelin	C2.12	-0.140856	0.399181	0.363569	0.108938	0.114141	-0.330813	-0.334442	-0.204611	0.0283474	-0.0096151	-0.112822	0.41245	0.391391	0.174277	0.483653	-0.295863	-0.401232	-0.165992	0.379435
208070_s_at	REV3L	REV3-like, polymerase (DNA directed), zeta, catalytic subunit	C2.7	-0.216514	-0.374049	-0.288189	0.412956	0.180699	0.680313	0.509	0.667499	0.630821	0.0558613	0.23484	0.2019	0.00094516	-0.230484	-0.364422	0.168973	0.622962	-0.16291	-0.264603
231635_x_at	RNF31	ring finger protein 31	C2.8	-0.308385	-0.55266	-0.180433	0.34733	0.279609	0.608391	0.875436	0.684687	0.634754	0.122959	-0.0467512	0.293541	-0.065013	0.082131	-0.285884	-0.180843	0.834258	-0.293611	-0.0739195
222660_s_at	RNF38	ring finger protein 38	C2.4	-0.563302	-0.345582	0.588723	0.707804	0.612919	0.254406	0.217063	0.377615	0.12785	0.301519	0.58754	0.0829318	-0.0549655	-0.134234	0.438845	0.473559	0.0592558	-0.58215	-0.389509
215944_at	RP11-170N11.1	uncharacterized LOC101927498	C2.2	-0.25478	-0.224454	0.78367	0.453291	0.244386	-0.379011	-0.0517896	0.0613546	-0.0967669	-0.175076	0.0278579	0.0900491	-0.201401	-0.224349	0.730547	-0.0573822	-0.121606	-0.253661	-0.297897
202028_s_at	RPL38	ribosomal protein L38	C2.6	-0.147626	-0.0771463	-0.461149	0.00799466	0.115613	0.53926	0.396259	0.454252	0.685602	0.0658133	-0.0427893	0.581555	0.428133	0.216392	-0.546766	-0.16124	0.52386	-0.167442	0.351589
204803_s_at	RRAD	Ras-related associated with diabetes	C2.2	-0.304625	-0.0308125	0.836817	0.113517	0.31988	-0.35847	-0.174312	-0.139107	-0.195384	0.056456	-0.0238382	0.153516	0.0217764	0.188965	0.65351	-0.155393	-0.285185	-0.327903	0.114972
203704_s_at	RREB1	ras responsive element binding protein 1	C2.9	-0.322542	-0.58791	-0.180422	0.379537	0.273567	0.514853	0.699259	0.772027	0.658126	-0.0163504	-0.117955	0.429294	-0.0343906	0.0230038	-0.227743	-0.191709	0.815247	-0.321579	-0.0742167
233191_at	RUFY2	RUN and FYVE domain containing 2	C2.8	-0.327053	-0.680836	-0.157082	0.460504	0.300236	0.62551	0.937879	0.800342	0.725768	0.0140151	0.0220022	0.358546	-0.109982	-0.0643143	-0.2857	-0.0951431	0.932763	-0.330488	-0.221432
212845_at	SAMD4A	sterile alpha motif domain containing 4A	C2.2	0.0852332	0.456041	0.557051	-0.224172	-0.0645233	-0.673986	-0.589943	-0.65002	-0.473523	-0.0661586	-0.056963	-0.0149193	0.179911	0.0993554	0.515273	-0.122461	-0.729942	0.0796466	0.257483
226022_at	SASH1	SAM and SH3 domain containing 1	C2.3	-0.375634	0.00243698	0.509109	0.651277	0.364675	-0.145762	-0.156963	0.144531	-0.00402083	0.0377698	0.259726	0.168708	0.0289578	-0.158939	0.682607	0.144883	-0.229934	-0.372637	-0.224918
235209_at	SBSPON	somatomedin B and thrombospondin, type 1 domain containing	C2.3	-0.410426	0.00695292	0.461734	0.613603	0.472815	-0.0215287	-0.0265899	0.0814728	0.0705687	0.133702	0.48188	0.224723	0.177029	-0.0856358	0.484642	0.340694	-0.210065	-0.441052	-0.174218
220232_at	SCD5	stearoyl-CoA desaturase 5	C2.7	-0.251231	-0.621807	-0.167307	0.33662	0.213882	0.494017	0.702691	0.683553	0.702224	-0.0516126	-0.114246	0.360396	-0.108258	0.0454875	-0.250498	-0.193086	0.775994	-0.259763	-0.0726467
205352_at	SERPINI1	serpin peptidase inhibitor, clade I (neuroserpin), member 1	C2.2	-0.298615	-0.221277	0.637432	0.374373	0.329333	-0.0716201	0.0360574	0.0630906	-0.142537	0.0979509	0.240487	-0.110126	-0.220493	-0.141865	0.572783	0.190235	-0.138713	-0.318451	-0.305854
223082_at	SH3KBP1	SH3-domain kinase binding protein 1	C2.2	-0.318849	-0.0467199	0.874681	0.301629	0.389084	-0.277516	-0.127405	-0.0878649	-0.196536	0.131144	0.188215	0.0151655	-0.0628797	0.00234907	0.682405	0.0725042	-0.291399	-0.340922	-0.122588
213221_s_at	SIK2	salt-inducible kinase 2	C2.8	-0.199741	-0.458788	-0.201724	0.258384	0.189767	0.583746	0.730931	0.603754	0.545644	0.0273294	0.0486609	0.246124	-0.0461646	-0.152554	-0.3334	-0.00490669	0.738647	-0.180315	-0.220025
228347_at	SIX1	SIX homeobox 1	C2.5	-0.168414	-0.360765	-0.304097	-0.00711761	0.0794503	0.348	0.531388	0.499172	0.593373	-0.139499	-0.278126	0.583323	0.206009	0.239245	-0.393193	-0.409151	0.677519	-0.163836	0.288661
225227_at	SKIL	SKI-like oncogene	C2.4	-0.35998	-0.0675411	-0.203615	0.180142	0.30937	0.531189	0.375592	0.363793	0.658258	0.149497	0.206989	0.649218	0.516967	0.213503	-0.347964	0.0119266	0.352142	-0.309478	0.293373
204462_s_at	SLC16A2	solute carrier family 16, member 2 (thyroid hormone transporter)	C2.5	-0.325986	0.0488309	-0.34063	0.0881601	0.302213	0.500414	0.307562	0.265562	0.526423	0.310743	0.234762	0.396961	0.458307	0.41683	-0.448464	0.133044	0.244066	-0.312892	0.384247
218629_at	SMO	smoothened, frizzled class receptor	C2.7	-0.166559	-0.557986	-0.0960105	0.25151	0.0937064	0.345326	0.543704	0.610075	0.548287	-0.210229	-0.169482	0.367829	-0.123131	-0.0684194	-0.163735	-0.221981	0.669918	-0.153516	-0.130687
218087_s_at	SORBS1	sorbin and SH3 domain containing 1	C2.8	-0.262363	-0.756522	0.0765232	0.408571	0.256958	0.449004	0.895829	0.566786	0.55752	-0.0940221	-0.070609	0.224174	-0.271613	-0.190459	-0.0386218	-0.131012	0.763369	-0.24998	-0.343754
225728_at	SORBS2	sorbin and SH3 domain containing 2	C2.2	-0.277345	0.0226774	0.672575	0.282339	0.279798	-0.186023	-0.286625	-0.119347	-0.100324	0.0540433	0.258029	0.025137	0.0537525	-0.15346	0.531954	0.21197	-0.390217	-0.229725	-0.123982
214404_x_at	SPDEF	SAM pointed domain containing ETS transcription factor	C2.2	-0.394327	-0.0583539	0.695581	0.392881	0.372819	-0.229135	-0.143077	-0.0161526	-0.207292	0.144337	0.212261	0.0493651	-0.0370372	0.0540536	0.639777	0.126422	-0.279436	-0.382116	-0.104646
235227_at	STXBP5	syntaxin binding protein 5 (tomosyn)	C2.5	-0.449402	-0.517593	-0.0196938	0.478865	0.438407	0.65727	0.795105	0.638477	0.893768	0.120961	0.1407	0.583044	0.210999	0.0432853	-0.176064	-0.102851	0.703436	-0.446952	0.0224307
224431_s_at	SUV420H2	suppressor of variegation 4-20 homolog 2 (Drosophila)	C2.4	-0.825685	-0.0579049	0.563623	0.560059	0.861475	0.194707	0.170045	0.264914	0.24325	0.554113	0.441528	0.472395	0.409917	0.563133	0.415793	0.22057	-0.0290035	-0.893052	0.285692
230297_x_at	SYNGAP1	synaptic Ras GTPase activating protein 1	C2.2	-0.29159	-0.270835	0.586825	0.529228	0.311226	-0.13662	-0.0656624	0.111212	-0.0789173	-0.0220151	0.0875901	0.0524909	-0.203276	-0.196395	0.741853	0.0176462	-0.139511	-0.302163	-0.317825
215364_s_at	SZT2	seizure threshold 2 homolog (mouse)	C2.9	-0.333378	-0.600604	0.0415185	0.41429	0.264334	0.367962	0.643516	0.818406	0.554306	-0.125061	-0.180068	0.440601	-0.11827	-0.0346305	-0.0604205	-0.280781	0.817058	-0.329218	-0.146639
224952_at	TANC2	tetratricopeptide repeat, ankyrin repeat and coiled-coil containing 2	C2.4	-0.432274	0.182438	0.53904	0.389513	0.505474	0.00894211	-0.179424	-0.130701	-0.213967	0.499543	0.599481	-0.0930265	0.156061	0.112946	0.465568	0.488582	-0.428049	-0.422642	-0.103459
209561_at	THBS3	thrombospondin 3	C2.12	0.145806	0.870187	-0.128138	-0.517748	-0.11175	-0.295824	-0.687713	-0.678839	-0.393564	0.305702	0.138697	-0.100893	0.525767	0.476017	-0.143496	0.115585	-0.744976	0.146609	0.626278
204776_at	THBS4	thrombospondin 4	C2.1	0.148876	-0.244315	-0.273355	-0.14695	-0.220308	0.0733774	0.331339	0.378803	0.325658	-0.214078	-0.612333	0.185668	-0.2023	0.12498	-0.218999	-0.617777	0.566841	0.13805	0.131885
228716_at	THRB	thyroid hormone receptor, beta	C2.5	-0.598436	-0.383762	-0.187413	0.422978	0.522395	0.679381	0.675359	0.653338	0.837965	0.207896	0.157023	0.719373	0.430461	0.343674	-0.29568	-0.0779694	0.660453	-0.562925	0.276122
201666_at	TIMP1	TIMP metallopeptidase inhibitor 1	C2.11	-0.287455	0.400187	0.291272	-0.0430176	0.323737	-0.163017	-0.27781	-0.320273	-0.335103	0.427408	0.460862	-0.0888049	0.31111	0.362142	0.12299	0.453131	-0.469524	-0.312473	0.205877
203254_s_at	TLN1	talin 1	C2.7	-0.258687	-0.369074	-0.379029	0.250404	0.192139	0.698707	0.671136	0.560715	0.519988	0.189281	0.192679	0.176582	0.0280471	-0.00482216	-0.413511	0.111442	0.63599	-0.183757	-0.150164
223557_s_at	TMEFF2	transmembrane protein with EGF-like and two follistatin-like domains 2	C2.12	-0.207979	0.70403	0.213698	-0.102228	0.293682	-0.221307	-0.588814	-0.551551	-0.295175	0.444454	0.431056	0.116329	0.628813	0.483564	0.20268	0.318019	-0.781062	-0.266577	0.526939
225912_at	TP53INP1	tumor protein p53 inducible nuclear protein 1	C2.9	-0.393228	-0.448927	-0.150695	0.368559	0.327228	0.60681	0.461313	0.723166	0.621033	0.07695	0.127125	0.324179	0.044444	-0.00615222	-0.236674	0.021717	0.67931	-0.366408	-0.0979459
206116_s_at	TPM1	tropomyosin 1 (alpha)	C2.2	0.0728086	-0.23933	0.789143	0.125053	0.0169356	-0.51715	-0.212769	-0.202318	-0.351891	-0.322872	-0.133587	-0.0998258	-0.328553	-0.31833	0.66667	-0.146461	-0.279301	0.0397824	-0.280691
204083_s_at	TPM2	tropomyosin 2 (beta)	C2.1	0.619564	-0.051162	0.0175716	-0.396939	-0.481815	-0.44674	-0.302646	-0.448496	-0.479346	-0.449233	-0.221397	-0.408985	-0.36824	-0.404005	-0.0134343	-0.0279989	-0.265976	0.550339	-0.24293
225294_s_at	TRAPPC1	trafficking protein particle complex 1	C2.7	-0.137767	-0.538959	-0.182037	0.336726	0.193823	0.638064	0.669742	0.507048	0.42711	0.275372	0.141359	-0.124802	-0.299458	-0.0912788	-0.223169	0.107781	0.58739	-0.133258	-0.338744
200973_s_at	TSPAN3	tetraspanin 3	C2.11	-0.440959	0.340099	0.34347	0.259234	0.531754	0.162457	-0.210772	-0.252479	0.0118986	0.477462	0.750358	0.201943	0.562084	0.200064	0.197132	0.579287	-0.508141	-0.441524	0.173246
227520_at	TXLNG	taxilin gamma	C2.5	-0.580934	-0.432036	-0.0871394	0.525494	0.490718	0.60076	0.688149	0.707036	0.914727	0.091113	0.0865615	0.713333	0.35188	0.231196	-0.174361	-0.179403	0.677975	-0.547918	0.223707
201426_s_at	VIM	vimentin	C2.7	0.298982	-0.266446	-0.622066	-0.128149	-0.382665	0.37054	0.425671	0.302653	0.227802	-0.176037	-0.175911	-0.230624	-0.326813	-0.271416	-0.575412	-0.0606866	0.553328	0.376197	-0.293426
201294_s_at	WSB1	WD repeat and SOCS box containing 1	C2.3	-0.667962	-0.295752	0.502963	0.84461	0.754074	0.390129	0.285681	0.460692	0.308843	0.438196	0.61466	0.186625	0.0504888	0.0433901	0.407206	0.449466	0.103829	-0.707446	-0.253055
216953_s_at	WT1	Wilms tumor 1	C2.4	-0.495037	-0.12152	0.530075	0.61161	0.565457	0.118273	0.018808	0.135947	-0.0923938	0.307273	0.69537	-0.0508513	-0.00877812	-0.172178	0.446906	0.654342	-0.176629	-0.501746	-0.422873
222985_at	YWHAG	tyrosine 3-monooxygenase/tryptophan 5-monooxygenase activation protein, gamma	C2.7	-0.0521037	-0.476442	-0.475763	0.166923	0.0483606	0.67486	0.644886	0.491939	0.632585	-0.00233346	0.0438437	0.199048	-0.0153403	-0.093852	-0.518994	-0.0157083	0.666563	-0.0274026	-0.104458
205883_at	ZBTB16	zinc finger and BTB domain containing 16	C2.4	-0.605529	-0.563361	0.224824	0.573296	0.600156	0.486542	0.715537	0.697044	0.648488	0.203431	0.0794039	0.535368	0.0782932	0.256845	0.0618544	-0.0808062	0.641683	-0.642902	0.0201704
219062_s_at	ZCCHC2	zinc finger, CCHC domain containing 2	C2.9	-0.685365	-0.540168	0.0866749	0.777472	0.662003	0.71019	0.662818	0.857662	0.78341	0.300125	0.314442	0.535939	0.143844	0.109506	-0.0201635	0.112082	0.675715	-0.661311	-0.106322
213286_at	ZFR	zinc finger RNA binding protein	C2.12	-0.135135	0.597173	0.313215	-0.152435	0.225968	-0.168581	-0.453013	-0.59925	-0.421093	0.397539	0.455143	-0.121141	0.383001	0.228983	0.261692	0.407886	-0.729554	-0.150055	0.21003
224593_at	ZNF664	zinc finger protein 664	C2.9	-0.444383	-0.612237	0.0776155	0.535908	0.446429	0.669961	0.703558	0.802662	0.706166	0.101489	0.205399	0.355936	-0.049698	-0.116139	-0.12807	0.0698041	0.753019	-0.441014	-0.253739
230756_at	ZNF683	zinc finger protein 683	C2.3	-0.306012	-0.0385914	0.440768	0.447371	0.253269	-0.257501	-0.211599	0.0239035	-0.208186	-0.0229064	0.0455971	0.0903031	-0.0677369	-0.00814115	0.675589	0.0277084	-0.277281	-0.306649	-0.119368
218075_at	AAAS	achalasia, adrenocortical insufficiency, alacrimia	C2.4	-0.887594	-0.170845	0.286202	0.624664	0.892677	0.52049	0.338341	0.452919	0.479063	0.620553	0.452367	0.480334	0.430398	0.53823	0.185243	0.243341	0.181751	-0.865268	0.254932
205434_s_at	AAK1	AP2 associated kinase 1	C2.6	-0.23433	0.097461	0.350891	-0.0286797	0.175703	-0.369997	-0.182714	-0.115713	-0.155035	-0.0536162	-0.239033	0.30789	0.199279	0.314942	0.39825	-0.297316	-0.180131	-0.244806	0.324003
203192_at	ABCB6	ATP-binding cassette, sub-family B (MDR/TAP), member 6	C2.9	-0.692642	-0.428011	0.0988069	0.691736	0.677315	0.680764	0.550859	0.802314	0.581247	0.443495	0.282319	0.388858	0.0869083	0.217176	0.0551687	0.141805	0.584502	-0.694804	-0.0866719
209380_s_at	ABCC5	ATP-binding cassette, sub-family C (CFTR/MRP), member 5	C2.3	-0.508383	-0.344435	0.45878	0.751971	0.494241	0.122643	0.271074	0.467336	0.157903	0.0779654	0.291207	0.085713	-0.177711	-0.17416	0.464274	0.255288	0.206504	-0.507427	-0.418639
221267_s_at	ABHD17A	abhydrolase domain containing 17A	C2.4	-0.731296	0.00801059	0.316641	0.322835	0.747137	0.390551	0.127066	0.139445	0.220651	0.715129	0.424535	0.340708	0.465676	0.663405	0.150883	0.206771	-0.069314	-0.698666	0.410326
212895_s_at	ABR	active BCR-related	C2.2	-0.303337	-0.390079	0.568281	0.364375	0.309175	-0.0458312	0.241882	0.219395	0.193794	-0.091672	-0.138722	0.235422	-0.159708	0.0170174	0.515443	-0.286642	0.190441	-0.311483	-0.107759
200710_at	ACADVL	acyl-CoA dehydrogenase, very long chain	C2.2	-0.323748	-0.678945	0.412334	0.496547	0.265794	0.194062	0.478827	0.538028	0.23668	-0.143487	-0.14156	0.0793027	-0.40764	-0.262894	0.406584	-0.18747	0.494535	-0.265398	-0.448251
205212_s_at	ACAP1	ArfGAP with coiled-coil, ankyrin repeat and PH domains 1	C2.4	-0.495807	0.116365	0.50221	0.293692	0.576199	0.0596153	-0.0319475	-0.0605841	-0.00363465	0.450425	0.359952	0.19253	0.309784	0.417118	0.402899	0.175129	-0.257561	-0.54122	0.220753
210332_at	ACHE	acetylcholinesterase (Yt blood group)	C2.4	-0.657543	-0.0945458	0.699622	0.490934	0.677394	0.0729344	0.00450957	0.231286	0.165948	0.394741	0.309509	0.315824	0.21128	0.376402	0.489689	0.108736	-0.0820722	-0.685941	0.169587
241715_x_at	ACPT	acid phosphatase, testicular	C2.4	-0.539981	-0.139452	0.412585	0.412696	0.600133	0.271064	0.332193	0.100756	0.110308	0.464062	0.621323	0.0314266	0.14003	0.139968	0.187268	0.477301	-0.00927182	-0.565523	-0.0897737
203861_s_at	ACTN2	actinin, alpha 2	C2.2	0.0135507	-0.269833	0.849336	0.13517	0.00253262	-0.518954	-0.18935	-0.163555	-0.328009	-0.297296	-0.213955	-0.0443876	-0.339522	-0.291626	0.738912	-0.254555	-0.254555	0.0247514	-0.254555
1554390_s_at	ACTR2	ARP2 actin-related protein 2 homolog (yeast)	C2.4	-0.668873	-0.0873359	0.201034	0.560224	0.733343	0.602156	0.336174	0.346513	0.427374	0.529776	0.680259	0.246941	0.348092	0.195775	0.0795285	0.443827	0.125457	-0.637441	-0.0113715
222707_s_at	ACTR8	ARP8 actin-related protein 8 homolog (yeast)	C2.4	-0.553366	-0.39157	0.385128	0.459559	0.560114	0.275356	0.212993	0.293854	0.28906	0.328465	0.28446	0.258742	0.125918	0.324557	0.217771	0.103867	0.111466	-0.565221	0.132117
213198_at	ACVR1B	activin A receptor, type IB	C2.2	-0.382358	-0.0647124	0.670681	0.478869	0.42302	-0.106661	-0.135914	0.0797307	-0.098017	0.234968	0.275377	0.115732	0.006928	0.0260359	0.62109	0.151099	-0.239148	-0.372526	-0.160515
236463_at	ADAD2	adenosine deaminase domain containing 2	C2.4	-0.51021	0.317653	0.0274953	0.166131	0.597483	0.338939	0.040712	0.078715	0.132238	0.748601	0.442167	0.139783	0.452015	0.692552	-0.0617027	0.29846	-0.0830556	-0.577753	0.424051
202604_x_at	ADAM10	ADAM metallopeptidase domain 10	C2.4	-0.637075	-0.0474279	0.540948	0.483889	0.717162	0.158118	0.166312	0.100306	0.217819	0.295834	0.483421	0.467885	0.433656	0.254003	0.35915	0.269186	-0.10657	-0.669325	0.147559
206046_at	ADAM23	ADAM metallopeptidase domain 23	C2.2	-0.464781	-0.393799	0.501939	0.528314	0.349466	-0.0323806	0.281631	0.290345	0.145053	-0.0438168	0.029878	0.297588	-0.0693744	-0.0321017	0.518623	-0.0953874	0.116806	-0.412371	-0.12767
219150_s_at	ADAP1	ArfGAP with dual PH domains 1	C2.2	-0.454242	-0.534025	0.557614	0.452158	0.431808	0.0107577	0.262636	0.292432	0.129226	0.0602231	0.00889529	0.232464	-0.152553	0.0724004	0.438038	-0.0392642	0.158208	-0.452015	-0.104966
1554128_at	ADIG	adipogenin	C2.6	-0.780908	-0.261273	0.175107	0.578309	0.767251	0.58674	0.508512	0.544639	0.764417	0.366101	0.394257	0.775186	0.568247	0.367887	-0.0311986	0.11904	0.379708	-0.780252	0.312703
220538_at	ADM2	adrenomedullin 2	C2.2	-0.527362	-0.260213	0.620401	0.494382	0.439086	-0.104266	0.16822	0.300704	0.164459	0.0634242	0.0644391	0.278263	0.0112666	0.0897666	0.506996	-0.0673691	0.0859023	-0.50264	-0.0228899
208214_at	ADRB1	adrenoceptor beta 1	C2.4	-0.492806	-0.370503	0.741473	0.473171	0.522601	0.117095	0.373958	0.295699	0.213614	0.153641	0.182307	0.222857	-0.074336	-0.0462955	0.496627	0.013933	0.189533	-0.487274	-0.212819
201401_s_at	ADRBK1	adrenergic, beta, receptor kinase 1	C2.4	-0.816772	-0.102811	0.142275	0.459345	0.801949	0.573542	0.243085	0.474065	0.465685	0.575619	0.541031	0.528468	0.509659	0.549264	-0.0274147	0.347662	0.205679	-0.840287	0.31436
217939_s_at	AFTPH	aftiphilin	C2.4	-0.814735	-0.217547	0.381881	0.639954	0.846495	0.429171	0.409182	0.524996	0.616923	0.440067	0.362237	0.688596	0.478642	0.501548	0.219317	0.0450585	0.289759	-0.879602	0.325468
204332_s_at	AGA	aspartylglucosaminidase	C2.11	-0.507223	0.221158	0.0598849	0.486195	0.55593	0.432739	0.0465973	0.179601	0.336222	0.618466	0.699623	0.179711	0.462632	0.208494	0.000600901	0.523712	-0.12662	-0.505601	0.107908
218287_s_at	AGO1	argonaute RISC catalytic component 1	C2.4	-0.771736	-0.304633	0.49731	0.726006	0.801073	0.411301	0.378195	0.540132	0.497083	0.364968	0.313051	0.511292	0.237415	0.238891	0.389338	0.0554656	0.273089	-0.742383	0.0244913
219426_at	AGO3	argonaute RISC catalytic component 3	C2.6	-0.492596	0.318605	0.245682	0.128812	0.445172	-0.111759	-0.172467	-0.0405833	0.188725	0.169076	0.0792842	0.71509	0.681567	0.582984	0.267854	-0.134285	-0.231304	-0.539449	0.637185
200850_s_at	AHCYL1	adenosylhomocysteinase-like 1	C2.4	-0.657429	-0.445704	0.537128	0.721583	0.761688	0.361372	0.443188	0.449926	0.38462	0.286473	0.45369	0.369858	0.106272	0.0605409	0.349308	0.271574	0.248383	-0.705769	-0.163495
223075_s_at	AIF1L	allograft inflammatory factor 1-like	C2.4	-0.392274	-0.0824953	0.573084	0.349794	0.495028	0.0418245	-0.00437568	0.111608	-0.0717868	0.300263	0.297953	0.0104484	-0.00537605	0.0243833	0.449584	0.235813	-0.109682	-0.431349	-0.144366
205512_s_at	AIFM1	apoptosis-inducing factor, mitochondrion-associated, 1	C2.4	-0.756943	-0.298113	0.573077	0.732982	0.756022	0.38091	0.328665	0.44715	0.359333	0.473909	0.386733	0.250671	0.0994554	0.156812	0.472824	0.174379	0.152607	-0.698776	-0.101035
208090_s_at	AIRE	autoimmune regulator	C2.4	-0.696496	-0.223768	0.584656	0.530356	0.638578	0.12593	0.369406	0.366008	0.304722	0.271774	0.189632	0.455537	0.179716	0.274836	0.462077	-0.0103023	0.179873	-0.699035	0.067387
237282_s_at	AKAP14	A kinase (PRKA) anchor protein 14	C2.1	0.521503	0.101722	-0.238866	-0.4387	-0.533271	-0.220513	-0.231198	-0.330445	-0.322888	-0.349038	-0.330469	-0.408803	-0.280449	-0.308701	-0.171745	-0.17465	-0.152582	0.646683	-0.147707
211172_x_at	AKAP7	A kinase (PRKA) anchor protein 7	C2.2	-0.360028	-0.345116	0.680945	0.365485	0.289015	-0.226708	0.235727	0.228382	0.130155	-0.0609438	-0.146408	0.304253	-0.063623	0.0574048	0.532798	-0.321604	0.119024	-0.358411	0.0281935
218064_s_at	AKAP8L	A kinase (PRKA) anchor protein 8-like	C2.3	-0.635731	-0.272122	0.309901	0.743759	0.658904	0.363511	0.346754	0.352434	0.235774	0.43335	0.554653	0.0866491	0.00778488	0.105323	0.31798	0.463294	0.108814	-0.64723	-0.242858
210962_s_at	AKAP9	A kinase (PRKA) anchor protein 9	C2.3	-0.614783	-0.35552	0.199343	0.718428	0.590551	0.442294	0.487733	0.61193	0.713336	0.200248	0.170753	0.602724	0.216464	0.189551	0.256116	-0.120444	0.411733	-0.630584	0.0831794
223894_s_at	AKTIP	AKT interacting protein	C2.4	-0.227019	-0.121612	0.647312	0.289257	0.330055	0.0609573	-0.0255116	-0.0319362	-0.121161	0.326137	0.354337	-0.224371	-0.167859	-0.115126	0.472648	0.241819	-0.219813	-0.224085	-0.270568
223318_s_at	ALKBH7	alkB, alkylation repair homolog 7 (E. coli)	C2.4	-0.619833	-0.269363	0.788575	0.420868	0.63053	0.0401896	0.146431	0.130118	0.172898	0.192654	0.171921	0.389222	0.17896	0.245734	0.581111	-0.0666055	-0.0435284	-0.582772	0.111795
214340_at	ALOX12P2	arachidonate 12-lipoxygenase pseudogene 2	C2.4	-0.426868	0.104295	0.312744	0.368768	0.436067	0.0633042	-0.159624	0.0908611	-0.0218916	0.441158	0.260613	0.159636	0.181417	0.351405	0.42559	0.084633	-0.222781	-0.455669	0.168226
226421_at	AMMECR1	Alport syndrome, mental retardation, midface hypoplasia and elliptocytosis chromosomal region gene 1	C2.3	-0.526807	-0.130483	0.244972	0.622119	0.517482	0.273031	0.290873	0.328621	0.357125	0.290748	0.521555	0.294303	0.248736	0.022369	0.118553	0.374294	0.104501	-0.514573	-0.082775
220989_s_at	AMN	amnion associated transmembrane protein	C2.4	-0.636243	0.0463235	0.431306	0.442532	0.722788	0.229663	0.143171	0.18682	0.247942	0.449014	0.497894	0.465869	0.481318	0.3705	0.235384	0.286258	-0.0393774	-0.721602	0.239337
209521_s_at	AMOT	angiomotin	C2.1	0.660871	-0.119969	-0.157433	-0.477228	-0.617438	-0.389248	-0.254881	-0.387182	-0.396225	-0.473815	-0.346963	-0.406713	-0.387477	-0.36513	-0.164217	-0.167953	-0.157173	0.655077	-0.165734
221826_at	ANGEL2	angel homolog 2 (Drosophila)	C2.4	-0.638707	-0.159618	0.460413	0.604539	0.779476	0.423093	0.254082	0.333032	0.421669	0.444335	0.537051	0.339337	0.294351	0.172349	0.26948	0.313279	0.0913894	-0.673769	-0.000379442
224339_s_at	ANGPTL1	angiopoietin-like 1	C2.12	0.457255	0.701668	-0.472512	-0.764034	-0.420262	-0.182507	-0.443369	-0.558318	-0.211038	-0.0252123	-0.151573	-0.0674359	0.389462	0.190711	-0.428188	-0.120554	-0.389736	0.43268	0.505798
227720_at	ANKRD13B	ankyrin repeat domain 13B	C2.4	-0.465614	-0.4568	0.31523	0.519312	0.478216	0.333324	0.556864	0.596112	0.473976	0.101005	0.1361	0.357335	-0.0359313	0.00353724	0.198299	-0.0439509	0.564745	-0.533652	-0.185442
212211_at	ANKRD17	ankyrin repeat domain 17	C2.3	-0.723195	-0.406125	0.447936	0.873413	0.77836	0.52486	0.469955	0.499364	0.454792	0.462664	0.611748	0.236705	0.0731106	-0.00675177	0.346241	0.419211	0.232694	-0.706302	-0.291844
230160_x_at	ANKRD65	ankyrin repeat domain 65	C2.4	-0.62557	-0.0400954	0.092527	0.534814	0.675132	0.570183	0.284121	0.361913	0.332716	0.651968	0.629902	0.171134	0.278226	0.265464	0.0546706	0.50034	0.112507	-0.654947	-0.01257
230972_at	ANKRD9	ankyrin repeat domain 9	C2.2	-0.32163	-0.198367	0.77071	0.300027	0.349408	-0.210716	0.0198661	0.0352163	-0.0703076	0.0507879	-0.0205752	0.141144	-0.0785961	0.0145012	0.670288	-0.163106	-0.104291	-0.345723	-0.0571686
201306_s_at	ANP32B	acidic (leucine-rich) nuclear phosphoprotein 32 family, member B	C2.4	-0.727917	-0.148726	0.159524	0.508947	0.633348	0.435569	0.395684	0.596938	0.519021	0.368777	0.185578	0.649075	0.397692	0.384498	0.114789	-0.0254581	0.394532	-0.693787	0.209924
203350_at	AP1G1	adaptor-related protein complex 1, gamma 1 subunit	C2.4	-0.618294	-0.114938	0.406393	0.657743	0.686064	0.334574	0.299453	0.345797	0.470084	0.443992	0.486394	0.482799	0.358682	0.243634	0.227923	0.242365	0.0942788	-0.656256	0.091689
213419_at	APBB2	amyloid beta (A4) precursor protein-binding, family B, member 2	C2.4	-0.478038	-0.23943	0.19581	0.552055	0.53618	0.525697	0.260787	0.496509	0.399638	0.450701	0.342838	0.162771	0.0368612	0.191156	0.186488	0.147936	0.230674	-0.506537	-0.0585611
206160_at	APOBEC2	apolipoprotein B mRNA editing enzyme, catalytic polypeptide-like 2	C2.2	-0.158605	-0.240687	0.83093	0.239044	0.103737	-0.484469	-0.0850854	0.000257928	-0.203347	-0.271396	-0.183005	0.0395515	-0.274546	-0.195645	0.699966	-0.213294	-0.134375	-0.139003	-0.213294
211110_s_at	AR	androgen receptor	C2.6	-0.512455	-0.0420709	0.106068	0.269402	0.43994	0.295718	0.24258	0.364302	0.558181	0.198196	0.0545516	0.692654	0.525299	0.401264	0.00954897	-0.219091	0.270727	-0.522886	0.4617
201526_at	ARF5	ADP-ribosylation factor 5	C2.4	-0.469606	-0.0952406	0.187771	0.290461	0.495635	0.140016	0.0862302	0.0896148	-0.0264434	0.373391	0.406993	0.0452325	0.114855	0.292511	0.141396	0.434544	-0.0455544	-0.557656	0.0272707
229648_at	ARHGAP32	Rho GTPase activating protein 32	C2.11	-0.400288	0.377477	0.202907	0.198747	0.38532	-0.0188318	-0.35111	-0.185935	0.038643	0.352138	0.404612	0.204736	0.510472	0.299162	0.197272	0.294534	-0.462138	-0.384745	0.355076
229394_s_at	ARHGAP35	Rho GTPase activating protein 35	C2.4	-0.810663	-0.130745	0.663163	0.636822	0.84218	0.265692	0.160197	0.231636	0.254023	0.584355	0.55367	0.381618	0.35663	0.384652	0.439532	0.304132	-0.0978107	-0.797879	0.152026
201167_x_at	ARHGDIA	Rho GDP dissociation inhibitor (GDI) alpha	C2.4	-0.563075	0.0130591	0.119957	0.43429	0.62685	0.453965	0.243763	0.242541	0.27735	0.618228	0.644682	0.136069	0.352592	0.328205	-0.0707636	0.499862	0.0342065	-0.553232	0.0899261
203055_s_at	ARHGEF1	Rho guanine nucleotide exchange factor (GEF) 1	C2.3	-0.297741	-0.522103	0.312882	0.531769	0.304738	0.125862	0.243703	0.413644	0.208408	-0.0386193	0.00452903	0.104846	-0.264139	-0.222215	0.395081	-0.0482085	0.295211	-0.286252	-0.355832
221656_s_at	ARHGEF10L	Rho guanine nucleotide exchange factor (GEF) 10-like	C2.2	-0.335256	-0.233054	0.589592	0.405455	0.305757	-0.217672	0.0969007	-0.00579565	-0.185063	0.0253344	0.159829	-0.058178	-0.183902	-0.159014	0.567099	0.193574	-0.134306	-0.321733	-0.304634
227427_at	ARHGEF25	Rho guanine nucleotide exchange factor (GEF) 25	C2.4	-0.501197	-0.41361	0.597501	0.548459	0.490968	-0.0014325	0.138705	0.391059	0.0771453	0.0488937	0.0336484	0.219598	-0.135245	0.0558391	0.540074	-0.0330763	0.160686	-0.516106	-0.151577
241380_at	ARHGEF37	Rho guanine nucleotide exchange factor (GEF) 37	C2.2	-0.277278	0.0144703	0.440757	0.471251	0.263983	-0.245587	-0.166478	-0.00585292	-0.123316	0.0297615	0.156561	0.0914648	-0.00594451	-0.00116189	0.591333	0.0796946	-0.275628	-0.285498	-0.109901
218917_s_at	ARID1A	AT rich interactive domain 1A (SWI-like)	C2.3	-0.511155	-0.465704	0.382895	0.76002	0.486767	0.231306	0.457485	0.622773	0.280947	0.175345	0.198398	0.152439	-0.210723	-0.0670031	0.364285	0.115071	0.402606	-0.511901	-0.37006
221230_s_at	ARID4B	AT rich interactive domain 4B (RBP1-like)	C2.3	-0.604381	-0.218609	0.213527	0.77125	0.522296	0.3987	0.250935	0.519015	0.557892	0.267552	0.392369	0.439586	0.223061	0.011538	0.249457	0.188197	0.187267	-0.557217	-0.0677049
202641_at	ARL3	ADP-ribosylation factor-like 3	C2.4	-0.728785	-0.0123598	0.321992	0.472862	0.757885	0.517642	0.299219	0.340442	0.51007	0.537071	0.496152	0.592409	0.54777	0.361472	0.118049	0.233409	0.126212	-0.712614	0.234944
218216_x_at	ARL6IP4	ADP-ribosylation-like factor 6 interacting protein 4	C2.4	-0.771998	-0.164228	0.290449	0.724137	0.817755	0.418315	0.296303	0.436148	0.361179	0.586098	0.531472	0.352381	0.305762	0.375377	0.210018	0.392863	0.138375	-0.811138	0.0698829
203487_s_at	ARMC8	armadillo repeat containing 8	C2.3	-0.748217	-0.588032	0.388767	0.844661	0.761119	0.541304	0.633718	0.693259	0.650649	0.300503	0.436429	0.429356	0.0950445	0.0417682	0.212824	0.229614	0.491741	-0.754976	-0.179203
209824_s_at	ARNTL	aryl hydrocarbon receptor nuclear translocator-like	C2.11	-0.537055	-0.149396	0.27718	0.539195	0.552402	0.304334	0.122577	0.180687	0.145251	0.36507	0.528891	0.11193	0.172032	0.101812	0.248658	0.38326	-0.0666228	-0.476977	-0.0883191
223101_s_at	ARPC5L	actin related protein 2/3 complex, subunit 5-like	C2.2	-0.490288	-0.155616	0.52223	0.411965	0.561908	0.104672	0.302017	0.127483	0.341961	0.25998	0.2398	0.415664	0.261609	0.260337	0.298147	0.054526	0.0413317	-0.560961	0.166955
239147_at	ARSK	arylsulfatase family, member K	C2.4	-0.7668	-0.0556955	0.207091	0.592362	0.783004	0.584779	0.288974	0.375324	0.444477	0.559969	0.771989	0.347316	0.449641	0.259149	0.0455101	0.548464	0.11713	-0.755343	0.0442387
203428_s_at	ASF1A	anti-silencing function 1A histone chaperone	C2.4	-0.729295	-0.133808	0.562044	0.577032	0.823262	0.292274	0.228873	0.294065	0.40607	0.465719	0.430439	0.557877	0.451635	0.331224	0.348399	0.173608	0.0389248	-0.764835	0.203903
204608_at	ASL	argininosuccinate lyase	C2.4	-0.631444	0.121633	0.289132	0.401415	0.688297	0.419175	0.180834	0.17015	0.411825	0.694771	0.466942	0.474057	0.557075	0.602167	0.144967	0.129668	-0.0656514	-0.645893	0.43691
36554_at	ASMTL	acetylserotonin O-methyltransferase-like	C2.4	-0.654071	-0.488084	0.357863	0.616424	0.650818	0.484431	0.697324	0.548253	0.578882	0.277309	0.254383	0.485541	0.132137	0.192344	0.18885	0.0130885	0.478868	-0.642299	-0.0385074
202024_at	ASNA1	arsA arsenite transporter, ATP-binding, homolog 1 (bacterial)	C2.4	-0.669679	0.194468	0.306841	0.407427	0.754972	0.327872	0.148538	0.207618	0.316951	0.679234	0.413238	0.40991	0.505941	0.623856	0.184389	0.165484	-0.0217089	-0.723755	0.395591
218857_s_at	ASRGL1	asparaginase like 1	C2.4	-0.696225	-0.185544	0.174405	0.485677	0.730185	0.503279	0.362678	0.419684	0.565951	0.482173	0.397977	0.495666	0.464873	0.480679	-0.0326127	0.148037	0.268784	-0.695904	0.311696
207076_s_at	ASS1	argininosuccinate synthase 1	C2.4	-0.475911	-0.269645	0.465042	0.503064	0.449236	0.0744984	0.121486	0.152791	0.0227259	0.167148	0.300831	0.0636865	-0.0402519	-0.0106975	0.477617	0.238294	-0.0837441	-0.44684	-0.185327
226251_at	ASXL2	additional sex combs like 2 (Drosophila)	C2.3	-0.512825	-0.36206	0.40216	0.699005	0.422554	0.0746156	0.261758	0.420299	0.411005	-0.0626326	-0.0321601	0.504483	0.0626318	-0.0705997	0.562058	-0.208703	0.189493	-0.472633	-0.0702151
213387_at	ATAD2B	ATPase family, AAA domain containing 2B	C2.4	-0.683476	-0.0964505	0.264573	0.534923	0.675391	0.438205	0.197973	0.185414	0.43684	0.453767	0.598789	0.316833	0.435597	0.292742	0.0965366	0.399267	-0.0460384	-0.628361	0.178596
205446_s_at	ATF2	activating transcription factor 2	C2.3	-0.604428	-0.231012	0.473873	0.753042	0.669846	0.310789	0.182566	0.238125	0.223803	0.382641	0.679121	0.159142	0.132353	-0.0502844	0.391798	0.531518	-0.0863685	-0.593588	-0.243359
213300_at	ATG2A	autophagy related 2A	C2.4	-0.504048	-0.288115	0.319852	0.593376	0.43239	0.179749	0.295606	0.433648	0.251765	0.242887	0.0183885	0.199685	-0.0476816	0.161793	0.383951	-0.136531	0.231926	-0.422552	-0.0567936
211076_x_at	ATN1	atrophin 1	C2.3	-0.360632	-0.323864	0.43355	0.490961	0.273884	-0.134866	0.117033	0.309739	0.090417	-0.154769	-0.0776267	0.253584	-0.131694	-0.0665355	0.522556	-0.0940746	0.111924	-0.376436	-0.163969
233535_at	ATP13A4	ATPase type 13A4	C2.2	-0.268496	-0.183199	0.643341	0.313215	0.212898	-0.359566	-0.055971	0.00965682	-0.114301	-0.118216	-0.116421	0.0743627	-0.147126	-0.0607552	0.652033	-0.172993	-0.132141	-0.237997	-0.108901
220948_s_at	ATP1A1	ATPase, Na+/K+ transporting, alpha 1 polypeptide	C2.4	-0.788575	-0.168564	0.713452	0.652478	0.78414	0.198483	0.228473	0.334201	0.320918	0.371667	0.454436	0.43	0.285673	0.199747	0.514999	0.205604	0.0461496	-0.77792	0.0111681
239996_x_at	ATP2A2	ATPase, Ca++ transporting, cardiac muscle, slow twitch 2	C2.4	-0.620595	-0.247686	0.389404	0.54157	0.580984	0.153517	0.287716	0.421323	0.233624	0.372004	0.263901	0.34974	0.133727	0.310234	0.280894	0.13711	0.192244	-0.671885	0.0616372
213738_s_at	ATP5A1	ATP synthase, H+ transporting, mitochondrial F1 complex, alpha subunit 1, cardiac muscle	C2.4	-0.502168	-0.407681	0.726768	0.451104	0.510151	-0.0097579	0.155838	0.163871	0.117283	0.0992386	0.146602	0.182688	-0.0391219	0.0584593	0.558712	-0.01817	0.0219329	-0.482102	-0.0803723
201322_at	ATP5B	ATP synthase, H+ transporting, mitochondrial F1 complex, beta polypeptide	C2.2	-0.401059	-0.612426	0.670276	0.483703	0.471908	0.230384	0.376629	0.349757	0.11581	0.14958	0.214837	-0.0238519	-0.316152	-0.185335	0.430938	0.132976	0.258299	-0.388747	-0.433465
217801_at	ATP5E	ATP synthase, H+ transporting, mitochondrial F1 complex, epsilon subunit	C2.4	-0.27451	0.0773496	0.516067	0.176701	0.381917	-0.104406	-0.110412	-0.172076	-0.0929389	0.294004	0.236551	-0.0149197	0.107963	0.171637	0.403677	0.173876	-0.300846	-0.346816	0.070109
210149_s_at	ATP5H	ATP synthase, H+ transporting, mitochondrial Fo complex, subunit d	C2.4	-0.780813	-0.151991	0.449542	0.507313	0.800627	0.439799	0.268878	0.263264	0.386578	0.492637	0.451675	0.43538	0.418701	0.389788	0.254145	0.19416	0.0631136	-0.715542	0.204123
207573_x_at	ATP5L	ATP synthase, H+ transporting, mitochondrial Fo complex, subunit G	C2.4	-0.754246	-0.413798	0.481567	0.569996	0.78244	0.507621	0.391543	0.418931	0.405793	0.484326	0.401224	0.31517	0.159231	0.305421	0.271917	0.188269	0.228067	-0.726743	0.0384899
202874_s_at	ATP6V1C1	ATPase, H+ transporting, lysosomal 42kDa, V1 subunit C1	C2.4	-0.589744	-0.102592	0.323122	0.379431	0.671359	0.449765	0.200704	0.13091	0.361912	0.458061	0.54738	0.308588	0.416172	0.288334	0.0767819	0.308395	-0.0106035	-0.536283	0.16171
201527_at	ATP6V1F	ATPase, H+ transporting, lysosomal 14kDa, V1 subunit F	C2.4	-0.863547	-0.000648975	0.301288	0.584434	0.849428	0.55167	0.225848	0.342702	0.551385	0.682593	0.63283	0.577085	0.621518	0.524202	0.12324	0.349559	0.0236957	-0.849957	0.353462
219329_s_at	ATRAID	all-trans retinoic acid-induced differentiation factor	C2.4	-0.834086	-0.170725	0.181093	0.612005	0.886196	0.732409	0.414987	0.424727	0.553513	0.710856	0.657889	0.431695	0.461646	0.445891	0.0131291	0.430565	0.197085	-0.809091	0.168312
211852_s_at	ATRN	attractin	C2.4	-0.452446	-0.0220893	0.461762	0.552391	0.495925	0.0654696	-0.0107142	0.0507234	-0.032136	0.366695	0.409086	0.00947964	0.0361286	0.0540617	0.538901	0.307374	-0.224297	-0.460195	-0.161782
227373_at	ATXN1L	ataxin 1-like	C2.4	-0.814289	-0.289491	0.140085	0.603996	0.747817	0.674045	0.571849	0.644223	0.748325	0.466573	0.331439	0.631666	0.426321	0.417133	0.00879842	0.0277128	0.459456	-0.738099	0.242132
202622_s_at	ATXN2	ataxin 2	C2.3	-0.5174	-0.509717	0.268773	0.770626	0.612215	0.509581	0.578819	0.732744	0.429915	0.285162	0.318609	0.187118	-0.152142	-0.0798408	0.211812	0.212807	0.546112	-0.571867	-0.398864
201806_s_at	ATXN2L	ataxin 2-like	C2.10	-0.482651	0.210357	0.282912	0.270897	0.578052	0.204439	0.00431641	0.0139617	0.079143	0.717922	0.418648	0.162811	0.382627	0.64393	0.139605	0.20511	-0.194746	-0.525029	0.37506
243259_at	ATXN7	ataxin 7	C2.4	-0.883797	-0.361285	0.400843	0.786324	0.888299	0.566662	0.479927	0.602364	0.655274	0.501694	0.511877	0.532805	0.333193	0.356675	0.22931	0.230603	0.337605	-0.890145	0.0926268
214343_s_at	ATXN7L1	ataxin 7-like 1	C2.4	-0.896223	-0.202797	0.372816	0.749343	0.930383	0.566452	0.435107	0.503777	0.525445	0.580493	0.68552	0.529635	0.450788	0.289047	0.201727	0.455283	0.219028	-0.910004	0.033966
224969_at	ATXN7L3	ataxin 7-like 3	C2.4	-0.752555	-0.0512477	0.205193	0.564045	0.71174	0.466685	0.249059	0.445884	0.430946	0.600053	0.439084	0.479255	0.425207	0.454662	0.119821	0.242564	0.147431	-0.733461	0.223645
225552_x_at	AURKAIP1	aurora kinase A interacting protein 1	C2.4	-0.704188	-0.0423715	0.255131	0.325284	0.741192	0.465058	0.214864	0.242529	0.438747	0.419207	0.450274	0.587911	0.592429	0.463442	0.039594	0.208807	0.0736183	-0.685445	0.363426
221240_s_at	B3GNT4	UDP-GlcNAc:betaGal beta-1,3-N-acetylglucosaminyltransferase 4	C2.4	-0.517038	-0.386911	0.582255	0.483416	0.431801	0.00325125	0.168476	0.281483	0.0751104	0.105998	0.135437	0.0259861	-0.171171	0.0579128	0.486113	0.0474168	0.103163	-0.462395	-0.174298
1554228_a_at	BAALCOS	BAALC opposite strand	C2.4	-0.375134	0.00377012	0.548662	0.257605	0.393902	-0.0220146	-0.014222	0.0346016	-0.127509	0.24345	0.258784	0.110911	0.10195	0.108062	0.424289	0.132897	-0.153252	-0.377475	-0.0264585
224335_s_at	BACE1	beta-site APP-cleaving enzyme 1	C2.4	-0.721463	-0.0717053	0.44045	0.356431	0.661537	0.200226	0.260251	0.275206	0.34777	0.402279	0.0995264	0.657855	0.481998	0.554968	0.333655	-0.200972	0.100965	-0.684704	0.451056
203051_at	BAHD1	bromo adjacent homology domain containing 1	C2.4	-0.667406	0.00665421	0.0984451	0.356573	0.719733	0.49653	0.250505	0.355617	0.433454	0.544245	0.391655	0.41951	0.432155	0.506967	0.0519774	0.197417	0.185344	-0.719268	0.284529
208478_s_at	BAX	BCL2-associated X protein	C2.4	-0.580846	0.0887167	0.353288	0.29432	0.66343	0.193986	0.0767812	0.15798	0.0601355	0.570668	0.417999	0.187585	0.307381	0.503899	0.184012	0.292485	-0.0431095	-0.654735	0.221347
201354_s_at	BAZ2A	bromodomain adjacent to zinc finger domain, 2A	C2.4	-0.725709	-0.348273	0.348727	0.664788	0.626209	0.26966	0.285827	0.530477	0.489644	0.132079	0.179248	0.510507	0.199961	0.202616	0.38772	-0.022144	0.275927	-0.697117	0.055614
203080_s_at	BAZ2B	bromodomain adjacent to zinc finger domain, 2B	C2.3	-0.488951	-0.478421	0.361698	0.82053	0.484522	0.267863	0.329541	0.562865	0.334984	0.0635513	0.252383	0.175045	-0.204097	-0.157542	0.436067	0.148279	0.30406	-0.495839	-0.392567
223227_at	BBS2	Bardet-Biedl syndrome 2	C2.3	-0.597682	-0.196869	0.263609	0.667075	0.626214	0.470795	0.409353	0.461027	0.494151	0.290669	0.452003	0.450474	0.273082	0.0187681	0.193029	0.303482	0.233588	-0.62606	-0.104039
230697_at	BBS5	Bardet-Biedl syndrome 5	C2.4	-0.748476	-0.235909	0.383372	0.57793	0.785052	0.485837	0.302541	0.281546	0.46915	0.390282	0.564388	0.493899	0.437716	0.246956	0.193091	0.323164	0.0712519	-0.70136	0.113854
232008_s_at	BBX	bobby sox homolog (Drosophila)	C2.6	-0.642709	-0.143243	0.122861	0.45453	0.516318	0.370613	0.370805	0.595904	0.761818	0.125403	0.0828494	0.898559	0.561455	0.366846	0.0307086	-0.239957	0.422507	-0.634323	0.421064
241640_at	BCAP29	B-cell receptor-associated protein 29	C2.4	-0.512741	-0.424887	0.428256	0.388734	0.498745	0.225776	0.31281	0.400694	0.225198	0.236037	0.130656	0.114803	-0.102779	0.182048	0.228427	0.0274891	0.330262	-0.486054	-0.100125
215037_s_at	BCL2L1	BCL2-like 1	C2.4	-0.587378	-0.367541	0.55696	0.524653	0.5927	0.218635	0.300405	0.298957	0.428342	0.122274	0.278382	0.401243	0.197067	0.111427	0.345335	0.0363958	0.132292	-0.577281	0.0632587
1554625_at	BCL6B	B-cell CLL/lymphoma 6, member B	C2.4	-0.554919	-0.586889	0.476333	0.612969	0.568884	0.3076	0.624484	0.540972	0.418056	0.117172	0.0781999	0.421157	-0.0551828	0.10107	0.34817	-0.112666	0.464888	-0.58523	-0.115162
219072_at	BCL7C	B-cell CLL/lymphoma 7C	C2.4	-0.571143	0.334432	0.194086	0.144839	0.583176	0.118984	0.0434558	-0.0140569	0.1142	0.557189	0.276131	0.363754	0.536225	0.667594	0.175378	0.0941251	-0.135013	-0.612174	0.477684
1562313_at	BCORP1	BCL6 corepressor pseudogene 1	C2.1	0.837246	0.332019	-0.318754	-0.621052	-0.715409	-0.515214	-0.398209	-0.473367	-0.49438	-0.453135	-0.438919	-0.479029	-0.328564	-0.28444	-0.172609	-0.232883	-0.234235	0.728969	-0.0892419
207618_s_at	BCS1L	BC1 (ubiquinol-cytochrome c reductase) synthesis-like	C2.2	-0.341642	0.00736183	0.725768	0.161686	0.384017	-0.210716	-0.133207	-0.103484	-0.15548	0.252518	0.103886	0.102903	0.0751196	0.219275	0.58085	-0.0664061	-0.269703	-0.358417	0.113676
220470_at	BET1L	Bet1 golgi vesicular membrane trafficking protein-like	C2.4	-0.610461	0.0136689	0.0346973	0.373634	0.68074	0.587502	0.152118	0.194683	0.296764	0.749134	0.676827	0.094385	0.35616	0.511288	-0.0801746	0.510944	-0.0142336	-0.60105	0.184514
202179_at	BLMH	bleomycin hydrolase	C2.4	-0.705311	-0.14317	0.144942	0.481983	0.717659	0.603888	0.28682	0.437408	0.379889	0.627145	0.493899	0.369156	0.367268	0.356502	0.0391438	0.334001	0.197093	-0.678234	0.107997
202592_at	BLOC1S1	biogenesis of lysosomal organelles complex-1, subunit 1	C2.4	-0.694161	-0.435585	0.558463	0.496408	0.646791	0.251608	0.312927	0.423679	0.353689	0.244544	0.00895281	0.467095	0.117706	0.349947	0.477573	-0.22854	0.249658	-0.651743	0.153052
202201_at	BLVRB	biliverdin reductase B (flavin reductase (NADPH))	C2.4	-0.73696	-0.190879	0.189995	0.578158	0.691015	0.488451	0.337152	0.454782	0.495913	0.52246	0.392512	0.37695	0.326902	0.438078	0.123193	0.191548	0.218987	-0.727651	0.193922
227291_s_at	BOLA3	bolA family member 3	C2.4	-0.528496	-0.153322	0.197749	0.429482	0.585951	0.586994	0.408186	0.386643	0.432774	0.507071	0.428307	0.266682	0.211696	0.156355	0.0370425	0.268637	0.237703	-0.516584	-0.0267985
207186_s_at	BPTF	bromodomain PHD finger transcription factor	C2.6	-0.715605	-0.27175	0.247748	0.643567	0.647844	0.330515	0.451768	0.640999	0.711491	0.144595	0.0616594	0.883651	0.438737	0.297772	0.249442	-0.212467	0.435729	-0.735954	0.263251
208685_x_at	BRD2	bromodomain containing 2	C2.4	-0.549305	-0.197452	0.3166	0.410414	0.536307	0.200548	0.328896	0.465964	0.321543	0.379026	0.0703219	0.385941	0.175697	0.491398	0.189343	-0.13434	0.298282	-0.605318	0.252033
212645_x_at	BRE	brain and reproductive organ-expressed (TNFRSF1A modulator)	C2.4	-0.738073	-0.217807	0.203293	0.439596	0.724801	0.470536	0.355266	0.336171	0.458319	0.540946	0.286555	0.426209	0.384913	0.633097	0.0828024	0.0389043	0.181733	-0.702544	0.399104
222200_s_at	BSDC1	BSD domain containing 1	C2.3	-0.827135	-0.421697	0.429048	0.796688	0.834615	0.482707	0.439447	0.688216	0.559154	0.409403	0.334027	0.516005	0.201833	0.300608	0.346372	0.0727321	0.378312	-0.835588	0.0381712
204167_at	BTD	biotinidase	C2.4	-0.563682	-0.27018	0.274634	0.542749	0.668883	0.39446	0.499583	0.370471	0.416702	0.392861	0.37692	0.287285	0.161698	0.297602	0.104139	0.186808	0.26704	-0.596004	0.0380177
205548_s_at	BTG3	BTG family, member 3	C2.4	-0.675155	-0.216246	0.394532	0.566401	0.736039	0.571449	0.451454	0.351342	0.58818	0.473219	0.571184	0.445058	0.388913	0.184689	0.128149	0.263454	0.208632	-0.651767	0.0515335
216091_s_at	BTRC	beta-transducin repeat containing E3 ubiquitin protein ligase	C2.4	-0.684168	-0.215629	0.389808	0.601105	0.708604	0.399202	0.236569	0.337423	0.281162	0.448063	0.531669	0.258671	0.195434	0.259026	0.295857	0.346702	0.0711599	-0.689171	-0.0245484
201456_s_at	BUB3	BUB3 mitotic checkpoint protein	C2.3	-0.656221	-0.434604	0.431543	0.863453	0.709024	0.484361	0.488622	0.565822	0.514965	0.280618	0.551717	0.354584	0.0947926	-0.0817847	0.267674	0.367802	0.304607	-0.648311	-0.291772
205690_s_at	BUD31	BUD31 homolog (S. cerevisiae)	C2.4	-0.583305	-0.0216839	0.476236	0.511875	0.748156	0.235368	0.124978	0.199044	0.215814	0.524165	0.440302	0.316889	0.291204	0.376612	0.353184	0.236228	-0.0535959	-0.680067	0.144251
209182_s_at	C10orf10	chromosome 10 open reading frame 10	C2.4	-0.425392	-0.131943	0.332941	0.482896	0.395402	0.0281796	0.133074	0.260722	0.392726	0.20836	-0.0503968	0.446253	0.227935	0.361389	0.364396	-0.285914	0.0519561	-0.46102	0.330582
232506_s_at	C15orf41	chromosome 15 open reading frame 41	C2.4	-0.500498	-0.180507	0.552743	0.280445	0.508691	0.146552	0.0246521	-0.00714524	-0.0636309	0.328814	0.438349	-0.0749675	0.0310304	0.128866	0.330385	0.368525	-0.181886	-0.431816	-0.0852079
230475_at	C15orf59	chromosome 15 open reading frame 59	C2.4	-0.42608	-0.0693525	0.582738	0.343705	0.472107	0.0112688	0.0813137	0.0560126	0.163238	0.196959	0.229072	0.400407	0.303635	0.121927	0.330293	0.0558228	-0.100089	-0.41311	0.127083
229742_at	C15orf61	chromosome 15 open reading frame 61	C2.4	-0.604831	-0.368333	0.675522	0.653604	0.687987	0.207793	0.296593	0.362656	0.361729	0.184447	0.283605	0.366188	0.101917	0.041182	0.512063	0.0267455	0.165086	-0.605436	-0.0984585
230296_at	C16orf52	chromosome 16 open reading frame 52	C2.6	-0.698439	-0.417036	0.519319	0.672293	0.614819	0.154327	0.431034	0.45111	0.554206	0.0169454	0.160894	0.767742	0.296821	0.143851	0.432219	-0.101719	0.271606	-0.703718	0.101611
1568954_s_at	C16orf72	chromosome 16 open reading frame 72	C2.2	-0.348149	-0.0368391	0.604092	0.426196	0.382753	-0.0491523	0.027295	0.0189023	0.219081	0.0200382	0.286331	0.389436	0.255564	-0.0608862	0.467373	0.0478672	-0.174396	-0.355821	0.0149759
223003_at	C19orf43	chromosome 19 open reading frame 43	C2.4	-0.404502	0.332237	0.215729	0.150816	0.462927	-0.0295351	-0.186701	-0.116057	0.0362502	0.424499	0.131671	0.38263	0.498593	0.628992	0.276202	-0.0596601	-0.290529	-0.442046	0.516033
238866_at	C19orf68	chromosome 19 open reading frame 68	C2.2	-0.282065	-0.344397	0.512901	0.477994	0.264335	-0.0736349	0.166915	0.371977	0.216173	-0.0994187	-0.153361	0.25849	-0.160613	-0.0346761	0.524473	-0.268026	0.167752	-0.309925	-0.114274
219063_at	C1orf35	chromosome 1 open reading frame 35	C2.4	-0.607619	-0.235403	0.24115	0.55226	0.738615	0.404595	0.47843	0.40519	0.467882	0.407481	0.506781	0.446767	0.326819	0.305897	0.0437518	0.301176	0.296595	-0.728884	0.0873612
236499_at	C1orf86	chromosome 1 open reading frame 86	C2.4	-0.723783	-0.434984	0.419362	0.674684	0.622886	0.309085	0.272877	0.544106	0.388427	0.179921	0.263084	0.440338	0.129299	0.195585	0.340373	0.094065	0.249106	-0.668321	-0.0152233
1553205_at	C20orf166-AS1	C20orf166 antisense RNA 1	C2.1	0.493707	0.156641	-0.283217	-0.456272	-0.638646	-0.281061	-0.277904	-0.344875	-0.358466	-0.40364	-0.335606	-0.44971	-0.294126	-0.332773	-0.14247	-0.161497	-0.181829	0.657062	-0.171266
233389_at	C20orf26	chromosome 20 open reading frame 26	C2.1	0.735387	0.432195	-0.338552	-0.499363	-0.615751	-0.33482	-0.335763	-0.393667	-0.41847	-0.232232	-0.228844	-0.532601	-0.286036	-0.32752	-0.189204	-0.0493535	-0.222079	0.65278	-0.192143
203996_s_at	C21orf2	chromosome 21 open reading frame 2	C2.4	-0.937474	-0.21054	0.293617	0.702911	0.940562	0.587163	0.410992	0.545724	0.557522	0.603547	0.543519	0.541613	0.445922	0.497514	0.156688	0.30233	0.267744	-0.925277	0.198516
226464_at	C3orf58	chromosome 3 open reading frame 58	C2.4	-0.617223	-0.266	0.545511	0.607759	0.621255	0.162782	0.334478	0.40134	0.422961	0.0993446	0.237172	0.576207	0.279865	0.0899301	0.438908	-0.0586417	0.232037	-0.649068	0.0367642
221100_at	C6orf15	chromosome 6 open reading frame 15	C2.4	-0.75057	-0.40285	0.441255	0.636879	0.669955	0.33521	0.358171	0.645979	0.560542	0.242975	0.0691526	0.65639	0.262642	0.342622	0.327969	-0.214664	0.394766	-0.728714	0.220643
224977_at	C6orf89	chromosome 6 open reading frame 89	C2.3	-0.489054	-0.473965	0.569912	0.641568	0.47766	0.185346	0.385104	0.476382	0.302353	0.0356073	0.155113	0.294665	-0.0856184	-0.131894	0.441363	0.00383186	0.313182	-0.496305	-0.262072
226780_s_at	C7orf55	chromosome 7 open reading frame 55	C2.2	-0.223477	-0.0824667	0.664045	0.194932	0.23334	-0.313557	-0.237376	0.0117421	-0.15941	0.0170635	-0.0419624	0.107201	-0.0637555	0.0660377	0.590947	-0.127277	-0.200309	-0.281285	0.0179247
1557867_s_at	C9orf117	chromosome 9 open reading frame 117	C2.1	0.783746	0.320243	-0.371149	-0.66425	-0.732898	-0.444438	-0.393587	-0.500121	-0.516806	-0.253395	-0.374198	-0.457563	-0.24563	-0.208417	-0.275932	-0.161323	-0.277324	0.718035	-0.00345596
208321_s_at	CABP1	calcium binding protein 1	C2.4	-0.469724	-0.120644	0.418846	0.198701	0.57304	0.222729	0.112459	0.0120254	0.109232	0.585039	0.257172	0.0803319	0.161609	0.537336	0.193475	0.120554	-0.0764591	-0.514651	0.277081
214933_at	CACNA1A	calcium channel, voltage-dependent, P/Q type, alpha 1A subunit	C2.3	-0.432964	-0.189355	0.330129	0.543125	0.359858	0.0825065	0.0979414	0.426164	0.197015	0.086615	-0.0401588	0.253337	-0.0285808	0.0195713	0.486195	-0.169885	0.155961	-0.357516	-0.114755
223460_at	CAMKK1	calcium/calmodulin-dependent protein kinase kinase 1, alpha	C2.4	-0.700344	-0.253676	0.350899	0.50688	0.718533	0.341157	0.221813	0.271314	0.291168	0.433121	0.411232	0.381161	0.297335	0.36303	0.28544	0.242284	0.0461595	-0.729588	0.155705
217196_s_at	CAMSAP2	calmodulin regulated spectrin-associated protein family, member 2	C2.9	-0.583609	-0.562209	0.184381	0.742473	0.545801	0.530716	0.657737	0.823825	0.632312	0.119819	0.267654	0.403008	-0.0185859	-0.118663	0.103934	0.104483	0.658647	-0.584337	-0.282727
225693_s_at	CAMTA1	calmodulin binding transcription activator 1	C2.4	-0.668437	-0.0763682	0.713605	0.419562	0.70955	0.117401	0.112148	0.141783	0.215259	0.456211	0.325474	0.354259	0.29304	0.397575	0.461999	0.0899426	-0.0846858	-0.686522	0.219266
212948_at	CAMTA2	calmodulin binding transcription activator 2	C2.3	-0.49586	-0.528223	0.238134	0.689944	0.459939	0.277529	0.478131	0.58781	0.418621	0.062734	0.0870918	0.296906	-0.107958	-0.027015	0.303494	-0.0321469	0.431936	-0.479705	-0.223579
200722_s_at	CAPRIN1	cell cycle associated protein 1	C2.4	-0.732771	-0.217645	0.45243	0.590627	0.78842	0.423778	0.250103	0.257032	0.229405	0.492235	0.650913	0.202631	0.25356	0.17825	0.254829	0.485172	0.00854024	-0.678998	-0.069543
221846_s_at	CASKIN2	CASK interacting protein 2	C2.4	-0.661331	0.0222298	-0.0091622	0.271592	0.686353	0.50613	0.2119	0.279827	0.337657	0.579779	0.460345	0.366111	0.486686	0.546725	-0.109773	0.334134	0.167695	-0.691092	0.299035
206788_s_at	CBFB	core-binding factor, beta subunit	C2.11	-0.378834	0.0215269	0.33711	0.414837	0.507893	0.359367	0.161168	0.0658118	0.239705	0.378938	0.716207	0.141192	0.264943	-0.054281	0.131918	0.529498	-0.104908	-0.395877	-0.160631
202047_s_at	CBX6	chromobox homolog 6	C2.6	-0.580746	-0.17634	0.368633	0.537486	0.512955	0.157686	0.280013	0.430333	0.431728	0.183064	0.0491161	0.675111	0.363849	0.258562	0.365906	-0.2553	0.206155	-0.574868	0.258107
234936_s_at	CC2D2A	coiled-coil and C2 domain containing 2A	C2.4	-0.465125	0.0256458	0.490361	0.450242	0.561777	0.122954	-0.0216562	-0.049929	-0.139279	0.47662	0.677252	-0.110262	0.0748536	0.0965319	0.363828	0.606342	-0.290837	-0.481137	-0.198195
225187_at	CCAR2	cell cycle and apoptosis regulator 2	C2.4	-0.610374	-0.295588	0.153454	0.655118	0.56186	0.372706	0.23351	0.634464	0.334976	0.236741	0.402478	0.275127	0.0872327	0.0267288	0.140246	0.336891	0.333987	-0.614866	-0.196258
228061_at	CCDC126	coiled-coil domain containing 126	C2.4	-0.741575	-0.371795	0.386402	0.715903	0.783455	0.433036	0.401108	0.530822	0.489437	0.440406	0.451563	0.516692	0.280271	0.300102	0.232667	0.229948	0.269204	-0.800727	0.0689085
226723_at	CCDC23	coiled-coil domain containing 23	C2.4	-0.551842	0.256125	0.0655858	0.139288	0.647896	0.426698	0.143269	0.0557213	0.40066	0.645178	0.410585	0.549077	0.721044	0.738003	-0.101981	0.137159	-0.0487112	-0.624379	0.637913
221912_s_at	CCDC28B	coiled-coil domain containing 28B	C2.4	-0.898441	-0.124851	0.293251	0.713754	0.921104	0.603431	0.357957	0.478332	0.448057	0.686893	0.632604	0.409955	0.408322	0.425306	0.213708	0.395869	0.165427	-0.879086	0.104082
211814_s_at	CCNE2	cyclin E2	C2.2	-0.177325	-0.17961	0.650425	0.297683	0.10015	-0.442208	-0.147295	0.0292605	-0.250846	-0.216481	-0.113924	0.0120894	-0.255171	-0.188103	0.695998	-0.12454	-0.178417	-0.175534	-0.217507
204645_at	CCNT2	cyclin T2	C2.3	-0.577104	-0.362266	0.0946424	0.719825	0.631318	0.608371	0.519207	0.624367	0.549505	0.291479	0.511489	0.247984	0.071435	-0.0224101	0.0534364	0.371255	0.455491	-0.616103	-0.264079
201947_s_at	CCT2	chaperonin containing TCP1, subunit 2 (beta)	C2.4	-0.812998	-0.192611	0.233631	0.525267	0.825028	0.49166	0.309923	0.298313	0.394411	0.527493	0.59114	0.447803	0.469916	0.455527	0.0595545	0.428579	0.10076	-0.797066	0.208173
200812_at	CCT7	chaperonin containing TCP1, subunit 7 (eta)	C2.4	-0.613727	-0.20055	0.494362	0.551236	0.756381	0.280362	0.272722	0.300927	0.319828	0.372785	0.430479	0.419744	0.301886	0.217938	0.295916	0.238694	0.108168	-0.700937	0.0581586
201974_s_at	CCZ1	CCZ1 vacuolar protein trafficking and biogenesis associated homolog (S. cerevisiae)	C2.4	-0.545218	-0.0461077	0.355342	0.336709	0.427869	-0.038592	0.095563	0.129214	0.0730518	0.149895	0.096478	0.386091	0.220092	0.284311	0.369679	0.021787	-0.0418565	-0.498043	0.148433
209543_s_at	CD34	CD34 molecule	C2.3	-0.464389	-0.318203	0.410882	0.531663	0.363312	-0.00710697	0.287065	0.402725	0.263553	-0.0624513	-0.0107348	0.265966	-0.0913753	-0.0266669	0.465424	-0.103501	0.273553	-0.461882	-0.173594
213055_at	CD47	CD47 molecule	C2.4	-0.326216	-0.365023	0.225171	0.535977	0.416079	0.305394	0.295607	0.380668	0.104704	0.224263	0.469465	-0.170204	-0.249325	-0.264127	0.139042	0.561532	0.219613	-0.379136	-0.541051
206508_at	CD70	CD70 molecule	C2.4	-0.63158	0.0306605	0.157972	0.240819	0.628434	0.377608	0.101641	0.124858	0.0925965	0.554689	0.605853	0.139944	0.368206	0.35527	0.00605758	0.541024	-0.0564128	-0.613441	0.122772
204695_at	CDC25A	cell division cycle 25A	C2.4	-0.567179	-0.131306	0.406896	0.445266	0.617311	0.1579	0.255379	0.395304	0.257976	0.339341	0.265037	0.339563	0.192478	0.296586	0.238755	0.141155	0.198301	-0.665758	0.0875466
219343_at	CDC37L1	cell division cycle 37-like 1	C2.4	-0.69284	-0.110738	0.351746	0.559504	0.754044	0.469119	0.306998	0.381656	0.593514	0.396575	0.430288	0.613265	0.502648	0.283066	0.158228	0.144394	0.160238	-0.688417	0.225557
203377_s_at	CDC40	cell division cycle 40	C2.4	-0.541711	-0.00289938	0.261184	0.515956	0.724986	0.40199	0.174302	0.263156	0.315501	0.542372	0.645366	0.296685	0.36567	0.234535	0.0908454	0.485577	0.0312303	-0.653766	0.0461133
209056_s_at	CDC5L	cell division cycle 5-like	C2.4	-0.609588	-0.0830678	0.401667	0.4649	0.648532	0.322791	0.0951727	0.121067	0.372854	0.461073	0.497914	0.398547	0.461945	0.380957	0.211974	0.202588	-0.11966	-0.592734	0.297832
230157_at	CDH24	cadherin 24, type 2	C2.4	-0.702643	-0.309416	0.451538	0.633838	0.685015	0.256284	0.41887	0.584325	0.479133	0.291655	0.225076	0.560233	0.201865	0.2824	0.308031	0.0290875	0.353503	-0.758141	0.0675197
210622_x_at	CDK10	cyclin-dependent kinase 10	C2.4	-0.41945	-0.342446	0.434977	0.493035	0.498469	0.322082	0.308314	0.244806	0.25212	0.302204	0.188333	0.135648	-0.0893103	0.119129	0.41572	0.0358826	0.121265	-0.442197	-0.130671
207318_s_at	CDK13	cyclin-dependent kinase 13	C2.6	-0.669397	-0.326063	0.373498	0.67325	0.670335	0.229543	0.418338	0.597134	0.633015	0.112487	0.112297	0.785887	0.345132	0.302806	0.297243	-0.162756	0.396715	-0.746291	0.215089
211502_s_at	CDK14	cyclin-dependent kinase 14	C2.4	-0.375532	0.144403	0.283433	0.39557	0.448007	0.0906247	-0.064565	-0.0619759	-0.111375	0.3282	0.722478	-0.0325168	0.21099	-0.020374	0.213888	0.652126	-0.290551	-0.391329	-0.184134
208824_x_at	CDK16	cyclin-dependent kinase 16	C2.4	-0.654344	-0.185931	0.642589	0.581904	0.770914	0.255825	0.247611	0.288557	0.166893	0.511968	0.410197	0.21886	0.118127	0.243669	0.487006	0.211507	0.043175	-0.696665	-0.0450231
1553112_s_at	CDK8	cyclin-dependent kinase 8	C2.4	-0.640965	-0.122142	0.320693	0.695086	0.70296	0.368352	0.116686	0.303451	0.249294	0.396659	0.609639	0.172077	0.196019	0.037892	0.337163	0.478105	-0.0145119	-0.62881	-0.171945
213182_x_at	CDKN1C	cyclin-dependent kinase inhibitor 1C (p57, Kip2)	C2.4	-0.791429	-0.430779	0.126054	0.605778	0.763357	0.700021	0.622947	0.637347	0.725407	0.431762	0.399364	0.580333	0.333596	0.347464	-0.035498	0.203108	0.504993	-0.781829	0.109226
204113_at	CELF1	CUGBP, Elav-like family member 1	C2.4	-0.704631	-0.152501	0.346154	0.441827	0.802918	0.544255	0.421772	0.357251	0.446398	0.575971	0.430983	0.442845	0.405346	0.446705	0.0870161	0.187336	0.220697	-0.713662	0.218614
223654_s_at	CELF4	CUGBP, Elav-like family member 4	C2.4	-0.703772	-0.174802	0.36044	0.53921	0.650005	0.303237	0.348679	0.370724	0.442095	0.285068	0.254939	0.497362	0.348461	0.367309	0.286869	-0.00978136	0.177963	-0.673169	0.218118
1558953_s_at	CEP164	centrosomal protein 164kDa	C2.2	-0.319462	0.00427778	0.74329	0.293732	0.283694	-0.412137	-0.169384	-0.0219032	-0.0407111	-0.15824	0.000331953	0.389391	0.159674	0.0237532	0.652619	-0.148943	-0.234798	-0.345607	0.0767293
203492_x_at	CEP57	centrosomal protein 57kDa	C2.4	-0.474137	-0.0834136	0.41315	0.476307	0.496246	0.128075	0.0940155	0.130796	0.312553	0.163551	0.343876	0.396497	0.276444	0.105308	0.317041	0.209124	-0.071561	-0.49154	0.0369361
222151_s_at	CEP63	centrosomal protein 63kDa	C2.2	-0.538654	-0.0848141	0.524666	0.619133	0.617988	0.230855	0.259691	0.230181	0.508154	0.313798	0.445593	0.513979	0.388256	0.133573	0.348273	0.118965	-0.00497802	-0.582486	0.120226
228007_at	CEP85L	centrosomal protein 85kDa-like	C2.2	-0.364437	0.0749072	0.34648	0.473062	0.327299	-0.118191	-0.198148	0.0435604	0.162897	-0.00969307	0.192274	0.404837	0.307945	0.0147917	0.471938	0.0670453	-0.270358	-0.376909	0.108283
204258_at	CHD1	chromodomain helicase DNA binding protein 1	C2.3	-0.434036	-0.00398804	0.42332	0.57042	0.446316	0.098017	-0.0403876	0.205332	0.2672	0.122738	0.42722	0.323668	0.246318	-0.0771077	0.388617	0.251314	-0.131798	-0.443744	-0.0643888
212539_at	CHD1L	chromodomain helicase DNA binding protein 1-like	C2.3	-0.617954	0.114681	0.236882	0.634088	0.612099	0.285345	0.106779	0.302844	0.391713	0.460054	0.485086	0.315275	0.373331	0.28497	0.226021	0.299023	-0.0317206	-0.632891	0.139568
208806_at	CHD3	chromodomain helicase DNA binding protein 3	C2.4	-0.711912	-0.169849	0.302061	0.566523	0.801648	0.528408	0.380809	0.338513	0.347403	0.683919	0.520084	0.301874	0.291114	0.395753	0.190984	0.330117	0.142737	-0.748597	0.0847592
201183_s_at	CHD4	chromodomain helicase DNA binding protein 4	C2.6	-0.53444	0.0462767	0.31694	0.378818	0.452739	-0.0397706	0.141033	0.317194	0.327928	0.118419	-0.123611	0.691922	0.399555	0.414169	0.377231	-0.35375	0.126249	-0.564087	0.414357
213965_s_at	CHD5	chromodomain helicase DNA binding protein 5	C2.4	-0.533812	-0.246518	0.519776	0.499241	0.579171	0.314994	0.232731	0.390429	0.332246	0.265146	0.228555	0.377575	0.134976	0.124631	0.410658	-0.0318764	0.180824	-0.547084	-0.0125214
225031_at	CHD6	chromodomain helicase DNA binding protein 6	C2.4	-0.707796	-0.509553	0.740867	0.67411	0.713233	0.173822	0.30891	0.425441	0.313253	0.159848	0.223039	0.451879	0.0822499	0.153697	0.558975	0.00437557	0.183984	-0.707722	-0.0396132
212571_at	CHD8	chromodomain helicase DNA binding protein 8	C2.3	-0.422126	-0.41034	0.600447	0.669053	0.401502	-0.0718258	0.186489	0.263775	0.180775	0.0206899	0.114211	0.117153	-0.210323	-0.0353585	0.594196	-0.0155023	0.0483132	-0.401611	-0.225395
218571_s_at	CHMP4A	charged multivesicular body protein 4A	C2.14	-0.680424	0.0515517	-0.122131	0.344109	0.645094	0.576519	0.273946	0.459285	0.583704	0.578297	0.341554	0.570333	0.616147	0.681191	-0.248624	0.128818	0.277282	-0.698005	0.540529
221799_at	CHPF2	chondroitin polymerizing factor 2	C2.4	-0.464054	0.402848	0.0994639	0.0494526	0.407984	-0.0140162	-0.221367	-0.0795578	0.165561	0.315169	0.10611	0.489456	0.631862	0.651299	0.16228	-0.0804609	-0.271141	-0.489584	0.678906
206735_at	CHRNA4	cholinergic receptor, nicotinic, alpha 4 (neuronal)	C2.9	-0.395723	-0.567477	0.496497	0.518651	0.343155	0.0289697	0.31964	0.620508	0.283825	-0.12996	-0.111157	0.303101	-0.238235	-0.0853704	0.403866	-0.190244	0.442206	-0.419401	-0.236428
242100_at	CHSY3	chondroitin sulfate synthase 3	C2.4	-0.518646	-0.0236196	0.417781	0.331314	0.623325	0.170603	0.0711895	0.225612	0.0881419	0.474582	0.22595	0.177919	0.164874	0.442191	0.261737	0.125115	0.0207203	-0.588303	0.18073
209927_s_at	CHTOP	chromatin target of PRMT1	C2.4	-0.891821	-0.195426	0.349418	0.693094	0.89076	0.517929	0.342248	0.412061	0.526845	0.608447	0.618019	0.566524	0.504273	0.432926	0.200059	0.363449	0.112912	-0.90113	0.22471
218597_s_at	CISD1	CDGSH iron sulfur domain 1	C2.2	-0.447678	-0.614627	0.64742	0.468233	0.436639	0.125656	0.314235	0.309243	0.131115	0.0404145	0.0703691	0.121722	-0.248689	-0.0552797	0.478494	-0.0232096	0.214425	-0.404225	-0.265485
223377_x_at	CISH	cytokine inducible SH2-containing protein	C2.4	-0.537004	-0.372753	0.430045	0.578054	0.66604	0.276971	0.376347	0.458733	0.400075	0.269453	0.294862	0.440692	0.152418	0.204421	0.248804	0.117573	0.291588	-0.67952	0.0215548
201897_s_at	CKS1B	CDC28 protein kinase regulatory subunit 1B	C2.10	-0.74443	-0.00140406	0.0393285	0.556448	0.795656	0.68265	0.337745	0.360513	0.472336	0.737984	0.652358	0.39579	0.501228	0.463715	-0.0408501	0.449851	0.141373	-0.741977	0.191603
219500_at	CLCF1	cardiotrophin-like cytokine factor 1	C2.4	-0.737403	-0.235835	0.294257	0.495664	0.71319	0.436112	0.342172	0.395936	0.515352	0.419906	0.379123	0.636041	0.461406	0.466317	0.104397	0.101798	0.21289	-0.734018	0.314932
201768_s_at	CLINT1	clathrin interactor 1	C2.4	-0.583314	0.108175	0.325644	0.442798	0.754602	0.382419	0.167766	0.149388	0.285479	0.574904	0.687712	0.299883	0.453001	0.307268	0.108949	0.496019	-0.0454675	-0.675726	0.116226
202140_s_at	CLK3	CDC-like kinase 3	C2.3	-0.614056	-0.317921	0.34891	0.750382	0.662345	0.414567	0.36587	0.342522	0.36154	0.413357	0.528292	0.213407	0.0927023	0.0921767	0.325327	0.370586	0.0954748	-0.624552	-0.166836
210346_s_at	CLK4	CDC-like kinase 4	C2.9	-0.483554	-0.694453	0.436562	0.717616	0.403925	0.242721	0.530506	0.764216	0.610661	-0.193944	-0.00438908	0.466898	-0.150658	-0.224364	0.310184	-0.141483	0.596995	-0.474964	-0.290733
202799_at	CLPP	caseinolytic mitochondrial matrix peptidase proteolytic subunit	C2.4	-0.6518	-0.206217	0.215452	0.462469	0.67171	0.429335	0.253853	0.333908	0.343412	0.509506	0.266766	0.282867	0.225583	0.532602	0.212677	0.0565182	0.13331	-0.647254	0.244749
243258_at	CLUH	clustered mitochondria (cluA/CLU1) homolog	C2.4	-0.730149	-0.304729	0.48231	0.567225	0.726137	0.206847	0.342716	0.503287	0.329547	0.247669	0.210122	0.469224	0.178335	0.324052	0.36171	0.0497001	0.298553	-0.791752	0.081789
200860_s_at	CNOT1	CCR4-NOT transcription complex, subunit 1	C2.4	-0.813718	-0.21987	0.271997	0.752177	0.859174	0.565513	0.37698	0.543209	0.607748	0.470334	0.542113	0.619791	0.471164	0.286409	0.16432	0.285568	0.243985	-0.820033	0.126159
222182_s_at	CNOT2	CCR4-NOT transcription complex, subunit 2	C2.4	-0.748633	-0.210357	0.443628	0.662162	0.859253	0.419899	0.274198	0.360645	0.411896	0.440641	0.602665	0.452517	0.386294	0.261646	0.261733	0.37944	0.0875479	-0.798622	0.0699009
203239_s_at	CNOT3	CCR4-NOT transcription complex, subunit 3	C2.4	-0.62205	-0.186477	0.249219	0.53619	0.631348	0.500525	0.281376	0.266946	0.269805	0.487507	0.630573	0.184097	0.214162	0.0945013	0.0988026	0.531185	0.0815002	-0.563995	-0.147493
227119_at	CNOT6L	CCR4-NOT transcription complex, subunit 6-like	C2.4	-0.59379	0.210829	0.108534	0.399	0.578743	0.202725	0.0547672	0.243939	0.335913	0.349258	0.220907	0.504946	0.49131	0.464945	0.234936	0.0319225	0.0137498	-0.628096	0.347487
202162_s_at	CNOT8	CCR4-NOT transcription complex, subunit 8	C2.4	-0.525744	-0.285044	0.455573	0.452369	0.502685	0.0637992	0.0804538	0.147554	0.0685224	0.0713638	0.230338	0.171739	0.0676454	0.0695893	0.428349	0.149592	-0.035642	-0.475019	-0.0672802
219420_s_at	COA7	cytochrome c oxidase assembly factor 7 (putative)	C2.4	-0.447599	0.127743	0.196357	0.170836	0.403633	-0.0433838	-0.0284494	0.132703	0.0978907	0.0745917	0.0530661	0.522268	0.406472	0.353268	0.248112	-0.0423882	-0.0447811	-0.478032	0.317089
227784_s_at	COG1	component of oligomeric golgi complex 1	C2.3	-0.285935	-0.379298	0.486135	0.496877	0.310773	-0.0350272	0.0540771	0.205645	0.0308434	-0.00321593	0.0256941	0.0316701	-0.222855	-0.156744	0.57863	-0.0343635	0.0438941	-0.29826	-0.2899
216993_s_at	COL11A2	collagen, type XI, alpha 2	C2.4	-0.730665	-0.241131	0.435391	0.548847	0.713655	0.314584	0.481789	0.468309	0.445614	0.324021	0.251094	0.439096	0.226369	0.28254	0.278143	0.0343898	0.342549	-0.722797	0.0677151
202310_s_at	COL1A1	collagen, type I, alpha 1	C2.12	0.515166	0.863424	-0.304318	-0.752036	-0.507183	-0.512923	-0.739678	-0.781885	-0.642864	0.0487231	-0.181468	-0.35851	0.218442	0.250625	-0.177547	-0.0619735	-0.708	0.511693	0.435828
202403_s_at	COL1A2	collagen, type I, alpha 2	C2.12	0.370125	0.950901	-0.318988	-0.672944	-0.338611	-0.36816	-0.706107	-0.763603	-0.553009	0.163509	0.0474824	-0.229481	0.425288	0.292299	-0.222516	0.122283	-0.741753	0.362453	0.479534
218439_s_at	COMMD10	COMM domain containing 10	C2.4	-0.83365	-0.331266	0.465211	0.601347	0.790408	0.448019	0.324488	0.385288	0.393182	0.463261	0.497305	0.467141	0.322609	0.337987	0.2887	0.277355	0.135621	-0.79599	0.0943149
209132_s_at	COMMD4	COMM domain containing 4	C2.4	-0.757223	-0.144589	0.030185	0.539635	0.688714	0.598674	0.591475	0.542715	0.625637	0.503832	0.392337	0.570725	0.460555	0.387654	-0.0757897	0.181998	0.432054	-0.738213	0.199951
218760_at	COQ6	coenzyme Q6 monooxygenase	C2.4	-0.78906	-0.217649	0.655939	0.505644	0.756106	0.182871	0.194105	0.262226	0.204394	0.446344	0.282341	0.327655	0.212705	0.414488	0.504701	0.0801755	0.0255851	-0.767495	0.157034
202698_x_at	COX4I1	cytochrome c oxidase subunit IV isoform 1	C2.2	-0.385121	-0.705801	0.359215	0.348311	0.331278	0.199742	0.48307	0.46164	0.12657	-0.0900303	-0.116034	0.0635265	-0.38365	-0.0820129	0.331218	-0.120318	0.490362	-0.359896	-0.341366
203663_s_at	COX5A	cytochrome c oxidase subunit Va	C2.2	-0.216179	-0.584047	0.737759	0.380103	0.259374	-0.0577208	0.265312	0.214773	-0.104954	-0.0447203	-0.0340314	-0.140413	-0.503005	-0.265407	0.605966	-0.0883202	0.163264	-0.196703	-0.484206
213735_s_at	COX5B	cytochrome c oxidase subunit Vb	C2.4	-0.509907	-0.272681	0.773365	0.446342	0.497162	-0.0236635	0.235186	0.24118	0.102043	0.120964	0.0605454	0.292973	-0.0400365	0.0598906	0.621317	-0.096184	0.0842414	-0.484582	-0.124792
201441_at	COX6B1	cytochrome c oxidase subunit VIb polypeptide 1 (ubiquitous)	C2.4	-0.436524	0.0309568	0.439291	0.122894	0.517672	0.0525148	-0.094537	0.00704277	-0.0534976	0.400841	0.20083	0.125589	0.196194	0.450575	0.337724	0.0981764	-0.166599	-0.523154	0.253853
222903_s_at	CPEB1	cytoplasmic polyadenylation element binding protein 1	C2.3	-0.776106	-0.216666	0.249831	0.795905	0.783721	0.54728	0.339395	0.562651	0.704909	0.43188	0.530545	0.622546	0.4573	0.258236	0.165929	0.231238	0.247903	-0.777421	0.132351
224828_at	CPEB4	cytoplasmic polyadenylation element binding protein 4	C2.4	-0.51281	-0.424517	0.576303	0.56687	0.509755	0.163604	0.312732	0.249344	0.351779	0.0299832	0.291518	0.371504	0.129414	-0.0523592	0.394869	0.0631776	0.100275	-0.459337	-0.0989853
217866_at	CPSF7	cleavage and polyadenylation specific factor 7, 59kDa	C2.3	-0.602742	-0.541917	0.442993	0.848372	0.599462	0.368609	0.5285	0.66506	0.415518	0.193466	0.262111	0.277736	-0.12464	-0.090313	0.427355	0.088395	0.441415	-0.598741	-0.358424
211808_s_at	CREBBP	CREB binding protein	C2.4	-0.564789	-0.281812	0.627049	0.542287	0.588736	0.184177	0.34638	0.275557	0.237532	0.381413	0.230894	0.262552	0.0863852	0.178438	0.452068	-0.00219768	0.101096	-0.53993	-0.0110362
225957_at	CREBRF	CREB3 regulatory factor	C2.4	-0.782581	-0.106215	0.398575	0.680426	0.851223	0.462395	0.296997	0.400684	0.522599	0.452968	0.57848	0.486437	0.428045	0.29718	0.254371	0.315062	0.120484	-0.803687	0.11377
213584_s_at	CREBZF	CREB/ATF bZIP transcription factor	C2.3	-0.698004	-0.0109162	0.239596	0.719782	0.743821	0.476068	0.28845	0.378647	0.408416	0.576344	0.713641	0.279614	0.353215	0.228119	0.152057	0.512303	0.0764877	-0.718145	-0.0227027
223475_at	CRISPLD1	cysteine-rich secretory protein LCCL domain containing 1	C2.4	-0.414994	0.215076	0.40494	0.253033	0.406498	-0.185243	-0.307541	-0.200092	-0.0996167	0.185014	0.272833	0.221404	0.363945	0.15083	0.449348	0.228434	-0.440228	-0.409019	0.171464
202646_s_at	CSDE1	cold shock domain containing E1, RNA-binding	C2.3	-0.738336	-0.561291	0.383243	0.743347	0.764163	0.519607	0.535928	0.715739	0.642239	0.270367	0.316498	0.59523	0.200892	0.180978	0.20944	0.0615281	0.481155	-0.759356	0.00723316
201112_s_at	CSE1L	CSE1 chromosome segregation 1-like (yeast)	C2.4	-0.601609	-0.192078	0.338181	0.672344	0.670506	0.42822	0.256781	0.336956	0.289113	0.559409	0.567166	0.100129	0.109784	0.0905592	0.227768	0.450549	0.0760609	-0.573533	-0.180845
207442_at	CSF3	colony stimulating factor 3 (granulocyte)	C2.4	-0.517385	-0.53507	0.334263	0.585006	0.490058	0.33904	0.301488	0.595171	0.398318	0.0764474	0.0425219	0.312444	-0.0938664	0.0887586	0.331911	-0.108525	0.36814	-0.480335	-0.111191
206562_s_at	CSNK1A1	casein kinase 1, alpha 1	C2.4	-0.716101	0.0283481	0.28326	0.475288	0.81559	0.556329	0.371949	0.24711	0.462019	0.637624	0.645997	0.495918	0.592763	0.377332	0.0584824	0.362523	0.0700142	-0.712435	0.221416
222015_at	CSNK1E	casein kinase 1, epsilon	C2.4	-0.585491	0.0325075	0.0770207	0.286547	0.654993	0.474333	0.325651	0.192883	0.322663	0.706579	0.506607	0.229786	0.410936	0.589296	-0.12281	0.310603	0.125157	-0.63356	0.32061
211126_s_at	CSRP2	cysteine and glycine-rich protein 2	C2.4	-0.551491	0.32624	0.251012	0.371897	0.60899	0.185044	-0.0238053	0.0329005	0.146098	0.527139	0.639492	0.372546	0.576342	0.355544	0.125496	0.490561	-0.246812	-0.622629	0.253385
201220_x_at	CTBP2	C-terminal binding protein 2	C2.4	-0.773663	-0.380327	0.348173	0.687472	0.771317	0.560593	0.491522	0.674584	0.556272	0.397684	0.507656	0.431679	0.216804	0.110361	0.140091	0.305959	0.441431	-0.783813	-0.103668
202521_at	CTCF	CCCTC-binding factor (zinc finger protein)	C2.3	-0.520471	-0.309501	0.461725	0.765699	0.509363	0.206048	0.182992	0.459359	0.490713	0.102288	0.27763	0.484376	0.167593	-0.105659	0.41326	0.0945763	0.101751	-0.507503	-0.102084
1555106_a_at	CTDSPL2	CTD (carboxy-terminal domain, RNA polymerase II, polypeptide A) small phosphatase like 2	C2.4	-0.508624	-0.181326	0.71017	0.672474	0.630608	0.0934697	0.228373	0.169605	0.126389	0.318432	0.484537	0.194751	0.0635989	-0.0464059	0.601303	0.272324	-0.0814672	-0.553337	-0.238822
221021_s_at	CTNNBL1	catenin, beta like 1	C2.4	-0.784417	-0.0460652	0.184975	0.609119	0.737538	0.485008	0.365954	0.52105	0.64465	0.449268	0.393114	0.663298	0.526852	0.396971	0.14411	0.117538	0.257386	-0.78716	0.268127
205653_at	CTSG	cathepsin G	C2.4	-0.645951	-0.349778	0.189693	0.448892	0.68794	0.467827	0.6747	0.420281	0.523145	0.298147	0.300325	0.569526	0.32684	0.365795	0.0326847	0.0666937	0.444863	-0.704974	0.160733
214450_at	CTSW	cathepsin W	C2.2	-0.449273	-0.177282	0.699768	0.396986	0.437733	-0.147648	0.0325512	0.111815	0.0489642	0.039692	0.0640444	0.223832	-0.00586286	0.0884411	0.625683	-0.0702573	-0.0531673	-0.446638	-0.0556207
203532_x_at	CUL5	cullin 5	C2.4	-0.62019	-0.139029	0.516672	0.403909	0.720998	0.317731	0.220163	0.128452	0.314195	0.432298	0.48856	0.39095	0.407249	0.354924	0.2112	0.224822	-0.0331368	-0.618891	0.216006
214743_at	CUX1	cut-like homeobox 1	C2.9	-0.5719	-0.519804	0.267259	0.557769	0.464705	0.412298	0.645117	0.753106	0.578311	0.0651428	0.0253888	0.471078	-0.0132679	0.0223449	0.166164	-0.153753	0.678144	-0.526585	-0.163971
213072_at	CYHR1	cysteine/histidine-rich 1	C2.2	-0.287783	-0.0685251	0.71807	0.25727	0.318382	-0.234813	-0.125777	-0.127724	-0.261109	0.160672	0.215157	-0.130551	-0.127708	-0.000163024	0.573589	0.160458	-0.296514	-0.279651	-0.157882
221903_s_at	CYLD	cylindromatosis (turban tumor syndrome)	C2.4	-0.654019	-0.101914	0.186381	0.570094	0.652946	0.488759	0.253653	0.304534	0.493661	0.48336	0.654051	0.431465	0.445609	0.201428	0.0106058	0.485023	0.0703583	-0.649318	0.0833301
235966_at	DAB2IP	DAB2 interacting protein	C2.4	-0.864177	-0.2397	0.278122	0.701012	0.76498	0.434954	0.360683	0.524235	0.530066	0.379925	0.370644	0.647832	0.417727	0.351345	0.255285	0.168772	0.235895	-0.836232	0.17628
221934_s_at	DALRD3	DALR anticodon binding domain containing 3	C2.4	-0.60393	-0.525364	0.254281	0.682219	0.606523	0.519562	0.611073	0.488996	0.527078	0.351507	0.374916	0.295502	0.0871224	0.110078	0.108669	0.185854	0.365608	-0.565121	-0.0950107
212595_s_at	DAZAP2	DAZ associated protein 2	C2.11	-0.707534	-0.0392589	0.299066	0.661855	0.773389	0.465098	0.147514	0.289689	0.240799	0.619123	0.780605	0.189798	0.306159	0.218014	0.243252	0.606201	-0.0642247	-0.72653	-0.0586982
209782_s_at	DBP	D site of albumin promoter (albumin D-box) binding protein	C2.4	-0.613909	0.20373	0.187673	0.38902	0.613406	0.279918	-0.0323464	0.0587917	0.157402	0.503742	0.586836	0.344248	0.50818	0.36395	0.195645	0.440053	-0.235453	-0.62161	0.221364
221849_s_at	DCAF15	DDB1 and CUL4 associated factor 15	C2.4	-0.509444	0.00111682	0.190125	0.276661	0.564223	0.323786	0.0790769	0.0909502	0.0782524	0.419647	0.522154	0.159674	0.283402	0.333013	0.0661637	0.447196	-0.0808495	-0.528635	0.0961251
209592_s_at	DCAF7	DDB1 and CUL4 associated factor 7	C2.4	-0.664605	-0.00674813	0.242318	0.408595	0.730509	0.405236	0.145191	0.213383	0.238079	0.64132	0.533526	0.240682	0.360159	0.546511	0.138856	0.348464	-0.0220365	-0.723703	0.258419
222101_s_at	DCHS1	dachsous cadherin-related 1	C2.3	-0.208009	0.217121	0.355212	0.140469	0.120559	-0.434062	-0.261859	-0.0452359	-0.217575	-0.0817602	-0.136807	0.279141	0.127983	0.158241	0.526133	-0.178028	-0.235924	-0.241427	0.129245
227333_at	DCUN1D3	DCN1, defective in cullin neddylation 1, domain containing 3	C2.4	-0.748214	0.00685453	0.133281	0.43751	0.747745	0.556865	0.269525	0.349928	0.525068	0.632944	0.536797	0.505488	0.558885	0.58073	-0.0114704	0.277904	0.136508	-0.787559	0.384618
208719_s_at	DDX17	DEAD (Asp-Glu-Ala-Asp) box helicase 17	C2.3	-0.680893	-0.15914	0.569515	0.763124	0.732913	0.261416	0.184894	0.235371	0.275022	0.341497	0.643465	0.302334	0.264476	0.00807761	0.452017	0.441098	-0.0883434	-0.663049	-0.141722
208895_s_at	DDX18	DEAD (Asp-Glu-Ala-Asp) box polypeptide 18	C2.2	-0.374179	-0.0471889	0.564745	0.370627	0.326841	-0.215378	-0.083896	0.163857	0.0516348	-0.0294851	0.0621657	0.342868	0.134509	0.0588704	0.510551	-0.0763001	-0.0890906	-0.384177	0.0390176
225549_at	DDX6	DEAD (Asp-Glu-Ala-Asp) box helicase 6	C2.4	-0.690922	-0.264153	0.324976	0.64909	0.724134	0.373187	0.463533	0.473006	0.656849	0.333154	0.361703	0.700014	0.424311	0.359366	0.170604	0.0947931	0.277946	-0.780783	0.23744
202860_at	DENND4B	DENN/MADD domain containing 4B	C2.4	-0.464949	-0.317553	0.631115	0.605382	0.487822	-0.0177784	0.123605	0.225384	0.0494659	0.107491	0.264652	0.0791561	-0.138917	-0.0825636	0.593878	0.144906	0.0126233	-0.45421	-0.297198
241748_x_at	DGCR14	DiGeorge syndrome critical region gene 14	C2.4	-0.660663	-0.131201	0.176143	0.422249	0.725206	0.433158	0.3928	0.451275	0.403683	0.446894	0.267111	0.442768	0.334973	0.488842	0.0617234	0.0852892	0.320149	-0.710621	0.243459
203385_at	DGKA	diacylglycerol kinase, alpha 80kDa	C2.3	-0.661361	-0.200037	0.231498	0.725628	0.708597	0.447942	0.30915	0.409799	0.262358	0.595795	0.560149	0.134697	0.12025	0.180921	0.234832	0.454213	0.125099	-0.66748	-0.146665
207831_x_at	DHPS	deoxyhypusine synthase	C2.4	-0.81755	-0.188931	0.421887	0.553746	0.8673	0.446222	0.368263	0.301105	0.393685	0.55433	0.623336	0.435918	0.447561	0.432336	0.131555	0.394149	0.105584	-0.812536	0.181248
204800_s_at	DHRS12	dehydrogenase/reductase (SDR family) member 12	C2.3	-0.478249	-0.360104	0.210753	0.679054	0.491616	0.357825	0.383395	0.397756	0.517988	0.159506	0.278755	0.383211	0.109898	-0.0679227	0.27947	0.0922007	0.243431	-0.453916	-0.161185
201386_s_at	DHX15	DEAH (Asp-Glu-Ala-His) box helicase 15	C2.3	-0.603992	-0.01979	0.390677	0.603443	0.662718	0.340198	0.206028	0.0642676	0.264864	0.486833	0.719381	0.215143	0.34397	0.0993011	0.244158	0.544769	-0.166988	-0.578564	-0.0433754
223138_s_at	DHX36	DEAH (Asp-Glu-Ala-His) box polypeptide 36	C2.6	-0.369388	0.0214023	0.283	0.153129	0.283871	-0.0454269	0.00671232	0.0412652	0.286641	-0.128195	0.109265	0.698305	0.537823	0.142396	0.185885	-0.0982119	-0.0623043	-0.370833	0.345463
212107_s_at	DHX9	DEAH (Asp-Glu-Ala-His) box helicase 9	C2.11	-0.396185	0.0388512	0.267024	0.487727	0.458534	0.178807	0.0254252	0.01343	0.0978892	0.334309	0.641048	0.169121	0.302396	0.0218174	0.200495	0.496714	-0.244754	-0.399053	-0.0534013
211150_s_at	DLAT	dihydrolipoamide S-acetyltransferase	C2.2	-0.190974	-0.207986	0.681445	0.269032	0.301555	-0.0229832	0.104112	-0.0419778	-0.0772368	0.0956459	0.250002	-0.0270381	-0.132193	-0.212536	0.452504	0.158085	-0.123469	-0.173188	-0.313932
204592_at	DLG4	discs, large homolog 4 (Drosophila)	C2.4	-0.443265	-0.0813775	0.513158	0.376731	0.441184	0.0295188	0.083824	0.186096	0.0214383	0.187238	0.180946	0.194687	0.079301	0.0427175	0.38335	0.100957	0.0301756	-0.398531	-0.115951
202572_s_at	DLGAP4	discs, large (Drosophila) homolog-associated protein 4	C2.4	-0.61004	0.0354505	0.333486	0.489763	0.707863	0.335805	0.208459	0.13727	0.132728	0.697231	0.659631	0.090857	0.262351	0.365563	0.196149	0.52148	-0.0733745	-0.656329	0.0120744
224163_s_at	DMAP1	DNA methyltransferase 1 associated protein 1	C2.4	-0.637338	-0.275647	0.479854	0.669872	0.711213	0.294193	0.435935	0.360666	0.370749	0.47861	0.31	0.307723	0.137288	0.310265	0.392109	0.0827152	0.178249	-0.68836	0.0352868
1554429_a_at	DMWD	dystrophia myotonica, WD repeat containing	C2.4	-0.42378	-0.235183	0.39043	0.568021	0.485568	0.169141	0.323275	0.340891	0.201565	0.21196	0.176651	0.216824	-0.0169784	0.0319488	0.422024	0.0248159	0.148954	-0.448303	-0.147491
222620_s_at	DNAJC1	DnaJ (Hsp40) homolog, subfamily C, member 1	C2.4	-0.643178	0.144042	0.031321	0.213124	0.572564	0.371407	0.274639	0.386188	0.52689	0.381862	0.0953001	0.755353	0.65194	0.619847	-0.0216094	-0.158788	0.258326	-0.64499	0.567062
221781_s_at	DNAJC10	DnaJ (Hsp40) homolog, subfamily C, member 10	C2.4	-0.813637	0.0854549	0.401812	0.582073	0.877078	0.432029	0.191343	0.276207	0.529134	0.630173	0.590902	0.617369	0.664227	0.499807	0.225712	0.263686	-0.033997	-0.837454	0.382053
1554451_s_at	DNAJC14	DnaJ (Hsp40) homolog, subfamily C, member 14	C2.4	-0.774775	-0.136845	0.0631292	0.589821	0.777286	0.743702	0.419534	0.526269	0.628882	0.649385	0.585636	0.492147	0.459076	0.402178	-0.0486239	0.362129	0.270548	-0.755993	0.171939
219861_at	DNAJC17	DnaJ (Hsp40) homolog, subfamily C, member 17	C2.4	-0.596881	-0.0895992	0.300572	0.343778	0.65248	0.282467	0.0184123	0.0443381	0.167672	0.512204	0.491486	0.223596	0.356011	0.437204	0.17477	0.363888	-0.16231	-0.612261	0.235912
225359_at	DNAJC19	DnaJ (Hsp40) homolog, subfamily C, member 19	C2.4	-0.591949	-0.29276	0.434534	0.548286	0.726642	0.464313	0.40164	0.261484	0.363133	0.49915	0.453913	0.244008	0.180278	0.228774	0.273524	0.208066	0.145234	-0.608046	-0.0187786
213097_s_at	DNAJC2	DnaJ (Hsp40) homolog, subfamily C, member 2	C2.2	-0.423921	0.130656	0.345763	0.432111	0.431207	0.099199	0.0741817	0.0596181	0.336523	0.129297	0.380746	0.514181	0.502066	-0.0570374	0.265831	0.162433	-0.133413	-0.373607	0.0787561
202416_at	DNAJC7	DnaJ (Hsp40) homolog, subfamily C, member 7	C2.4	-0.812771	-0.291729	0.29353	0.713267	0.816887	0.506463	0.498199	0.506281	0.505591	0.463262	0.400845	0.497167	0.288814	0.309314	0.259686	0.177634	0.299027	-0.784667	0.0483203
203105_s_at	DNM1L	dynamin 1-like	C2.4	-0.71122	-0.108951	0.486145	0.581048	0.847539	0.40796	0.224578	0.260418	0.329726	0.56925	0.60037	0.365033	0.381333	0.331832	0.271021	0.377287	-1.73e-06	-0.753324	0.105018
218457_s_at	DNMT3A	DNA (cytosine-5-)-methyltransferase 3 alpha	C2.4	-0.701955	-0.210349	0.491389	0.600451	0.705054	0.227663	0.286151	0.471725	0.522344	0.269592	0.135252	0.624075	0.342271	0.343109	0.419338	-0.158153	0.216308	-0.725786	0.248293
224825_at	DNTTIP1	deoxynucleotidyltransferase, terminal, interacting protein 1	C2.4	-0.857842	-0.10595	0.410599	0.671911	0.854027	0.452574	0.333345	0.468224	0.490676	0.559216	0.546074	0.501558	0.421071	0.403703	0.271215	0.289366	0.162329	-0.875406	0.152496
222003_s_at	DOCK6	dedicator of cytokinesis 6	C2.4	-0.595806	-0.239052	0.21997	0.525325	0.5638	0.405607	0.293768	0.382853	0.333224	0.45381	0.399532	0.315452	0.189411	0.25629	0.10104	0.283173	0.163802	-0.557612	0.00959743
216835_s_at	DOK1	docking protein 1, 62kDa (downstream of tyrosine kinase 1)	C2.4	-0.551642	-0.00568397	0.281712	0.382386	0.535212	0.260764	0.0759016	0.319669	0.107221	0.331484	0.354696	0.260823	0.238111	0.201327	0.195153	0.268029	0.0910841	-0.550585	-0.00368198
238662_at	DPH6	diphthamine biosynthesis 6	C2.4	-0.609715	-0.200525	0.596169	0.438868	0.725723	0.280927	0.136779	0.124484	0.130954	0.453069	0.549466	0.169484	0.210998	0.222426	0.334302	0.390953	-0.0907716	-0.634502	1.93e-05
219373_at	DPM3	dolichyl-phosphate mannosyltransferase polypeptide 3	C2.4	-0.807035	-0.0507873	0.172827	0.460262	0.802678	0.543897	0.340423	0.42472	0.580027	0.501652	0.431339	0.597525	0.590818	0.554339	0.0122812	0.160034	0.242819	-0.80624	0.391105
220939_s_at	DPP8	dipeptidyl-peptidase 8	C2.4	-0.581279	-0.290482	0.311434	0.606673	0.725569	0.538241	0.300816	0.367736	0.393813	0.477255	0.600534	0.248363	0.20514	0.150835	0.144814	0.434866	0.134977	-0.647226	-0.0674309
205493_s_at	DPYSL4	dihydropyrimidinase-like 4	C2.1	0.66192	0.259861	-0.308722	-0.457544	-0.691489	-0.299189	-0.257584	-0.250953	-0.33055	-0.397906	-0.431098	-0.437887	-0.369328	-0.41065	-0.145402	-0.241822	-0.0836975	0.720445	-0.249524
209188_x_at	DR1	down-regulator of transcription 1, TBP-binding (negative cofactor 2)	C2.4	-0.736561	-0.0821481	0.400435	0.523039	0.809537	0.396593	0.152419	0.16675	0.264761	0.55915	0.710024	0.411188	0.485444	0.351299	0.213097	0.497395	-0.0984109	-0.76452	0.152438
208430_s_at	DTNA	dystrobrevin, alpha	C2.4	-0.396977	0.1114	0.491176	0.229832	0.36967	-0.198347	-0.160323	-0.0439606	-0.111509	0.0524865	0.106995	0.310882	0.204942	0.213985	0.552756	-0.0194059	-0.255632	-0.408187	0.13047
226578_s_at	DUSP1	dual specificity phosphatase 1	C2.4	-0.61833	0.00103742	0.111966	0.255216	0.626282	0.335511	0.126821	0.26968	0.301667	0.499515	0.283846	0.354285	0.388475	0.712713	-0.00246958	0.11567	0.112416	-0.678122	0.452505
218759_at	DVL2	dishevelled segment polarity protein 2	C2.4	-0.48271	-0.141428	0.425899	0.35531	0.565001	0.067637	-0.00483893	0.118297	0.0272777	0.354748	0.262323	0.1936	0.120281	0.413146	0.351886	0.165237	-0.0931833	-0.588607	0.164667
201907_x_at	DVL3	dishevelled segment polarity protein 3	C2.4	-0.502056	0.159633	0.226725	0.250209	0.527322	0.108814	0.0109179	0.00094667	0.186813	0.393544	0.307872	0.476665	0.571858	0.391735	0.160771	0.125285	-0.139756	-0.503234	0.356933
204522_at	DXO	decapping exoribonuclease	C2.4	-0.543559	-0.306062	0.416736	0.415629	0.483508	0.0765364	0.103113	0.231284	0.15708	0.140377	0.112647	0.302012	0.101766	0.310199	0.372261	-0.0269231	0.0125038	-0.503109	0.145267
202969_at	DYRK2	dual-specificity tyrosine-(Y)-phosphorylation regulated kinase 2	C2.2	-0.666911	-0.0527702	0.776057	0.513849	0.68165	0.027832	0.0411573	0.123969	0.278176	0.240129	0.344465	0.548433	0.416522	0.210439	0.557213	0.066334	-0.150865	-0.658655	0.185974
218524_at	E4F1	E4F transcription factor 1	C2.4	-0.747547	-0.250099	0.273061	0.495621	0.768984	0.526299	0.330513	0.35327	0.504179	0.570152	0.433584	0.460283	0.413629	0.483578	0.0716947	0.202987	0.185368	-0.731587	0.271537
221399_at	EDA2R	ectodysplasin A2 receptor	C2.4	-0.60855	0.0641643	0.161828	0.436307	0.658488	0.328428	0.18928	0.24763	0.216061	0.487387	0.464749	0.185585	0.273356	0.43095	0.132649	0.33208	0.0548892	-0.646022	0.126404
202496_at	EDC4	enhancer of mRNA decapping 4	C2.4	-0.554475	-0.336174	0.442282	0.456527	0.547312	0.146127	0.293348	0.321363	0.130499	0.202624	0.187675	0.147961	-0.0405533	0.069805	0.378748	0.125335	0.223759	-0.544409	-0.183434
216235_s_at	EDNRA	endothelin receptor type A	C2.2	-0.525249	-0.0491513	0.508836	0.243578	0.551766	0.0774392	0.0580073	0.0824786	0.0201171	0.269672	0.315018	0.271094	0.216224	0.327093	0.339791	0.136763	-0.0505624	-0.544453	0.118461
204271_s_at	EDNRB	endothelin receptor type B	C2.4	-0.608479	-0.200072	0.479128	0.57144	0.748465	0.316003	0.244211	0.205428	0.137305	0.419917	0.626332	0.175569	0.184369	0.133099	0.30712	0.502021	-0.0172741	-0.664204	-0.127662
209572_s_at	EED	embryonic ectoderm development	C2.3	-0.655097	-0.439317	0.606102	0.918064	0.669749	0.287783	0.31854	0.549536	0.413075	0.211964	0.390191	0.334176	-0.0156534	-0.109405	0.577845	0.18765	0.196581	-0.658274	-0.303802
214036_at	EFNA5	ephrin-A5	C2.4	-0.77393	-0.175801	0.148434	0.578638	0.722271	0.578685	0.407249	0.50444	0.459957	0.471424	0.48493	0.375159	0.310585	0.321709	0.109471	0.301744	0.280457	-0.735075	0.0434029
202711_at	EFNB1	ephrin-B1	C2.13	-0.71288	0.130276	0.0510083	0.38974	0.707342	0.433692	0.167581	0.242919	0.493872	0.653962	0.490689	0.547412	0.679981	0.621676	-0.0415555	0.252224	0.0235263	-0.733739	0.499544
205031_at	EFNB3	ephrin-B3	C2.4	-0.560322	-0.189201	0.528406	0.517236	0.579224	0.0807397	0.120809	0.152688	-0.0771556	0.355127	0.414095	0.011167	-0.0291516	0.123339	0.447176	0.405374	-0.0850963	-0.57168	-0.195774
224314_s_at	EGLN1	egl-9 family hypoxia-inducible factor 1	C2.2	-0.306063	0.0487334	0.694502	0.189482	0.385063	-0.157508	-0.0917958	-0.166985	-0.110876	0.214766	0.302053	0.192188	0.220322	0.11292	0.456523	0.105248	-0.318256	-0.316847	0.0733315
223682_s_at	EIF1AD	eukaryotic translation initiation factor 1A domain containing	C2.2	-0.316893	-0.0246731	0.561391	0.334327	0.285729	-0.288478	-0.127101	-0.0442309	-0.227583	0.0661411	0.0751656	-0.0581345	-0.118866	0.0176694	0.615435	0.0604485	-0.24161	-0.308047	-0.126226
212351_at	EIF2B5	eukaryotic translation initiation factor 2B, subunit 5 epsilon, 82kDa	C2.4	-0.881123	-0.297552	0.418647	0.766453	0.87968	0.476093	0.50848	0.533915	0.533118	0.475851	0.500353	0.577603	0.36703	0.326044	0.326238	0.213149	0.290254	-0.906961	0.0773197
205321_at	EIF2S3	eukaryotic translation initiation factor 2, subunit 3 gamma, 52kDa	C2.11	-0.720096	0.126859	0.13052	0.393512	0.776862	0.657196	0.326079	0.180976	0.39155	0.758467	0.763412	0.349991	0.603042	0.426276	-0.0732597	0.543836	0.0158244	-0.701655	0.215255
200005_at	EIF3D	eukaryotic translation initiation factor 3, subunit D	C2.4	-0.717292	0.100831	0.251659	0.46797	0.613767	0.186321	0.148297	0.258329	0.442932	0.320593	0.297641	0.731443	0.6318	0.390481	0.253936	0.0588022	0.0101571	-0.703193	0.380298
210501_x_at	EIF3K	eukaryotic translation initiation factor 3, subunit K	C2.4	-0.725336	0.0555785	0.359464	0.400766	0.833152	0.399121	0.119835	0.214257	0.308578	0.616505	0.491579	0.424721	0.505148	0.525299	0.201999	0.283947	-0.0341392	-0.771779	0.319971
201303_at	EIF4A3	eukaryotic translation initiation factor 4A3	C2.4	-0.792477	-0.084862	0.126835	0.534875	0.713612	0.60162	0.304751	0.318719	0.536761	0.573295	0.598922	0.455288	0.526459	0.368495	-0.000988829	0.395522	0.0684207	-0.6949	0.231946
213571_s_at	EIF4E2	eukaryotic translation initiation factor 4E family member 2	C2.4	-0.75216	0.208238	0.111666	0.322074	0.665423	0.388025	0.0687352	0.197968	0.376374	0.643958	0.390177	0.536359	0.655968	0.656223	0.0596402	0.178898	-0.0580571	-0.698148	0.517667
208625_s_at	EIF4G1	eukaryotic translation initiation factor 4 gamma, 1	C2.4	-0.772381	-0.100694	0.172656	0.444476	0.738313	0.437666	0.418182	0.33363	0.548376	0.456612	0.437732	0.69189	0.633374	0.512928	0.00651498	0.190002	0.205245	-0.792578	0.390817
201935_s_at	EIF4G3	eukaryotic translation initiation factor 4 gamma, 3	C2.6	-0.593439	-0.315737	0.168741	0.629774	0.496627	0.376167	0.494514	0.631408	0.724371	0.176435	-0.0114049	0.703784	0.267016	0.260746	0.193951	-0.275265	0.470725	-0.576263	0.186851
201027_s_at	EIF5B	eukaryotic translation initiation factor 5B	C2.4	-0.843368	-0.3319	0.186724	0.719429	0.78732	0.655149	0.436949	0.601672	0.621396	0.443572	0.525119	0.463684	0.335836	0.286697	0.0918034	0.285887	0.341026	-0.776045	0.0573281
228260_at	ELAVL2	ELAV like neuron-specific RNA binding protein 2	C2.2	-0.215225	-0.370155	0.602426	0.449151	0.186189	-0.2085	0.0695418	0.260894	0.0469854	-0.255732	-0.134839	0.219987	-0.232921	-0.182762	0.615362	-0.224617	0.0779156	-0.223539	-0.245121
203822_s_at	ELF2	E74-like factor 2 (ets domain transcription factor)	C2.3	-0.482847	0.0959997	0.463996	0.621908	0.479964	-0.00590205	-0.155692	0.0009634	0.0597042	0.243576	0.514136	0.159646	0.260925	-0.0444856	0.492303	0.38645	-0.362105	-0.439056	-0.0775907
203617_x_at	ELK1	ELK1, member of ETS oncogene family	C2.4	-0.570054	-0.29502	0.241871	0.530942	0.581108	0.270676	0.327029	0.604796	0.389521	0.177127	0.168163	0.511291	0.169672	0.311698	0.153122	0.0169898	0.398147	-0.657811	0.0895532
204095_s_at	ELL	elongation factor RNA polymerase II	C2.14	-0.56952	0.252098	0.10974	0.237841	0.582855	0.183321	0.0262088	0.0737878	0.203667	0.642897	0.244578	0.434719	0.544134	0.812215	0.127659	0.0389074	-0.124071	-0.643911	0.601416
224727_at	EMC10	ER membrane protein complex subunit 10	C2.4	-0.498395	-0.25573	0.403153	0.387087	0.460111	0.0971959	0.416042	0.302187	0.326946	0.0429059	0.0273192	0.517368	0.182231	0.220374	0.338736	-0.215243	0.29444	-0.510138	0.0922064
221255_s_at	EMC6	ER membrane protein complex subunit 6	C2.4	-0.629252	-0.201135	0.362441	0.386349	0.7659	0.41493	0.261445	0.16992	0.234726	0.556275	0.52034	0.204297	0.286471	0.376891	0.120816	0.379019	0.0420716	-0.660901	0.118994
204824_at	ENDOG	endonuclease G	C2.4	-0.492301	-0.222166	0.666756	0.358208	0.495461	-0.0098333	0.174145	0.0986791	0.0555564	0.184604	0.164451	0.245109	0.0687389	0.179945	0.535365	0.00921677	-0.0371886	-0.512177	0.00478404
65635_at	ENGASE	endo-beta-N-acetylglucosaminidase	C2.1	0.57925	0.205365	-0.426084	-0.503261	-0.741948	-0.355965	-0.293949	-0.311961	-0.391499	-0.400946	-0.414783	-0.395502	-0.300178	-0.296159	-0.191395	-0.195193	-0.14938	0.652565	-0.116596
228403_at	ENHO	energy homeostasis associated	C2.4	-0.549585	-0.389743	0.141238	0.614541	0.535412	0.481954	0.602374	0.529568	0.415737	0.282817	0.448447	0.250786	0.0336556	0.0471022	0.0361746	0.360149	0.391325	-0.578074	-0.209575
209392_at	ENPP2	ectonucleotide pyrophosphatase/phosphodiesterase 2	C2.3	-0.395243	-0.391592	-0.00694218	0.628237	0.33698	0.463445	0.335201	0.462629	0.387409	0.142115	0.372689	0.038905	-0.122197	-0.187725	0.0864923	0.340383	0.290282	-0.334101	-0.383056
202221_s_at	EP300	E1A binding protein p300	C2.3	-0.586248	-0.468834	0.223948	0.756388	0.629949	0.566608	0.432627	0.765372	0.680629	0.244784	0.257529	0.447584	0.0643013	0.100507	0.158216	0.048759	0.528217	-0.624135	-0.111057
220119_at	EPB41L4A	erythrocyte membrane protein band 4.1 like 4A	C2.9	-0.484304	-0.622614	0.382951	0.688207	0.449606	0.271315	0.486347	0.709422	0.441342	0.00313157	-0.0911911	0.375226	-0.194663	-0.0616998	0.437455	-0.240959	0.517671	-0.48119	-0.232977
225838_at	EPC2	enhancer of polycomb homolog 2 (Drosophila)	C2.6	-0.642736	-0.0640299	0.333832	0.436065	0.491205	0.0335786	0.102683	0.162339	0.359511	0.105201	0.127957	0.645425	0.457426	0.372909	0.343528	-0.07514	-0.0383948	-0.60074	0.370747
230425_at	EPHB1	EPH receptor B1	C2.4	-0.455363	-0.153749	0.443479	0.403375	0.532115	0.230258	0.207016	0.00208713	-0.0576068	0.382472	0.623692	-0.0819136	0.0406215	-0.0474277	0.262033	0.602654	-0.123957	-0.445997	-0.294734
216680_s_at	EPHB4	EPH receptor B4	C2.4	-0.327025	-0.507875	0.174063	0.411576	0.256733	0.11543	0.179765	0.377797	0.0645125	0.0187523	0.0973736	0.0394422	-0.240215	-0.0815608	0.17405	0.190236	0.234473	-0.299246	-0.299514
221141_x_at	EPN1	epsin 1	C2.4	-0.818167	-0.107747	0.4141	0.497075	0.873717	0.398065	0.243062	0.359756	0.343731	0.585186	0.50854	0.476125	0.43575	0.521718	0.233403	0.289498	0.105375	-0.874488	0.246211
232438_at	EPS15L1	epidermal growth factor receptor pathway substrate 15-like 1	C2.4	-0.544161	-0.260755	0.644707	0.461209	0.509518	0.0862345	0.178865	0.334122	0.18773	0.200052	0.199127	0.273636	0.023157	0.135747	0.437253	0.0463992	0.137927	-0.553956	-0.067623
203720_s_at	ERCC1	excision repair cross-complementation group 1	C2.4	-0.632507	-0.0448055	0.525408	0.391899	0.645333	0.168362	0.115153	0.150066	0.020331	0.457324	0.470245	0.118257	0.172566	0.265001	0.367425	0.324669	-0.0672189	-0.598592	-0.0262826
216032_s_at	ERGIC3	ERGIC and golgi 3	C2.12	0.254744	0.729347	-0.462977	-0.703841	-0.289545	-0.201353	-0.494	-0.51465	-0.236345	0.135726	-0.2221	-0.0355335	0.428995	0.539316	-0.354129	-0.201838	-0.402795	0.259974	0.698787
240604_at	ERI2	ERI1 exoribonuclease family member 2	C2.1	0.594722	0.11931	-0.3594	-0.51084	-0.704232	-0.295459	-0.274193	-0.341714	-0.341216	-0.448014	-0.372225	-0.44452	-0.312024	-0.319828	-0.21132	-0.20129	-0.148686	0.698422	-0.137126
208973_at	ERI3	ERI1 exoribonuclease family member 3	C2.4	-0.6668	-0.0348087	0.484483	0.348354	0.740422	0.214891	0.125501	0.133214	0.152122	0.556994	0.298233	0.349365	0.354583	0.634972	0.329962	0.052071	-0.053382	-0.683868	0.355217
208959_s_at	ERP44	endoplasmic reticulum protein 44	C2.4	-0.660601	0.326114	0.0872469	0.329002	0.776812	0.538068	0.142952	0.170157	0.433023	0.749471	0.676571	0.506732	0.780995	0.584784	-0.0805855	0.396392	-0.0520494	-0.727485	0.463728
204034_at	ETHE1	ethylmalonic encephalopathy 1	C2.4	-0.603618	-0.0832068	0.258869	0.584225	0.667724	0.385998	0.323884	0.460938	0.336365	0.516211	0.369017	0.194217	0.130484	0.291964	0.239556	0.218	0.238313	-0.670497	-0.025372
217053_x_at	ETV1	ets variant 1	C2.4	-0.597888	-0.14388	0.494997	0.592312	0.672207	0.390337	0.316358	0.295927	0.28247	0.443312	0.503374	0.250411	0.156553	0.0640109	0.376199	0.300308	0.0957516	-0.600734	-0.171525
203348_s_at	ETV5	ets variant 5	C2.3	-0.495043	-0.302153	0.390377	0.576833	0.411267	0.0685835	0.161921	0.310608	0.21518	0.0865773	0.125973	0.353596	0.0324418	-0.0139334	0.46732	0.00291546	0.0956006	-0.43609	-0.129746
212630_at	EXOC3	exocyst complex component 3	C2.9	-0.619262	-0.435577	0.0210743	0.498648	0.534525	0.551433	0.560155	0.618479	0.560822	0.251858	0.249623	0.348571	0.101931	0.215405	-0.0578759	0.112453	0.553815	-0.570753	-0.0376383
218748_s_at	EXOC5	exocyst complex component 5	C2.4	-0.617902	-0.141639	0.244507	0.401026	0.63019	0.489299	0.229428	0.177552	0.359533	0.371134	0.642219	0.340605	0.440594	0.155476	0.0352315	0.424632	0.00651758	-0.542996	0.0766147
225900_at	EXOC6B	exocyst complex component 6B	C2.4	-0.54394	-0.053052	0.486792	0.5147	0.543161	0.156129	0.0555742	0.171757	0.168492	0.277976	0.449894	0.24932	0.209218	0.0610891	0.350845	0.363916	-0.0911524	-0.525421	-0.0981884
212026_s_at	EXOC7	exocyst complex component 7	C2.4	-0.845751	-0.32848	0.515892	0.796516	0.864304	0.431337	0.449533	0.556561	0.545822	0.449676	0.41332	0.543172	0.263634	0.307503	0.412584	0.128405	0.271091	-0.845136	0.0330553
58696_at	EXOSC4	exosome component 4	C2.13	-0.703371	0.181371	0.168425	0.333712	0.662678	0.329799	0.0976078	0.126385	0.450304	0.599009	0.461314	0.519298	0.67986	0.671892	0.01007	0.191284	-0.0859051	-0.683115	0.567666
218481_at	EXOSC5	exosome component 5	C2.4	-0.863577	-0.266553	0.225839	0.632328	0.807568	0.598518	0.512456	0.607958	0.559454	0.453521	0.418838	0.497184	0.350206	0.375419	0.102537	0.195577	0.397394	-0.808664	0.113155
201995_at	EXT1	exostosin glycosyltransferase 1	C2.4	-0.478088	0.197272	0.338004	0.388071	0.500714	-0.064192	-0.247256	0.130577	0.0168487	0.342616	0.12472	0.353213	0.336308	0.396705	0.474451	0.00573039	-0.225203	-0.541997	0.287019
239197_s_at	EZH1	enhancer of zeste homolog 1 (Drosophila)	C2.4	-0.691592	-0.235357	0.45029	0.516377	0.715257	0.239967	0.354594	0.396129	0.495	0.38317	0.217871	0.655405	0.382936	0.524973	0.295062	-0.0818233	0.221141	-0.795632	0.361252
221664_s_at	F11R	F11 receptor	C2.3	-0.357664	-0.307259	0.554143	0.549719	0.332183	-0.0883838	0.120022	0.256938	0.0450634	-0.031652	0.00694649	0.100967	-0.203565	-0.139106	0.61577	-0.0476389	0.0403343	-0.344211	-0.264254
229690_at	FAM109A	family with sequence similarity 109, member A	C2.4	-0.640607	-0.173976	0.263032	0.362539	0.659772	0.28288	0.345843	0.355637	0.307143	0.338654	0.220318	0.372151	0.255501	0.435798	0.122341	0.0951912	0.267133	-0.678088	0.193423
1555948_s_at	FAM120A	family with sequence similarity 120A	C2.4	-0.453203	0.0319818	0.504214	0.435388	0.521696	0.171509	0.0433025	0.0153259	-0.0586716	0.38199	0.718107	-0.0878598	0.098664	-0.103574	0.326783	0.641621	-0.214125	-0.436443	-0.317837
229512_at	FAM120C	family with sequence similarity 120C	C2.4	-0.749856	-0.341598	0.395609	0.699699	0.706382	0.443221	0.384746	0.547284	0.58923	0.256959	0.358005	0.489239	0.260843	0.185674	0.280607	0.0952807	0.303494	-0.706217	0.0268355
226443_at	FAM122A	family with sequence similarity 122A	C2.4	-0.64966	-0.0874355	0.193425	0.375968	0.756739	0.476043	0.396668	0.414948	0.446007	0.558396	0.336853	0.512312	0.439536	0.552347	0.0111394	0.128725	0.304698	-0.75277	0.308208
233974_s_at	FAM129B	family with sequence similarity 129, member B	C2.2	-0.64058	-0.279652	0.562508	0.441555	0.581015	-0.00932258	0.1397	0.287439	0.103324	0.240912	0.118987	0.362027	0.113134	0.367502	0.456106	-0.00239893	0.0789276	-0.666751	0.134116
223637_s_at	FAM160A2	family with sequence similarity 160, member A2	C2.3	-0.689387	-0.459364	0.477364	0.786145	0.656505	0.248272	0.33841	0.580661	0.403954	0.208082	0.264311	0.48373	0.0878597	0.123445	0.428852	0.0883021	0.275988	-0.718651	-0.0744909
212357_at	FAM168A	family with sequence similarity 168, member A	C2.4	-0.484045	-0.00354989	0.435456	0.404858	0.490144	0.0700959	0.09795	0.133806	0.0221156	0.326767	0.440038	0.130845	0.154455	0.132371	0.35253	0.325624	-0.0863053	-0.548879	-0.0429693
212771_at	FAM171A1	family with sequence similarity 171, member A1	C2.2	-0.414286	0.07336	0.5897	0.45515	0.457361	-0.033306	-0.106275	0.0126797	0.0465556	0.189699	0.442721	0.297004	0.271561	0.0226762	0.510796	0.241207	-0.299685	-0.43079	-0.0215278
235544_x_at	FAM171A2	family with sequence similarity 171, member A2	C2.2	-0.268458	0.0349031	0.544217	0.248401	0.248738	-0.334683	-0.175266	-0.115864	-0.112788	-0.139872	-0.0361335	0.267545	0.106686	0.0191993	0.61739	-0.109101	-0.265824	-0.266259	0.0237938
1562317_at	FAM186A	family with sequence similarity 186, member A	C2.1	0.591524	0.0408296	-0.198248	-0.430245	-0.545645	-0.270807	-0.235111	-0.35229	-0.387206	-0.309829	-0.2844	-0.408251	-0.328141	-0.353479	-0.1802	-0.0899759	-0.170436	0.633244	-0.192632
222460_s_at	FAM192A	family with sequence similarity 192, member A	C2.3	-0.602154	-0.482163	0.120811	0.74551	0.555568	0.508794	0.534774	0.677312	0.652837	0.230788	0.188237	0.423606	0.057551	0.134722	0.202684	-0.034995	0.470132	-0.598278	-0.0395435
218920_at	FAM193B	family with sequence similarity 193, member B	C2.4	-0.803229	-0.28929	0.582479	0.765029	0.814889	0.311721	0.361317	0.374751	0.252706	0.435117	0.554224	0.284566	0.143555	0.126266	0.472879	0.384069	0.115057	-0.785166	-0.186839
225861_at	FAM195A	family with sequence similarity 195, member A	C2.4	-0.814041	-0.373971	0.428489	0.659813	0.821898	0.498374	0.3827	0.488725	0.440113	0.504935	0.433843	0.330219	0.221623	0.307131	0.261097	0.234092	0.23885	-0.789223	0.0551835
229507_at	FAM212A	family with sequence similarity 212, member A	C2.4	-0.516998	-0.0461113	0.398303	0.410227	0.595823	0.132858	0.103595	0.305953	0.256969	0.250125	0.0705256	0.429206	0.260917	0.369093	0.374455	-0.122425	0.0947711	-0.562138	0.215338
229382_at	FAM212B	family with sequence similarity 212, member B	C2.4	-0.569326	-0.0159536	0.18707	0.458612	0.541176	0.233951	0.11191	0.410786	0.21855	0.406058	0.233206	0.275613	0.201521	0.437014	0.222969	0.0828009	0.151766	-0.628644	0.171108
211433_x_at	FAM214B	family with sequence similarity 214, member B	C2.3	-0.608048	-0.448378	0.333314	0.677926	0.553781	0.190349	0.222387	0.493565	0.233949	0.0731966	0.231215	0.276722	-0.0176308	0.0281439	0.367247	0.198168	0.221163	-0.600435	-0.186143
240871_at	FAM221B	family with sequence similarity 221, member B	C2.4	-0.439342	-0.228743	0.292994	0.570394	0.386347	0.0165473	0.231419	0.272999	0.214975	0.158595	0.0917798	0.247987	0.0195473	0.230176	0.379503	-0.0654896	0.0717591	-0.435624	0.0498519
220147_s_at	FAM60A	family with sequence similarity 60, member A	C2.2	-0.355881	-0.420036	0.745027	0.568753	0.318801	-0.185216	0.175068	0.333038	0.0473904	-0.184345	-0.00745859	0.197856	-0.234815	-0.268601	0.652792	-0.105219	0.139237	-0.341555	-0.345255
1553750_a_at	FAM76B	family with sequence similarity 76, member B	C2.3	-0.38821	-0.0896868	0.497904	0.583826	0.454157	0.0926891	0.0399851	0.126039	0.180112	0.166694	0.401807	0.199577	0.0984899	-0.0774123	0.472225	0.228612	-0.133863	-0.393643	-0.173331
227002_at	FAM78A	family with sequence similarity 78, member A	C2.2	-0.3016	-0.240669	0.594034	0.42558	0.199862	-0.350548	-0.0124552	0.0985304	-0.131197	-0.196271	0.0108834	0.0227039	-0.213852	-0.197982	0.604975	0.0155529	-0.0741186	-0.276818	-0.26959
239586_at	FAM83A	family with sequence similarity 83, member A	C2.4	-0.614137	-0.0653193	0.31201	0.541988	0.57238	0.200472	0.188817	0.396472	0.454305	0.22451	0.101848	0.648724	0.397334	0.335133	0.323157	-0.140477	0.158216	-0.613567	0.272672
228870_at	FAM84B	family with sequence similarity 84, member B	C2.4	-0.706524	-0.066504	0.355981	0.426891	0.725264	0.353935	0.201247	0.224776	0.195016	0.551919	0.50055	0.15586	0.278533	0.435804	0.163823	0.362123	0.0162784	-0.683217	0.140993
223035_s_at	FARSB	phenylalanyl-tRNA synthetase, beta subunit	C2.4	-0.817925	-0.107401	0.257651	0.530908	0.89241	0.552576	0.445996	0.387118	0.499418	0.590903	0.597007	0.490767	0.499105	0.469412	0.0513512	0.367081	0.232541	-0.869144	0.21817
217006_x_at	FASN	fatty acid synthase	C2.4	-0.669199	0.163007	0.137331	0.406834	0.624734	0.302288	-0.00658741	0.0752899	0.0359802	0.511764	0.623198	0.177616	0.411054	0.299887	0.191754	0.552089	-0.201651	-0.622182	0.0799898
202676_x_at	FASTK	Fas-activated serine/threonine kinase	C2.4	-0.59532	-0.15851	0.663443	0.586141	0.673025	0.135305	0.157733	0.21341	0.109875	0.457309	0.346648	0.165875	0.0566763	0.183171	0.544018	0.205953	-0.0511206	-0.608989	-0.0898611
1555480_a_at	FBLIM1	filamin binding LIM protein 1	C2.4	-0.569381	-0.313333	0.568359	0.593653	0.64285	0.333379	0.322555	0.246132	0.140422	0.455372	0.556948	-0.0235826	-0.0624289	0.0055175	0.388836	0.424932	0.0462344	-0.553112	-0.306891
218255_s_at	FBRS	fibrosin	C2.4	-0.682588	-0.11134	0.255123	0.568742	0.622751	0.30557	0.243826	0.414606	0.378886	0.406076	0.30335	0.467332	0.300307	0.302283	0.283322	0.161623	0.161188	-0.714498	0.108365
227521_at	FBXO33	F-box protein 33	C2.13	-0.722208	0.104984	0.138719	0.444362	0.772619	0.515753	0.188899	0.252223	0.630161	0.645286	0.502944	0.658029	0.758522	0.6103	-0.00947219	0.176522	0.0312288	-0.753005	0.554726
234863_x_at	FBXO5	F-box protein 5	C2.4	-0.333	0.0188141	0.602602	0.397611	0.406381	-0.197347	-0.280886	-0.0270874	-0.0779954	0.118133	0.210222	0.199274	0.13445	0.0386921	0.586731	0.111297	-0.329256	-0.381481	0.0127088
209456_s_at	FBXW11	F-box and WD repeat domain containing 11	C2.4	-0.5502	-0.138005	0.740701	0.552397	0.66756	0.140801	0.133953	0.132898	0.0758254	0.40866	0.566608	0.154646	0.118221	0.046893	0.50329	0.38715	-0.12477	-0.589894	-0.175776
218941_at	FBXW2	F-box and WD repeat domain containing 2	C2.4	-0.824815	-0.180155	0.274091	0.686451	0.831178	0.429225	0.360133	0.595922	0.616451	0.452955	0.327975	0.668942	0.446874	0.493265	0.18921	0.0808385	0.302061	-0.863035	0.290925
219927_at	FCF1	FCF1 rRNA-processing protein	C2.2	-0.492306	-0.411607	0.439244	0.566817	0.554696	0.453823	0.544923	0.457085	0.351211	0.334749	0.435209	0.123495	-0.0618302	-0.0801716	0.190178	0.286843	0.341981	-0.49775	-0.321253
205418_at	FES	feline sarcoma oncogene	C2.4	-0.508096	0.102242	0.189673	0.377244	0.547592	0.164253	0.128557	0.070609	0.187398	0.418964	0.235122	0.386234	0.359636	0.471661	0.286036	0.0461872	-0.0797563	-0.539548	0.28708
231382_at	FGF18	fibroblast growth factor 18	C2.12	0.296914	0.830275	-0.3358	-0.593347	-0.258687	-0.257069	-0.500224	-0.617049	-0.359885	0.304157	0.0819407	-0.240267	0.379391	0.447685	-0.359774	0.11482	-0.547546	0.267547	0.524953
201539_s_at	FHL1	four and a half LIM domains 1	C2.7	0.303141	-0.0315187	-0.472467	-0.238363	-0.239102	0.310965	0.000316683	-0.0486827	0.00201168	0.0483671	0.107814	-0.284698	-0.0652981	-0.139023	-0.526632	0.167673	0.0818992	0.360553	-0.083494
221007_s_at	FIP1L1	factor interacting with PAPOLA and CPSF1	C2.4	-0.732122	0.0631943	0.30806	0.589532	0.636419	0.262454	0.232346	0.36788	0.475513	0.374741	0.303897	0.575573	0.470596	0.326075	0.328197	0.0498499	0.096104	-0.703319	0.229167
233061_at	FITM2	fat storage-inducing transmembrane protein 2	C2.4	-0.691165	-0.305993	0.248608	0.458488	0.710881	0.512469	0.334246	0.396315	0.431351	0.426926	0.376912	0.405918	0.340289	0.401989	0.0549312	0.149243	0.230913	-0.650583	0.215495
228663_x_at	FIZ1	FLT3-interacting zinc finger 1	C2.4	-0.400359	-0.217506	0.444863	0.510326	0.442783	0.200335	0.303407	0.20905	0.114375	0.235265	0.332097	0.124203	-0.0303265	-0.0906494	0.450473	0.161855	0.0471306	-0.411704	-0.247754
203391_at	FKBP2	FK506 binding protein 2, 13kDa	C2.4	-0.775328	-0.0874113	0.0333301	0.547276	0.769381	0.626711	0.432174	0.551606	0.58369	0.505921	0.540975	0.647416	0.554372	0.406485	-0.0734181	0.328547	0.338528	-0.805018	0.21136
200895_s_at	FKBP4	FK506 binding protein 4, 59kDa	C2.4	-0.365508	-0.406048	0.506553	0.546518	0.457418	0.133945	0.321517	0.372108	0.226551	0.199923	0.186463	0.135467	-0.160352	-0.0985382	0.392006	0.0975566	0.238571	-0.448883	-0.27925
211825_s_at	FLI1	Fli-1 proto-oncogene, ETS transcription factor	C2.4	-0.441941	-0.133671	0.363917	0.472352	0.55987	0.255937	0.209013	0.316357	0.215962	0.362341	0.249643	0.202654	0.0816706	0.191308	0.310082	0.105257	0.103481	-0.515256	-0.00356412
203689_s_at	FMR1	fragile X mental retardation 1	C2.3	-0.596579	-0.472913	0.497431	0.866305	0.512851	0.293604	0.385927	0.58107	0.549267	0.0497924	0.290422	0.4141	0.00365286	-0.215244	0.447648	0.0919995	0.28793	-0.536122	-0.291456
215017_s_at	FNBP1L	formin binding protein 1-like	C2.9	-0.543247	-0.686159	0.277948	0.788765	0.519965	0.436496	0.586288	0.857468	0.564838	0.0321752	0.086647	0.347805	-0.216187	-0.121861	0.275196	-0.00945844	0.65634	-0.567598	-0.354479
229272_at	FNBP4	formin binding protein 4	C2.2	-0.35246	0.00700253	0.495528	0.429888	0.310358	-0.163467	-0.0546775	0.0937269	0.249781	-0.090694	0.196156	0.456437	0.304353	-0.128266	0.439719	0.0111967	-0.129475	-0.365015	0.0435746
226096_at	FNDC5	fibronectin type III domain containing 5	C2.4	-0.836872	-0.0200042	0.425826	0.576269	0.829338	0.382623	0.272585	0.356665	0.358	0.574184	0.508277	0.441052	0.434466	0.459392	0.253915	0.268296	0.0804311	-0.805294	0.202652
204829_s_at	FOLR2	folate receptor 2 (fetal)	C2.4	-0.636403	-0.0604172	0.278315	0.314782	0.714005	0.317201	0.13048	0.0989986	0.173486	0.564345	0.513772	0.251532	0.403784	0.548381	0.0469807	0.385129	-0.0662352	-0.667963	0.302089
239058_at	FOXC2	forkhead box C2 (MFH-1, mesenchyme forkhead 1)	C2.2	-0.362654	-0.234022	0.683848	0.482746	0.399583	-0.0840072	-0.0378137	0.111057	0.0746518	0.00208816	0.057393	0.237907	-0.0181981	-0.0988352	0.668047	-0.05471	-0.106015	-0.364395	-0.142927
206015_s_at	FOXJ3	forkhead box J3	C2.4	-0.710154	-0.0639057	0.529409	0.655968	0.727315	0.20594	0.19963	0.357194	0.488477	0.368261	0.421242	0.627491	0.46383	0.291087	0.350233	0.16657	0.0427421	-0.7726	0.213055
224891_at	FOXO3	forkhead box O3	C2.2	-0.418084	-0.307602	0.698181	0.493066	0.418498	-0.0675214	0.10018	0.337151	0.121873	-0.122957	-0.0237132	0.413135	-0.0306193	-0.0387929	0.642888	-0.189064	0.112326	-0.427764	-0.138386
205451_at	FOXO4	forkhead box O4	C2.4	-0.585579	-0.136487	0.278003	0.45939	0.495932	0.201224	0.375376	0.344552	0.354082	0.168064	0.0988746	0.604816	0.310189	0.247675	0.275072	-0.0878379	0.210835	-0.553501	0.155432
226398_s_at	FRA10AC1	fragile site, folic acid type, rare, fra(10)(q23.3) or fra(10)(q24.2) candidate 1	C2.4	-0.643649	-0.0675628	0.301329	0.489695	0.643051	0.298795	0.0499706	0.122493	0.175922	0.455165	0.562912	0.21191	0.323604	0.342842	0.229237	0.406483	-0.16161	-0.603681	0.12957
225163_at	FRMD4A	FERM domain containing 4A	C2.3	-0.363746	-0.338412	0.422846	0.581045	0.361944	0.106814	0.177818	0.353202	0.370893	-0.0509457	0.0168755	0.351405	-0.0167158	-0.113487	0.459328	-0.105852	0.124069	-0.350839	-0.126705
221308_at	FRS2	fibroblast growth factor receptor substrate 2	C2.13	-0.51144	0.280758	0.141233	0.275992	0.552712	0.236707	0.0716302	0.117999	0.445563	0.384324	0.483813	0.597887	0.717946	0.468764	-0.0505409	0.223167	-0.0563452	-0.592351	0.47607
201945_at	FURIN	furin (paired basic amino acid cleaving enzyme)	C2.4	-0.540184	0.0215358	0.234375	0.314576	0.555482	0.266764	0.254019	0.309541	0.504305	0.479053	0.120387	0.546033	0.460483	0.642403	0.1002	-0.171341	0.146656	-0.617258	0.541743
200959_at	FUS	fused in sarcoma	C2.3	-0.669586	-0.491147	0.535838	0.795607	0.722887	0.319552	0.391664	0.519078	0.376542	0.250536	0.386213	0.343025	0.0158702	0.0388479	0.431221	0.237871	0.249613	-0.690402	-0.228303
205384_at	FXYD1	FXYD domain containing ion transport regulator 1	C2.2	-0.486135	0.0209499	0.654639	0.217527	0.538744	-0.00904781	0.0676434	-0.0596625	0.153124	0.33369	0.286765	0.356149	0.381681	0.376195	0.365179	-0.000517791	-0.173039	-0.517927	0.326305
209304_x_at	GADD45B	growth arrest and DNA-damage-inducible, beta	C2.4	-0.675074	-0.255571	0.371902	0.533049	0.647513	0.240599	0.38701	0.372252	0.484314	0.183168	0.151638	0.525422	0.275936	0.307303	0.326134	-0.0933523	0.25735	-0.676445	0.186313
1554079_at	GALNT18	UDP-N-acetyl-alpha-D-galactosamine:polypeptide N-acetylgalactosaminyltransferase 18	C2.4	-0.66266	0.0543271	0.456212	0.559232	0.702916	0.222073	0.0760674	0.193796	0.10004	0.591485	0.466419	0.23041	0.26489	0.388701	0.434776	0.288529	-0.153829	-0.676098	0.106623
208693_s_at	GARS	glycyl-tRNA synthetase	C2.4	-0.517635	0.0305717	0.0553306	0.194171	0.544599	0.271505	0.267509	0.0898757	0.257586	0.442395	0.218541	0.375377	0.397932	0.563354	0.0552517	0.0509526	0.0943383	-0.556639	0.356096
210002_at	GATA6	GATA binding protein 6	C2.3	-0.29207	0.0136075	0.3707	0.550762	0.309395	-0.122838	-0.153248	0.0170047	-0.131986	0.0773692	0.332151	-0.0123971	-0.0424567	-0.162472	0.574274	0.288819	-0.279745	-0.292549	-0.290798
238076_at	GATAD2B	GATA zinc finger domain containing 2B	C2.13	-0.514262	0.266639	0.233124	0.105976	0.379834	-0.0967466	-0.112838	-0.0124276	0.157227	0.164517	0.0282573	0.668139	0.640147	0.485226	0.2443	-0.158021	-0.188552	-0.470845	0.573119
216232_s_at	GCN1L1	GCN1 general control of amino-acid synthesis 1-like 1 (yeast)	C2.4	-0.570823	-0.572856	0.28405	0.616828	0.559174	0.489466	0.540703	0.568642	0.567715	0.167702	0.21048	0.399931	0.0116479	0.0382094	0.233657	0.0197555	0.459958	-0.569004	-0.144366
226232_at	GDF11	growth differentiation factor 11	C2.4	-0.610123	-0.0505165	0.479203	0.345045	0.593435	0.0644	0.10325	0.200798	0.109892	0.326049	0.284685	0.345482	0.279094	0.276121	0.313417	0.200007	0.00831569	-0.630993	0.109254
211114_x_at	GEMIN2	gem (nuclear organelle) associated protein 2	C2.4	-0.703136	0.165896	0.448891	0.470942	0.779443	0.281918	-0.0438036	0.0669839	0.132055	0.659702	0.598247	0.310486	0.479772	0.409223	0.33827	0.429266	-0.266027	-0.710135	0.208625
232296_s_at	GFM1	G elongation factor, mitochondrial 1	C2.4	-0.497574	-0.138719	0.307784	0.424453	0.662724	0.295605	0.280126	0.315927	0.323595	0.430098	0.390894	0.394404	0.294414	0.331336	0.112497	0.224643	0.165885	-0.656776	0.15375
231918_s_at	GFM2	G elongation factor, mitochondrial 2	C2.4	-0.502338	-0.234839	0.501094	0.428061	0.59564	0.393444	0.315519	0.121098	0.201248	0.420872	0.53208	0.0866981	0.097401	0.000896796	0.291079	0.365149	-0.00916695	-0.481887	-0.165174
209411_s_at	GGA3	golgi-associated, gamma adaptin ear containing, ARF binding protein 3	C2.4	-0.592209	-0.328869	0.356088	0.640916	0.612637	0.407252	0.530838	0.486301	0.371275	0.304078	0.406981	0.264321	0.0516003	0.00545845	0.209221	0.281561	0.334214	-0.588487	-0.236509
233936_s_at	GGNBP2	gametogenetin binding protein 2	C2.6	-0.635309	-0.333807	0.147319	0.67544	0.574384	0.450502	0.563009	0.683685	0.866955	0.103414	0.0653863	0.830521	0.383412	0.201516	0.142626	-0.225925	0.52855	-0.647577	0.202326
226768_at	GIGYF1	GRB10 interacting GYF protein 1	C2.4	-0.49762	-0.26488	0.464294	0.532879	0.477043	0.0675296	0.193909	0.26614	-0.0309122	0.226491	0.331086	0.0300789	-0.07677	0.00950899	0.353915	0.308433	0.0799625	-0.489183	-0.253127
212261_at	GIGYF2	GRB10 interacting GYF protein 2	C2.4	-0.701243	-0.0847375	0.238541	0.474883	0.791076	0.629297	0.421881	0.297128	0.474494	0.631603	0.633327	0.341355	0.45849	0.374587	0.00380867	0.362255	0.146096	-0.701709	0.189549
205201_at	GLI3	GLI family zinc finger 3	C2.4	-0.681558	0.197109	0.0821002	0.407458	0.677447	0.355102	0.120814	0.233885	0.236961	0.670865	0.484993	0.302736	0.482883	0.533652	0.092677	0.332512	-0.0181488	-0.708509	0.301468
223378_at	GLIS2	GLIS family zinc finger 2	C2.11	-0.499589	0.226542	0.362797	0.138412	0.542229	0.038642	-0.094209	-0.131773	-0.125287	0.416955	0.528686	0.135454	0.384553	0.29843	0.171463	0.502395	-0.279871	-0.50927	0.115282
208390_s_at	GLP1R	glucagon-like peptide 1 receptor	C2.4	-0.813654	-0.176349	0.346352	0.642223	0.718676	0.397855	0.334084	0.545117	0.496443	0.440424	0.268706	0.604565	0.375249	0.437924	0.263599	0.0125977	0.253045	-0.764823	0.235581
38892_at	GLTSCR1L	GLTSCR1-like	C2.3	-0.802615	-0.498004	0.458996	0.8363	0.726554	0.4522	0.621122	0.740615	0.66699	0.217907	0.233364	0.636809	0.18345	0.11948	0.368953	-0.0636824	0.516139	-0.765997	-0.0554125
214431_at	GMPS	guanine monphosphate synthase	C2.4	-0.641226	0.130244	0.373309	0.346752	0.72172	0.259727	-0.0644714	0.0730851	0.177065	0.51058	0.531479	0.344714	0.533348	0.383309	0.193271	0.355282	-0.187935	-0.644827	0.284209
203307_at	GNL1	guanine nucleotide binding protein-like 1	C2.6	-0.460626	-0.0732728	0.359182	0.449917	0.356154	-0.164199	-0.100381	0.27171	0.167472	-0.0606466	0.0183348	0.480014	0.22001	0.118284	0.447631	-0.0663633	-0.0359677	-0.468509	0.123209
225672_at	GOLGA2	golgin A2	C2.4	-0.590884	-0.398277	0.528751	0.474379	0.578175	0.115469	0.18085	0.361306	0.0819551	0.120625	0.19743	0.187667	-0.0462838	0.131782	0.443017	0.106418	0.160658	-0.58702	-0.123073
207389_at	GP1BA	glycoprotein Ib (platelet), alpha polypeptide	C2.4	-0.559992	-0.284726	0.251677	0.588842	0.556702	0.344301	0.418773	0.449281	0.344463	0.326595	0.219079	0.283343	0.0518287	0.213842	0.29043	0.0319063	0.284224	-0.596956	-0.00960362
223705_s_at	GPBP1	GC-rich promoter binding protein 1	C2.3	-0.645908	-0.356536	0.421676	0.784674	0.667379	0.463439	0.401211	0.515751	0.583727	0.175302	0.505424	0.483468	0.249392	-0.145572	0.268527	0.266182	0.257882	-0.5984	-0.194191
217877_s_at	GPBP1L1	GC-rich promoter binding protein 1-like 1	C2.4	-0.92256	-0.185549	0.32459	0.687046	0.837372	0.563821	0.349109	0.553654	0.608006	0.535732	0.465134	0.610137	0.466187	0.437764	0.213346	0.1821	0.240731	-0.867753	0.231576
204983_s_at	GPC4	glypican 4	C2.2	-0.263242	0.0571688	0.574982	0.152814	0.314571	-0.136099	-0.114677	-0.106821	-0.0142341	0.0189599	0.0940228	0.356581	0.247061	0.125395	0.466788	-0.0750483	-0.230802	-0.289016	0.128077
221902_at	GPR153	G protein-coupled receptor 153	C2.4	-0.684267	0.183401	0.29926	0.267241	0.56758	0.146859	0.0367409	0.166877	0.214373	0.439596	0.246216	0.494325	0.499006	0.559295	0.257098	0.0499951	-0.0672065	-0.659059	0.419172
228263_at	GRASP	GRP1 (general receptor for phosphoinositides 1)-associated scaffold protein	C2.4	-0.77305	-0.190757	0.205143	0.447826	0.686718	0.427689	0.398983	0.431357	0.447509	0.414975	0.342354	0.622474	0.444982	0.45752	0.073482	0.143785	0.28955	-0.765525	0.258708
213845_at	GRIK2	glutamate receptor, ionotropic, kainate 2	C2.9	-0.303223	-0.394309	0.302351	0.470679	0.208364	0.0539528	0.0831957	0.592941	0.130999	-0.156141	-0.147354	0.210262	-0.237862	-0.189155	0.379471	-0.136797	0.338816	-0.29733	-0.28416
225451_at	GRIPAP1	GRIP1 associated protein 1	C2.4	-0.593	-0.361067	0.244272	0.672918	0.565308	0.31892	0.345709	0.410321	0.4052	0.208582	0.246455	0.271658	0.0392221	0.134175	0.283062	0.166846	0.209598	-0.55116	-0.108347
241802_x_at	GRM2	glutamate receptor, metabotropic 2	C2.4	-0.678614	0.0598075	0.0604059	0.396259	0.701314	0.48588	0.169373	0.408089	0.583261	0.465828	0.362594	0.598978	0.599148	0.535398	-0.0449154	0.128611	0.206797	-0.719607	0.429114
221549_at	GRWD1	glutamate-rich WD repeat containing 1	C2.4	-0.762049	-0.204153	0.411825	0.595292	0.770415	0.319329	0.308674	0.450822	0.365587	0.457567	0.296666	0.424721	0.238274	0.455644	0.2831	0.152168	0.206929	-0.802343	0.160145
215438_x_at	GSPT1	G1 to S phase transition 1	C2.4	-0.689377	-0.139641	0.0935614	0.422537	0.810571	0.68986	0.527508	0.372349	0.523276	0.700839	0.594419	0.380741	0.444679	0.439063	-0.134197	0.406841	0.302136	-0.751546	0.176765
203577_at	GTF2H4	general transcription factor IIH, polypeptide 4, 52kDa	C2.4	-0.793205	-0.104767	0.306899	0.56908	0.845542	0.535943	0.291536	0.326259	0.409992	0.651521	0.556182	0.408801	0.445671	0.438539	0.139033	0.342366	0.0743383	-0.754475	0.198738
205276_s_at	GTPBP1	GTP binding protein 1	C2.4	-0.556294	0.0946197	0.24015	0.311356	0.637393	0.202135	0.0367974	0.074673	0.0894108	0.513099	0.350593	0.253206	0.345916	0.564648	0.19876	0.224626	-0.106187	-0.622464	0.305266
223788_at	GTPBP2	GTP binding protein 2	C2.4	-0.416102	-0.209645	0.350438	0.395215	0.460774	0.0483219	0.205931	0.280424	0.236379	0.296666	0.122336	0.315316	0.108489	0.358954	0.251747	-0.0201846	0.119482	-0.527542	0.176499
224301_x_at	H2AFJ	H2A histone family, member J	C2.4	-0.905014	-0.0701345	0.288386	0.554313	0.896414	0.549298	0.252119	0.443882	0.493554	0.650071	0.496595	0.512055	0.516305	0.604759	0.146316	0.25026	0.147894	-0.880173	0.335703
208629_s_at	HADHA	hydroxyacyl-CoA dehydrogenase/3-ketoacyl-CoA thiolase/enoyl-CoA hydratase (trifunctional protein), alpha subunit	C2.4	-0.485883	-0.074765	0.541532	0.427343	0.572108	0.0795439	0.179106	0.129721	0.182964	0.265573	0.438486	0.31398	0.262647	0.0879249	0.387658	0.23498	-0.0334128	-0.593236	0.00401003
205012_s_at	HAGH	hydroxyacylglutathione hydrolase	C2.4	-0.7896	-0.366721	0.275097	0.58239	0.829299	0.590578	0.432194	0.524375	0.555902	0.554573	0.453923	0.474784	0.321489	0.509199	0.0572458	0.23347	0.327226	-0.834975	0.217033
218537_at	HCFC1R1	host cell factor C1 regulator 1 (XPO1 dependent)	C2.2	-0.524625	-0.0372929	0.584987	0.431748	0.535307	0.0299567	-0.062037	0.045292	0.0648609	0.344149	0.257182	0.277407	0.238696	0.310164	0.549015	0.014985	-0.235877	-0.499147	0.171024
206846_s_at	HDAC6	histone deacetylase 6	C2.4	-0.789616	-0.357993	0.447327	0.622988	0.819535	0.409444	0.363295	0.512107	0.344825	0.486927	0.342082	0.404034	0.185722	0.427542	0.329999	0.132667	0.253444	-0.814385	0.0982754
208055_s_at	HERC4	HECT and RLD domain containing E3 ubiquitin protein ligase 4	C2.4	-0.764358	-0.256804	0.415658	0.694258	0.763762	0.481561	0.326575	0.430154	0.400221	0.516128	0.671641	0.343542	0.276724	0.1434	0.208018	0.470499	0.137203	-0.720481	-0.0952391
231955_s_at	HIBADH	3-hydroxyisobutyrate dehydrogenase	C2.4	-0.581512	-0.338102	0.199371	0.540022	0.611283	0.619565	0.430585	0.388068	0.492142	0.340726	0.568191	0.296787	0.247945	-0.0552249	0.0450062	0.365866	0.266301	-0.521948	-0.155225
230218_at	HIC1	hypermethylated in cancer 1	C2.4	-0.581647	0.0751483	0.430461	0.334906	0.654496	0.0911023	-0.00657225	0.0319317	-0.0450765	0.615084	0.400166	0.192175	0.283324	0.600639	0.348252	0.239411	-0.199636	-0.668186	0.28016
224415_s_at	HINT2	histidine triad nucleotide binding protein 2	C2.4	-0.485884	-0.566426	0.41098	0.477213	0.454533	0.326276	0.458237	0.437177	0.397324	0.105021	-0.0144655	0.22158	-0.137848	0.0414343	0.38135	-0.18786	0.384519	-0.460471	-0.117538
225368_at	HIPK2	homeodomain interacting protein kinase 2	C2.4	-0.741207	-0.450299	0.338999	0.638861	0.760071	0.663896	0.583573	0.491763	0.51317	0.487376	0.636044	0.278771	0.191276	0.0775362	0.0585609	0.456184	0.340576	-0.685264	-0.170057
203932_at	HLA-DMB	major histocompatibility complex, class II, DM beta	C2.4	-0.676012	-0.243808	0.369717	0.72213	0.704882	0.374118	0.316983	0.607833	0.443747	0.364671	0.302945	0.49883	0.191737	0.181191	0.348756	0.116347	0.304879	-0.722992	-0.0469905
219269_at	HMBOX1	homeobox containing 1	C2.4	-0.52983	-0.347036	0.320234	0.414105	0.456871	0.133147	0.263566	0.554918	0.342639	0.0215743	-0.174648	0.569092	0.0961635	0.290877	0.331645	-0.313921	0.384818	-0.538473	0.13593
209113_s_at	HMG20B	high mobility group 20B	C2.10	-0.453703	0.0819407	0.224633	0.236215	0.57876	0.413482	0.108204	-0.013523	-0.02078	0.720383	0.658113	-0.0953053	0.209552	0.322451	0.0622664	0.550385	-0.159978	-0.472794	0.0201208
208668_x_at	HMGN2	high mobility group nucleosomal binding domain 2	C2.4	-0.607356	-0.0349619	0.413306	0.454697	0.610833	0.0616991	0.134748	0.256119	0.202594	0.281634	0.157615	0.53786	0.366728	0.376112	0.436004	-0.0816981	0.0498528	-0.634204	0.230045
212431_at	HMGXB3	HMG box domain containing 3	C2.4	-0.525881	0.0778453	0.377016	0.276218	0.572534	0.00983007	0.0534393	0.0716267	0.0622163	0.487446	0.137747	0.217685	0.237593	0.604276	0.340816	-0.0122003	-0.0803086	-0.606479	0.358173
201055_s_at	HNRNPA0	heterogeneous nuclear ribonucleoprotein A0	C2.4	-0.822261	0.01521	0.413436	0.550222	0.867298	0.397815	0.230097	0.316004	0.433098	0.558909	0.600327	0.615565	0.621889	0.471811	0.217724	0.299225	0.0301064	-0.864772	0.317717
212626_x_at	HNRNPC	heterogeneous nuclear ribonucleoprotein C (C1/C2)	C2.4	-0.874876	-0.0955407	0.181259	0.601716	0.844593	0.593228	0.363325	0.406467	0.61931	0.57815	0.575282	0.662079	0.638018	0.516786	0.0237235	0.310502	0.15232	-0.845861	0.359315
201376_s_at	HNRNPF	heterogeneous nuclear ribonucleoprotein F	C2.4	-0.817865	0.0431308	0.328502	0.566644	0.765517	0.445018	0.190811	0.268648	0.440496	0.513148	0.707889	0.510773	0.61013	0.331924	0.141527	0.439954	-0.0371401	-0.758129	0.213788
213470_s_at	HNRNPH1	heterogeneous nuclear ribonucleoprotein H1 (H)	C2.3	-0.575667	-0.395645	0.436849	0.791122	0.639532	0.44103	0.369754	0.374786	0.272687	0.385309	0.643125	0.0595803	-0.0364188	-0.154644	0.309482	0.541576	0.111164	-0.552951	-0.409271
200593_s_at	HNRNPU	heterogeneous nuclear ribonucleoprotein U (scaffold attachment factor A)	C2.3	-0.313067	-0.505317	0.4341	0.635193	0.347587	0.194238	0.383304	0.377007	0.0538989	0.000702556	0.34811	-0.138108	-0.401369	-0.461181	0.428488	0.368726	0.214641	-0.305576	-0.70628
222264_at	HNRNPUL2	heterogeneous nuclear ribonucleoprotein U-like 2	C2.6	-0.693195	-0.132266	0.286623	0.416814	0.6284	0.352234	0.374357	0.517254	0.63956	0.260819	0.181173	0.841181	0.580098	0.415446	0.0599831	-0.138356	0.362628	-0.684425	0.40017
220163_s_at	HR	hair growth associated	C2.4	-0.736316	-0.100512	0.266693	0.567923	0.647384	0.27771	0.130483	0.317742	0.259102	0.369426	0.368771	0.349596	0.294526	0.316806	0.321899	0.209419	0.0406323	-0.661502	0.089552
221122_at	HRASLS2	HRAS-like suppressor 2	C2.4	-0.492386	-0.29219	0.44841	0.511272	0.445904	0.0359215	0.111556	0.159875	0.233636	0.0341645	0.0730568	0.295493	0.0782847	0.13692	0.503854	-0.100374	-0.0234242	-0.43501	0.054954
225263_at	HS6ST1	heparan sulfate 6-O-sulfotransferase 1	C2.4	-0.612583	-0.139774	-0.0145862	0.489611	0.505256	0.391422	0.459699	0.442162	0.584217	0.247625	0.154477	0.553411	0.353592	0.275588	0.0757486	0.00300956	0.343849	-0.611647	0.18904
200942_s_at	HSBP1	heat shock factor binding protein 1	C2.4	-0.730956	-0.281971	0.492272	0.523217	0.655527	0.365208	0.231226	0.295334	0.374446	0.330352	0.362295	0.467423	0.313757	0.239736	0.322793	0.124547	0.0582972	-0.616259	0.110622
213540_at	HSD17B8	hydroxysteroid (17-beta) dehydrogenase 8	C2.4	-0.755476	-0.343215	0.33078	0.482684	0.745695	0.508511	0.397531	0.40922	0.471264	0.370573	0.315452	0.432085	0.305209	0.363679	0.148921	0.103313	0.262324	-0.688837	0.174278
209657_s_at	HSF2	heat shock transcription factor 2	C2.2	-0.10804	-0.134519	0.733582	0.273211	0.115144	-0.435409	-0.157798	-0.046791	-0.257423	-0.176308	-0.0682478	-0.00849289	-0.243418	-0.21649	0.670652	-0.0497077	-0.210726	-0.141065	-0.269153
234610_at	HSPA12B	heat shock 70kD protein 12B	C2.4	-0.537667	-0.328932	0.205875	0.553221	0.63145	0.573227	0.446168	0.522612	0.437478	0.544558	0.397012	0.284725	0.125988	0.246945	0.0530814	0.242469	0.319463	-0.600671	-0.0143427
219212_at	HSPA14	heat shock 70kDa protein 14	C2.4	-0.84844	-0.238577	0.357784	0.535979	0.802956	0.493743	0.403297	0.355705	0.476681	0.435241	0.494511	0.487312	0.439031	0.359556	0.145209	0.269255	0.178046	-0.768623	0.176114
205824_at	HSPB2	heat shock 27kDa protein 2	C2.2	-0.244488	-0.264786	0.62909	0.275929	0.279984	-0.199285	-0.0439187	0.0335399	-0.0579872	-0.00335533	-0.128174	0.153969	-0.119492	0.0868846	0.610632	-0.27045	-0.102108	-0.246981	0.0089066
207578_s_at	HTR4	5-hydroxytryptamine (serotonin) receptor 4, G protein-coupled	C2.4	-0.726275	-0.127067	0.0387301	0.4331	0.692631	0.4885	0.30541	0.346734	0.409001	0.404556	0.513085	0.459713	0.498775	0.396952	-0.0627938	0.357407	0.161955	-0.697068	0.240501
203089_s_at	HTRA2	HtrA serine peptidase 2	C2.4	-0.809984	-0.214152	0.454568	0.753849	0.889078	0.455306	0.312178	0.428293	0.481393	0.615626	0.578223	0.467947	0.362196	0.370458	0.29978	0.331554	0.108115	-0.855882	0.116434
226944_at	HTRA3	HtrA serine peptidase 3	C2.4	-0.751549	-0.419638	0.464352	0.616431	0.685058	0.298659	0.33117	0.458918	0.439165	0.216414	0.227187	0.464514	0.187016	0.258663	0.392653	-0.0260005	0.258742	-0.707938	0.0825443
218680_x_at	HYPK	huntingtin interacting protein K	C2.4	-0.593111	-0.258569	0.539692	0.47568	0.604299	0.290559	0.299078	0.385077	0.309243	0.433873	0.218298	0.280984	0.0845925	0.308612	0.343827	0.0291032	0.189828	-0.620632	0.0578735
215485_s_at	ICAM1	intercellular adhesion molecule 1	C2.3	-0.477335	-0.466362	0.240321	0.625973	0.442129	0.194669	0.360886	0.609858	0.32443	-0.0415465	-0.0269976	0.406914	-0.068114	-0.013652	0.341142	-0.0794473	0.429307	-0.508282	-0.182719
202471_s_at	IDH3G	isocitrate dehydrogenase 3 (NAD+) gamma	C2.4	-0.619293	-0.26582	0.477057	0.664058	0.607589	0.33927	0.383418	0.378845	0.325556	0.346469	0.322316	0.268939	0.0647551	0.0747481	0.449691	0.110546	0.182539	-0.59435	-0.148427
226552_at	IER5L	immediate early response 5-like	C2.2	-0.315904	-0.28851	0.37293	0.461552	0.348513	0.221956	0.153435	0.433726	0.124048	0.105313	0.214726	0.0237182	-0.188125	-0.228205	0.302688	0.201884	0.228364	-0.340235	-0.392701
209540_at	IGF1	insulin-like growth factor 1 (somatomedin C)	C2.4	-0.637574	-0.0368984	0.447983	0.528934	0.605765	0.148327	-0.0009184	0.342157	0.136257	0.265746	0.197989	0.391517	0.218577	0.251555	0.503291	0.0456785	0.00710988	-0.625281	0.0692019
203627_at	IGF1R	insulin-like growth factor 1 receptor	C2.2	-0.163147	-0.0110071	0.591689	0.119674	0.170297	-0.352261	-0.124767	-0.186513	-0.0930012	-0.244031	0.0771185	0.219313	0.123309	-0.116061	0.427136	-0.00910948	-0.225156	-0.150431	-0.0424388
217148_x_at	IGLC1	immunoglobulin lambda constant 1 (Mcg marker)	C2.4	-0.81289	-0.295839	0.124997	0.501335	0.690941	0.551748	0.490319	0.428969	0.457047	0.402573	0.404153	0.418452	0.328396	0.317666	0.0386477	0.26431	0.318363	-0.707035	0.0857143
217258_x_at	IGLV1-44	immunoglobulin lambda variable 1-44	C2.4	-0.670723	-0.345751	0.375298	0.40315	0.570433	0.300208	0.196794	0.388462	0.281084	0.250917	0.153634	0.387914	0.191627	0.315562	0.246875	-0.0277843	0.19694	-0.569766	0.153735
226759_at	IKZF4	IKAROS family zinc finger 4 (Eos)	C2.4	-0.597675	-0.384129	0.559792	0.633387	0.596358	0.166346	0.369252	0.416459	0.378869	0.0953293	0.233363	0.446926	0.118409	0.0385816	0.407912	0.0353962	0.253824	-0.586985	-0.110147
1560725_at	IL12A-AS1	IL12A antisense RNA 1	C2.2	-0.174972	-0.194075	0.587525	0.341457	0.120268	-0.332023	-0.122637	0.065302	-0.177606	-0.165702	-0.12149	0.0587291	-0.224533	-0.174523	0.692839	-0.173843	-0.145692	-0.17218	-0.201124
224514_x_at	IL17RC	interleukin 17 receptor C	C2.2	-0.430254	-0.0319966	0.509823	0.253861	0.381106	-0.197607	-0.0354223	0.11282	-0.10446	0.163736	-0.0474473	0.175135	0.00431347	0.398201	0.481395	-0.119808	-0.0688199	-0.456697	0.16393
217326_x_at	IL23A	interleukin 23, alpha subunit p19	C2.4	-0.504827	-0.0843605	0.229245	0.447598	0.459107	0.168131	0.0234789	0.216816	0.395468	0.185176	0.0695396	0.398969	0.269733	0.345657	0.315792	-0.0955002	-0.0125589	-0.49067	0.282937
1561853_a_at	IL23R	interleukin 23 receptor	C2.3	-0.421355	-0.396628	0.405986	0.666189	0.344057	-0.0202038	0.0935731	0.450516	0.208247	-0.116903	-0.0575929	0.339094	-0.120289	-0.110722	0.583747	-0.122708	0.151064	-0.401242	-0.210862
224555_x_at	IL37	interleukin 37	C2.2	-0.251741	-0.325045	0.335264	0.568164	0.183137	-0.156289	0.116391	0.344835	0.0857965	-0.229756	-0.153242	0.20748	-0.22	-0.174468	0.578279	-0.214389	0.145897	-0.260376	-0.249411
200052_s_at	ILF2	interleukin enhancer binding factor 2	C2.4	-0.777511	0.123823	0.377191	0.526277	0.85119	0.391499	0.127935	0.195066	0.3364	0.702068	0.630932	0.483053	0.580415	0.535512	0.24169	0.37892	-0.103569	-0.839365	0.322325
211375_s_at	ILF3	interleukin enhancer binding factor 3, 90kDa	C2.4	-0.771458	-0.247665	0.182589	0.678129	0.847187	0.68104	0.556786	0.587653	0.517409	0.645804	0.626777	0.349396	0.297635	0.308164	-0.00344468	0.436822	0.372866	-0.796535	-0.00970705
221548_s_at	ILKAP	integrin-linked kinase-associated serine/threonine phosphatase	C2.4	-0.418023	-0.124958	0.57293	0.519318	0.440702	-0.0082673	-0.0214235	0.0765313	0.0417961	0.18721	0.246303	0.186433	0.0601257	-0.0118912	0.585947	0.136453	-0.191966	-0.39588	-0.134554
200955_at	IMMT	inner membrane protein, mitochondrial	C2.2	-0.304883	-0.166336	0.807177	0.276014	0.355165	-0.0844973	-0.0269993	-0.0204434	-0.0936206	0.117783	0.190006	0.034378	-0.0888806	-0.10388	0.635229	0.0371657	-0.192092	-0.28821	-0.192092
204169_at	IMPDH1	IMP (inosine 5'-monophosphate) dehydrogenase 1	C2.9	-0.485963	-0.363615	0.193807	0.400179	0.445727	0.395668	0.301419	0.702026	0.399842	0.264294	-0.0260625	0.325462	0.00632536	0.276263	0.0968478	-0.175386	0.5051	-0.496172	0.0696102
209808_x_at	ING1	inhibitor of growth family, member 1	C2.4	-0.817138	-0.0600938	0.454943	0.530492	0.83768	0.344168	0.123152	0.196964	0.23063	0.636702	0.567038	0.330957	0.411334	0.463302	0.290852	0.373477	-0.0870483	-0.771765	0.194485
205070_at	ING3	inhibitor of growth family, member 3	C2.4	-0.415534	-0.122132	0.459655	0.413668	0.411684	0.0236648	0.152257	0.254289	0.200325	0.09943	0.123348	0.457445	0.200869	0.175639	0.381019	-0.0779463	0.0403842	-0.43277	0.0893125
218234_at	ING4	inhibitor of growth family, member 4	C2.4	-0.648522	-0.269032	0.289627	0.52946	0.684193	0.421548	0.266722	0.402469	0.29749	0.42374	0.434676	0.274512	0.178078	0.24622	0.172641	0.303146	0.162441	-0.640236	0.0020077
229356_x_at	INO80	INO80 complex subunit	C2.3	-0.521264	-0.527066	0.288229	0.648448	0.529468	0.402407	0.681483	0.479613	0.364668	0.202732	0.377668	0.0930138	-0.16574	-0.0899582	0.161819	0.315231	0.423998	-0.499364	-0.401684
222093_s_at	INO80B	INO80 complex subunit B	C2.4	-0.591435	-0.330722	0.431879	0.520333	0.729103	0.450096	0.464428	0.4046	0.352897	0.389747	0.370075	0.298542	0.134304	0.208071	0.242932	0.148532	0.288168	-0.640765	-0.0388674
205376_at	INPP4B	inositol polyphosphate-4-phosphatase, type II, 105kDa	C2.2	-0.280132	-0.0703327	0.56208	0.358683	0.315092	-0.0972226	-0.153775	-0.0202319	-0.181537	0.139343	0.217034	0.0122225	-0.0531282	-0.0489467	0.592405	0.149423	-0.279545	-0.293906	-0.168377
218905_at	INTS8	integrator complex subunit 8	C2.4	-0.663829	-0.104747	0.355852	0.520405	0.646831	0.348324	0.162811	0.316591	0.550005	0.232591	0.365805	0.680625	0.546921	0.234585	0.183653	0.086695	0.0727461	-0.610243	0.267148
203546_at	IPO13	importin 13	C2.4	-0.671769	-0.30106	0.302191	0.589232	0.685764	0.347757	0.48182	0.408471	0.441907	0.398135	0.251262	0.430838	0.243881	0.402494	0.228532	0.0230589	0.26189	-0.698386	0.184904
206650_at	IQCC	IQ motif containing C	C2.4	-0.496379	-0.212274	0.32978	0.387149	0.55152	0.217026	0.372076	0.363661	0.425287	0.216721	0.197168	0.500584	0.300618	0.267435	0.141182	-0.020532	0.260723	-0.569564	0.188191
214819_at	IQSEC2	IQ motif and Sec7 domain 2	C2.3	-0.494199	-0.208108	0.319398	0.689253	0.471069	0.132429	0.216734	0.467843	0.190919	0.282483	0.210942	0.219722	0.0110634	0.072058	0.37296	0.101268	0.173123	-0.506858	-0.140493
213834_at	IQSEC3	IQ motif and Sec7 domain 3	C2.4	-0.524255	-0.221018	0.419322	0.3743	0.469473	-4.75e-05	0.140677	0.374684	0.161325	0.0303259	0.0384581	0.388513	0.129453	0.191323	0.310753	-0.0284963	0.175173	-0.537202	0.0797718
209743_s_at	ITCH	itchy E3 ubiquitin protein ligase	C2.4	-0.620789	-0.0962176	0.329183	0.5624	0.725693	0.429477	0.294634	0.350423	0.469291	0.4182	0.494049	0.44144	0.426126	0.215797	0.155937	0.230437	0.122129	-0.625672	0.117169
220590_at	ITFG2	integrin alpha FG-GAP repeat containing 2	C2.1	0.645236	-0.0732353	-0.311082	-0.456656	-0.582304	-0.297778	-0.293998	-0.394004	-0.413775	-0.382952	-0.279874	-0.468779	-0.365679	-0.336532	-0.227959	-0.0189381	-0.188729	0.625476	-0.189849
224749_at	ITFG3	integrin alpha FG-GAP repeat containing 3	C2.4	-0.484584	-0.377839	0.107542	0.511172	0.518861	0.460346	0.384059	0.554819	0.372474	0.344701	0.24126	0.186456	-0.0450368	0.269425	0.0280386	0.207111	0.367722	-0.551306	-0.0515656
209171_at	ITPA	inosine triphosphatase (nucleoside triphosphate pyrophosphatase)	C2.4	-0.784803	-0.323221	0.341581	0.609146	0.836474	0.483154	0.307731	0.369478	0.362585	0.582399	0.541188	0.300481	0.27085	0.374546	0.166125	0.403823	0.135644	-0.789937	0.0843451
206245_s_at	IVNS1ABP	influenza virus NS1A binding protein	C2.3	-0.507795	-0.680115	0.26631	0.78293	0.490573	0.494266	0.544579	0.682249	0.53294	0.0211488	0.387581	0.183761	-0.176751	-0.307231	0.140218	0.299637	0.527108	-0.468817	-0.498145
200079_s_at	KARS	lysyl-tRNA synthetase	C2.4	-0.800859	-0.403251	0.418738	0.603173	0.746006	0.51581	0.496859	0.496511	0.445177	0.419906	0.424338	0.441579	0.236244	0.210515	0.202002	0.229517	0.304176	-0.708934	-0.0267621
212462_at	KAT6B	K(lysine) acetyltransferase 6B	C2.3	-0.713786	-0.319696	0.203568	0.703486	0.592209	0.355554	0.404305	0.606319	0.501453	0.0782706	0.244721	0.598961	0.245597	0.0405763	0.283509	0.0716732	0.381174	-0.64982	-0.0865362
228127_at	KCNK3	potassium channel, subfamily K, member 3	C2.2	-0.351756	0.0143473	0.55618	0.353629	0.468307	-0.0204939	-0.00313591	0.00190057	0.0406483	0.142903	0.321646	0.31332	0.228096	0.0924442	0.439551	0.138353	-0.15819	-0.416752	-0.00296273
211217_s_at	KCNQ1	potassium voltage-gated channel, KQT-like subfamily, member 1	C2.4	-0.598788	-0.146761	0.354694	0.444026	0.665918	0.267234	0.234992	0.327075	0.365417	0.416147	0.244924	0.532641	0.403524	0.480725	0.209503	0.00655012	0.111496	-0.662615	0.335067
242855_at	KCP	kielin/chordin-like protein	C2.4	-0.487848	-0.318538	0.402164	0.437117	0.558378	0.210029	0.369742	0.306307	0.178499	0.2719	0.378482	0.246599	0.0699777	0.129153	0.203432	0.24669	0.220231	-0.568367	-0.101987
226246_at	KCTD1	potassium channel tetramerization domain containing 1	C2.3	-0.452134	-0.549703	0.354879	0.596107	0.455718	0.284013	0.560334	0.507332	0.410431	0.0393331	0.0442433	0.320795	-0.132805	-0.0657913	0.382	-0.123619	0.449275	-0.459013	-0.248643
208987_s_at	KDM2A	lysine (K)-specific demethylase 2A	C2.4	-0.815883	-0.368138	0.225794	0.780952	0.801322	0.596472	0.577526	0.710636	0.680685	0.441702	0.462046	0.576491	0.307023	0.296615	0.105416	0.240962	0.468715	-0.859156	0.044063
212689_s_at	KDM3A	lysine (K)-specific demethylase 3A	C2.4	-0.653459	0.0232979	0.243591	0.63163	0.626092	0.41817	0.121025	0.302219	0.398162	0.443911	0.56787	0.330375	0.369351	0.142173	0.272862	0.367989	-0.0468185	-0.632516	0.0384836
203205_at	KDM4A	lysine (K)-specific demethylase 4A	C2.4	-0.782508	-0.0161343	0.275583	0.494993	0.815598	0.33444	0.259732	0.303853	0.337938	0.555162	0.418555	0.532769	0.486636	0.635487	0.207371	0.213927	0.0734153	-0.844106	0.349393
203992_s_at	KDM6A	lysine (K)-specific demethylase 6A	C2.2	-0.470286	-0.048516	0.376892	0.628799	0.478794	0.0439977	0.121766	0.299534	0.373751	0.154733	0.325287	0.429253	0.272022	0.024347	0.36088	0.135452	0.0344795	-0.541263	0.0104523
213146_at	KDM6B	lysine (K)-specific demethylase 6B	C2.4	-0.433998	-0.185809	0.262157	0.461597	0.476674	0.185035	0.369726	0.463293	0.197075	0.288942	0.030948	0.204795	-0.0450412	0.264271	0.310307	-0.107155	0.341458	-0.504271	-0.0403381
221778_at	KDM7A	lysine (K)-specific demethylase 7A	C2.4	-0.713599	-0.257698	0.343438	0.619519	0.621198	0.343328	0.294726	0.530421	0.496618	0.177441	0.313238	0.463053	0.274676	0.156318	0.221641	0.111506	0.281363	-0.659568	0.0450576
212441_at	KIAA0232	KIAA0232	C2.6	-0.512929	-0.0788833	0.466086	0.43242	0.46831	0.015877	0.206276	0.267139	0.48676	0.10015	0.0774183	0.764978	0.490757	0.28447	0.307721	-0.235971	0.0837972	-0.54085	0.385302
212794_s_at	KIAA1033	KIAA1033	C2.4	-0.798243	0.0693604	0.208461	0.340366	0.788927	0.468972	0.319302	0.313012	0.569682	0.544563	0.406043	0.77451	0.774046	0.673186	-0.0321082	0.0997786	0.153102	-0.797382	0.57661
223110_at	KIAA1429	KIAA1429	C2.4	-0.64551	-0.213239	0.0369721	0.569119	0.589906	0.537254	0.475921	0.543966	0.744852	0.339197	0.312481	0.624791	0.419414	0.243922	-0.00235075	0.0498003	0.39703	-0.613799	0.16932
224706_at	KIAA2013	KIAA2013	C2.14	-0.720793	0.100211	0.197477	0.287263	0.709614	0.437074	0.196952	0.203533	0.434587	0.722514	0.403277	0.430409	0.557539	0.776668	0.00342524	0.129058	0.036004	-0.718658	0.550171
236426_at	KIF19	kinesin family member 19	C2.4	-0.75005	-0.322806	0.310292	0.711252	0.786576	0.523424	0.517989	0.5446	0.547628	0.449204	0.459531	0.481797	0.252549	0.218929	0.210656	0.256005	0.357416	-0.779298	-0.0447786
201991_s_at	KIF5B	kinesin family member 5B	C2.5	-0.454471	-0.480815	0.412631	0.57106	0.438046	0.224227	0.502972	0.527884	0.697828	-0.00694931	-0.119587	0.634151	0.0974092	0.141186	0.325739	-0.423745	0.433282	-0.45444	0.119164
223778_at	KIF9	kinesin family member 9	C2.2	-0.0954701	-0.413158	0.296459	0.203606	0.113381	-0.169333	0.0448047	0.0820724	-0.0281518	-0.192782	-0.105434	0.0794178	-0.200154	-0.113267	0.292607	-0.0848094	0.0547714	-0.130165	-0.132405
205664_at	KIN	KIN, antigenic determinant of recA protein homolog (mouse)	C2.4	-0.551749	-0.447124	0.566713	0.678064	0.601678	0.2798	0.265364	0.402643	0.324442	0.190768	0.470454	0.263659	0.011525	-0.0538236	0.391362	0.285787	0.132052	-0.558762	-0.250439
205051_s_at	KIT	v-kit Hardy-Zuckerman 4 feline sarcoma viral oncogene homolog	C2.1	-0.168717	-0.129367	0.321142	0.39526	0.182294	-0.0938812	0.176672	0.23879	-0.0187298	0.0425529	-0.0121497	0.0091056	-0.223135	-0.107008	0.385368	0.0102864	0.101044	-0.242654	-0.254045
240432_x_at	KLF7	Kruppel-like factor 7 (ubiquitous)	C2.3	-0.391308	-0.505589	0.266333	0.77006	0.439856	0.374101	0.552758	0.706288	0.480665	0.0596548	0.178067	0.212475	-0.2137	-0.22586	0.271248	0.0505429	0.540549	-0.449737	-0.412603
217906_at	KLHDC2	kelch domain containing 2	C2.2	-0.555126	-0.311851	0.789971	0.68577	0.53981	0.0637239	0.16947	0.300574	0.242322	0.102631	0.294023	0.290656	0.00956407	-0.0884325	0.607012	0.0940755	0.0125693	-0.513811	-0.199846
231629_x_at	KLK3	kallikrein-related peptidase 3	C2.3	-0.461494	-0.546562	0.208143	0.6702	0.47057	0.30482	0.503028	0.474414	0.351308	0.0888711	0.277468	0.207539	-0.0973009	-0.0728333	0.156375	0.207339	0.367165	-0.466517	-0.264362
205778_at	KLK7	kallikrein-related peptidase 7	C2.4	-0.518472	0.108611	0.111472	0.366836	0.50558	0.276194	0.134962	0.227156	0.256728	0.458102	0.442886	0.1802	0.290287	0.322036	0.0778855	0.311728	0.048352	-0.536833	0.0988677
203419_at	KMT2B	lysine (K)-specific methyltransferase 2B	C2.3	-0.575005	-0.342944	0.484378	0.696059	0.566941	0.0800211	0.22999	0.228803	0.074003	0.213747	0.421562	0.0777489	-0.0574713	-0.00160778	0.46877	0.345087	0.0103264	-0.550449	-0.273734
202058_s_at	KPNA1	karyopherin alpha 1 (importin alpha 5)	C2.4	-0.67944	-0.17292	0.331136	0.659001	0.814214	0.639388	0.437004	0.39438	0.468929	0.608432	0.701643	0.292136	0.295499	0.179237	0.136184	0.462959	0.172417	-0.69575	-0.0758105
204009_s_at	KRAS	Kirsten rat sarcoma viral oncogene homolog	C2.4	-0.73356	-0.161242	0.392761	0.571362	0.741658	0.443055	0.41663	0.404568	0.613821	0.356791	0.446941	0.72918	0.518123	0.282198	0.188066	0.130979	0.210983	-0.737861	0.207833
236275_at	KRBA1	KRAB-A domain containing 1	C2.4	-0.579314	-0.237903	0.29129	0.399299	0.54636	0.329525	0.249289	0.314821	0.264998	0.31081	0.389506	0.213269	0.150279	0.116162	0.129484	0.302517	0.181049	-0.55751	-0.0555403
34031_i_at	KRIT1	KRIT1, ankyrin repeat containing	C2.3	-0.814597	-0.322224	0.407249	0.748079	0.794064	0.53581	0.414673	0.49739	0.526839	0.443541	0.520752	0.510955	0.32163	0.182121	0.248	0.288617	0.220643	-0.748571	-0.0086883
209008_x_at	KRT8	keratin 8	C2.4	-0.483641	0.125037	0.424713	0.322059	0.485029	-0.00904469	-0.0945979	0.0146058	0.00817526	0.194792	0.497514	0.242151	0.330477	0.125762	0.295259	0.4206	-0.242983	-0.524578	0.0517016
224460_s_at	L2HGDH	L-2-hydroxyglutarate dehydrogenase	C2.4	-0.336362	-0.178637	0.507581	0.412726	0.455419	0.204232	0.0662378	0.0678447	-0.0803699	0.294332	0.473871	-0.193589	-0.162974	-0.132408	0.432609	0.414768	-0.109784	-0.336713	-0.400879
210990_s_at	LAMA4	laminin, alpha 4	C2.4	-0.686836	-0.137182	0.245321	0.573685	0.768628	0.489169	0.418871	0.400753	0.407892	0.612348	0.475411	0.378895	0.313777	0.383256	0.155895	0.300927	0.204232	-0.762573	0.101519
223009_at	LAMTOR1	late endosomal/lysosomal adaptor, MAPK and MTOR activator 1	C2.4	-0.743045	-0.117051	0.202146	0.520484	0.853782	0.575315	0.440963	0.453945	0.547386	0.630611	0.511135	0.543979	0.49037	0.539462	0.0337466	0.242122	0.286128	-0.856312	0.294316
210966_x_at	LARP1	La ribonucleoprotein domain family, member 1	C2.4	-0.804262	-0.247744	0.421078	0.599196	0.782441	0.312467	0.319774	0.421333	0.292791	0.480393	0.350148	0.42697	0.279451	0.455182	0.340914	0.140256	0.169575	-0.803651	0.152906
238959_at	LARP4	La ribonucleoprotein domain family, member 4	C2.4	-0.432381	-0.172733	0.43641	0.590965	0.593604	0.242007	0.217377	0.252107	0.22981	0.36425	0.521217	0.206398	0.138868	0.0891363	0.263467	0.334127	0.0345261	-0.532636	-0.099484
208117_s_at	LAS1L	LAS1-like (S. cerevisiae)	C2.3	-0.715133	-0.494341	0.578738	0.816538	0.733009	0.286369	0.371766	0.492657	0.405095	0.250976	0.416786	0.303981	0.0251373	0.0449638	0.413569	0.269155	0.230111	-0.71483	-0.198006
226520_at	LCOR	ligand dependent nuclear receptor corepressor	C2.3	-0.515273	-0.399071	0.56954	0.824193	0.51849	0.104038	0.335242	0.511579	0.465723	-0.0334119	0.256981	0.489382	0.0477355	-0.178636	0.497931	0.0561358	0.249598	-0.567256	-0.236409
218604_at	LEMD3	LEM domain containing 3	C2.4	-0.676861	-0.01268	0.148685	0.394311	0.667547	0.454351	0.300486	0.336554	0.538504	0.339626	0.402855	0.688256	0.627706	0.408629	-0.0229194	0.147048	0.188889	-0.655715	0.342697
212327_at	LIMCH1	LIM and calponin homology domains 1	C2.2	-0.263972	-0.1197	0.684673	0.374594	0.33635	-0.135425	-0.112428	-0.0231857	-0.0446082	0.0475515	0.14094	0.108644	-0.0351917	-0.103916	0.630858	0.0168988	-0.240208	-0.27415	-0.133398
1553449_at	LINC00304	long intergenic non-protein coding RNA 304	C2.4	-0.60738	-0.132913	0.438175	0.538462	0.684439	0.29065	0.348258	0.270683	0.31477	0.452376	0.427808	0.428192	0.316698	0.281194	0.254423	0.217354	0.103731	-0.669465	0.0939573
237108_x_at	LINC00982	long intergenic non-protein coding RNA 982	C2.4	-0.578459	-0.404199	0.506175	0.517812	0.518714	0.123947	0.276993	0.343119	0.223927	0.157258	0.182176	0.253654	0.0178932	0.15717	0.37413	0.0520107	0.138121	-0.544178	-0.0200841
242767_at	LMCD1	LIM and cysteine-rich domains 1	C2.2	-0.356572	-0.214967	0.54282	0.500571	0.382573	-0.0676045	0.114068	0.216925	0.07692	0.0517678	-0.0129133	0.257058	-0.0295831	0.0506317	0.602205	-0.169209	0.0229025	-0.399944	-0.0559549
212682_s_at	LMF2	lipase maturation factor 2	C2.4	-0.701485	-0.250244	0.33152	0.469906	0.729992	0.280208	0.35815	0.327501	0.330191	0.300995	0.349129	0.475775	0.33109	0.36888	0.221169	0.155241	0.213587	-0.758486	0.168489
212086_x_at	LMNA	lamin A/C	C2.4	-0.774734	0.0972414	0.175463	0.397957	0.771787	0.416474	0.200333	0.2001	0.435488	0.625587	0.45289	0.579657	0.678944	0.6579	0.0135062	0.234286	-0.00630174	-0.761512	0.520021
203276_at	LMNB1	lamin B1	C2.4	-0.460639	0.226769	0.33117	0.41884	0.507991	0.156796	0.0434188	0.0555546	0.150192	0.408211	0.487834	0.27524	0.376201	0.158291	0.323242	0.271915	-0.161859	-0.471746	0.0384489
236722_at	LOC100129380	uncharacterized LOC100129380	C2.4	-0.367984	-0.179642	0.315678	0.461025	0.403738	0.117549	0.311821	0.183121	0.252274	0.157193	0.162868	0.167244	0.00250466	0.0583032	0.350531	0.0548878	0.0890654	-0.402267	-0.0922174
242810_x_at	LOC100132874	uncharacterized LOC100132874	C2.4	-0.662763	-0.304208	0.250331	0.546261	0.62503	0.335654	0.411186	0.664724	0.57478	0.13534	0.10993	0.724881	0.336625	0.327179	0.151655	-0.124275	0.471885	-0.71393	0.214665
233679_at	LOC100506472	uncharacterized LOC100506472	C2.2	-0.302882	0.0593462	0.49942	0.2068	0.229412	-0.24097	-0.154073	-0.0108456	0.135612	0.0152639	-0.0860745	0.394215	0.296022	0.175973	0.418214	-0.2546	-0.213797	-0.264637	0.314822
213367_at	LOC155060	AI894139 pseudogene	C2.4	-0.516675	-0.186862	0.428739	0.420968	0.467022	0.0165674	0.0412784	0.238839	0.101527	0.182841	0.0734504	0.261554	0.0626635	0.271426	0.490589	-0.0385806	-0.0128916	-0.538731	0.0996148
228412_at	LOC643072	uncharacterized LOC643072	C2.4	-0.30312	-0.264834	0.398985	0.420315	0.407485	0.0657356	0.140998	0.228006	0.211117	0.0218863	0.0325379	0.176415	-0.0153232	0.0282023	0.39339	-0.0952341	0.0978845	-0.353421	-0.0426196
219145_at	LPHN1	latrophilin 1	C2.3	-0.40181	-0.203637	0.244256	0.606136	0.351967	0.109502	0.0912301	0.209442	-0.0052297	0.124601	0.352878	-0.00127412	-0.105883	-0.175472	0.417424	0.379666	-0.0498932	-0.363017	-0.38418
238092_at	LRFN4	leucine rich repeat and fibronectin type III domain containing 4	C2.2	-0.336923	-0.189571	0.411969	0.466506	0.234691	-0.103118	0.0103567	0.202911	-0.0766288	0.0519195	0.13927	-0.0236871	-0.185995	-0.0760698	0.450622	0.136171	-0.0508159	-0.305921	-0.230056
200785_s_at	LRP1	low density lipoprotein receptor-related protein 1	C2.4	-0.644989	0.0659564	0.153964	0.258841	0.670408	0.300201	0.183064	0.0822327	0.27842	0.565048	0.402849	0.46138	0.613473	0.654568	0.0150054	0.177245	-0.0411232	-0.67748	0.526353
223552_at	LRRC4	leucine rich repeat containing 4	C2.3	-0.377035	-0.180263	0.473871	0.548638	0.421801	0.123391	0.117975	0.250325	0.321419	0.151904	0.142218	0.379384	0.129198	0.0200494	0.51492	-0.109067	-0.0152354	-0.393038	0.00242125
232226_at	LRRC4C	leucine rich repeat containing 4C	C2.4	-0.172182	0.284936	0.266112	0.120505	0.193231	-0.166555	-0.264836	-0.0929482	-0.234746	0.253981	0.0934603	0.0187125	0.093808	0.238127	0.341872	0.0754588	-0.284523	-0.235604	0.102796
228064_at	LRRC75B	leucine rich repeat containing 75B	C2.4	-0.525319	-0.237242	0.448295	0.431454	0.534345	0.0684003	0.134009	0.3156	0.114524	0.291764	0.147336	0.277836	0.0506115	0.357935	0.372278	0.0239388	0.0814114	-0.561421	0.0837922
212529_at	LSM12	LSM12 homolog (S. cerevisiae)	C2.4	-0.70527	0.235089	0.330045	0.332507	0.764849	0.389151	0.131496	0.033899	0.236548	0.731054	0.667549	0.394561	0.63889	0.482036	0.109674	0.446968	-0.177085	-0.707939	0.328382
204447_at	LZTS3	leucine zipper, putative tumor suppressor family member 3	C2.4	-0.515025	0.0524358	0.511027	0.45713	0.513987	-0.0263833	-0.107021	0.0728671	0.0443479	0.363704	0.23502	0.271337	0.18815	0.355833	0.541503	0.0664372	-0.22285	-0.528998	0.143908
215222_x_at	MACF1	microtubule-actin crosslinking factor 1	C2.3	-0.619581	-0.468048	0.511608	0.826721	0.595912	0.291178	0.478725	0.704404	0.524874	0.135291	0.116937	0.419329	-0.0608713	-0.0386485	0.514084	-0.0969915	0.438139	-0.629455	-0.225776
226385_s_at	MALSU1	mitochondrial assembly of ribosomal large subunit 1	C2.4	-0.612106	-0.403804	0.481437	0.65135	0.646537	0.526981	0.441115	0.468154	0.517676	0.344643	0.45273	0.35122	0.153945	-0.0384691	0.252651	0.216714	0.262545	-0.562441	-0.169469
242794_at	MAML3	mastermind-like 3 (Drosophila)	C2.3	-0.383993	-0.300902	0.310585	0.598192	0.440736	0.259037	0.383215	0.330154	0.301796	0.142931	0.317307	0.191551	-0.0393608	-0.10434	0.311994	0.194543	0.189	-0.410191	-0.285346
238230_x_at	MAN2C1	mannosidase, alpha, class 2C, member 1	C2.4	-0.499795	0.143082	0.250558	0.358786	0.516056	0.0529205	-0.0364043	0.0424254	0.174831	0.340928	0.235974	0.485857	0.487112	0.487451	0.321709	0.00141836	-0.179453	-0.537318	0.393644
202670_at	MAP2K1	mitogen-activated protein kinase kinase 1	C2.11	-0.518021	0.0481479	0.357646	0.480381	0.67135	0.390271	0.120665	0.127715	0.146429	0.649276	0.759293	0.0556935	0.270172	0.152859	0.161954	0.595599	-0.12451	-0.542085	-0.0909571
211370_s_at	MAP2K5	mitogen-activated protein kinase kinase 5	C2.4	-0.75895	-0.348335	0.328461	0.731758	0.80215	0.512303	0.460065	0.443284	0.513485	0.41311	0.495575	0.40825	0.261946	0.161899	0.237397	0.31187	0.234591	-0.734861	-0.0489981
225927_at	MAP3K1	mitogen-activated protein kinase kinase kinase 1, E3 ubiquitin protein ligase	C2.2	-0.411955	-0.155912	0.677485	0.461462	0.404499	-0.0365929	0.0241992	0.177645	0.20029	0.0882525	0.141837	0.279406	0.0745502	-0.0369481	0.526306	-0.035667	-0.0532178	-0.375287	-0.0621337
204089_x_at	MAP3K4	mitogen-activated protein kinase kinase kinase 4	C2.4	-0.548877	-0.403668	0.476917	0.541245	0.555672	0.204255	0.329026	0.361689	0.330407	0.167304	0.252274	0.272178	0.0282012	0.0758345	0.356756	0.0554042	0.237459	-0.531315	-0.118304
203553_s_at	MAP4K5	mitogen-activated protein kinase kinase kinase kinase 5	C2.4	-0.761892	-0.454088	0.520014	0.807474	0.77506	0.507039	0.525993	0.540293	0.47034	0.383064	0.535794	0.3967	0.135361	0.0281462	0.329236	0.330747	0.283306	-0.722858	-0.220432
217943_s_at	MAP7D1	MAP7 domain containing 1	C2.4	-0.44584	-0.382796	0.386771	0.562315	0.497549	0.366835	0.355224	0.438296	0.199624	0.432501	0.305324	-0.00153714	-0.162737	0.113895	0.224709	0.184195	0.219567	-0.420037	-0.208434
204813_at	MAPK10	mitogen-activated protein kinase 10	C2.2	-0.321391	-0.245723	0.603533	0.397541	0.281028	-0.19505	0.040768	0.122736	-0.0869785	-0.0446103	0.105335	0.0526427	-0.169315	-0.0844156	0.528204	0.100921	-0.0753657	-0.332864	-0.220896
212497_at	MAPK1IP1L	mitogen-activated protein kinase 1 interacting protein 1-like	C2.4	-0.522623	-0.112846	0.477979	0.564488	0.546914	0.0998173	0.155605	0.175973	-0.0324271	0.323573	0.448576	0.0499546	0.00632882	-0.00186512	0.450063	0.377747	-0.0304018	-0.507248	-0.29016
212046_x_at	MAPK3	mitogen-activated protein kinase 3	C2.4	-0.565814	-0.201023	0.411578	0.427004	0.605383	0.214999	0.294414	0.232317	0.487136	0.220475	0.212194	0.594399	0.410885	0.303052	0.2492	-0.0532432	0.104226	-0.61206	0.311878
226048_at	MAPK8	mitogen-activated protein kinase 8	C2.2	-0.462754	0.00388799	0.526272	0.445443	0.449367	-0.0244236	-0.0461097	0.155339	0.0371083	0.220593	0.223305	0.285877	0.176794	0.217221	0.474244	0.0496451	-0.140102	-0.454703	0.0709169
208603_s_at	MAPK8IP2	mitogen-activated protein kinase 8 interacting protein 2	C2.2	-0.267252	-0.174537	0.511246	0.484287	0.236416	-0.243895	-0.104494	0.0243911	-0.0746121	-0.137194	0.0543419	0.141876	-0.0914112	-0.134537	0.663955	-0.00352339	-0.203183	-0.250704	-0.206545
202787_s_at	MAPKAPK3	mitogen-activated protein kinase-activated protein kinase 3	C2.4	-0.547106	-0.118223	0.50044	0.469868	0.649868	0.244347	0.273579	0.129321	0.284191	0.380626	0.385094	0.369072	0.321826	0.194006	0.398464	0.0843292	0.00735301	-0.585924	0.0957774
203928_x_at	MAPT	microtubule-associated protein tau	C2.4	-0.59102	-0.26976	0.318193	0.471934	0.661348	0.379004	0.217517	0.274947	0.317743	0.448724	0.305242	0.197632	0.120721	0.375349	0.234961	0.165943	0.123202	-0.607237	0.0831317
200644_at	MARCKSL1	MARCKS-like 1	C2.2	-0.142569	-0.358111	0.511013	0.335736	0.152342	-0.232561	0.191299	0.108194	-0.263107	-0.0463653	-0.068314	-0.150121	-0.457469	-0.169819	0.588373	-0.0475752	0.0569154	-0.183532	-0.41418
202569_s_at	MARK3	MAP/microtubule affinity-regulating kinase 3	C2.4	-0.655236	-0.218237	0.663827	0.643368	0.700143	0.147659	0.261652	0.313525	0.269095	0.318365	0.337182	0.473764	0.213779	0.174662	0.540083	0.124795	0.0435056	-0.707591	-0.000791981
200769_s_at	MAT2A	methionine adenosyltransferase II, alpha	C2.4	-0.645257	-0.156289	0.502175	0.615038	0.701127	0.282504	0.224691	0.101237	0.123732	0.42756	0.726855	0.110201	0.195565	0.0565387	0.356631	0.569103	-0.129168	-0.630897	-0.165669
209332_s_at	MAX	MYC associated factor X	C2.4	-0.699935	-0.560861	0.390772	0.677287	0.681357	0.457153	0.673443	0.604011	0.557061	0.142116	0.36628	0.482122	0.0948255	-0.00623314	0.22165	0.154939	0.530491	-0.684047	-0.223032
228798_x_at	MAZ	MYC-associated zinc finger protein (purine-binding transcription factor)	C2.4	-0.675676	-0.306871	0.264771	0.522887	0.753775	0.40251	0.484655	0.537083	0.506448	0.319031	0.280913	0.586779	0.325363	0.387376	0.12352	0.0614109	0.402851	-0.77561	0.187828
227839_at	MBD5	methyl-CpG binding domain protein 5	C2.3	-0.471281	-0.411793	0.372498	0.675525	0.470732	0.283548	0.265657	0.503448	0.294035	0.126558	0.189008	0.219468	-0.112547	-0.0682868	0.392816	0.0827576	0.248801	-0.442282	-0.282093
211042_x_at	MCAM	melanoma cell adhesion molecule	C2.4	-0.449997	-0.267181	0.373575	0.627287	0.527291	0.196701	0.293694	0.289817	0.173922	0.195888	0.347373	0.152449	-0.0302933	-0.119087	0.423505	0.243734	0.125371	-0.473582	-0.319029
201755_at	MCM5	minichromosome maintenance complex component 5	C2.4	-0.635088	0.124762	0.251011	0.202279	0.652519	0.273747	0.223941	0.0604686	0.230626	0.645657	0.300062	0.440182	0.517884	0.700433	0.147367	0.0837099	-0.0401147	-0.68461	0.493648
220094_s_at	MCUR1	mitochondrial calcium uniporter regulator 1	C2.2	-0.320715	-0.220849	0.766032	0.240853	0.325216	-0.0865977	0.0300174	0.0893992	-0.0148304	0.0704114	0.0117644	0.118313	-0.0965615	-0.0152883	0.572707	-0.119199	-0.0550676	-0.307075	-0.0913653
200978_at	MDH1	malate dehydrogenase 1, NAD (soluble)	C2.2	-0.278098	-0.35943	0.772451	0.334339	0.358025	-0.00775525	0.116466	0.0660091	-0.0596225	0.0877501	0.140409	-0.0368925	-0.215531	-0.192219	0.567648	0.03005	-0.0409764	-0.250828	-0.305893
226420_at	MECOM	MDS1 and EVI1 complex locus	C2.9	-0.610835	-0.629971	0.418607	0.87931	0.551413	0.396876	0.521058	0.757335	0.567188	0.0923135	0.128396	0.370051	-0.159853	-0.128929	0.454579	-0.0330056	0.498688	-0.595864	-0.324398
225452_at	MED1	mediator complex subunit 1	C2.6	-0.527299	-0.116249	0.204747	0.367329	0.470696	0.195998	0.322663	0.29058	0.613281	0.052421	0.0799259	0.878478	0.595738	0.321071	0.118877	-0.216311	0.192314	-0.549161	0.454281
211342_x_at	MED12	mediator complex subunit 12	C2.4	-0.511132	-0.166787	0.292892	0.621625	0.442554	0.179608	0.1928	0.448747	0.213624	0.213192	0.181159	0.182041	-0.0211969	0.0653392	0.421879	0.0820541	0.171467	-0.50718	-0.16822
223780_s_at	MED13	mediator complex subunit 13	C2.6	-0.553615	-0.230238	0.527131	0.435721	0.548823	0.12472	0.285804	0.35558	0.496403	0.110963	0.0290944	0.782061	0.403598	0.332895	0.363201	-0.330086	0.201601	-0.575046	0.34033
212207_at	MED13L	mediator complex subunit 13-like	C2.6	-0.696768	-0.45426	0.411212	0.719848	0.629424	0.338993	0.560246	0.711117	0.689071	0.0623207	0.075621	0.794811	0.253	0.0910552	0.343447	-0.210981	0.52127	-0.693757	0.0400214
202610_s_at	MED14	mediator complex subunit 14	C2.3	-0.450098	-0.449207	0.561675	0.723128	0.34518	-0.0409136	0.193552	0.39933	0.363383	-0.227399	0.0282272	0.442481	-0.0401366	-0.242605	0.597628	-0.129365	0.134659	-0.378722	-0.2242
207079_s_at	MED6	mediator complex subunit 6	C2.4	-0.784437	-0.0569179	0.341861	0.67439	0.880267	0.524478	0.288746	0.397931	0.494113	0.593584	0.631261	0.429032	0.454065	0.329492	0.199977	0.386769	0.103162	-0.812878	0.122969
204350_s_at	MED7	mediator complex subunit 7	C2.4	-0.812582	-0.198352	0.261486	0.516428	0.832933	0.628518	0.460516	0.331407	0.451964	0.608942	0.612133	0.39146	0.433187	0.389126	0.0361014	0.385562	0.1804	-0.738812	0.136748
225641_at	MEF2D	myocyte enhancer factor 2D	C2.3	-0.695312	-0.379557	0.718261	0.830026	0.706295	0.133127	0.3035	0.515538	0.404048	0.183909	0.259916	0.485606	0.115702	0.0682089	0.601862	0.00103591	0.193772	-0.703023	-0.0936471
209265_s_at	METTL3	methyltransferase like 3	C2.3	-0.689866	-0.225969	0.393613	0.791067	0.755138	0.443386	0.312783	0.488884	0.369416	0.547949	0.596299	0.183564	0.122369	0.124068	0.287252	0.443421	0.176132	-0.731963	-0.174843
203417_at	MFAP2	microfibrillar-associated protein 2	C2.4	-0.676623	-0.14134	0.0910211	0.372704	0.757722	0.534836	0.341161	0.316257	0.415477	0.596177	0.468869	0.360229	0.406295	0.635571	-0.0982516	0.28759	0.197056	-0.731557	0.345162
223091_x_at	MFF	mitochondrial fission factor	C2.4	-0.743296	-0.294983	0.494636	0.585858	0.800842	0.488379	0.356673	0.310598	0.491947	0.515272	0.441268	0.420175	0.323271	0.366149	0.285664	0.141794	0.11215	-0.71759	0.177982
235409_at	MGA	MGA, MAX dimerization protein	C2.9	-0.493711	-0.354953	0.339771	0.491048	0.406672	0.152933	0.429074	0.532728	0.471688	0.0404008	-0.110978	0.615669	0.133805	0.20402	0.296096	-0.31966	0.389618	-0.488446	0.122392
224598_at	MGAT4B	mannosyl (alpha-1,3-)-glycoprotein beta-1,4-N-acetylglucosaminyltransferase, isozyme B	C2.4	-0.769144	-0.174052	0.37043	0.69903	0.787148	0.456829	0.361391	0.535317	0.406752	0.620203	0.450212	0.326612	0.212408	0.386435	0.262897	0.232448	0.232644	-0.763905	0.0359168
214246_x_at	MINK1	misshapen-like kinase 1	C2.3	-0.50378	-0.208553	0.311023	0.702057	0.50126	0.171898	0.19189	0.440427	0.163725	0.317279	0.392888	0.135528	-0.0205588	0.018188	0.288177	0.350146	0.141464	-0.518212	-0.261575
211724_x_at	MIOS	missing oocyte, meiosis regulator, homolog (Drosophila)	C2.4	-0.763231	0.0651325	0.243798	0.43112	0.738938	0.263444	0.19228	0.252232	0.369554	0.560019	0.353232	0.543238	0.542372	0.636011	0.187297	0.140973	0.0270483	-0.805497	0.450178
231987_at	MIR143HG	MIR143 host gene (non-protein coding)	C2.4	-0.449256	-0.0447248	0.313111	0.358208	0.452244	0.0548118	0.05283	0.115505	0.0335205	0.360193	0.233863	0.0391665	0.0218739	0.428374	0.270517	0.162539	-0.0836591	-0.469986	0.12059
218259_at	MKL2	MKL/myocardin-like 2	C2.3	-0.646649	-0.101245	0.275693	0.682299	0.664485	0.363593	0.207231	0.472147	0.301722	0.435762	0.541334	0.259904	0.211501	0.105145	0.210864	0.45044	0.136005	-0.669471	-0.127838
224993_at	MLLT1	myeloid/lymphoid or mixed-lineage leukemia (trithorax homolog, Drosophila); translocated to, 1	C2.4	-0.624082	-0.393372	0.447254	0.585672	0.504535	0.215315	0.417445	0.438346	0.441737	0.133577	0.114673	0.512065	0.161969	0.154074	0.338022	-0.10564	0.268226	-0.557787	0.0571793
227066_at	MOB3C	MOB kinase activator 3C	C2.4	-0.429593	-0.396325	0.299882	0.459458	0.439064	0.306924	0.137753	0.445335	0.129323	0.165323	0.171742	0.0922893	-0.113818	-0.0482443	0.318129	0.0797601	0.239406	-0.404639	-0.232656
226790_at	MORN2	MORN repeat containing 2	C2.4	-0.589515	-0.108958	0.538457	0.609075	0.567323	0.0799154	0.192781	0.338197	0.292509	0.221544	0.127007	0.399677	0.13597	0.151528	0.561863	-0.0634402	0.0809127	-0.579235	-0.000100063
237211_x_at	MORN3	MORN repeat containing 3	C2.4	-0.598418	-0.405391	0.157552	0.600044	0.575083	0.422445	0.397177	0.653251	0.448949	0.304171	0.194859	0.30701	-0.00118585	0.242087	0.162322	0.103882	0.451171	-0.653034	-0.0643405
206186_at	MPP3	membrane protein, palmitoylated 3 (MAGUK p55 subfamily member 3)	C2.4	-0.645854	-0.163146	-0.0489088	0.478215	0.655623	0.656411	0.295572	0.571452	0.500204	0.598808	0.357084	0.312662	0.305232	0.474568	-0.130876	0.215285	0.351807	-0.658064	0.221848
1564308_a_at	MPP7	membrane protein, palmitoylated 7 (MAGUK p55 subfamily member 7)	C2.4	-0.29487	-0.0435563	0.650155	0.376403	0.349716	-0.124995	-0.0675861	-0.0277916	-0.130652	0.123933	0.377009	0.0115015	-0.00644959	-0.142349	0.483777	0.277357	-0.220072	-0.284	-0.257063
218887_at	MRPL2	mitochondrial ribosomal protein L2	C2.4	-0.73631	-0.372709	0.365007	0.543622	0.70485	0.387735	0.347683	0.465219	0.415632	0.355978	0.388306	0.528804	0.296419	0.300894	0.164216	0.212787	0.26169	-0.753918	0.115225
222993_at	MRPL37	mitochondrial ribosomal protein L37	C2.4	-0.687479	-0.220752	0.384339	0.491385	0.634306	0.395044	0.201187	0.235232	0.25355	0.458155	0.423685	0.283776	0.267906	0.262312	0.287686	0.209243	-0.0118254	-0.57919	0.0940865
225797_at	MRPL54	mitochondrial ribosomal protein L54	C2.4	-0.699406	0.245524	0.30164	0.400027	0.657385	0.250954	0.0219314	0.0628138	0.385697	0.575136	0.445691	0.500274	0.644716	0.579003	0.192727	0.193729	-0.211958	-0.660717	0.486219
222522_x_at	MRPS10	mitochondrial ribosomal protein S10	C2.4	-0.551869	-0.0318178	0.150315	0.45761	0.673554	0.651111	0.229288	0.299868	0.382305	0.578261	0.731553	0.202362	0.35618	0.100032	-0.0570699	0.583926	0.0791163	-0.553697	-0.0522748
226296_s_at	MRPS15	mitochondrial ribosomal protein S15	C2.4	-0.526285	-0.372398	0.602803	0.606435	0.582566	0.20808	0.312793	0.371606	0.104846	0.283302	0.233352	0.0823246	-0.158668	-0.0442333	0.509435	0.154684	0.178282	-0.500197	-0.342203
1552277_a_at	MSANTD3	Myb/SANT-like DNA-binding domain containing 3	C2.4	-0.546982	-0.0246872	0.637402	0.470192	0.59126	0.0388554	0.0316515	0.0935744	0.115913	0.275926	0.23868	0.330878	0.24261	0.230707	0.596114	-0.00233286	-0.143221	-0.543312	0.0927513
225237_s_at	MSI2	musashi RNA-binding protein 2	C2.4	-0.55565	-0.142342	0.667777	0.443405	0.689436	0.162884	0.174283	0.170134	0.175898	0.35795	0.44321	0.311762	0.229608	0.201149	0.357761	0.262991	-0.0175548	-0.615634	0.0124368
212708_at	MSL1	male-specific lethal 1 homolog (Drosophila)	C2.4	-0.600774	0.195691	0.324564	0.454401	0.554072	0.163765	0.00143434	0.197577	0.27171	0.438679	0.283745	0.387646	0.437125	0.483889	0.286109	0.0196857	-0.105239	-0.549249	0.348694
217165_x_at	MT1F	metallothionein 1F	C2.4	-0.557759	-0.116658	0.478195	0.377383	0.576345	0.0944444	0.113529	0.19639	0.26515	0.193818	0.185022	0.407415	0.265591	0.385554	0.36795	-0.0369457	0.00367003	-0.59096	0.256286
216685_s_at	MTAP	methylthioadenosine phosphorylase	C2.4	-0.925589	-0.0987054	0.315491	0.578652	0.897652	0.527625	0.355656	0.465304	0.598535	0.517901	0.502438	0.760472	0.659449	0.508836	0.12775	0.207834	0.214026	-0.906483	0.356873
235689_at	MTFMT	mitochondrial methionyl-tRNA formyltransferase	C2.3	-0.587869	-0.332776	0.385869	0.74952	0.511602	0.295575	0.369448	0.436406	0.525877	0.0701162	0.290735	0.451037	0.181862	-0.149493	0.364325	0.0701275	0.219419	-0.48715	-0.166721
214268_s_at	MTMR4	myotubularin related protein 4	C2.4	-0.835069	-0.296991	0.490077	0.802087	0.835494	0.446295	0.326617	0.539739	0.459684	0.395961	0.588707	0.485099	0.277018	0.16727	0.34466	0.388088	0.189966	-0.837092	-0.0856221
203036_s_at	MTSS1	metastasis suppressor 1	C2.4	-0.527829	0.13939	0.202313	0.375755	0.599272	0.28369	0.0223627	-0.011277	0.0055673	0.60198	0.584114	0.0497128	0.268204	0.401949	0.227253	0.453887	-0.24043	-0.555682	0.114972
214133_at	MUC6	mucin 6, oligomeric mucus/gel-forming	C2.4	-0.635123	-0.0766381	0.11391	0.358665	0.730961	0.617061	0.377429	0.320307	0.426488	0.709974	0.45614	0.362974	0.409315	0.599039	-0.0627581	0.251841	0.173651	-0.672454	0.30972
202364_at	MXI1	MAX interactor 1, dimerization protein	C2.2	-0.344781	-0.269754	0.560656	0.392235	0.267899	-0.162231	0.00336157	0.149749	0.206839	-0.178718	-0.0626633	0.373714	0.0643757	0.0451209	0.513134	-0.279312	-0.0399872	-0.299935	0.1061
227326_at	MXRA7	matrix-remodelling associated 7	C2.4	-0.518621	-0.0188604	0.599622	0.438732	0.516624	-0.0836464	-0.0855754	0.135746	-0.0360961	0.2205	0.345585	0.215884	0.141596	0.13716	0.538753	0.247328	-0.177262	-0.589745	-0.0190739
201710_at	MYBL2	v-myb avian myeloblastosis viral oncogene homolog-like 2	C2.4	-0.608136	0.0475008	0.23981	0.286257	0.583408	0.161283	0.0230117	0.174572	0.107367	0.523355	0.215534	0.274906	0.329198	0.622855	0.224751	0.0584289	-0.0444056	-0.627443	0.388668
208040_s_at	MYBPC3	myosin binding protein C, cardiac	C2.4	-0.521406	-0.267016	0.596744	0.439977	0.563123	0.0812221	0.122498	0.126459	0.0280467	0.19526	0.333883	0.129394	0.0257321	0.0263388	0.479156	0.218992	-0.0115529	-0.511617	-0.174979
201960_s_at	MYCBP2	MYC binding protein 2, E3 ubiquitin protein ligase	C2.3	-0.610211	-0.426108	0.372876	0.906183	0.588121	0.276643	0.417309	0.580887	0.486998	0.158731	0.2747	0.419055	0.0131139	-0.0349362	0.456303	0.0896915	0.30802	-0.630711	-0.223303
216265_x_at	MYH7	myosin, heavy chain 7, cardiac muscle, beta	C2.2	-0.0198053	-0.276372	0.872615	0.180681	0.0342873	-0.544934	-0.190069	-0.134089	-0.329527	-0.305817	-0.212876	-0.0273712	-0.340535	-0.278074	0.774623	-0.252017	-0.252017	-0.0187273	-0.251862
221660_at	MYL10	myosin, light chain 10, regulatory	C2.3	-0.568148	-0.535639	0.616135	0.63328	0.494501	-0.0141198	0.163766	0.49066	0.21471	-0.0400863	-0.0378221	0.351961	-0.120906	0.104892	0.596041	-0.163773	0.208303	-0.569352	-0.0712189
219173_at	MYO15B	myosin XVB pseudogene	C2.4	-0.580857	-0.35174	0.381798	0.315684	0.545322	0.141661	0.282643	0.255431	0.23687	0.216192	0.167108	0.366369	0.181413	0.279092	0.243355	0.0173102	0.194653	-0.589366	0.134048
223040_at	NAA20	N(alpha)-acetyltransferase 20, NatB catalytic subunit	C2.4	-0.706043	-0.336335	0.360515	0.466214	0.720283	0.499249	0.420441	0.382681	0.484792	0.306839	0.410352	0.474708	0.317775	0.204039	0.148242	0.200797	0.276184	-0.686178	0.0609549
220925_at	NAA35	N(alpha)-acetyltransferase 35, NatC auxiliary subunit	C2.4	-0.469169	-0.151182	0.385623	0.482213	0.505961	0.267601	0.335945	0.431201	0.389311	0.227195	0.15697	0.516525	0.248486	0.127757	0.250088	-0.0851405	0.278279	-0.498769	0.0555419
224512_s_at	NAA38	N(alpha)-acetyltransferase 38, NatC auxiliary subunit	C2.4	-0.875406	-0.113798	0.413559	0.555157	0.879034	0.48314	0.259983	0.373796	0.465419	0.596162	0.4375	0.547261	0.498633	0.559334	0.236893	0.179024	0.0893674	-0.837662	0.332376
214765_s_at	NAAA	N-acylethanolamine acid amidase	C2.4	-0.497793	-0.0247695	0.202159	0.500005	0.467193	0.244371	0.130594	0.294408	0.325644	0.267723	0.296381	0.229947	0.162766	0.147594	0.318209	0.128551	0.0709896	-0.520417	0.00266747
212803_at	NAB2	NGFI-A binding protein 2 (EGR1 binding protein 2)	C2.4	-0.559713	0.218145	0.185185	0.153276	0.541729	0.0606854	-0.0923348	0.0772886	0.132525	0.383308	0.160016	0.497943	0.514089	0.710263	0.181107	0.0198694	-0.135339	-0.622516	0.556878
235047_x_at	NACC1	nucleus accumbens associated 1, BEN and BTB (POZ) domain containing	C2.4	-0.720361	-0.17115	0.300543	0.603286	0.739049	0.434452	0.340942	0.532214	0.486742	0.428692	0.282079	0.401212	0.23484	0.43788	0.24108	0.0569584	0.292146	-0.741271	0.151087
226946_at	NADK2	NAD kinase 2, mitochondrial	C2.4	-0.631914	-0.0969992	0.339711	0.54093	0.682809	0.401592	0.156955	0.223964	0.102962	0.517232	0.770899	0.0255935	0.178982	0.042706	0.178072	0.691932	-0.0398131	-0.612466	-0.217725
202268_s_at	NAE1	NEDD8 activating enzyme E1 subunit 1	C2.4	-0.819278	-0.152211	0.307114	0.658251	0.88906	0.61448	0.406387	0.50434	0.574809	0.584159	0.537314	0.484383	0.435319	0.392487	0.142069	0.276622	0.243745	-0.820893	0.158458
218231_at	NAGK	N-acetylglucosamine kinase	C2.4	-0.488067	0.170046	0.499037	0.328915	0.512876	0.0298207	-0.0412691	-0.0389435	-0.0305884	0.379502	0.537279	0.0654622	0.238421	0.14177	0.345076	0.440724	-0.255389	-0.492761	-0.0376497
1555167_s_at	NAMPT	nicotinamide phosphoribosyltransferase	C2.4	-0.678635	-0.308565	0.381045	0.634512	0.744025	0.533549	0.424308	0.47627	0.340843	0.476466	0.5974	0.202948	0.132034	0.0448966	0.20044	0.437613	0.288334	-0.687377	-0.239009
201970_s_at	NASP	nuclear autoantigenic sperm protein (histone-binding)	C2.3	-0.765024	-0.126881	0.336524	0.783936	0.778567	0.461921	0.359248	0.534467	0.489788	0.42201	0.463266	0.467254	0.319454	0.152314	0.334479	0.24734	0.222947	-0.765129	-0.0396368
237917_at	NBPF8	neuroblastoma breakpoint family, member 8	C2.1	0.743011	0.0913614	-0.26556	-0.532515	-0.754335	-0.448314	-0.311864	-0.400071	-0.447307	-0.447868	-0.417011	-0.388633	-0.373187	-0.404389	-0.174224	-0.187521	-0.187521	0.728633	-0.179366
209968_s_at	NCAM1	neural cell adhesion molecule 1	C2.2	-0.592396	0.212944	0.508802	0.458234	0.556215	0.050491	-0.0313083	0.0845425	0.360651	0.263388	0.360106	0.64228	0.620401	0.265488	0.393755	0.0419478	-0.201226	-0.571287	0.336809
209718_at	NCAPH2	non-SMC condensin II complex, subunit H2	C2.3	-0.718966	-0.273811	0.325626	0.740595	0.755843	0.51012	0.409882	0.566565	0.531187	0.365512	0.517012	0.475635	0.29037	0.0973406	0.198729	0.314795	0.303879	-0.748321	-0.069082
209107_x_at	NCOA1	nuclear receptor coactivator 1	C2.4	-0.752849	-0.0756391	0.370114	0.638912	0.754728	0.243624	0.154805	0.494031	0.443563	0.397343	0.202298	0.598834	0.387076	0.487528	0.39741	-0.0467272	0.157419	-0.820153	0.312052
207760_s_at	NCOR2	nuclear receptor corepressor 2	C2.3	-0.353003	-0.196013	0.290679	0.615468	0.361224	0.064433	0.276476	0.296026	0.277229	0.0994577	0.160984	0.301212	0.0476892	0.00485963	0.375497	-0.00206586	0.106621	-0.365645	-0.114407
217095_x_at	NCR1	natural cytotoxicity triggering receptor 1	C2.2	-0.466725	-0.0581207	0.503094	0.527551	0.47488	-0.0349284	-0.0252331	0.159261	0.357834	0.0505743	0.233576	0.496137	0.327172	0.028339	0.472172	0.0224699	-0.121712	-0.500914	0.127985
227739_at	NDOR1	NADPH dependent diflavin oxidoreductase 1	C2.2	-0.398743	-0.160091	0.470746	0.206695	0.352502	-0.0562424	0.0742992	0.16131	0.0335176	0.0811475	0.0798554	0.233351	0.0568946	0.15805	0.374543	-0.0405349	0.0462046	-0.431156	0.0509433
223244_s_at	NDUFA12	NADH dehydrogenase (ubiquinone) 1 alpha subcomplex, 12	C2.2	-0.159533	-0.566429	0.741166	0.339445	0.210985	-0.0906149	0.191924	0.167956	-0.107488	-0.0407552	-0.0975714	-0.16164	-0.516297	-0.250437	0.607898	-0.134847	0.106828	-0.142045	-0.437835
217773_s_at	NDUFA4	NADH dehydrogenase (ubiquinone) 1 alpha subcomplex, 4, 9kDa	C2.4	-0.375065	0.00894729	0.585916	0.136271	0.441359	-0.0356272	-0.0173585	-0.232945	-0.0342571	0.282554	0.32276	0.145211	0.244562	0.215455	0.353964	0.158543	-0.290496	-0.381103	0.159092
227160_s_at	NDUFAF5	NADH dehydrogenase (ubiquinone) complex I, assembly factor 5	C2.2	-0.268126	-0.167148	0.661395	0.345415	0.334827	-0.039756	0.100295	-0.0682373	0.04118	0.108352	0.256976	0.059784	-0.0493588	-0.0939875	0.496046	0.137966	-0.167041	-0.27137	-0.195601
218320_s_at	NDUFB11	NADH dehydrogenase (ubiquinone) 1 beta subcomplex, 11, 17.3kDa	C2.4	-0.638047	-0.260635	0.642389	0.334279	0.646009	0.139226	0.187976	0.162967	0.174385	0.289343	0.175745	0.37246	0.229018	0.35872	0.405448	-0.0199454	0.0248516	-0.616882	0.206528
218200_s_at	NDUFB2	NADH dehydrogenase (ubiquinone) 1 beta subcomplex, 2, 8kDa	C2.4	-0.654471	-0.446105	0.474839	0.443422	0.580201	0.3368	0.434716	0.429948	0.523278	0.182248	0.0750688	0.566692	0.203208	0.282305	0.269185	-0.183233	0.324115	-0.59133	0.181263
202839_s_at	NDUFB7	NADH dehydrogenase (ubiquinone) 1 beta subcomplex, 7, 18kDa	C2.4	-0.498129	-0.30845	0.564686	0.47193	0.534275	0.13665	0.30384	0.213053	0.330369	0.0821047	0.127053	0.49299	0.175985	0.0614114	0.477354	-0.109134	0.0940647	-0.481218	0.018933
201227_s_at	NDUFB8	NADH dehydrogenase (ubiquinone) 1 beta subcomplex, 8, 19kDa	C2.4	-0.624113	-0.480106	0.48345	0.504789	0.568691	0.238883	0.41179	0.405554	0.39944	0.166372	0.203077	0.350712	0.0903606	0.181463	0.282614	0.0100424	0.281606	-0.605622	0.0313602
201740_at	NDUFS3	NADH dehydrogenase (ubiquinone) Fe-S protein 3, 30kDa (NADH-coenzyme Q reductase)	C2.4	-0.436023	-0.160127	0.559357	0.289143	0.547697	0.170209	0.161683	0.0112031	0.166502	0.263693	0.345672	0.201025	0.184263	0.15129	0.284215	0.172483	-0.0528963	-0.436317	0.0325159
203606_at	NDUFS6	NADH dehydrogenase (ubiquinone) Fe-S protein 6, 13kDa (NADH-coenzyme Q reductase)	C2.4	-0.612115	-0.133989	0.29104	0.519816	0.731286	0.490352	0.420737	0.247919	0.584683	0.484757	0.556371	0.504645	0.507176	0.317401	0.0427522	0.240333	0.122946	-0.646691	0.24066
211752_s_at	NDUFS7	NADH dehydrogenase (ubiquinone) Fe-S protein 7, 20kDa (NADH-coenzyme Q reductase)	C2.4	-0.570788	-0.404213	0.578147	0.520596	0.584596	0.289844	0.393491	0.34535	0.299193	0.206755	0.147147	0.318763	0.0214596	0.059825	0.443704	-0.0456013	0.229641	-0.503856	-0.123888
208714_at	NDUFV1	NADH dehydrogenase (ubiquinone) flavoprotein 1, 51kDa	C2.4	-0.457959	-0.421156	0.478916	0.485982	0.47826	0.162327	0.246258	0.27033	0.111873	0.242437	0.0704192	0.062707	-0.196939	0.0858437	0.512411	-0.00989228	0.134818	-0.470438	-0.166898
216882_s_at	NEBL	nebulette	C2.2	-0.404825	-0.0881337	0.61888	0.282284	0.336791	-0.287454	-0.0282085	0.0879595	-0.0510041	-0.0134585	-0.0722776	0.247247	0.00403867	0.201082	0.579633	-0.142153	-0.089178	-0.413003	0.0647006
210720_s_at	NECAB3	N-terminal EF-hand calcium binding protein 3	C2.4	-0.198178	-0.0123072	0.200076	0.270349	0.336608	0.0470577	0.167605	0.133956	0.0375847	0.243963	0.246307	0.00799447	0.0199816	0.0834515	0.136578	0.238101	0.0582789	-0.352943	-0.0800153
212445_s_at	NEDD4L	neural precursor cell expressed, developmentally down-regulated 4-like, E3 ubiquitin protein ligase	C2.3	-0.551905	-0.4765	0.573679	0.735637	0.575236	0.270602	0.206505	0.544269	0.248077	0.225245	0.213106	0.173263	-0.16309	-0.0570235	0.530207	0.0928084	0.213341	-0.555746	-0.280611
211086_x_at	NEK1	NIMA-related kinase 1	C2.13	-0.458272	0.444433	0.106172	0.0896302	0.394449	0.113	-0.173722	-0.059475	0.325397	0.36866	0.260831	0.665977	0.851767	0.521388	0.0227071	-0.0189121	-0.272124	-0.427316	0.695645
214738_s_at	NEK9	NIMA-related kinase 9	C2.4	-0.541465	-0.307657	0.394221	0.507716	0.587761	0.333352	0.324013	0.367389	0.302197	0.376529	0.366054	0.282268	0.164187	0.153967	0.192006	0.171821	0.204209	-0.520347	-0.0476895
1557950_at	NEMF	nuclear export mediator factor	C2.6	-0.731098	-0.0280697	0.18155	0.573156	0.701968	0.436299	0.371524	0.352681	0.739989	0.372728	0.44517	0.781543	0.690049	0.399695	0.0666411	0.0940635	0.172244	-0.736758	0.40381
222957_at	NEU4	sialidase 4	C2.14	-0.587815	0.0714675	-0.00882725	0.240581	0.536883	0.349216	0.0707984	0.257088	0.294342	0.598075	0.158879	0.400113	0.479072	0.736679	-0.0265638	-0.0227074	0.060388	-0.566525	0.555408
225355_at	NEURL1B	neuralized E3 ubiquitin protein ligase 1B	C2.4	-0.62973	-0.0927221	0.250781	0.500304	0.649696	0.407327	0.359448	0.431021	0.185088	0.526823	0.434366	0.193473	0.141595	0.237025	0.161036	0.341887	0.227158	-0.631084	-0.098997
217150_s_at	NF2	neurofibromin 2 (merlin)	C2.4	-0.416723	0.0293209	0.55898	0.16672	0.430585	-0.0605462	-0.0970148	-0.15916	-0.0532574	0.299355	0.26723	0.174481	0.236666	0.35285	0.35285	0.132007	-0.291838	-0.396444	0.203426
224984_at	NFAT5	nuclear factor of activated T-cells 5, tonicity-responsive	C2.3	-0.630378	-0.405934	0.389567	0.778408	0.579303	0.345859	0.262789	0.512212	0.543738	0.103623	0.289042	0.410291	0.118676	-0.0421095	0.364683	0.097832	0.230465	-0.572943	-0.120037
202585_s_at	NFX1	nuclear transcription factor, X-box binding 1	C2.4	-0.651252	-0.331145	0.327957	0.600031	0.669663	0.336332	0.434042	0.339818	0.270856	0.362969	0.51678	0.236825	0.143218	0.114824	0.187012	0.425579	0.19495	-0.67797	-0.129571
202216_x_at	NFYC	nuclear transcription factor Y, gamma	C2.4	-0.866914	-0.20437	0.555581	0.58923	0.808536	0.307439	0.268788	0.340562	0.325775	0.438256	0.369601	0.446268	0.315077	0.402048	0.42621	0.148696	0.0803975	-0.796923	0.14162
213794_s_at	NGDN	neuroguidin, EIF4E binding protein	C2.4	-0.63245	0.00808195	0.271596	0.552238	0.686921	0.338777	0.201347	0.251315	0.471961	0.49683	0.35329	0.515616	0.498668	0.465242	0.185667	0.0958208	0.00255553	-0.64156	0.357517
212483_at	NIPBL	Nipped-B homolog (Drosophila)	C2.6	-0.640366	-0.411153	0.417127	0.760246	0.594151	0.153322	0.35442	0.616741	0.583557	-0.0282277	0.108183	0.761671	0.254049	0.0655246	0.401297	-0.114962	0.358541	-0.688829	0.0439537
202891_at	NIT1	nitrilase 1	C2.4	-0.627109	-0.165733	0.29443	0.498253	0.776469	0.431814	0.273614	0.382172	0.408091	0.518556	0.424093	0.344628	0.312849	0.429461	0.118339	0.216157	0.187541	-0.719116	0.197079
218557_at	NIT2	nitrilase family, member 2	C2.4	-0.821687	-0.0987118	0.224781	0.461578	0.803255	0.595359	0.302304	0.343898	0.413215	0.700647	0.52676	0.449207	0.491617	0.544672	0.0423182	0.308592	0.112034	-0.754102	0.291157
226288_s_at	NLGN2	neuroligin 2	C2.4	-0.627795	-0.166027	0.564687	0.576437	0.608409	0.0363956	0.0952522	0.25452	0.0841596	0.304219	0.288325	0.207081	0.098797	0.170287	0.522736	0.178535	-0.0376215	-0.615994	-0.0476555
219553_at	NME7	NME/NM23 family member 7	C2.2	-0.542453	-0.0852797	0.625887	0.457624	0.570314	0.0900388	0.163792	0.0820045	0.335354	0.174479	0.420521	0.474149	0.38251	0.0980509	0.380777	0.14463	-0.0906896	-0.539582	0.104864
202784_s_at	NNT	nicotinamide nucleotide transhydrogenase	C2.2	-0.55186	-0.363543	0.834667	0.496889	0.537756	-0.00841932	0.185199	0.16222	0.0924315	0.18537	0.19917	0.206196	-0.0243271	0.0442583	0.621105	0.00731075	-0.0228513	-0.504204	-0.101361
208698_s_at	NONO	non-POU domain containing, octamer-binding	C2.4	-0.540145	0.072699	0.31123	0.325972	0.652274	0.33626	0.192129	-0.0391949	0.169747	0.697942	0.562001	0.171049	0.393436	0.498229	0.124783	0.35357	-0.146309	-0.579233	0.247188
203238_s_at	NOTCH3	notch 3	C2.2	-0.424335	-0.164552	0.692097	0.371705	0.397921	-0.204841	-0.0765278	0.173227	-0.183526	0.0617141	0.125069	0.0868315	-0.071932	-0.0337977	0.561859	0.101814	-0.0691497	-0.405646	-0.188878
206477_s_at	NOVA2	neuro-oncological ventral antigen 2	C2.4	-0.534857	-0.166286	0.171456	0.451048	0.492971	0.191404	0.104247	0.433415	0.349836	0.324876	0.0900545	0.342046	0.156537	0.496168	0.161569	-0.041672	0.168046	-0.573757	0.285813
232373_at	NOXA1	NADPH oxidase activator 1	C2.4	-0.396295	-0.388677	0.778647	0.40275	0.439083	-0.148796	0.0822376	0.0188957	-0.0658094	0.0650201	0.150661	0.0212365	-0.162254	0.0488319	0.590419	0.0703495	-0.111469	-0.409959	-0.13934
201454_s_at	NPEPPS	aminopeptidase puromycin sensitive	C2.4	-0.629675	0.00644585	0.395682	0.349132	0.560121	0.0809916	0.0495063	0.172914	0.392554	0.206446	0.135073	0.687057	0.523755	0.490669	0.328021	-0.146587	-0.0230645	-0.622311	0.463942
217796_s_at	NPLOC4	nuclear protein localization 4 homolog (S. cerevisiae)	C2.2	-0.479469	-0.175244	0.46917	0.448377	0.460649	-0.0407704	0.0354469	0.127611	0.0465013	0.0805199	0.218423	0.282751	0.131809	0.0882676	0.462831	0.145825	-0.0899653	-0.5055	-0.0131912
204648_at	NPR1	natriuretic peptide receptor 1	C2.4	-0.746339	-0.370393	0.520245	0.700478	0.738201	0.316872	0.280746	0.368991	0.226906	0.305344	0.538409	0.253784	0.132124	0.077019	0.364853	0.410884	0.108706	-0.704736	-0.179706
204310_s_at	NPR2	natriuretic peptide receptor 2	C2.9	-0.574275	-0.546834	0.0340006	0.762697	0.524186	0.500767	0.58457	0.806204	0.642456	0.102759	0.158303	0.405551	-0.0454528	0.0348154	0.101191	0.0523353	0.643369	-0.590621	-0.206273
204684_at	NPTX1	neuronal pentraxin I	C2.6	-0.23725	0.241636	0.33825	0.0949302	0.146904	-0.430984	-0.257773	-0.0831844	-0.109785	-0.0592072	-0.190191	0.357851	0.2218	0.255151	0.467559	-0.237535	-0.261279	-0.273511	0.304766
203920_at	NR1H3	nuclear receptor subfamily 1, group H, member 3	C2.4	-0.790869	-0.231395	0.0465393	0.561118	0.816045	0.692634	0.491911	0.571034	0.644633	0.570774	0.445126	0.54584	0.439613	0.492784	-0.0303917	0.20979	0.411297	-0.821449	0.230753
226839_at	NR2C2AP	nuclear receptor 2C2-associated protein	C2.4	-0.620515	-0.15947	0.26336	0.421224	0.712073	0.402357	0.308911	0.234319	0.430351	0.543659	0.486378	0.438699	0.45673	0.484953	0.0576222	0.234503	0.0932323	-0.711893	0.326535
209506_s_at	NR2F1	nuclear receptor subfamily 2, group F, member 1	C2.4	-0.665503	0.0382047	0.231596	0.483907	0.629601	0.277714	0.197033	0.298593	0.260534	0.418405	0.396479	0.282975	0.319834	0.340118	0.245875	0.226884	0.0583315	-0.667966	0.136875
209121_x_at	NR2F2	nuclear receptor subfamily 2, group F, member 2	C2.4	-0.580687	-0.00728098	0.48484	0.62052	0.551379	0.0129322	0.0881378	0.32459	0.21632	0.22274	0.270937	0.435426	0.250331	0.179052	0.467723	0.0836919	-0.00325977	-0.594225	0.0460698
232878_at	NR2F2-AS1	NR2F2 antisense RNA 1	C2.3	-0.697364	-0.413134	0.338128	0.738287	0.694298	0.322706	0.284653	0.527324	0.369458	0.224352	0.429548	0.41956	0.164223	0.143922	0.268061	0.299913	0.234249	-0.717351	-0.084872
226499_at	NRARP	NOTCH-regulated ankyrin repeat protein	C2.3	-0.466616	-0.517695	0.222493	0.643105	0.512708	0.392438	0.529355	0.569495	0.419202	0.135535	0.103535	0.30225	-0.0978741	-0.030853	0.259505	0.0288103	0.445575	-0.484783	-0.249107
217765_at	NRBP1	nuclear receptor binding protein 1	C2.11	-0.566302	0.0367103	0.238297	0.54652	0.647351	0.425159	0.138427	0.137858	0.19289	0.656963	0.732394	0.0979563	0.268998	0.242181	0.196969	0.578616	-0.153916	-0.598642	-0.0230268
208709_s_at	NRD1	nardilysin (N-arginine dibasic convertase)	C2.4	-0.821056	-0.0632854	0.169439	0.480979	0.81176	0.593855	0.389098	0.393291	0.67247	0.602628	0.437303	0.704471	0.665999	0.62151	0.000402445	0.106962	0.200857	-0.808406	0.500185
210510_s_at	NRP1	neuropilin 1	C2.4	-0.605478	-0.0584602	0.360612	0.526166	0.555227	0.20396	0.133985	0.2593	0.108565	0.368823	0.463529	0.196304	0.165826	0.152794	0.296804	0.401815	-0.0237964	-0.591836	-0.0829864
219084_at	NSD1	nuclear receptor binding SET domain protein 1	C2.4	-0.555714	-0.293418	0.353123	0.7055	0.552707	0.138044	0.244178	0.377437	0.279066	0.259292	0.129688	0.281152	0.014131	0.250939	0.493251	-0.0351379	0.122015	-0.5831	0.00297187
232520_s_at	NSFL1C	NSFL1 (p97) cofactor (p47)	C2.3	-0.711194	-0.627492	0.347796	0.801888	0.724518	0.561472	0.592946	0.738205	0.679328	0.324758	0.290901	0.483167	0.0816426	0.168223	0.195861	0.0834534	0.513884	-0.728562	-0.0646364
226536_at	NSMCE2	non-SMC element 2, MMS21 homolog (S. cerevisiae)	C2.4	-0.513684	-0.0391834	0.463125	0.358794	0.570211	0.105257	0.0379831	0.166998	0.123412	0.358097	0.244182	0.22002	0.154062	0.391771	0.332613	0.125585	-0.0262382	-0.580348	0.148388
211376_s_at	NSMCE4A	non-SMC element 4 homolog A (S. cerevisiae)	C2.4	-0.556811	-0.203673	0.364826	0.58973	0.731792	0.38468	0.378867	0.322911	0.307881	0.471094	0.519397	0.257119	0.172028	0.188726	0.215901	0.364895	0.158858	-0.657567	-0.0820875
223076_s_at	NSUN2	NOP2/Sun RNA methyltransferase family, member 2	C2.4	-0.63555	0.0986404	0.33572	0.493792	0.647506	0.329807	0.192607	0.318311	0.381854	0.546337	0.306852	0.465165	0.447439	0.420764	0.252298	0.0427247	0.0659048	-0.629098	0.268171
219458_s_at	NSUN3	NOP2/Sun domain family, member 3	C2.4	-0.50877	-0.180675	0.389737	0.447546	0.588929	0.224777	0.18735	0.269327	0.279667	0.451049	0.243793	0.331336	0.205227	0.484216	0.265826	0.0243489	0.0625923	-0.619837	0.26707
204589_at	NUAK1	NUAK family, SNF1-like kinase, 1	C2.2	-0.356545	-0.138636	0.180192	0.482885	0.27644	0.156177	0.109632	0.37319	0.43678	0.034333	0.07714	0.455041	0.195642	-0.0142055	0.226572	-0.0424575	0.105913	-0.353655	0.0636264
229353_s_at	NUCKS1	nuclear casein kinase and cyclin-dependent kinase substrate 1	C2.6	-0.574516	0.0800238	0.399646	0.318591	0.509825	0.00166394	0.0869323	0.216057	0.399327	0.0902336	0.0610336	0.807549	0.597607	0.407818	0.346811	-0.243372	0.0276829	-0.621616	0.490494
224059_s_at	NUMBL	numb homolog (Drosophila)-like	C2.11	-0.561864	-0.0276494	0.262341	0.419845	0.64746	0.361615	0.193702	0.0238076	0.0328793	0.645107	0.741727	-0.0698828	0.191923	0.230186	0.086622	0.709347	-0.122687	-0.565449	-0.107833
218622_at	NUP37	nucleoporin 37kDa	C2.4	-0.616404	-0.14521	0.619199	0.57204	0.726131	0.303126	0.161154	0.149937	0.271797	0.473959	0.59148	0.297076	0.312379	0.133387	0.358299	0.365784	-0.102221	-0.61991	-0.00195225
202900_s_at	NUP88	nucleoporin 88kDa	C2.3	-0.516655	-0.515418	0.435374	0.856222	0.474652	0.286093	0.309916	0.561484	0.448729	0.0502856	0.225382	0.232719	-0.123294	-0.224937	0.438594	0.0750338	0.267165	-0.43551	-0.345282
209230_s_at	NUPR1	nuclear protein, transcriptional regulator, 1	C2.4	-0.607421	0.0688567	0.306485	0.455173	0.682323	0.369775	-0.0997146	0.149747	0.10138	0.580703	0.582276	0.110207	0.299166	0.335347	0.253929	0.478757	-0.188471	-0.609016	0.0648007
219100_at	OBFC1	oligonucleotide/oligosaccharide-binding fold containing 1	C2.4	-0.420399	-0.0828804	0.350351	0.463626	0.435979	0.020306	0.0117525	0.128558	0.214517	0.189271	0.136913	0.361819	0.234253	0.150789	0.455042	-0.0382047	-0.0876662	-0.474047	0.144876
223010_s_at	OCIAD1	OCIA domain containing 1	C2.4	-0.65337	-0.241885	0.33918	0.545287	0.642181	0.438332	0.297259	0.320174	0.36944	0.342056	0.495057	0.243425	0.223548	0.18722	0.198521	0.286781	0.123218	-0.58984	-0.0186793
228577_x_at	ODF2L	outer dense fiber of sperm tails 2-like	C2.3	-0.427536	-0.158355	0.353379	0.613088	0.399097	0.129857	-0.0247171	0.255997	0.188215	0.126895	0.199128	0.236884	0.071612	-0.0551094	0.532068	0.0574866	-0.0974032	-0.400761	-0.0913903
1554151_at	OGDH	oxoglutarate (alpha-ketoglutarate) dehydrogenase (lipoamide)	C2.4	-0.546512	-0.241954	0.494706	0.420529	0.592341	0.127076	0.162276	0.158846	0.184496	0.249234	0.228294	0.327973	0.211184	0.270211	0.377926	0.0223303	-0.00777815	-0.529453	0.136974
209240_at	OGT	O-linked N-acetylglucosamine (GlcNAc) transferase	C2.3	-0.549396	-0.604273	0.466979	0.90516	0.493657	0.277651	0.405213	0.613404	0.480158	0.0510564	0.228308	0.263195	-0.172706	-0.201478	0.445594	0.0938708	0.333858	-0.508031	-0.365292
223187_s_at	ORMDL1	ORM1-like 1 (S. cerevisiae)	C2.4	-0.378694	0.0370106	0.511514	0.364514	0.459893	0.119301	-0.0628839	-0.022006	-0.139561	0.372591	0.654336	-0.0728577	0.0677481	-0.0621578	0.386628	0.555382	-0.291367	-0.407304	-0.243339
223805_at	OSBPL6	oxysterol binding protein-like 6	C2.4	-0.57642	0.0968456	0.273059	0.509125	0.578827	0.171639	0.0480209	0.145439	0.0896268	0.552117	0.431791	0.0735564	0.186909	0.389237	0.308854	0.344568	-0.135082	-0.599606	0.0812659
209020_at	OSER1	oxidative stress responsive serine-rich 1	C2.4	-0.828144	-0.174108	0.378577	0.565396	0.858043	0.443522	0.330788	0.30553	0.468823	0.533933	0.547785	0.605949	0.538497	0.442872	0.17443	0.304745	0.0871301	-0.838807	0.272502
209450_at	OSGEP	O-sialoglycoprotein endopeptidase	C2.2	-0.475929	-0.169862	0.470042	0.586928	0.4209	-0.0434772	0.00448746	0.245376	0.389152	-0.0785566	0.045869	0.535452	0.248796	0.0384406	0.52656	-0.149981	-0.0427634	-0.473216	0.139401
1554414_a_at	OSGIN2	oxidative stress induced growth inhibitor family member 2	C2.4	-0.728987	-0.0786182	0.432207	0.630673	0.824714	0.402965	0.255338	0.360058	0.562075	0.474483	0.494579	0.597761	0.523358	0.418709	0.254313	0.158976	0.0882837	-0.794014	0.292441
224637_at	OST4	oligosaccharyltransferase 4 homolog (S. cerevisiae)	C2.4	-0.643989	0.277856	0.0176537	0.149435	0.675912	0.476339	0.0275828	-0.0177984	0.324761	0.757957	0.577157	0.379834	0.720999	0.746692	-0.134889	0.377384	-0.175018	-0.663023	0.595545
224745_x_at	OTUD5	OTU deubiquitinase 5	C2.3	-0.571682	-0.424107	0.351907	0.654505	0.576572	0.285362	0.419004	0.495739	0.479714	0.229821	0.139406	0.394972	0.0470306	0.203541	0.326955	-0.052046	0.321159	-0.625908	0.0298394
238409_x_at	OXR1	oxidation resistance 1	C2.4	-0.803027	-0.038991	0.434767	0.599449	0.806973	0.290543	0.178985	0.229442	0.327829	0.485121	0.587736	0.50776	0.514112	0.316402	0.300677	0.381117	-0.0587148	-0.798499	0.17542
204088_at	P2RX4	purinergic receptor P2X, ligand-gated ion channel, 4	C2.4	-0.657159	-0.130758	0.112304	0.521405	0.740578	0.680627	0.45682	0.416531	0.504527	0.654778	0.68506	0.34115	0.377924	0.259255	-0.0769402	0.489835	0.231132	-0.676293	0.0322662
208676_s_at	PA2G4	proliferation-associated 2G4, 38kDa	C2.6	-0.728535	0.00532485	0.234486	0.451602	0.693867	0.352664	0.261402	0.37224	0.616915	0.414193	0.292249	0.767443	0.648706	0.504142	0.101295	0.0163983	0.178443	-0.771518	0.475382
224658_x_at	PACS1	phosphofurin acidic cluster sorting protein 1	C2.4	-0.736032	-0.028554	0.37381	0.690299	0.695024	0.264656	0.216745	0.419237	0.375532	0.417842	0.417111	0.444247	0.313949	0.259763	0.357474	0.224418	0.0985666	-0.72461	0.0441513
222983_s_at	PAIP2	poly(A) binding protein interacting protein 2	C2.4	-0.673218	-0.235349	0.636073	0.543143	0.709768	0.301573	0.152189	0.161721	0.173671	0.436118	0.547428	0.189848	0.186172	0.149639	0.415002	0.343216	-0.0822406	-0.6204	-0.0555765
214607_at	PAK3	p21 protein (Cdc42/Rac)-activated kinase 3	C2.13	-0.558348	0.199945	0.197457	0.139707	0.492559	0.0886929	-0.0470346	0.0476213	0.303005	0.277491	0.12667	0.619754	0.692311	0.560297	0.132282	-0.130911	-0.107887	-0.522569	0.629084
203154_s_at	PAK4	p21 protein (Cdc42/Rac)-activated kinase 4	C2.4	-0.72481	-0.14517	0.161196	0.342864	0.656955	0.415879	0.313803	0.348505	0.296477	0.529334	0.302439	0.33713	0.29818	0.633805	0.021696	0.170027	0.211679	-0.687226	0.283823
202336_s_at	PAM	peptidylglycine alpha-amidating monooxygenase	C2.4	-0.429489	-0.287589	0.473322	0.462601	0.458681	0.241482	0.377973	0.43644	0.31519	0.232614	0.0350079	0.306737	-0.0333516	0.156668	0.381095	-0.158992	0.294672	-0.463446	-0.0533296
218969_at	PAM16	presequence translocase-associated motor 16 homolog (S. cerevisiae)	C2.4	-0.715671	-0.0276474	0.405938	0.478472	0.745222	0.458758	0.23056	0.275278	0.331943	0.653195	0.527515	0.37677	0.392338	0.404233	0.229533	0.303573	-0.00490141	-0.713545	0.185339
225563_at	PAN3	PAN3 poly(A) specific ribonuclease subunit homolog (S. cerevisiae)	C2.9	-0.509512	-0.576534	0.304849	0.778576	0.410859	0.276932	0.396855	0.805952	0.602243	-0.132974	0.0215742	0.491779	-0.0772121	-0.16402	0.3189	-0.140243	0.538673	-0.495844	-0.221485
233896_s_at	PAPLN	papilin, proteoglycan-like sulfated glycoprotein	C2.2	-0.281785	0.0125967	0.412721	0.375134	0.163799	-0.38805	-0.155083	0.017733	0.0545676	-0.219052	-0.0771118	0.342306	0.137983	-0.0402497	0.557571	-0.165153	-0.213777	-0.274961	0.0963207
221526_x_at	PARD3	par-3 family cell polarity regulator	C2.6	-0.507227	0.163267	0.157815	0.21899	0.509616	0.108179	0.183983	0.23151	0.472861	0.27933	0.0611333	0.748068	0.644119	0.608765	0.0734544	-0.233718	0.107537	-0.598248	0.650974
204752_x_at	PARP2	poly (ADP-ribose) polymerase 2	C2.4	-0.617551	-0.352234	0.187591	0.658128	0.635677	0.569868	0.500105	0.600843	0.666166	0.379232	0.301344	0.380525	0.118455	0.254001	0.147664	0.0768997	0.411428	-0.650201	0.0142091
209431_s_at	PATZ1	POZ (BTB) and AT hook containing zinc finger 1	C2.3	-0.509977	-0.0727992	0.457878	0.676518	0.527613	0.0533024	0.108687	0.220156	0.197656	0.288583	0.33408	0.219567	0.119837	0.117961	0.485511	0.157229	-0.0745848	-0.518588	-0.0495672
205253_at	PBX1	pre-B-cell leukemia homeobox 1	C2.4	-0.616358	-0.00172635	0.414091	0.412443	0.720167	0.256361	-0.0190749	0.0227098	0.0998331	0.58774	0.557665	0.203105	0.345812	0.452636	0.320132	0.363527	-0.231791	-0.650035	0.198166
202875_s_at	PBX2	pre-B-cell leukemia homeobox 2	C2.4	-0.630145	-0.106761	0.350327	0.545446	0.597916	0.267008	0.08453	0.326047	0.174445	0.371445	0.445517	0.280435	0.219656	0.20541	0.267117	0.347693	-0.00610582	-0.604047	-0.00465707
204476_s_at	PC	pyruvate carboxylase	C2.4	-0.57658	-0.156606	0.107084	0.496298	0.434302	0.264345	0.343796	0.51418	0.412006	0.15489	0.0239408	0.430947	0.164833	0.217508	0.215968	-0.114006	0.376927	-0.53392	0.0550309
204031_s_at	PCBP2	poly(rC) binding protein 2	C2.4	-0.796585	0.246239	0.0476572	0.37108	0.767361	0.48662	0.121099	0.257913	0.420292	0.698068	0.572317	0.530795	0.73331	0.661899	-0.0629758	0.348452	0.00893143	-0.776056	0.481648
209361_s_at	PCBP4	poly(rC) binding protein 4	C2.4	-0.472544	-0.0581804	0.269647	0.344767	0.420326	0.0474481	0.00675573	0.334338	0.0698244	0.316116	-0.0135643	0.255668	0.12159	0.46434	0.298126	-0.142576	0.0709408	-0.496682	0.270192
203918_at	PCDH1	protocadherin 1	C2.6	-0.418651	-0.271873	0.45175	0.326293	0.418056	0.0920192	0.34721	0.311453	0.360501	-0.0111424	-0.00410065	0.546672	0.141427	0.214566	0.308416	-0.205103	0.236239	-0.458787	0.119236
237577_at	PCNP	PEST proteolytic signal containing nuclear protein	C2.1	0.785611	0.0225517	-0.325995	-0.556601	-0.781861	-0.416358	-0.30635	-0.395513	-0.435668	-0.522856	-0.398775	-0.523386	-0.439509	-0.411961	-0.231055	-0.170159	-0.152811	0.758359	-0.204334
205872_x_at	PDE4DIP	phosphodiesterase 4D interacting protein	C2.2	-0.453198	-0.0016039	0.64077	0.260872	0.443056	-0.108738	-0.0931955	-0.0421798	-0.103059	0.084242	0.275298	0.241675	0.176398	0.076219	0.554898	0.146545	-0.250896	-0.446366	-0.00418155
223358_s_at	PDE7A	phosphodiesterase 7A	C2.4	-0.397096	-0.224418	0.631668	0.421326	0.434884	-0.00845697	0.163531	0.0699784	0.226443	0.0545328	0.229315	0.422954	0.211554	0.0156815	0.416637	-0.0108118	-0.0599757	-0.363367	0.0175177
203131_at	PDGFRA	platelet-derived growth factor receptor, alpha polypeptide	C2.12	0.515041	0.784843	-0.514084	-0.66725	-0.509468	-0.281933	-0.531823	-0.623359	-0.360621	0.0963786	-0.192059	-0.296373	0.248419	0.26497	-0.343061	-0.133196	-0.508977	0.523614	0.46162
208911_s_at	PDHB	pyruvate dehydrogenase (lipoamide) beta	C2.4	-0.649661	-0.220994	0.599507	0.36346	0.701999	0.329698	0.172354	0.132709	0.1584	0.46225	0.473336	0.231826	0.230826	0.259385	0.324713	0.279936	-0.0442786	-0.618296	0.0579259
227255_at	PDIK1L	PDLIM1 interacting kinase 1 like	C2.4	-0.724956	-0.224149	0.346909	0.592571	0.820866	0.466854	0.417539	0.428602	0.536575	0.374181	0.442031	0.542359	0.403579	0.305312	0.169065	0.191903	0.259913	-0.758423	0.137542
212138_at	PDS5A	PDS5, regulator of cohesion maintenance, homolog A (S. cerevisiae)	C2.4	-0.733971	-0.32232	0.19861	0.680508	0.74116	0.621417	0.457825	0.457171	0.595162	0.46289	0.633537	0.431999	0.378381	0.222831	0.0324251	0.367803	0.242305	-0.705115	0.0625817
218472_s_at	PELO	pelota homolog (Drosophila)	C2.4	-0.718868	-0.331249	0.173103	0.588378	0.714668	0.522156	0.397786	0.498503	0.514772	0.527599	0.391162	0.4159	0.288292	0.488036	0.048794	0.19481	0.284366	-0.738767	0.210797
224501_at	PERM1	PPARGC1 and ESRR induced regulator, muscle 1	C2.4	-0.543991	0.101727	0.410293	0.334338	0.569619	0.0544033	-0.0311766	0.0485612	0.0634261	0.384627	0.205743	0.310857	0.270327	0.496128	0.446813	0.0522573	-0.174996	-0.590265	0.266191
221604_s_at	PEX16	peroxisomal biogenesis factor 16	C2.4	-0.780642	-0.0606413	0.15543	0.69637	0.809774	0.587928	0.410574	0.471496	0.619773	0.553772	0.585576	0.55258	0.504756	0.306303	0.0766121	0.348714	0.232526	-0.783072	0.12522
207537_at	PFKFB1	6-phosphofructo-2-kinase/fructose-2,6-biphosphatase 1	C2.4	-0.710458	-0.391645	0.161606	0.574979	0.736574	0.57958	0.561463	0.571018	0.529476	0.399345	0.450886	0.411859	0.258265	0.274426	0.00811492	0.246512	0.465961	-0.759255	0.0386673
222622_at	PGP	phosphoglycolate phosphatase	C2.4	-0.488205	-0.0445342	0.682797	0.237567	0.615528	0.0432365	0.0342755	-0.102335	-0.00658051	0.440603	0.349134	0.227316	0.268399	0.388371	0.418862	0.142467	-0.241358	-0.541656	0.221685
208305_at	PGR	progesterone receptor	C2.9	-0.335977	-0.531087	0.390087	0.603703	0.3353	0.15245	0.384829	0.520107	0.421859	-0.0765493	-0.158859	0.364429	-0.176759	-0.090742	0.479317	-0.332761	0.379081	-0.33649	-0.189147
201120_s_at	PGRMC1	progesterone receptor membrane component 1	C2.4	-0.646102	0.0513365	0.220106	0.50553	0.810609	0.524816	0.231965	0.276837	0.369438	0.633845	0.67909	0.33751	0.460218	0.360482	0.0682965	0.488236	0.0399184	-0.732904	0.136453
200659_s_at	PHB	prohibitin	C2.4	-0.601605	0.0934528	0.179171	0.335862	0.651116	0.279219	0.068229	0.148188	0.273986	0.48423	0.412492	0.397546	0.526865	0.469332	0.104982	0.22708	-0.0488988	-0.651936	0.368772
202928_s_at	PHF1	PHD finger protein 1	C2.4	-0.733428	-0.136515	0.491718	0.677896	0.756357	0.293	0.209926	0.403624	0.349068	0.550936	0.400918	0.341196	0.21544	0.448974	0.361787	0.179695	0.0832455	-0.758428	0.1337
1569906_s_at	PHF20	PHD finger protein 20	C2.4	-0.795644	-0.0240276	0.420797	0.600228	0.842242	0.401127	0.266404	0.359052	0.486398	0.53481	0.51679	0.632102	0.563378	0.419093	0.21369	0.241282	0.0892327	-0.809988	0.265784
227523_s_at	PHF20L1	PHD finger protein 20-like 1	C2.6	-0.704543	-0.166875	0.268377	0.483086	0.660873	0.375433	0.45595	0.469522	0.746521	0.284589	0.138923	0.929488	0.611826	0.464641	0.133378	-0.206358	0.327828	-0.733665	0.478817
203278_s_at	PHF21A	PHD finger protein 21A	C2.2	-0.65742	-0.084249	0.351988	0.637339	0.638404	0.229716	0.176572	0.497815	0.543567	0.248673	0.274715	0.696881	0.455767	0.292272	0.304235	-0.00412528	0.18379	-0.726906	0.243006
212134_at	PHLDB1	pleckstrin homology-like domain, family B, member 1	C2.2	-0.618448	-0.273788	0.693163	0.714419	0.607047	0.0866802	0.211306	0.366048	0.285531	0.180099	0.396973	0.334126	0.11043	-0.0634928	0.499976	0.233132	0.044493	-0.612299	-0.165302
1557948_at	PHLDB3	pleckstrin homology-like domain, family B, member 3	C2.4	-0.558003	-0.064573	0.470818	0.53479	0.675357	0.309367	0.14368	0.263696	0.109318	0.626326	0.538152	0.0383045	0.0929633	0.318968	0.276745	0.379842	-0.0263771	-0.60262	-0.0275895
228312_at	PI16	peptidase inhibitor 16	C2.4	-0.575543	-0.0895716	0.227676	0.436114	0.501078	0.101554	0.0760092	0.254012	0.0901194	0.319134	0.262346	0.202874	0.131792	0.417681	0.25533	0.170643	0.024661	-0.589434	0.138799
217864_s_at	PIAS1	protein inhibitor of activated STAT, 1	C2.2	-0.631467	-0.114101	0.544391	0.463254	0.639105	0.233011	0.268408	0.203899	0.291576	0.306823	0.494035	0.354467	0.292366	0.116918	0.34938	0.247798	0.0261217	-0.637103	0.0138031
214442_s_at	PIAS2	protein inhibitor of activated STAT, 2	C2.4	-0.740032	-0.118208	0.428406	0.542361	0.855106	0.475228	0.242401	0.249012	0.292989	0.6565	0.61522	0.246763	0.338851	0.399917	0.237613	0.386038	0.000319717	-0.742722	0.118752
204269_at	PIM2	pim-2 oncogene	C2.4	-0.763747	-0.365096	0.251652	0.678802	0.735085	0.638233	0.521273	0.691463	0.663802	0.355142	0.381269	0.504729	0.242089	0.171043	0.134425	0.127523	0.48001	-0.701928	-0.04003
204571_x_at	PIN4	protein (peptidylprolyl cis/trans isomerase) NIMA-interacting, 4 (parvulin)	C2.4	-0.750837	-0.217155	0.273889	0.557836	0.792973	0.536799	0.411922	0.410501	0.59551	0.453297	0.400979	0.576838	0.469086	0.381482	0.0937678	0.139402	0.233572	-0.725355	0.258613
223124_s_at	PITHD1	PITH (C-terminal proteasome-interacting domain of thioredoxin-like) domain containing 1	C2.4	-0.701626	-0.255981	0.343175	0.668114	0.737981	0.529327	0.484773	0.613384	0.642514	0.425458	0.280792	0.56848	0.304913	0.314657	0.202617	-0.00839368	0.39752	-0.726019	0.134276
225380_at	PKDCC	protein kinase domain containing, cytoplasmic	C2.2	-0.297631	-0.335271	0.756923	0.361508	0.272281	-0.134717	0.290379	0.131716	0.0362785	-0.0898103	-0.0148559	0.124102	-0.209232	-0.191347	0.608612	-0.152781	0.0610573	-0.242894	-0.273994
222171_s_at	PKNOX2	PBX/knotted 1 homeobox 2	C2.4	-0.605102	0.179174	0.447091	0.417089	0.683367	0.0884924	-0.0327121	0.0640662	0.197556	0.462084	0.330672	0.469551	0.4859	0.555065	0.420807	0.0594437	-0.215798	-0.660784	0.396331
201929_s_at	PKP4	plakophilin 4	C2.3	-0.814603	-0.240812	0.537732	0.791586	0.793862	0.393058	0.317205	0.469391	0.482369	0.433408	0.544934	0.484434	0.307712	0.161805	0.364617	0.313991	0.127449	-0.777985	-0.0280719
223373_s_at	PLA2G12A	phospholipase A2, group XIIA	C2.4	-0.598885	-0.199765	0.558744	0.618739	0.703659	0.196832	0.16169	0.217399	0.0665515	0.443201	0.598847	0.0849135	0.0669439	0.153327	0.370966	0.507261	-0.0669298	-0.63363	-0.177667
213222_at	PLCB1	phospholipase C, beta 1 (phosphoinositide-specific)	C2.4	-0.505187	-0.225374	0.567544	0.625334	0.52997	0.216795	0.198874	0.389056	0.300922	0.131976	0.230137	0.359104	0.076368	-0.120737	0.561067	0.0167789	0.135109	-0.500737	-0.212218
227248_at	PLEKHH3	pleckstrin homology domain containing, family H (with MyTH4 domain) member 3	C2.4	-0.674425	-0.159735	0.149785	0.518528	0.640516	0.300299	0.237061	0.387365	0.449686	0.434585	0.338648	0.473454	0.373656	0.507391	0.0595832	0.1675	0.162183	-0.70407	0.314803
204958_at	PLK3	polo-like kinase 3	C2.4	-0.575418	-0.21561	0.135813	0.483938	0.560973	0.443984	0.397502	0.500974	0.519015	0.496569	0.215403	0.381878	0.215158	0.510316	0.0100621	0.0229571	0.307792	-0.61552	0.274709
221537_at	PLXNA1	plexin A1	C2.4	-0.377507	-0.147603	0.417193	0.436175	0.541365	0.144834	0.126646	0.356859	0.24297	0.194182	0.134531	0.318023	0.0995959	0.159211	0.367668	-0.048213	0.159468	-0.507959	0.0290352
213030_s_at	PLXNA2	plexin A2	C2.4	-0.434973	-0.426645	0.194587	0.512333	0.470269	0.428705	0.580626	0.515723	0.511517	0.280424	0.278123	0.274612	0.0270539	0.0433954	0.00178142	0.139703	0.465698	-0.450344	-0.156839
218961_s_at	PNKP	polynucleotide kinase 3'-phosphatase	C2.4	-0.55103	-0.261797	0.296413	0.59111	0.606321	0.306097	0.321841	0.394607	0.346143	0.234862	0.297734	0.221411	0.0739945	0.0867316	0.262192	0.173476	0.245836	-0.55189	-0.129614
220923_s_at	PNMA3	paraneoplastic Ma antigen 3	C2.4	-0.546553	0.00506209	0.371156	0.471414	0.431126	-0.053004	-0.0150852	0.216223	0.0676735	0.18411	0.0961033	0.30974	0.160181	0.190292	0.564224	-0.0307492	-0.0903147	-0.518454	0.0752935
206793_at	PNMT	phenylethanolamine N-methyltransferase	C2.4	-0.603911	-0.172568	0.292266	0.627944	0.618856	0.288555	0.276228	0.274634	0.352039	0.407282	0.3566	0.408811	0.299496	0.191873	0.341528	0.133293	0.070888	-0.612068	0.0663591
212036_s_at	PNN	pinin, desmosome associated protein	C2.3	-0.597541	-0.548571	0.400705	0.942632	0.578182	0.38975	0.507095	0.661326	0.487081	0.143477	0.397266	0.279436	-0.107801	-0.24096	0.381957	0.270058	0.388251	-0.591619	-0.448647
242905_at	PNO1	partner of NOB1 homolog (S. cerevisiae)	C2.1	0.635127	0.369791	-0.380993	-0.672677	-0.731995	-0.399627	-0.390002	-0.485541	-0.467525	-0.441816	-0.411405	-0.430384	-0.200964	-0.253245	-0.217968	-0.215532	-0.261885	0.737247	-0.0418624
223309_x_at	PNPLA8	patatin-like phospholipase domain containing 8	C2.4	-0.594532	0.01308	0.0722662	0.341433	0.67976	0.530147	0.396464	0.406425	0.688029	0.429943	0.322916	0.703409	0.646325	0.516624	-0.116821	-0.00497398	0.30963	-0.661615	0.473779
1553587_a_at	POLE4	polymerase (DNA-directed), epsilon 4, accessory subunit	C2.4	-0.766035	-0.179308	0.395465	0.548654	0.840011	0.582512	0.337809	0.324524	0.413146	0.612223	0.591991	0.333806	0.360029	0.327992	0.16033	0.379379	0.108382	-0.72743	0.0793386
203366_at	POLG	polymerase (DNA directed), gamma	C2.3	-0.438031	-0.471821	0.484842	0.7311	0.452464	0.220476	0.329787	0.517234	0.386087	0.115505	0.148445	0.248066	-0.155343	-0.114922	0.42398	0.0342947	0.268702	-0.420644	-0.306333
212955_s_at	POLR2I	polymerase (RNA) II (DNA directed) polypeptide I, 14.5kDa	C2.4	-0.554074	-0.206084	0.165663	0.50329	0.565538	0.49543	0.37076	0.54796	0.349241	0.457515	0.259837	0.195219	0.059226	0.195172	0.1425	0.148909	0.356471	-0.536903	-0.110978
212782_x_at	POLR2J	polymerase (RNA) II (DNA directed) polypeptide J, 13.3kDa	C2.4	-0.934728	-0.208031	0.337922	0.682736	0.950726	0.67872	0.484536	0.498362	0.590366	0.696315	0.636449	0.49016	0.447574	0.467906	0.149328	0.355664	0.252995	-0.924286	0.1663
210573_s_at	POLR3C	polymerase (RNA) III (DNA directed) polypeptide C (62kD)	C2.4	-0.670896	-0.16215	0.139434	0.571957	0.7146	0.559212	0.406161	0.371249	0.46234	0.532875	0.587435	0.349671	0.345474	0.291506	0.0433515	0.412101	0.171981	-0.724944	0.0975106
218866_s_at	POLR3K	polymerase (RNA) III (DNA directed) polypeptide K, 12.3 kDa	C2.4	-0.562536	-0.124626	0.271945	0.398722	0.687466	0.503769	0.275287	0.241664	0.40186	0.509652	0.431286	0.332408	0.344137	0.270665	0.0732022	0.283542	0.106969	-0.576245	0.112533
219926_at	POPDC3	popeye domain containing 3	C2.2	-0.239754	-0.290735	0.715152	0.261155	0.215589	-0.289788	0.054032	0.100958	-0.058783	-0.125536	-0.134197	0.111888	-0.192509	-0.0879543	0.590678	-0.220713	-0.00532425	-0.239817	-0.124824
212230_at	PPAP2B	phosphatidic acid phosphatase type 2B	C2.4	-0.332075	0.0759004	0.418575	0.267706	0.323387	-0.111703	-0.141	0.0123912	0.157236	0.0616198	-0.0420826	0.366878	0.242446	0.266951	0.500488	-0.214488	-0.201218	-0.377557	0.292775
232181_at	PPARGC1B	peroxisome proliferator-activated receptor gamma, coactivator 1 beta	C2.4	-0.367994	-0.411747	0.535482	0.512319	0.382342	0.105899	0.309364	0.151216	0.21162	-0.101754	0.235613	0.198116	-0.021068	-0.273483	0.40604	0.0955023	0.0828139	-0.290721	-0.293635
208994_s_at	PPIG	peptidylprolyl isomerase G (cyclophilin G)	C2.3	-0.433505	-0.34016	0.397956	0.70391	0.336457	0.0929669	0.28458	0.495804	0.539194	-0.108727	0.00694985	0.594858	0.130417	-0.120124	0.438884	-0.214219	0.240345	-0.418597	-0.0464119
200913_at	PPM1G	protein phosphatase, Mg2+/Mn2+ dependent, 1G	C2.4	-0.702929	-0.161513	0.0663564	0.507711	0.7554	0.714605	0.400739	0.425702	0.532572	0.712983	0.568214	0.328886	0.365335	0.457609	-0.0755002	0.393841	0.22731	-0.706208	0.160558
233911_s_at	PPM1H	protein phosphatase, Mg2+/Mn2+ dependent, 1H	C2.4	-0.70945	-0.0121062	0.224542	0.446447	0.746577	0.549792	0.250318	0.371805	0.468288	0.700397	0.437659	0.478848	0.515477	0.570466	0.0485156	0.163992	0.118053	-0.723573	0.393012
217841_s_at	PPME1	protein phosphatase methylesterase 1	C2.4	-0.602045	-0.403802	0.209131	0.63243	0.589493	0.467152	0.554003	0.609647	0.673145	0.273604	0.201314	0.526858	0.195438	0.246781	0.127227	-0.0596865	0.475457	-0.631099	0.0881017
201603_at	PPP1R12A	protein phosphatase 1, regulatory subunit 12A	C2.2	-0.30817	-0.14952	0.657688	0.568358	0.243888	-0.249088	-0.0190083	0.0566233	0.0249377	-0.153895	0.216959	0.164418	-0.0530753	-0.337838	0.635616	0.152194	-0.192631	-0.287936	-0.307242
223152_at	PPP1R12C	protein phosphatase 1, regulatory subunit 12C	C2.2	-0.46132	-0.252647	0.490724	0.466124	0.52511	0.0547095	0.144786	0.148435	0.0307251	0.397863	0.143987	0.0708022	-0.0767476	0.36881	0.5095	0.00646267	-0.0401479	-0.511482	0.0356667
201214_s_at	PPP1R7	protein phosphatase 1, regulatory subunit 7	C2.4	-0.482691	-0.200188	0.3704	0.601898	0.498279	0.0698729	0.0864848	0.26314	0.282868	0.197525	0.0981176	0.32913	0.0942268	0.209355	0.495028	-0.0778317	0.0400203	-0.50703	0.0498133
207830_s_at	PPP1R8	protein phosphatase 1, regulatory subunit 8	C2.4	-0.54374	0.0432287	0.248189	0.342777	0.620297	0.232472	0.31124	0.220474	0.4738	0.281883	0.279033	0.704743	0.601774	0.413356	0.0718746	0.0211254	0.130906	-0.63709	0.413184
208652_at	PPP2CA	protein phosphatase 2, catalytic subunit, alpha isozyme	C2.4	-0.676382	-0.221595	0.430551	0.513502	0.773154	0.508181	0.353597	0.23423	0.419506	0.486992	0.597067	0.387653	0.368434	0.222146	0.175209	0.361775	0.0823581	-0.679396	0.0600546
200695_at	PPP2R1A	protein phosphatase 2, regulatory subunit A, alpha	C2.4	-0.713846	-0.188381	0.441205	0.695932	0.788075	0.431099	0.432499	0.39192	0.406683	0.532099	0.494775	0.415298	0.289435	0.260962	0.302013	0.251161	0.148644	-0.71537	0.0135516
202313_at	PPP2R2A	protein phosphatase 2, regulatory subunit B, alpha	C2.4	-0.554498	-0.388325	0.363573	0.627085	0.697594	0.380025	0.47219	0.452379	0.26605	0.416993	0.388344	0.135452	-0.0396832	0.193152	0.224573	0.275442	0.313224	-0.632749	-0.18049
228070_at	PPP2R5E	protein phosphatase 2, regulatory subunit B', epsilon isoform	C2.6	-0.561787	-0.0861768	0.116065	0.438853	0.543504	0.425485	0.382874	0.501955	0.764674	0.194008	0.192553	0.864867	0.624801	0.301937	-0.043663	-0.132825	0.371228	-0.587927	0.393187
208932_at	PPP4C	protein phosphatase 4, catalytic subunit	C2.11	-0.671223	0.0610808	0.012756	0.544549	0.757274	0.546031	0.246458	0.314945	0.430908	0.634492	0.684732	0.411439	0.53186	0.398709	-0.0188344	0.492333	0.0620875	-0.730077	0.194491
213483_at	PPWD1	peptidylprolyl isomerase domain and WD repeat containing 1	C2.4	-0.757789	-0.244405	0.297041	0.697801	0.807528	0.619249	0.446349	0.582852	0.640013	0.473994	0.497518	0.511186	0.361234	0.229384	0.120783	0.23696	0.325147	-0.736559	0.0536702
206998_x_at	PRB3	proline-rich protein BstNI subfamily 3	C2.4	-0.751366	-0.308558	0.248351	0.58288	0.728127	0.399589	0.252621	0.463444	0.450263	0.338893	0.336759	0.447734	0.282089	0.330173	0.19904	0.181431	0.257711	-0.7487	0.110518
229687_s_at	PRDM11	PR domain containing 11	C2.4	-0.63443	-0.451443	0.674483	0.866676	0.660726	0.247296	0.437977	0.462772	0.292746	0.227335	0.429942	0.231494	-0.0954419	-0.156695	0.578955	0.270009	0.194724	-0.622083	-0.421604
220894_x_at	PRDM12	PR domain containing 12	C2.4	-0.714374	-0.358984	0.312236	0.467482	0.701156	0.415376	0.507314	0.464691	0.47631	0.371703	0.216874	0.572424	0.325587	0.476751	0.148212	-0.0268552	0.359474	-0.753718	0.272887
218329_at	PRDM4	PR domain containing 4	C2.3	-0.576068	-0.462932	0.593545	0.830801	0.575741	0.148683	0.380089	0.480702	0.24548	0.135538	0.279562	0.197434	-0.163225	-0.156389	0.604323	0.13903	0.230223	-0.580628	-0.392948
204117_at	PREP	prolyl endopeptidase	C2.4	-0.436686	-0.362112	0.53786	0.446464	0.476147	0.169413	0.327118	0.142805	0.0604738	0.245625	0.289615	0.0646483	-0.105385	-0.0141192	0.42307	0.20324	0.0525037	-0.436746	-0.242068
202801_at	PRKACA	protein kinase, cAMP-dependent, catalytic, alpha	C2.4	-0.632821	0.0664065	0.244597	0.433071	0.601394	0.323286	0.155187	0.338529	0.307913	0.481337	0.315693	0.387339	0.357391	0.400721	0.240445	0.122014	0.0912579	-0.652955	0.199239
202741_at	PRKACB	protein kinase, cAMP-dependent, catalytic, beta	C2.2	-0.489317	-0.0224452	0.728578	0.457774	0.468546	-0.0663561	-0.00124111	0.064747	0.185605	0.158552	0.268101	0.44126	0.287298	0.065524	0.545628	0.0208497	-0.185833	-0.446936	0.0662913
218292_s_at	PRKAG2	protein kinase, AMP-activated, gamma 2 non-catalytic subunit	C2.4	-0.378319	-0.153656	0.540654	0.443291	0.481408	0.115291	0.000423859	0.12498	-0.0304089	0.230941	0.470618	0.0632508	-0.0079563	-0.0931191	0.432759	0.415483	-0.121307	-0.430114	-0.296821
209282_at	PRKD2	protein kinase D2	C2.4	-0.658198	-0.275203	0.573739	0.651113	0.6297	0.14115	0.202676	0.47184	0.393482	0.244276	0.0465046	0.534764	0.17595	0.323495	0.521784	-0.175793	0.161175	-0.672721	0.165555
211084_x_at	PRKD3	protein kinase D3	C2.4	-0.706414	-0.0630674	0.325707	0.63836	0.735076	0.38466	0.306758	0.278654	0.509902	0.497598	0.54453	0.59488	0.503729	0.332892	0.24579	0.274275	0.0286269	-0.753103	0.204411
206445_s_at	PRMT1	protein arginine methyltransferase 1	C2.4	-0.615609	-0.0933438	0.649514	0.419506	0.690993	0.153371	0.154265	0.0572438	0.180389	0.439812	0.49947	0.35313	0.324385	0.27009	0.380677	0.301916	-0.137884	-0.656491	0.111782
237291_at	PRORSD1P	prolyl-tRNA synthetase associated domain containing 1, pseudogene	C2.4	-0.293519	0.120908	0.174847	0.154973	0.461346	0.149708	0.0391915	-0.170788	0.0156307	0.403521	0.551324	-0.00343189	0.294917	0.270899	0.0214565	0.448337	-0.21774	-0.364057	0.112004
1569722_s_at	PROSER2-AS1	PROSER2 antisense RNA 1	C2.1	0.743729	0.164233	-0.312788	-0.429251	-0.573944	-0.33254	-0.276557	-0.353542	-0.384983	-0.299867	-0.201575	-0.48293	-0.346241	-0.379897	-0.257372	0.0523285	-0.155673	0.617339	-0.256622
202251_at	PRPF3	pre-mRNA processing factor 3	C2.3	-0.832925	-0.388764	0.457184	0.943088	0.827566	0.473777	0.471895	0.634749	0.536755	0.41897	0.516403	0.464342	0.186917	0.101004	0.377436	0.307677	0.298463	-0.83242	-0.151156
1553709_a_at	PRPF38A	pre-mRNA processing factor 38A	C2.4	-0.945358	-0.291061	0.434126	0.747455	0.935439	0.527729	0.4189	0.511648	0.495524	0.586355	0.553242	0.519493	0.372646	0.439441	0.280995	0.321064	0.215806	-0.947967	0.130102
209162_s_at	PRPF4	pre-mRNA processing factor 4	C2.4	-0.559432	-0.210543	0.216676	0.695687	0.65401	0.51136	0.224163	0.388216	0.353472	0.443375	0.626761	0.189192	0.141461	-0.0224844	0.226731	0.504166	0.092852	-0.579534	-0.244214
208880_s_at	PRPF6	pre-mRNA processing factor 6	C2.4	-0.615205	-0.360824	0.482129	0.40563	0.642776	0.235754	0.325548	0.367711	0.402839	0.203986	0.111424	0.482037	0.2189	0.299269	0.304543	-0.126161	0.266685	-0.612847	0.16778
209440_at	PRPS1	phosphoribosyl pyrophosphate synthetase 1	C2.4	-0.549173	0.0722722	0.400299	0.509601	0.695584	0.277926	0.162365	0.24408	0.452659	0.441581	0.472868	0.512889	0.495005	0.309437	0.203854	0.19565	0.01044	-0.647633	0.237688
214201_x_at	PRRC2A	proline-rich coiled-coil 2A	C2.4	-0.599031	-0.277985	0.504655	0.599975	0.681081	0.166505	0.267303	0.378648	0.298511	0.250301	0.19793	0.3321	0.110683	0.253068	0.428053	0.017961	0.17256	-0.647611	0.0290366
205847_at	PRSS22	protease, serine, 22	C2.4	-0.710669	0.0158464	0.101237	0.39417	0.67882	0.430347	0.27761	0.396527	0.501643	0.327578	0.36863	0.585017	0.555896	0.453645	0.00448679	0.146121	0.222169	-0.701985	0.329207
220024_s_at	PRX	periaxin	C2.6	-0.675791	-0.0412435	0.135913	0.477394	0.64965	0.397513	0.330974	0.383527	0.673537	0.32471	0.309458	0.796328	0.645342	0.427927	0.0469912	0.0326969	0.187752	-0.711865	0.444425
200871_s_at	PSAP	prosaposin	C2.4	-0.595693	-0.232534	0.402021	0.470085	0.553981	0.0927989	0.230909	0.292358	0.199994	0.147577	0.2136	0.3834	0.191053	0.180188	0.354133	0.0781002	0.154147	-0.601426	0.0150461
202659_at	PSMB10	proteasome (prosome, macropain) subunit, beta type, 10	C2.4	-0.593811	-0.0355158	0.166686	0.473352	0.560876	0.336483	0.196802	0.228683	0.490385	0.35052	0.517579	0.525707	0.529408	0.235396	0.0692836	0.270726	0.00545093	-0.593763	0.248303
200039_s_at	PSMB2	proteasome (prosome, macropain) subunit, beta type, 2	C2.4	-0.626966	-0.128001	0.154287	0.520245	0.647375	0.495161	0.309195	0.399404	0.422063	0.666271	0.416777	0.290158	0.277118	0.396083	0.105038	0.228921	0.185332	-0.670344	0.151053
208799_at	PSMB5	proteasome (prosome, macropain) subunit, beta type, 5	C2.4	-0.663307	0.0656201	0.100884	0.25929	0.727242	0.482261	0.229835	0.226255	0.394925	0.640913	0.466856	0.459436	0.603492	0.646475	-0.0384812	0.205611	0.0845445	-0.72473	0.473056
208777_s_at	PSMD11	proteasome (prosome, macropain) 26S subunit, non-ATPase, 11	C2.4	-0.779868	-0.238378	0.233028	0.472489	0.767127	0.464225	0.439408	0.475147	0.6049	0.462869	0.345284	0.697209	0.535682	0.594829	0.021748	0.0539548	0.320535	-0.823707	0.427468
200882_s_at	PSMD4	proteasome (prosome, macropain) 26S subunit, non-ATPase, 4	C2.6	-0.656733	-0.261012	0.0759382	0.542298	0.62165	0.530341	0.469947	0.609974	0.715018	0.281968	0.152154	0.729523	0.431479	0.382118	0.0251031	-0.0964129	0.438281	-0.681339	0.314368
200820_at	PSMD8	proteasome (prosome, macropain) 26S subunit, non-ATPase, 8	C2.4	-0.520322	0.265585	0.343738	0.27697	0.60154	0.0984511	-0.0225053	-0.0555658	0.145034	0.511648	0.542473	0.417437	0.590033	0.458417	0.145792	0.342236	-0.24434	-0.61203	0.368341
201762_s_at	PSME2	proteasome (prosome, macropain) activator subunit 2 (PA28 beta)	C2.4	-0.728013	0.0361746	0.299748	0.596418	0.74664	0.344106	0.243087	0.392454	0.568864	0.471034	0.474697	0.66212	0.578219	0.392523	0.148575	0.209615	0.120733	-0.781225	0.302303
200987_x_at	PSME3	proteasome (prosome, macropain) activator subunit 3 (PA28 gamma; Ki)	C2.4	-0.669642	-0.171373	0.474193	0.461683	0.757925	0.340068	0.231668	0.222086	0.342338	0.41588	0.404132	0.404638	0.366021	0.352073	0.248094	0.171178	0.0435369	-0.659522	0.196713
218683_at	PTBP2	polypyrimidine tract binding protein 2	C2.3	-0.529289	-0.527615	0.517777	0.846192	0.544899	0.346361	0.503994	0.504253	0.412177	0.128944	0.45098	0.172752	-0.13464	-0.307221	0.381457	0.312278	0.292283	-0.506345	-0.479674
208820_at	PTK2	protein tyrosine kinase 2	C2.3	-0.412962	-0.411458	0.443175	0.731728	0.326851	-0.0786429	0.225995	0.443186	0.129499	-0.131611	0.0240274	0.185407	-0.251025	-0.223163	0.619079	-0.0247816	0.18431	-0.397195	-0.381413
206574_s_at	PTP4A3	protein tyrosine phosphatase type IVA, member 3	C2.2	-0.326467	-0.28331	0.648521	0.379423	0.272126	-0.217419	0.115794	0.170234	-0.0263503	-0.0943793	0.062221	0.125988	-0.145601	-0.144904	0.519391	0.0117551	0.00324957	-0.323762	-0.210634
219654_at	PTPLA	protein tyrosine phosphatase-like (proline instead of catalytic arginine), member A	C2.2	-0.343617	-0.266486	0.756389	0.33378	0.446355	-0.0853179	0.0270478	0.0506893	-0.000516328	0.0868351	0.118075	0.148305	-0.0226788	0.0239299	0.540068	-0.032251	-0.0993975	-0.350946	-0.0574729
205868_s_at	PTPN11	protein tyrosine phosphatase, non-receptor type 11	C2.4	-0.558048	0.220118	0.00646157	0.231917	0.442819	0.206829	0.121279	0.284033	0.471478	0.357528	0.00912756	0.68534	0.638157	0.622079	0.0293299	-0.231578	0.118785	-0.537028	0.620491
210823_s_at	PTPRS	protein tyrosine phosphatase, receptor type, S	C2.4	-0.568246	-0.0871314	0.0700043	0.391002	0.66048	0.563219	0.457239	0.440931	0.454557	0.492523	0.457711	0.430216	0.395339	0.307808	-0.0717349	0.23381	0.349502	-0.614023	0.102446
218732_at	PTRH2	peptidyl-tRNA hydrolase 2	C2.4	-0.793766	0.0458944	0.33211	0.521211	0.73799	0.419183	0.206346	0.285005	0.505675	0.504777	0.441832	0.584129	0.585116	0.427276	0.20386	0.18327	0.022937	-0.7294	0.319333
203554_x_at	PTTG1	pituitary tumor-transforming 1	C2.4	-0.75555	-0.108775	0.48796	0.584197	0.788976	0.394039	0.254848	0.323377	0.40666	0.542971	0.376289	0.501318	0.420886	0.400845	0.356962	0.0690803	0.054751	-0.717142	0.236349
201166_s_at	PUM1	pumilio RNA-binding family member 1	C2.3	-0.284027	-0.456055	0.419284	0.737412	0.298824	0.0563828	0.282446	0.564744	0.326444	-0.140298	0.0711256	0.284559	-0.225281	-0.323208	0.458761	-0.0285246	0.314522	-0.341436	-0.403321
225211_at	PVRL1	poliovirus receptor-related 1 (herpesvirus entry mediator C)	C2.4	-0.652753	-0.325016	0.424209	0.438411	0.702489	0.276425	0.380125	0.412031	0.441922	0.276784	0.145848	0.518481	0.26883	0.408979	0.238056	-0.0816307	0.297204	-0.698976	0.245347
214543_x_at	QKI	QKI, KH domain containing, RNA binding	C2.4	-0.632693	-0.165318	0.696588	0.377176	0.679959	0.131273	0.165603	0.0588368	0.163932	0.332063	0.376747	0.404206	0.329782	0.319941	0.421779	0.127518	-0.11466	-0.622877	0.18824
55705_at	R3HDM4	R3H domain containing 4	C2.1	0.920179	0.190511	-0.391485	-0.635962	-0.871762	-0.534683	-0.33116	-0.470676	-0.524005	-0.570367	-0.487267	-0.536965	-0.455625	-0.455407	-0.212725	-0.227356	-0.17732	0.842417	-0.225016
220964_s_at	RAB1B	RAB1B, member RAS oncogene family	C2.4	-0.642677	-0.50132	0.0402944	0.569322	0.569623	0.580757	0.596754	0.700453	0.488676	0.35202	0.236944	0.363522	0.0395051	0.251654	0.00177676	0.119816	0.576498	-0.625494	-0.0725962
225251_at	RAB24	RAB24, member RAS oncogene family	C2.3	-0.680301	-0.124154	0.210363	0.818527	0.682137	0.467797	0.229623	0.553282	0.43662	0.463442	0.599051	0.330797	0.252035	0.0807718	0.203855	0.448121	0.162823	-0.686971	-0.127827
206530_at	RAB30	RAB30, member RAS oncogene family	C2.4	-0.603971	0.220602	0.260258	0.365029	0.561267	0.263077	0.0484487	0.148497	0.292953	0.361542	0.465278	0.520441	0.566162	0.280757	0.196194	0.241784	-0.0939958	-0.574756	0.230774
226089_at	RABL3	RAB, member of RAS oncogene family-like 3	C2.4	-0.655317	-0.113519	0.491083	0.609782	0.712536	0.301591	0.117924	0.20671	0.230231	0.481282	0.69204	0.315412	0.320991	0.13247	0.317615	0.522607	-0.100104	-0.695302	-0.0448159
200607_s_at	RAD21	RAD21 homolog (S. pombe)	C2.4	-0.502917	-0.311821	0.736797	0.524343	0.55139	0.122685	0.145503	0.140365	0.11286	0.153115	0.387405	0.194164	0.0329741	-0.0590223	0.561615	0.179489	-0.0794352	-0.461181	-0.200487
213205_s_at	RAD54L2	RAD54-like 2 (S. cerevisiae)	C2.4	-0.568411	-0.328958	0.172951	0.427231	0.57934	0.406775	0.332249	0.562108	0.509506	0.211542	0.00833562	0.576967	0.218543	0.361631	0.147698	-0.150113	0.422912	-0.610514	0.190017
211318_s_at	RAE1	ribonucleic acid export 1	C2.4	-0.736279	-0.417533	0.297843	0.541085	0.688833	0.443408	0.353424	0.392466	0.432375	0.333917	0.442178	0.446156	0.296564	0.301114	0.120385	0.242499	0.210954	-0.687663	0.113825
203911_at	RAP1GAP	RAP1 GTPase activating protein	C2.1	0.543939	-0.0925565	-0.382694	-0.443747	-0.648643	-0.149663	-0.0970194	-0.255271	-0.263392	-0.430729	-0.339416	-0.507007	-0.420317	-0.402628	-0.267724	-0.161824	0.00482682	0.686962	-0.262241
217457_s_at	RAP1GDS1	RAP1, GTP-GDP dissociation stimulator 1	C2.11	-0.57751	-0.14961	0.182772	0.56739	0.68813	0.521203	0.265108	0.324069	0.317616	0.572936	0.71945	0.195619	0.267792	0.178019	0.0660676	0.555427	0.0650164	-0.622637	-0.0638734
203097_s_at	RAPGEF2	Rap guanine nucleotide exchange factor (GEF) 2	C2.9	-0.501009	-0.734053	0.391622	0.782365	0.453452	0.405211	0.617526	0.798981	0.555371	0.0554672	0.0332235	0.235504	-0.313295	-0.152985	0.334173	-0.106091	0.63096	-0.487068	-0.371973
203750_s_at	RARA	retinoic acid receptor, alpha	C2.4	-0.617269	-0.023994	0.130925	0.236252	0.605942	0.232656	0.255502	0.238293	0.268036	0.418527	0.153311	0.483322	0.453072	0.605558	0.0525032	0.0296412	0.157588	-0.673391	0.433659
208412_s_at	RARB	retinoic acid receptor, beta	C2.2	-0.32898	-0.0316751	0.545949	0.0895927	0.308352	-0.242475	-0.093088	0.0881044	-0.073341	-0.0541375	-0.15774	0.412076	0.1659	0.195656	0.489907	-0.286004	-0.0357836	-0.358048	0.189929
208206_s_at	RASGRP2	RAS guanyl releasing protein 2 (calcium and DAG-regulated)	C2.4	-0.69593	-0.221119	0.279616	0.688718	0.755236	0.537342	0.34453	0.489459	0.392191	0.593356	0.556276	0.263905	0.197346	0.288055	0.160851	0.377546	0.204208	-0.722417	-0.0201878
204178_s_at	RBM14	RNA binding motif protein 14	C2.4	-0.809569	-0.349919	0.296079	0.75899	0.796176	0.457084	0.503605	0.526744	0.489444	0.423447	0.517033	0.459062	0.255426	0.223303	0.216253	0.356575	0.316908	-0.841139	-0.0485976
219286_s_at	RBM15	RNA binding motif protein 15	C2.6	-0.658657	-0.021129	0.307106	0.433359	0.660931	0.279818	0.251334	0.370256	0.661648	0.205523	0.214537	0.853552	0.645905	0.439399	0.160744	-0.10553	0.182304	-0.71208	0.474562
243295_at	RBM27	RNA binding motif protein 27	C2.6	-0.516363	-0.17734	0.264807	0.429889	0.46396	0.232307	0.402329	0.431411	0.650613	-0.0324219	0.0513308	0.836964	0.45953	0.109294	0.182487	-0.226138	0.33559	-0.534504	0.242565
208720_s_at	RBM39	RNA binding motif protein 39	C2.3	-0.533729	-0.292688	0.360479	0.752828	0.524633	0.354444	0.297416	0.323188	0.354697	0.175608	0.583975	0.218043	0.0901504	-0.215881	0.298006	0.434142	0.0761899	-0.481014	-0.327324
209497_s_at	RBM4B	RNA binding motif protein 4B	C2.3	-0.8425	-0.557964	0.352133	0.867153	0.818593	0.648821	0.625807	0.793488	0.619185	0.43806	0.432503	0.422263	0.0795218	0.182651	0.207593	0.236435	0.531736	-0.815773	-0.159991
201394_s_at	RBM5	RNA binding motif protein 5	C2.3	-0.507392	-0.599353	0.495236	0.89282	0.569595	0.328552	0.446895	0.578099	0.429442	0.109139	0.361646	0.179224	-0.201295	-0.258664	0.443481	0.222296	0.323718	-0.524138	-0.465357
222443_s_at	RBM8A	RNA binding motif protein 8A	C2.4	-0.564491	-0.163723	0.440415	0.518109	0.740572	0.325821	0.209664	0.260543	0.208099	0.49057	0.492497	0.230481	0.187382	0.236299	0.28346	0.378268	0.0455775	-0.681113	-0.0261924
207836_s_at	RBPMS	RNA binding protein with multiple splicing	C2.4	-0.699425	-0.130487	0.16007	0.490221	0.698897	0.555848	0.373008	0.575783	0.580189	0.550822	0.398891	0.52383	0.424222	0.409148	-0.0425048	0.174942	0.355889	-0.715945	0.227619
225813_at	RC3H2	ring finger and CCCH-type domains 2	C2.2	-0.55584	-0.0330202	0.557452	0.602034	0.564658	0.105705	0.137959	0.267362	0.425528	0.228135	0.341582	0.592536	0.397748	0.121405	0.42189	0.0291143	-0.0180404	-0.564505	0.131541
204969_s_at	RDX	radixin	C2.4	-0.604389	-0.095029	0.353418	0.357428	0.606796	0.271244	0.144667	0.0592098	0.284952	0.253777	0.477925	0.468868	0.485632	0.277121	0.161844	0.26566	-0.0927783	-0.566308	0.231583
223989_s_at	REXO2	RNA exonuclease 2	C2.4	-0.581184	0.164985	0.203227	0.324901	0.698764	0.475499	0.0936915	0.070565	0.194899	0.696024	0.693378	0.214047	0.490242	0.349657	0.0157088	0.526707	-0.134717	-0.57423	0.166531
226786_at	RFX1	regulatory factor X, 1 (influences HLA class II expression)	C2.4	-0.478442	-0.169166	0.152193	0.504436	0.360727	0.0771499	0.165104	0.55168	0.277305	0.0044572	-0.108165	0.416595	0.0578706	0.172417	0.349371	-0.225195	0.321117	-0.472465	0.0271714
230403_at	RFX3	regulatory factor X, 3 (influences HLA class II expression)	C2.6	-0.758205	-0.0834889	0.290278	0.648672	0.759467	0.384745	0.395714	0.476271	0.707043	0.297087	0.382688	0.846156	0.61382	0.362723	0.172117	0.0587234	0.251574	-0.799856	0.317442
208492_at	RFXAP	regulatory factor X-associated protein	C2.4	-0.392886	0.206888	0.443288	0.343933	0.496043	0.140646	-0.0946726	-0.0600155	0.030387	0.563374	0.445754	0.112079	0.280951	0.326654	0.397478	0.184403	-0.325499	-0.4172	0.160818
223468_s_at	RGMA	repulsive guidance molecule family member a	C2.4	-0.437424	0.24846	0.316122	0.172589	0.339859	-0.0344286	-0.168299	0.0534926	0.00567424	0.37788	-0.0149947	0.264666	0.303857	0.526482	0.361599	-0.203314	-0.20921	-0.378137	0.429061
218323_at	RHOT1	ras homolog family member T1	C2.8	-0.347554	-0.472697	0.484544	0.436843	0.356139	0.128613	0.577338	0.291084	0.289105	0.0129427	0.113628	0.197451	-0.145856	-0.160637	0.33785	-0.0417036	0.309719	-0.341657	-0.26421
226312_at	RICTOR	RPTOR independent companion of MTOR, complex 2	C2.3	-0.701138	-0.645208	0.66418	0.851947	0.666982	0.259786	0.481866	0.639341	0.532898	0.0612724	0.203056	0.468204	-0.0368069	-0.0424033	0.532919	-0.0177386	0.39232	-0.705392	-0.202109
209882_at	RIT1	Ras-like without CAAX 1	C2.4	-0.488835	-0.184319	0.394568	0.599362	0.543509	0.322861	0.233844	0.299716	0.179748	0.320765	0.54422	0.103973	0.0190329	-0.0828237	0.358528	0.424397	0.0431597	-0.501793	-0.324291
204243_at	RLF	rearranged L-myc fusion	C2.4	-0.672845	-0.137754	0.366994	0.596233	0.772263	0.397176	0.219714	0.342697	0.477829	0.491485	0.473262	0.48505	0.428701	0.393659	0.187191	0.233476	0.0684575	-0.724268	0.235144
225416_at	RLIM	ring finger protein, LIM domain interacting	C2.6	-0.619795	0.011061	0.160576	0.408115	0.568229	0.262201	0.22734	0.241511	0.6071	0.199833	0.282276	0.823146	0.688788	0.353139	0.0842566	0.0216822	0.0848185	-0.638599	0.447842
206851_at	RNASE3	ribonuclease, RNase A family, 3	C2.4	-0.641228	-0.192294	0.362639	0.500729	0.720431	0.452399	0.364026	0.337905	0.327576	0.469635	0.483217	0.257456	0.251831	0.23209	0.183021	0.269995	0.159635	-0.649512	0.0368603
209565_at	RNF113A	ring finger protein 113A	C2.4	-0.816176	0.101434	0.246177	0.474708	0.756174	0.366044	0.140327	0.275348	0.42926	0.493399	0.419703	0.647297	0.652855	0.479705	0.193519	0.185771	0.008227	-0.763761	0.376244
219021_at	RNF121	ring finger protein 121	C2.4	-0.449758	-0.0991781	0.132024	0.410446	0.423507	0.155388	0.143331	0.303888	0.134566	0.240343	0.116642	0.216004	0.075761	0.199789	0.32174	0.0318528	0.101283	-0.484016	0.0291405
223064_at	RNF181	ring finger protein 181	C2.4	-0.64181	-0.0212411	0.102913	0.301519	0.736055	0.571409	0.274484	0.222059	0.248581	0.706516	0.526283	0.23191	0.382149	0.543918	-0.0114467	0.375539	0.0896639	-0.68193	0.228174
227114_at	RNF214	ring finger protein 214	C2.4	-0.518686	-0.357672	0.273912	0.618079	0.474948	0.239927	0.238381	0.354739	0.31188	0.204122	0.213543	0.25587	-0.0034456	0.154062	0.327389	0.106052	0.132778	-0.481326	-0.0848927
219988_s_at	RNF220	ring finger protein 220	C2.4	-0.593407	0.0536032	0.336015	0.447403	0.683187	0.210219	0.191652	0.272532	0.316994	0.400192	0.257011	0.474014	0.385348	0.40062	0.314112	0.0482875	0.0589081	-0.677742	0.256434
203286_at	RNF44	ring finger protein 44	C2.4	-0.771397	-0.423204	0.431709	0.781368	0.808025	0.531624	0.559846	0.627306	0.524312	0.520823	0.462908	0.372978	0.143068	0.237433	0.241051	0.224563	0.397396	-0.785397	-0.0776133
226975_at	RNPC3	RNA-binding region (RNP1, RRM) containing 3	C2.3	-0.624678	-0.561555	0.328549	0.66742	0.582843	0.462035	0.760237	0.716628	0.781979	0.0699741	0.0969236	0.642236	0.143666	0.0335768	0.158885	-0.162459	0.659888	-0.61098	-0.0453343
224972_at	ROMO1	reactive oxygen species modulator 1	C2.4	-0.92026	-0.143668	0.467307	0.636345	0.897125	0.422057	0.331911	0.366935	0.425116	0.559768	0.505732	0.511832	0.451677	0.467033	0.318456	0.269601	0.095783	-0.896563	0.212723
234846_at	RP11-1055B8.3	uncharacterized LOC100130370	C2.4	-0.580052	-0.253952	0.49949	0.363271	0.586477	0.209131	0.235944	0.22863	0.15421	0.317444	0.225701	0.241773	0.103407	0.257483	0.368502	0.0947335	0.0766504	-0.584145	0.0442584
1562697_at	RP11-539L10.2	uncharacterized LOC339988	C2.3	-0.561311	-0.417459	0.164091	0.657495	0.468143	0.392262	0.511334	0.685045	0.526285	0.151379	0.00121886	0.45622	0.00900932	0.0992629	0.266365	-0.163793	0.505395	-0.531358	-0.0766091
218842_at	RPAP3	RNA polymerase II associated protein 3	C2.4	-0.487948	-0.288392	0.420563	0.677944	0.574379	0.316412	0.332459	0.395388	0.252286	0.23708	0.442974	0.144756	-0.0416158	-0.154223	0.402261	0.281683	0.197879	-0.507451	-0.374371
213959_s_at	RPGRIP1L	RPGRIP1-like	C2.4	-0.623316	-0.243689	0.268334	0.579899	0.567056	0.446319	0.509211	0.479416	0.458789	0.321891	0.312383	0.408477	0.172101	0.111368	0.213607	0.0992654	0.351601	-0.578712	-0.0857622
200036_s_at	RPL10A	ribosomal protein L10a	C2.4	-0.626037	-0.130508	0.420051	0.555646	0.707132	0.319327	0.274108	0.30414	0.232997	0.427267	0.555572	0.30284	0.242566	0.159455	0.31567	0.3544	0.0862837	-0.692639	-0.0637148
200029_at	RPL19	ribosomal protein L19	C2.1	0.465701	0.324561	-0.347095	-0.59579	-0.56885	-0.323309	-0.343183	-0.54172	-0.415213	-0.36995	-0.142065	-0.219343	0.0344138	-0.19777	-0.263904	0.00582339	-0.340472	0.558424	0.0401287
200026_at	RPL34	ribosomal protein L34	C2.2	-0.669047	-0.275689	0.423904	0.640799	0.552328	0.153739	0.243176	0.416798	0.296137	0.108623	0.314215	0.48958	0.227061	0.0308405	0.411814	0.158335	0.135923	-0.647358	-0.0587142
208645_s_at	RPS14	ribosomal protein S14	C2.4	-0.734441	0.100122	-0.0345966	0.37633	0.738049	0.535565	0.230609	0.28039	0.396065	0.554312	0.646523	0.48102	0.638492	0.478741	-0.143551	0.50711	0.101159	-0.754108	0.289391
200819_s_at	RPS15	ribosomal protein S15	C2.4	-0.723152	0.0897646	0.184845	0.432545	0.793723	0.51112	0.259343	0.346929	0.490966	0.629953	0.450069	0.549748	0.591936	0.539468	0.0457786	0.200948	0.124363	-0.749777	0.378688
200834_s_at	RPS21	ribosomal protein S21	C2.4	-0.799343	-0.0777237	0.065766	0.606105	0.74972	0.581827	0.389305	0.580844	0.608727	0.477142	0.475106	0.629741	0.509842	0.368973	0.0299306	0.267112	0.329662	-0.80744	0.180735
200061_s_at	RPS24	ribosomal protein S24	C2.4	-0.688579	0.237323	0.133959	0.427047	0.682458	0.381644	0.0640743	0.265798	0.40435	0.472018	0.545917	0.596854	0.671217	0.399896	0.0888431	0.32147	-0.0194339	-0.708467	0.317587
218007_s_at	RPS27L	ribosomal protein S27-like	C2.4	-0.750431	-0.441744	0.261903	0.61987	0.674762	0.577526	0.500199	0.486794	0.46718	0.363443	0.456048	0.310371	0.153891	0.190229	0.133105	0.282482	0.321743	-0.65804	-0.0792897
[truncated: 1,676 more rows]
