# Supplementary material for: Transcriptional analysis of adipose tissue during development reveals depot-specific responsiveness to maternal dietary supplementation
Source: Sci Rep. 2018 Jun 25;8:9628. doi: 10.1038/s41598-018-27376-3 (PMC6018169; doi:10.1038/s41598-018-27376-3)
Supplement: Supplementary file 6 — Dataset 5 [file 41598_2018_27376_MOESM6_ESM.xlsx]

## Sheet: yellow C1.1
model:1W
Module:yellow
	WEB-based GEne SeT AnaLysis Toolkit
	Translating gene lists into biological insights...
User data and parameters: User data: textAreaUpload.txt, Organism: hsapiens, Id Type: gene_symbol, Ref Set: entrezgene, Significance Level: Top10, Statistics Test: Hypergeometric, MTC: BH, Minimum: 5
The results for the enriched GO category are listed in this table. For each GO category, the first row lists its sub-root (biological process, molecular function, or cellular component), category name, and corresponding GO ID.
The second row lists the following statistics:
C: the number of reference genes in the category
O: the number of genes in the gene set and also in the category
E: the expected number in the category
R: ratio of enrichment
rawP: p value from hypergeometric test
adjP: p value adjusted by the multiple test adjustment
Finally, genes in the category are listed. For each gene, the table lists the user uploaded ID and value (optional), Entrez ID, Ensembl Gene Stable ID, Gene symbol, and description. Ensembl Gene Stable ID and Entrez Gene ID are linked to the Ensembl and Entrez Gene databases, respectively.
Database:biological process Name:cotranslational protein targeting to membrane ID:GO:0006613
C=107; O=22; E=1.25; R=17.59; rawP=1.29e-21; adjP=2.03e-19
Index	UserID	Value	Gene Symbol	Gene Name	EntrezGene	Ensembl
1	RPL3	NA	RPL3	ribosomal protein L3	6122	ENSG00000100316
2	RPL29	NA	RPL29	ribosomal protein L29	6159	ENSG00000162244
3	RPS15	NA	RPS15	ribosomal protein S15	6209	ENSG00000115268
4	RPS2	NA	RPS2	ribosomal protein S2	6187	ENSG00000140988
5	RPL9	NA	RPL9	ribosomal protein L9	6133	ENSG00000163682
6	RPS25	NA	RPS25	ribosomal protein S25	6230	ENSG00000118181
7	RPS29	NA	RPS29	ribosomal protein S29	6235	ENSG00000213741
8	RPL7	NA	RPL7	ribosomal protein L7	6129	ENSG00000147604
9	RPS10	NA	RPS10	ribosomal protein S10	6204	ENSG00000124614
10	RPS27	NA	RPS27	ribosomal protein S27	6232	ENSG00000177954
11	RPLP0	NA	RPLP0	ribosomal protein, large, P0	6175	ENSG00000089157
12	RPL11	NA	RPL11	ribosomal protein L11	6135	ENSG00000142676
13	RPL23A	NA	RPL23A	ribosomal protein L23a	6147	ENSG00000198242
14	SSR1	NA	SSR1	signal sequence receptor, alpha	6745	ENSG00000124783
15	RPS4X	NA	RPS4X	ribosomal protein S4, X-linked	6191	ENSG00000198034
16	RPL32	NA	RPL32	ribosomal protein L32	6161	ENSG00000144713
17	RPL27	NA	RPL27	ribosomal protein L27	6155	ENSG00000131469
18	RPS19	NA	RPS19	ribosomal protein S19	6223	ENSG00000105372
19	RPL19	NA	RPL19	ribosomal protein L19	6143	ENSG00000108298
20	RPN2	NA	RPN2	ribophorin II	6185	ENSG00000118705
21	RPL24	NA	RPL24	ribosomal protein L24	6152	ENSG00000114391
22	RPS18	NA	RPS18	ribosomal protein S18	6222	ENSG00000231500
Database:biological process Name:SRP-dependent cotranslational protein targeting to membrane ID:GO:0006614
C=105; O=22; E=1.23; R=17.93; rawP=8.27e-22; adjP=2.03e-19
Index	UserID	Value	Gene Symbol	Gene Name	EntrezGene	Ensembl
1	RPL3	NA	RPL3	ribosomal protein L3	6122	ENSG00000100316
2	RPL29	NA	RPL29	ribosomal protein L29	6159	ENSG00000162244
3	RPS15	NA	RPS15	ribosomal protein S15	6209	ENSG00000115268
4	RPS2	NA	RPS2	ribosomal protein S2	6187	ENSG00000140988
5	RPL9	NA	RPL9	ribosomal protein L9	6133	ENSG00000163682
6	RPS25	NA	RPS25	ribosomal protein S25	6230	ENSG00000118181
7	RPS29	NA	RPS29	ribosomal protein S29	6235	ENSG00000213741
8	RPL7	NA	RPL7	ribosomal protein L7	6129	ENSG00000147604
9	RPS10	NA	RPS10	ribosomal protein S10	6204	ENSG00000124614
10	RPS27	NA	RPS27	ribosomal protein S27	6232	ENSG00000177954
11	RPLP0	NA	RPLP0	ribosomal protein, large, P0	6175	ENSG00000089157
12	RPL11	NA	RPL11	ribosomal protein L11	6135	ENSG00000142676
13	RPL23A	NA	RPL23A	ribosomal protein L23a	6147	ENSG00000198242
14	SSR1	NA	SSR1	signal sequence receptor, alpha	6745	ENSG00000124783
15	RPS4X	NA	RPS4X	ribosomal protein S4, X-linked	6191	ENSG00000198034
16	RPL32	NA	RPL32	ribosomal protein L32	6161	ENSG00000144713
17	RPL27	NA	RPL27	ribosomal protein L27	6155	ENSG00000131469
18	RPS19	NA	RPS19	ribosomal protein S19	6223	ENSG00000105372
19	RPL19	NA	RPL19	ribosomal protein L19	6143	ENSG00000108298
20	RPN2	NA	RPN2	ribophorin II	6185	ENSG00000118705
21	RPL24	NA	RPL24	ribosomal protein L24	6152	ENSG00000114391
22	RPS18	NA	RPS18	ribosomal protein S18	6222	ENSG00000231500
Database:biological process Name:protein targeting to ER ID:GO:0045047
C=106; O=22; E=1.24; R=17.76; rawP=1.03e-21; adjP=2.03e-19
Index	UserID	Value	Gene Symbol	Gene Name	EntrezGene	Ensembl
1	RPL3	NA	RPL3	ribosomal protein L3	6122	ENSG00000100316
2	RPL29	NA	RPL29	ribosomal protein L29	6159	ENSG00000162244
3	RPS15	NA	RPS15	ribosomal protein S15	6209	ENSG00000115268
4	RPS2	NA	RPS2	ribosomal protein S2	6187	ENSG00000140988
5	RPL9	NA	RPL9	ribosomal protein L9	6133	ENSG00000163682
6	RPS25	NA	RPS25	ribosomal protein S25	6230	ENSG00000118181
7	RPS29	NA	RPS29	ribosomal protein S29	6235	ENSG00000213741
8	RPL7	NA	RPL7	ribosomal protein L7	6129	ENSG00000147604
9	RPS10	NA	RPS10	ribosomal protein S10	6204	ENSG00000124614
10	RPS27	NA	RPS27	ribosomal protein S27	6232	ENSG00000177954
11	RPLP0	NA	RPLP0	ribosomal protein, large, P0	6175	ENSG00000089157
12	RPL11	NA	RPL11	ribosomal protein L11	6135	ENSG00000142676
13	RPL23A	NA	RPL23A	ribosomal protein L23a	6147	ENSG00000198242
14	SSR1	NA	SSR1	signal sequence receptor, alpha	6745	ENSG00000124783
15	RPS4X	NA	RPS4X	ribosomal protein S4, X-linked	6191	ENSG00000198034
16	RPL32	NA	RPL32	ribosomal protein L32	6161	ENSG00000144713
17	RPL27	NA	RPL27	ribosomal protein L27	6155	ENSG00000131469
18	RPS19	NA	RPS19	ribosomal protein S19	6223	ENSG00000105372
19	RPL19	NA	RPL19	ribosomal protein L19	6143	ENSG00000108298
20	RPN2	NA	RPN2	ribophorin II	6185	ENSG00000118705
21	RPL24	NA	RPL24	ribosomal protein L24	6152	ENSG00000114391
22	RPS18	NA	RPS18	ribosomal protein S18	6222	ENSG00000231500
Database:biological process Name:establishment of protein localization to endoplasmic reticulum ID:GO:0072599
C=106; O=22; E=1.24; R=17.76; rawP=1.03e-21; adjP=2.03e-19
Index	UserID	Value	Gene Symbol	Gene Name	EntrezGene	Ensembl
1	RPL3	NA	RPL3	ribosomal protein L3	6122	ENSG00000100316
2	RPL29	NA	RPL29	ribosomal protein L29	6159	ENSG00000162244
3	RPS15	NA	RPS15	ribosomal protein S15	6209	ENSG00000115268
4	RPS2	NA	RPS2	ribosomal protein S2	6187	ENSG00000140988
5	RPL9	NA	RPL9	ribosomal protein L9	6133	ENSG00000163682
6	RPS25	NA	RPS25	ribosomal protein S25	6230	ENSG00000118181
7	RPS29	NA	RPS29	ribosomal protein S29	6235	ENSG00000213741
8	RPL7	NA	RPL7	ribosomal protein L7	6129	ENSG00000147604
9	RPS10	NA	RPS10	ribosomal protein S10	6204	ENSG00000124614
10	RPS27	NA	RPS27	ribosomal protein S27	6232	ENSG00000177954
11	RPLP0	NA	RPLP0	ribosomal protein, large, P0	6175	ENSG00000089157
12	RPL11	NA	RPL11	ribosomal protein L11	6135	ENSG00000142676
13	RPL23A	NA	RPL23A	ribosomal protein L23a	6147	ENSG00000198242
14	SSR1	NA	SSR1	signal sequence receptor, alpha	6745	ENSG00000124783
15	RPS4X	NA	RPS4X	ribosomal protein S4, X-linked	6191	ENSG00000198034
16	RPL32	NA	RPL32	ribosomal protein L32	6161	ENSG00000144713
17	RPL27	NA	RPL27	ribosomal protein L27	6155	ENSG00000131469
18	RPS19	NA	RPS19	ribosomal protein S19	6223	ENSG00000105372
19	RPL19	NA	RPL19	ribosomal protein L19	6143	ENSG00000108298
20	RPN2	NA	RPN2	ribophorin II	6185	ENSG00000118705
21	RPL24	NA	RPL24	ribosomal protein L24	6152	ENSG00000114391
22	RPS18	NA	RPS18	ribosomal protein S18	6222	ENSG00000231500
Database:biological process Name:translational elongation ID:GO:0006414
C=109; O=22; E=1.27; R=17.27; rawP=1.99e-21; adjP=2.50e-19
Index	UserID	Value	Gene Symbol	Gene Name	EntrezGene	Ensembl
1	RPL3	NA	RPL3	ribosomal protein L3	6122	ENSG00000100316
2	RPL29	NA	RPL29	ribosomal protein L29	6159	ENSG00000162244
3	RPS15	NA	RPS15	ribosomal protein S15	6209	ENSG00000115268
4	RPS2	NA	RPS2	ribosomal protein S2	6187	ENSG00000140988
5	RPL9	NA	RPL9	ribosomal protein L9	6133	ENSG00000163682
6	RPS25	NA	RPS25	ribosomal protein S25	6230	ENSG00000118181
7	RPS29	NA	RPS29	ribosomal protein S29	6235	ENSG00000213741
8	RPL7	NA	RPL7	ribosomal protein L7	6129	ENSG00000147604
9	RPS10	NA	RPS10	ribosomal protein S10	6204	ENSG00000124614
10	RPS27	NA	RPS27	ribosomal protein S27	6232	ENSG00000177954
11	RPLP0	NA	RPLP0	ribosomal protein, large, P0	6175	ENSG00000089157
12	EEF1A1	NA	EEF1A1	eukaryotic translation elongation factor 1 alpha 1	1915	ENSG00000156508
13	RPL11	NA	RPL11	ribosomal protein L11	6135	ENSG00000142676
14	RPL23A	NA	RPL23A	ribosomal protein L23a	6147	ENSG00000198242
15	RPS4X	NA	RPS4X	ribosomal protein S4, X-linked	6191	ENSG00000198034
16	GFM1	NA	GFM1	G elongation factor, mitochondrial 1	85476	ENSG00000168827
17	RPL32	NA	RPL32	ribosomal protein L32	6161	ENSG00000144713
18	RPS19	NA	RPS19	ribosomal protein S19	6223	ENSG00000105372
19	RPL27	NA	RPL27	ribosomal protein L27	6155	ENSG00000131469
20	RPL19	NA	RPL19	ribosomal protein L19	6143	ENSG00000108298
21	RPL24	NA	RPL24	ribosomal protein L24	6152	ENSG00000114391
22	RPS18	NA	RPS18	ribosomal protein S18	6222	ENSG00000231500
Database:biological process Name:nuclear-transcribed mRNA catabolic process, nonsense-mediated decay ID:GO:0000184
C=119; O=22; E=1.39; R=15.82; rawP=1.52e-20; adjP=1.36e-18
Index	UserID	Value	Gene Symbol	Gene Name	EntrezGene	Ensembl
1	RPL3	NA	RPL3	ribosomal protein L3	6122	ENSG00000100316
2	RPL29	NA	RPL29	ribosomal protein L29	6159	ENSG00000162244
3	RPS15	NA	RPS15	ribosomal protein S15	6209	ENSG00000115268
4	RPS2	NA	RPS2	ribosomal protein S2	6187	ENSG00000140988
5	RPL9	NA	RPL9	ribosomal protein L9	6133	ENSG00000163682
6	RPS25	NA	RPS25	ribosomal protein S25	6230	ENSG00000118181
7	RPS29	NA	RPS29	ribosomal protein S29	6235	ENSG00000213741
8	RPL7	NA	RPL7	ribosomal protein L7	6129	ENSG00000147604
9	RPS10	NA	RPS10	ribosomal protein S10	6204	ENSG00000124614
10	EIF3E	NA	EIF3E	eukaryotic translation initiation factor 3, subunit E	3646	ENSG00000104408
11	RPS27	NA	RPS27	ribosomal protein S27	6232	ENSG00000177954
12	RPLP0	NA	RPLP0	ribosomal protein, large, P0	6175	ENSG00000089157
13	RPL11	NA	RPL11	ribosomal protein L11	6135	ENSG00000142676
14	RPL23A	NA	RPL23A	ribosomal protein L23a	6147	ENSG00000198242
15	RPS4X	NA	RPS4X	ribosomal protein S4, X-linked	6191	ENSG00000198034
16	RPL32	NA	RPL32	ribosomal protein L32	6161	ENSG00000144713
17	RPL27	NA	RPL27	ribosomal protein L27	6155	ENSG00000131469
18	RPS19	NA	RPS19	ribosomal protein S19	6223	ENSG00000105372
19	RPL19	NA	RPL19	ribosomal protein L19	6143	ENSG00000108298
20	RPL24	NA	RPL24	ribosomal protein L24	6152	ENSG00000114391
21	RPS18	NA	RPS18	ribosomal protein S18	6222	ENSG00000231500
22	PABPC1	NA	PABPC1	poly(A) binding protein, cytoplasmic 1	26986	ENSG00000070756
Database:biological process Name:protein localization to endoplasmic reticulum ID:GO:0070972
C=119; O=22; E=1.39; R=15.82; rawP=1.52e-20; adjP=1.36e-18
Index	UserID	Value	Gene Symbol	Gene Name	EntrezGene	Ensembl
1	RPL3	NA	RPL3	ribosomal protein L3	6122	ENSG00000100316
2	RPL29	NA	RPL29	ribosomal protein L29	6159	ENSG00000162244
3	RPS15	NA	RPS15	ribosomal protein S15	6209	ENSG00000115268
4	RPS2	NA	RPS2	ribosomal protein S2	6187	ENSG00000140988
5	RPL9	NA	RPL9	ribosomal protein L9	6133	ENSG00000163682
6	RPS25	NA	RPS25	ribosomal protein S25	6230	ENSG00000118181
7	RPS29	NA	RPS29	ribosomal protein S29	6235	ENSG00000213741
8	RPL7	NA	RPL7	ribosomal protein L7	6129	ENSG00000147604
9	RPS10	NA	RPS10	ribosomal protein S10	6204	ENSG00000124614
10	RPS27	NA	RPS27	ribosomal protein S27	6232	ENSG00000177954
11	RPLP0	NA	RPLP0	ribosomal protein, large, P0	6175	ENSG00000089157
12	RPL11	NA	RPL11	ribosomal protein L11	6135	ENSG00000142676
13	RPL23A	NA	RPL23A	ribosomal protein L23a	6147	ENSG00000198242
14	SSR1	NA	SSR1	signal sequence receptor, alpha	6745	ENSG00000124783
15	RPS4X	NA	RPS4X	ribosomal protein S4, X-linked	6191	ENSG00000198034
16	RPL32	NA	RPL32	ribosomal protein L32	6161	ENSG00000144713
17	RPL27	NA	RPL27	ribosomal protein L27	6155	ENSG00000131469
18	RPS19	NA	RPS19	ribosomal protein S19	6223	ENSG00000105372
19	RPL19	NA	RPL19	ribosomal protein L19	6143	ENSG00000108298
20	RPN2	NA	RPN2	ribophorin II	6185	ENSG00000118705
21	RPL24	NA	RPL24	ribosomal protein L24	6152	ENSG00000114391
22	RPS18	NA	RPS18	ribosomal protein S18	6222	ENSG00000231500
Database:biological process Name:translational termination ID:GO:0006415
C=91; O=20; E=1.06; R=18.80; rawP=2.34e-20; adjP=1.84e-18
Index	UserID	Value	Gene Symbol	Gene Name	EntrezGene	Ensembl
1	RPL3	NA	RPL3	ribosomal protein L3	6122	ENSG00000100316
2	RPL29	NA	RPL29	ribosomal protein L29	6159	ENSG00000162244
3	RPS15	NA	RPS15	ribosomal protein S15	6209	ENSG00000115268
4	RPS2	NA	RPS2	ribosomal protein S2	6187	ENSG00000140988
5	RPL9	NA	RPL9	ribosomal protein L9	6133	ENSG00000163682
6	RPS25	NA	RPS25	ribosomal protein S25	6230	ENSG00000118181
7	RPS29	NA	RPS29	ribosomal protein S29	6235	ENSG00000213741
8	RPL7	NA	RPL7	ribosomal protein L7	6129	ENSG00000147604
9	RPS10	NA	RPS10	ribosomal protein S10	6204	ENSG00000124614
10	RPS27	NA	RPS27	ribosomal protein S27	6232	ENSG00000177954
11	RPLP0	NA	RPLP0	ribosomal protein, large, P0	6175	ENSG00000089157
12	RPL23A	NA	RPL23A	ribosomal protein L23a	6147	ENSG00000198242
13	RPL11	NA	RPL11	ribosomal protein L11	6135	ENSG00000142676
14	RPS4X	NA	RPS4X	ribosomal protein S4, X-linked	6191	ENSG00000198034
15	RPL32	NA	RPL32	ribosomal protein L32	6161	ENSG00000144713
16	RPS19	NA	RPS19	ribosomal protein S19	6223	ENSG00000105372
17	RPL27	NA	RPL27	ribosomal protein L27	6155	ENSG00000131469
18	RPL19	NA	RPL19	ribosomal protein L19	6143	ENSG00000108298
19	RPL24	NA	RPL24	ribosomal protein L24	6152	ENSG00000114391
20	RPS18	NA	RPS18	ribosomal protein S18	6222	ENSG00000231500
Database:biological process Name:protein targeting to membrane ID:GO:0006612
C=147; O=23; E=1.72; R=13.39; rawP=1.03e-19; adjP=7.19e-18
Index	UserID	Value	Gene Symbol	Gene Name	EntrezGene	Ensembl
1	RPL3	NA	RPL3	ribosomal protein L3	6122	ENSG00000100316
2	RPL29	NA	RPL29	ribosomal protein L29	6159	ENSG00000162244
3	RPS15	NA	RPS15	ribosomal protein S15	6209	ENSG00000115268
4	RPS2	NA	RPS2	ribosomal protein S2	6187	ENSG00000140988
5	RPL9	NA	RPL9	ribosomal protein L9	6133	ENSG00000163682
6	RPS25	NA	RPS25	ribosomal protein S25	6230	ENSG00000118181
7	RPS29	NA	RPS29	ribosomal protein S29	6235	ENSG00000213741
8	RPL7	NA	RPL7	ribosomal protein L7	6129	ENSG00000147604
9	RPS10	NA	RPS10	ribosomal protein S10	6204	ENSG00000124614
10	RPS27	NA	RPS27	ribosomal protein S27	6232	ENSG00000177954
11	RPLP0	NA	RPLP0	ribosomal protein, large, P0	6175	ENSG00000089157
12	RPL11	NA	RPL11	ribosomal protein L11	6135	ENSG00000142676
13	RPL23A	NA	RPL23A	ribosomal protein L23a	6147	ENSG00000198242
14	SSR1	NA	SSR1	signal sequence receptor, alpha	6745	ENSG00000124783
15	RPS4X	NA	RPS4X	ribosomal protein S4, X-linked	6191	ENSG00000198034
16	RPL32	NA	RPL32	ribosomal protein L32	6161	ENSG00000144713
17	PEX3	NA	PEX3	peroxisomal biogenesis factor 3	8504	ENSG00000034693
18	RPL27	NA	RPL27	ribosomal protein L27	6155	ENSG00000131469
19	RPS19	NA	RPS19	ribosomal protein S19	6223	ENSG00000105372
20	RPL19	NA	RPL19	ribosomal protein L19	6143	ENSG00000108298
21	RPN2	NA	RPN2	ribophorin II	6185	ENSG00000118705
22	RPL24	NA	RPL24	ribosomal protein L24	6152	ENSG00000114391
23	RPS18	NA	RPS18	ribosomal protein S18	6222	ENSG00000231500
Database:biological process Name:translational initiation ID:GO:0006413
C=152; O=23; E=1.78; R=12.95; rawP=2.26e-19; adjP=1.42e-17
Index	UserID	Value	Gene Symbol	Gene Name	EntrezGene	Ensembl
1	RPL3	NA	RPL3	ribosomal protein L3	6122	ENSG00000100316
2	RPL29	NA	RPL29	ribosomal protein L29	6159	ENSG00000162244
3	RPS15	NA	RPS15	ribosomal protein S15	6209	ENSG00000115268
4	RPS2	NA	RPS2	ribosomal protein S2	6187	ENSG00000140988
5	RPL9	NA	RPL9	ribosomal protein L9	6133	ENSG00000163682
6	RPS25	NA	RPS25	ribosomal protein S25	6230	ENSG00000118181
7	RPS29	NA	RPS29	ribosomal protein S29	6235	ENSG00000213741
8	RPL7	NA	RPL7	ribosomal protein L7	6129	ENSG00000147604
9	RPS10	NA	RPS10	ribosomal protein S10	6204	ENSG00000124614
10	EIF3E	NA	EIF3E	eukaryotic translation initiation factor 3, subunit E	3646	ENSG00000104408
11	RPS27	NA	RPS27	ribosomal protein S27	6232	ENSG00000177954
12	RPLP0	NA	RPLP0	ribosomal protein, large, P0	6175	ENSG00000089157
13	RPL11	NA	RPL11	ribosomal protein L11	6135	ENSG00000142676
14	RPL23A	NA	RPL23A	ribosomal protein L23a	6147	ENSG00000198242
15	RPS4X	NA	RPS4X	ribosomal protein S4, X-linked	6191	ENSG00000198034
16	RPL32	NA	RPL32	ribosomal protein L32	6161	ENSG00000144713
17	RPL27	NA	RPL27	ribosomal protein L27	6155	ENSG00000131469
18	RPS19	NA	RPS19	ribosomal protein S19	6223	ENSG00000105372
19	RPL19	NA	RPL19	ribosomal protein L19	6143	ENSG00000108298
20	RPL24	NA	RPL24	ribosomal protein L24	6152	ENSG00000114391
21	RPS18	NA	RPS18	ribosomal protein S18	6222	ENSG00000231500
22	PABPC1	NA	PABPC1	poly(A) binding protein, cytoplasmic 1	26986	ENSG00000070756
23	DDX1	NA	DDX1	DEAD (Asp-Glu-Ala-Asp) box helicase 1	1653	ENSG00000079785
Database:molecular function Name:structural constituent of ribosome ID:GO:0003735
C=157; O=20; E=1.66; R=12.02; rawP=2.70e-16; adjP=2.40e-14
Index	UserID	Value	Gene Symbol	Gene Name	EntrezGene	Ensembl
1	RPL3	NA	RPL3	ribosomal protein L3	6122	ENSG00000100316
2	RPL29	NA	RPL29	ribosomal protein L29	6159	ENSG00000162244
3	RPS15	NA	RPS15	ribosomal protein S15	6209	ENSG00000115268
4	RPS2	NA	RPS2	ribosomal protein S2	6187	ENSG00000140988
5	RPL9	NA	RPL9	ribosomal protein L9	6133	ENSG00000163682
6	RPS25	NA	RPS25	ribosomal protein S25	6230	ENSG00000118181
7	RPS29	NA	RPS29	ribosomal protein S29	6235	ENSG00000213741
8	RPL7	NA	RPL7	ribosomal protein L7	6129	ENSG00000147604
9	RPS27	NA	RPS27	ribosomal protein S27	6232	ENSG00000177954
10	RPLP0	NA	RPLP0	ribosomal protein, large, P0	6175	ENSG00000089157
11	RPL23A	NA	RPL23A	ribosomal protein L23a	6147	ENSG00000198242
12	RPL11	NA	RPL11	ribosomal protein L11	6135	ENSG00000142676
13	RPS4X	NA	RPS4X	ribosomal protein S4, X-linked	6191	ENSG00000198034
14	RPL32	NA	RPL32	ribosomal protein L32	6161	ENSG00000144713
15	RPS19	NA	RPS19	ribosomal protein S19	6223	ENSG00000105372
16	RPL27	NA	RPL27	ribosomal protein L27	6155	ENSG00000131469
17	RPL19	NA	RPL19	ribosomal protein L19	6143	ENSG00000108298
18	RPL24	NA	RPL24	ribosomal protein L24	6152	ENSG00000114391
19	RPS18	NA	RPS18	ribosomal protein S18	6222	ENSG00000231500
20	RPL22L1	NA	RPL22L1	ribosomal protein L22-like 1	200916	ENSG00000163584
Database:molecular function Name:RNA binding ID:GO:0003723
C=854; O=29; E=9.05; R=3.20; rawP=2.21e-08; adjP=9.83e-07
Index	UserID	Value	Gene Symbol	Gene Name	EntrezGene	Ensembl
1	RPL3	NA	RPL3	ribosomal protein L3	6122	ENSG00000100316
2	RPL29	NA	RPL29	ribosomal protein L29	6159	ENSG00000162244
3	RPS15	NA	RPS15	ribosomal protein S15	6209	ENSG00000115268
4	RPS2	NA	RPS2	ribosomal protein S2	6187	ENSG00000140988
5	RPL9	NA	RPL9	ribosomal protein L9	6133	ENSG00000163682
6	RPS25	NA	RPS25	ribosomal protein S25	6230	ENSG00000118181
7	RPL7	NA	RPL7	ribosomal protein L7	6129	ENSG00000147604
8	EIF3E	NA	EIF3E	eukaryotic translation initiation factor 3, subunit E	3646	ENSG00000104408
9	RPLP0	NA	RPLP0	ribosomal protein, large, P0	6175	ENSG00000089157
10	EEF1A1	NA	EEF1A1	eukaryotic translation elongation factor 1 alpha 1	1915	ENSG00000156508
11	UBR5	NA	UBR5	ubiquitin protein ligase E3 component n-recognin 5	51366	ENSG00000104517
12	RPL11	NA	RPL11	ribosomal protein L11	6135	ENSG00000142676
13	RPL23A	NA	RPL23A	ribosomal protein L23a	6147	ENSG00000198242
14	PAPOLA	NA	PAPOLA	poly(A) polymerase alpha	10914	ENSG00000090060
15	PUS10	NA	PUS10	pseudouridylate synthase 10	150962	ENSG00000162927
16	RPS4X	NA	RPS4X	ribosomal protein S4, X-linked	6191	ENSG00000198034
17	HNRNPA2B1	NA	HNRNPA2B1	heterogeneous nuclear ribonucleoprotein A2/B1	3181	ENSG00000122566
18	GFM1	NA	GFM1	G elongation factor, mitochondrial 1	85476	ENSG00000168827
19	PABPC3	NA	PABPC3	poly(A) binding protein, cytoplasmic 3	5042	ENSG00000151846
20	SYNCRIP	NA	SYNCRIP	synaptotagmin binding, cytoplasmic RNA interacting protein	10492	ENSG00000135316
21	THOC2	NA	THOC2	THO complex 2	57187	ENSG00000125676
22	RPS19	NA	RPS19	ribosomal protein S19	6223	ENSG00000105372
23	RPL19	NA	RPL19	ribosomal protein L19	6143	ENSG00000108298
24	RPL24	NA	RPL24	ribosomal protein L24	6152	ENSG00000114391
25	SNRPG	NA	SNRPG	small nuclear ribonucleoprotein polypeptide G	6637	ENSG00000143977
26	RPS18	NA	RPS18	ribosomal protein S18	6222	ENSG00000231500
27	CPEB2	NA	CPEB2	cytoplasmic polyadenylation element binding protein 2	132864	ENSG00000137449
28	DDX1	NA	DDX1	DEAD (Asp-Glu-Ala-Asp) box helicase 1	1653	ENSG00000079785
29	PABPC1	NA	PABPC1	poly(A) binding protein, cytoplasmic 1	26986	ENSG00000070756
Database:molecular function Name:structural molecule activity ID:GO:0005198
C=621; O=24; E=6.58; R=3.65; rawP=3.88e-08; adjP=1.15e-06
Index	UserID	Value	Gene Symbol	Gene Name	EntrezGene	Ensembl
1	RPL3	NA	RPL3	ribosomal protein L3	6122	ENSG00000100316
2	RPL29	NA	RPL29	ribosomal protein L29	6159	ENSG00000162244
3	RPS15	NA	RPS15	ribosomal protein S15	6209	ENSG00000115268
4	RPS2	NA	RPS2	ribosomal protein S2	6187	ENSG00000140988
5	CLDN15	NA	CLDN15	claudin 15	24146	ENSG00000106404
6	RPL9	NA	RPL9	ribosomal protein L9	6133	ENSG00000163682
7	RPS25	NA	RPS25	ribosomal protein S25	6230	ENSG00000118181
8	RPS29	NA	RPS29	ribosomal protein S29	6235	ENSG00000213741
9	RPL7	NA	RPL7	ribosomal protein L7	6129	ENSG00000147604
10	RPS27	NA	RPS27	ribosomal protein S27	6232	ENSG00000177954
11	VIM	NA	VIM	vimentin	7431	ENSG00000026025
12	RPLP0	NA	RPLP0	ribosomal protein, large, P0	6175	ENSG00000089157
13	RPL11	NA	RPL11	ribosomal protein L11	6135	ENSG00000142676
14	RPL23A	NA	RPL23A	ribosomal protein L23a	6147	ENSG00000198242
15	RPS4X	NA	RPS4X	ribosomal protein S4, X-linked	6191	ENSG00000198034
16	RPL32	NA	RPL32	ribosomal protein L32	6161	ENSG00000144713
17	CLTC	NA	CLTC	clathrin, heavy chain (Hc)	1213	ENSG00000141367
18	RPL27	NA	RPL27	ribosomal protein L27	6155	ENSG00000131469
19	RPS19	NA	RPS19	ribosomal protein S19	6223	ENSG00000105372
20	CLTA	NA	CLTA	clathrin, light chain A	1211	ENSG00000122705
21	RPL19	NA	RPL19	ribosomal protein L19	6143	ENSG00000108298
22	RPL24	NA	RPL24	ribosomal protein L24	6152	ENSG00000114391
23	RPS18	NA	RPS18	ribosomal protein S18	6222	ENSG00000231500
24	RPL22L1	NA	RPL22L1	ribosomal protein L22-like 1	200916	ENSG00000163584
Database:molecular function Name:nucleic acid binding ID:GO:0003676
C=3295; O=65; E=34.92; R=1.86; rawP=6.17e-08; adjP=1.37e-06
Index	UserID	Value	Gene Symbol	Gene Name	EntrezGene	Ensembl
1	BPTF	NA	BPTF	bromodomain PHD finger transcription factor	2186	ENSG00000171634
2	HNRNPUL2	NA	HNRNPUL2	heterogeneous nuclear ribonucleoprotein U-like 2	221092	ENSG00000214753
3	EIF3E	NA	EIF3E	eukaryotic translation initiation factor 3, subunit E	3646	ENSG00000104408
4	CNOT7	NA	CNOT7	CCR4-NOT transcription complex, subunit 7	29883	ENSG00000198791
5	UBR5	NA	UBR5	ubiquitin protein ligase E3 component n-recognin 5	51366	ENSG00000104517
6	RPL11	NA	RPL11	ribosomal protein L11	6135	ENSG00000142676
7	RPL23A	NA	RPL23A	ribosomal protein L23a	6147	ENSG00000198242
8	PAPOLA	NA	PAPOLA	poly(A) polymerase alpha	10914	ENSG00000090060
9	HNRNPA2B1	NA	HNRNPA2B1	heterogeneous nuclear ribonucleoprotein A2/B1	3181	ENSG00000122566
10	ZCCHC2	NA	ZCCHC2	zinc finger, CCHC domain containing 2	54877	ENSG00000141664
11	KLF3	NA	KLF3	Kruppel-like factor 3 (basic)	51274	ENSG00000109787
12	HOXB6	NA	HOXB6	homeobox B6	3216	ENSG00000108511
13	RPS18	NA	RPS18	ribosomal protein S18	6222	ENSG00000231500
14	DDX1	NA	DDX1	DEAD (Asp-Glu-Ala-Asp) box helicase 1	1653	ENSG00000079785
15	HIST1H2BD	NA	HIST1H2BD	histone cluster 1, H2bd	3017	ENSG00000158373
16	RPL29	NA	RPL29	ribosomal protein L29	6159	ENSG00000162244
17	SOS2	NA	SOS2	son of sevenless homolog 2 (Drosophila)	6655	ENSG00000100485
18	RPL9	NA	RPL9	ribosomal protein L9	6133	ENSG00000163682
19	RPS25	NA	RPS25	ribosomal protein S25	6230	ENSG00000118181
20	NFIA	NA	NFIA	nuclear factor I/A	4774	ENSG00000162599
21	RPS27	NA	RPS27	ribosomal protein S27	6232	ENSG00000177954
22	RPS4X	NA	RPS4X	ribosomal protein S4, X-linked	6191	ENSG00000198034
23	SKIL	NA	SKIL	SKI-like oncogene	6498	ENSG00000136603
24	KLF4	NA	KLF4	Kruppel-like factor 4 (gut)	9314	ENSG00000136826
25	SNRPG	NA	SNRPG	small nuclear ribonucleoprotein polypeptide G	6637	ENSG00000143977
26	ZEB2	NA	ZEB2	zinc finger E-box binding homeobox 2	9839	ENSG00000169554
27	CHTF8	NA	CHTF8	CTF8, chromosome transmission fidelity factor 8 homolog (S. cerevisiae)	54921	ENSG00000168802
28	RPL3	NA	RPL3	ribosomal protein L3	6122	ENSG00000100316
29	RPS15	NA	RPS15	ribosomal protein S15	6209	ENSG00000115268
30	RPS2	NA	RPS2	ribosomal protein S2	6187	ENSG00000140988
31	HOXC6	NA	HOXC6	homeobox C6	3223	ENSG00000197757
32	EEF1A1	NA	EEF1A1	eukaryotic translation elongation factor 1 alpha 1	1915	ENSG00000156508
33	SIX4	NA	SIX4	SIX homeobox 4	51804	ENSG00000100625
34	PUS10	NA	PUS10	pseudouridylate synthase 10	150962	ENSG00000162927
35	H2BFS	NA	H2BFS	H2B histone family, member S (pseudogene)	54145	NULL
36	BCL2	NA	BCL2	B-cell CLL/lymphoma 2	596	ENSG00000171791
37	RPL19	NA	RPL19	ribosomal protein L19	6143	ENSG00000108298
38	KLF9	NA	KLF9	Kruppel-like factor 9	687	ENSG00000119138
39	ZNF423	NA	ZNF423	zinc finger protein 423	23090	ENSG00000102935
40	HSPD1	NA	HSPD1	heat shock 60kDa protein 1 (chaperonin)	3329	ENSG00000144381
41	PABPC1	NA	PABPC1	poly(A) binding protein, cytoplasmic 1	26986	ENSG00000070756
42	MBNL3	NA	MBNL3	muscleblind-like splicing regulator 3	55796	ENSG00000076770
43	RPL7	NA	RPL7	ribosomal protein L7	6129	ENSG00000147604
44	NFIB	NA	NFIB	nuclear factor I/B	4781	ENSG00000147862
45	RPLP0	NA	RPLP0	ribosomal protein, large, P0	6175	ENSG00000089157
46	HOXB5	NA	HOXB5	homeobox B5	3215	ENSG00000120075
47	HOXB3	NA	HOXB3	homeobox B3	3213	ENSG00000120093
48	EBF1	NA	EBF1	early B-cell factor 1	1879	ENSG00000164330
49	PABPC3	NA	PABPC3	poly(A) binding protein, cytoplasmic 3	5042	ENSG00000151846
50	GFM1	NA	GFM1	G elongation factor, mitochondrial 1	85476	ENSG00000168827
51	REV3L	NA	REV3L	REV3-like, polymerase (DNA directed), zeta, catalytic subunit	5980	ENSG00000009413
52	BAZ2B	NA	BAZ2B	bromodomain adjacent to zinc finger domain, 2B	29994	ENSG00000123636
53	SYNCRIP	NA	SYNCRIP	synaptotagmin binding, cytoplasmic RNA interacting protein	10492	ENSG00000135316
54	THOC2	NA	THOC2	THO complex 2	57187	ENSG00000125676
55	TFE3	NA	TFE3	transcription factor binding to IGHM enhancer 3	7030	ENSG00000068323
56	SET	NA	SET	SET nuclear oncogene	6418	ENSG00000119335
57	HOXA5	NA	HOXA5	homeobox A5	3202	ENSG00000106004
58	RPS19	NA	RPS19	ribosomal protein S19	6223	ENSG00000105372
59	RBPJ	NA	RBPJ	recombination signal binding protein for immunoglobulin kappa J region	3516	ENSG00000168214
60	HOXC4	NA	HOXC4	homeobox C4	3221	ENSG00000198353
61	RPL24	NA	RPL24	ribosomal protein L24	6152	ENSG00000114391
62	CPEB2	NA	CPEB2	cytoplasmic polyadenylation element binding protein 2	132864	ENSG00000137449
63	SOX5	NA	SOX5	SRY (sex determining region Y)-box 5	6660	ENSG00000134532
64	RBBP6	NA	RBBP6	retinoblastoma binding protein 6	5930	ENSG00000122257
65	KLF7	NA	KLF7	Kruppel-like factor 7 (ubiquitous)	8609	ENSG00000118263
Database:molecular function Name:heterocyclic compound binding ID:GO:1901363
C=5391; O=84; E=57.14; R=1.47; rawP=1.02e-05; adjP=0.0002
Index	UserID	Value	Gene Symbol	Gene Name	EntrezGene	Ensembl
1	HACL1	NA	HACL1	2-hydroxyacyl-CoA lyase 1	26061	ENSG00000131373
2	BPTF	NA	BPTF	bromodomain PHD finger transcription factor	2186	ENSG00000171634
3	HNRNPUL2	NA	HNRNPUL2	heterogeneous nuclear ribonucleoprotein U-like 2	221092	ENSG00000214753
4	EIF3E	NA	EIF3E	eukaryotic translation initiation factor 3, subunit E	3646	ENSG00000104408
5	CNOT7	NA	CNOT7	CCR4-NOT transcription complex, subunit 7	29883	ENSG00000198791
6	UBR5	NA	UBR5	ubiquitin protein ligase E3 component n-recognin 5	51366	ENSG00000104517
7	RPL11	NA	RPL11	ribosomal protein L11	6135	ENSG00000142676
8	RPL23A	NA	RPL23A	ribosomal protein L23a	6147	ENSG00000198242
9	PAPOLA	NA	PAPOLA	poly(A) polymerase alpha	10914	ENSG00000090060
10	TWF1	NA	TWF1	twinfilin, actin-binding protein, homolog 1 (Drosophila)	5756	ENSG00000151239
11	HNRNPA2B1	NA	HNRNPA2B1	heterogeneous nuclear ribonucleoprotein A2/B1	3181	ENSG00000122566
12	DECR1	NA	DECR1	2,4-dienoyl CoA reductase 1, mitochondrial	1666	ENSG00000104325
13	ZCCHC2	NA	ZCCHC2	zinc finger, CCHC domain containing 2	54877	ENSG00000141664
14	KLF3	NA	KLF3	Kruppel-like factor 3 (basic)	51274	ENSG00000109787
15	VAT1	NA	VAT1	vesicle amine transport protein 1 homolog (T. californica)	10493	ENSG00000108828
16	HOXB6	NA	HOXB6	homeobox B6	3216	ENSG00000108511
17	RPS18	NA	RPS18	ribosomal protein S18	6222	ENSG00000231500
18	DDX1	NA	DDX1	DEAD (Asp-Glu-Ala-Asp) box helicase 1	1653	ENSG00000079785
19	HIST1H2BD	NA	HIST1H2BD	histone cluster 1, H2bd	3017	ENSG00000158373
20	RPL29	NA	RPL29	ribosomal protein L29	6159	ENSG00000162244
21	SOS2	NA	SOS2	son of sevenless homolog 2 (Drosophila)	6655	ENSG00000100485
22	RPL9	NA	RPL9	ribosomal protein L9	6133	ENSG00000163682
23	RPS25	NA	RPS25	ribosomal protein S25	6230	ENSG00000118181
24	RAB7A	NA	RAB7A	RAB7A, member RAS oncogene family	7879	ENSG00000075785
25	NFIA	NA	NFIA	nuclear factor I/A	4774	ENSG00000162599
26	RPS27	NA	RPS27	ribosomal protein S27	6232	ENSG00000177954
27	RABL3	NA	RABL3	RAB, member of RAS oncogene family-like 3	285282	ENSG00000144840
28	RPS4X	NA	RPS4X	ribosomal protein S4, X-linked	6191	ENSG00000198034
29	RALA	NA	RALA	v-ral simian leukemia viral oncogene homolog A (ras related)	5898	ENSG00000006451
30	SKIL	NA	SKIL	SKI-like oncogene	6498	ENSG00000136603
31	KLF4	NA	KLF4	Kruppel-like factor 4 (gut)	9314	ENSG00000136826
32	MYLK	NA	MYLK	myosin light chain kinase	4638	ENSG00000065534
33	GSK3B	NA	GSK3B	glycogen synthase kinase 3 beta	2932	ENSG00000082701
34	SNRPG	NA	SNRPG	small nuclear ribonucleoprotein polypeptide G	6637	ENSG00000143977
35	ZEB2	NA	ZEB2	zinc finger E-box binding homeobox 2	9839	ENSG00000169554
36	CHTF8	NA	CHTF8	CTF8, chromosome transmission fidelity factor 8 homolog (S. cerevisiae)	54921	ENSG00000168802
37	RPL3	NA	RPL3	ribosomal protein L3	6122	ENSG00000100316
38	RPS15	NA	RPS15	ribosomal protein S15	6209	ENSG00000115268
39	NDUFV2	NA	NDUFV2	NADH dehydrogenase (ubiquinone) flavoprotein 2, 24kDa	4729	ENSG00000178127
40	RPS2	NA	RPS2	ribosomal protein S2	6187	ENSG00000140988
41	HSD17B10	NA	HSD17B10	hydroxysteroid (17-beta) dehydrogenase 10	3028	ENSG00000072506
42	HOXC6	NA	HOXC6	homeobox C6	3223	ENSG00000197757
43	EEF1A1	NA	EEF1A1	eukaryotic translation elongation factor 1 alpha 1	1915	ENSG00000156508
44	SIX4	NA	SIX4	SIX homeobox 4	51804	ENSG00000100625
45	PUS10	NA	PUS10	pseudouridylate synthase 10	150962	ENSG00000162927
46	KIF5B	NA	KIF5B	kinesin family member 5B	3799	ENSG00000170759
47	H2BFS	NA	H2BFS	H2B histone family, member S (pseudogene)	54145	NULL
48	BCL2	NA	BCL2	B-cell CLL/lymphoma 2	596	ENSG00000171791
49	RPL19	NA	RPL19	ribosomal protein L19	6143	ENSG00000108298
50	KLF9	NA	KLF9	Kruppel-like factor 9	687	ENSG00000119138
51	HSPD1	NA	HSPD1	heat shock 60kDa protein 1 (chaperonin)	3329	ENSG00000144381
52	ZNF423	NA	ZNF423	zinc finger protein 423	23090	ENSG00000102935
53	PABPC1	NA	PABPC1	poly(A) binding protein, cytoplasmic 1	26986	ENSG00000070756
54	DHRS7	NA	DHRS7	dehydrogenase/reductase (SDR family) member 7	51635	ENSG00000100612
55	GPHN	NA	GPHN	gephyrin	10243	ENSG00000171723
56	RRAS	NA	RRAS	related RAS viral (r-ras) oncogene homolog	6237	ENSG00000126458
57	KCNMA1	NA	KCNMA1	potassium large conductance calcium-activated channel, subfamily M, alpha member 1	3778	ENSG00000156113
58	RPL7	NA	RPL7	ribosomal protein L7	6129	ENSG00000147604
59	MBNL3	NA	MBNL3	muscleblind-like splicing regulator 3	55796	ENSG00000076770
60	PDE3B	NA	PDE3B	phosphodiesterase 3B, cGMP-inhibited	5140	ENSG00000152270
61	RPLP0	NA	RPLP0	ribosomal protein, large, P0	6175	ENSG00000089157
62	NFIB	NA	NFIB	nuclear factor I/B	4781	ENSG00000147862
63	HOXB3	NA	HOXB3	homeobox B3	3213	ENSG00000120093
64	HOXB5	NA	HOXB5	homeobox B5	3215	ENSG00000120075
65	RHOB	NA	RHOB	ras homolog family member B	388	ENSG00000143878
66	EBF1	NA	EBF1	early B-cell factor 1	1879	ENSG00000164330
67	PABPC3	NA	PABPC3	poly(A) binding protein, cytoplasmic 3	5042	ENSG00000151846
68	GFM1	NA	GFM1	G elongation factor, mitochondrial 1	85476	ENSG00000168827
69	REV3L	NA	REV3L	REV3-like, polymerase (DNA directed), zeta, catalytic subunit	5980	ENSG00000009413
70	BAZ2B	NA	BAZ2B	bromodomain adjacent to zinc finger domain, 2B	29994	ENSG00000123636
71	SYNCRIP	NA	SYNCRIP	synaptotagmin binding, cytoplasmic RNA interacting protein	10492	ENSG00000135316
72	AKT3	NA	AKT3	v-akt murine thymoma viral oncogene homolog 3 (protein kinase B, gamma)	10000	ENSG00000117020
73	TFE3	NA	TFE3	transcription factor binding to IGHM enhancer 3	7030	ENSG00000068323
74	THOC2	NA	THOC2	THO complex 2	57187	ENSG00000125676
75	HOXA5	NA	HOXA5	homeobox A5	3202	ENSG00000106004
76	SET	NA	SET	SET nuclear oncogene	6418	ENSG00000119335
77	RPS19	NA	RPS19	ribosomal protein S19	6223	ENSG00000105372
78	RPL24	NA	RPL24	ribosomal protein L24	6152	ENSG00000114391
79	HOXC4	NA	HOXC4	homeobox C4	3221	ENSG00000198353
80	RBPJ	NA	RBPJ	recombination signal binding protein for immunoglobulin kappa J region	3516	ENSG00000168214
81	CPEB2	NA	CPEB2	cytoplasmic polyadenylation element binding protein 2	132864	ENSG00000137449
82	SOX5	NA	SOX5	SRY (sex determining region Y)-box 5	6660	ENSG00000134532
83	RBBP6	NA	RBBP6	retinoblastoma binding protein 6	5930	ENSG00000122257
84	KLF7	NA	KLF7	Kruppel-like factor 7 (ubiquitous)	8609	ENSG00000118263
Database:molecular function Name:organic cyclic compound binding ID:GO:0097159
C=5443; O=84; E=57.69; R=1.46; rawP=1.55e-05; adjP=0.0002
Index	UserID	Value	Gene Symbol	Gene Name	EntrezGene	Ensembl
1	HACL1	NA	HACL1	2-hydroxyacyl-CoA lyase 1	26061	ENSG00000131373
2	BPTF	NA	BPTF	bromodomain PHD finger transcription factor	2186	ENSG00000171634
3	HNRNPUL2	NA	HNRNPUL2	heterogeneous nuclear ribonucleoprotein U-like 2	221092	ENSG00000214753
4	EIF3E	NA	EIF3E	eukaryotic translation initiation factor 3, subunit E	3646	ENSG00000104408
5	CNOT7	NA	CNOT7	CCR4-NOT transcription complex, subunit 7	29883	ENSG00000198791
6	UBR5	NA	UBR5	ubiquitin protein ligase E3 component n-recognin 5	51366	ENSG00000104517
7	RPL11	NA	RPL11	ribosomal protein L11	6135	ENSG00000142676
8	RPL23A	NA	RPL23A	ribosomal protein L23a	6147	ENSG00000198242
9	PAPOLA	NA	PAPOLA	poly(A) polymerase alpha	10914	ENSG00000090060
10	TWF1	NA	TWF1	twinfilin, actin-binding protein, homolog 1 (Drosophila)	5756	ENSG00000151239
11	HNRNPA2B1	NA	HNRNPA2B1	heterogeneous nuclear ribonucleoprotein A2/B1	3181	ENSG00000122566
12	DECR1	NA	DECR1	2,4-dienoyl CoA reductase 1, mitochondrial	1666	ENSG00000104325
13	ZCCHC2	NA	ZCCHC2	zinc finger, CCHC domain containing 2	54877	ENSG00000141664
14	KLF3	NA	KLF3	Kruppel-like factor 3 (basic)	51274	ENSG00000109787
15	VAT1	NA	VAT1	vesicle amine transport protein 1 homolog (T. californica)	10493	ENSG00000108828
16	HOXB6	NA	HOXB6	homeobox B6	3216	ENSG00000108511
17	RPS18	NA	RPS18	ribosomal protein S18	6222	ENSG00000231500
18	DDX1	NA	DDX1	DEAD (Asp-Glu-Ala-Asp) box helicase 1	1653	ENSG00000079785
19	HIST1H2BD	NA	HIST1H2BD	histone cluster 1, H2bd	3017	ENSG00000158373
20	RPL29	NA	RPL29	ribosomal protein L29	6159	ENSG00000162244
21	SOS2	NA	SOS2	son of sevenless homolog 2 (Drosophila)	6655	ENSG00000100485
22	RPL9	NA	RPL9	ribosomal protein L9	6133	ENSG00000163682
23	RPS25	NA	RPS25	ribosomal protein S25	6230	ENSG00000118181
24	RAB7A	NA	RAB7A	RAB7A, member RAS oncogene family	7879	ENSG00000075785
25	NFIA	NA	NFIA	nuclear factor I/A	4774	ENSG00000162599
26	RPS27	NA	RPS27	ribosomal protein S27	6232	ENSG00000177954
27	RABL3	NA	RABL3	RAB, member of RAS oncogene family-like 3	285282	ENSG00000144840
28	RPS4X	NA	RPS4X	ribosomal protein S4, X-linked	6191	ENSG00000198034
29	RALA	NA	RALA	v-ral simian leukemia viral oncogene homolog A (ras related)	5898	ENSG00000006451
30	SKIL	NA	SKIL	SKI-like oncogene	6498	ENSG00000136603
31	KLF4	NA	KLF4	Kruppel-like factor 4 (gut)	9314	ENSG00000136826
32	MYLK	NA	MYLK	myosin light chain kinase	4638	ENSG00000065534
33	GSK3B	NA	GSK3B	glycogen synthase kinase 3 beta	2932	ENSG00000082701
34	SNRPG	NA	SNRPG	small nuclear ribonucleoprotein polypeptide G	6637	ENSG00000143977
35	ZEB2	NA	ZEB2	zinc finger E-box binding homeobox 2	9839	ENSG00000169554
36	CHTF8	NA	CHTF8	CTF8, chromosome transmission fidelity factor 8 homolog (S. cerevisiae)	54921	ENSG00000168802
37	RPL3	NA	RPL3	ribosomal protein L3	6122	ENSG00000100316
38	RPS15	NA	RPS15	ribosomal protein S15	6209	ENSG00000115268
39	NDUFV2	NA	NDUFV2	NADH dehydrogenase (ubiquinone) flavoprotein 2, 24kDa	4729	ENSG00000178127
40	RPS2	NA	RPS2	ribosomal protein S2	6187	ENSG00000140988
41	HSD17B10	NA	HSD17B10	hydroxysteroid (17-beta) dehydrogenase 10	3028	ENSG00000072506
42	HOXC6	NA	HOXC6	homeobox C6	3223	ENSG00000197757
43	EEF1A1	NA	EEF1A1	eukaryotic translation elongation factor 1 alpha 1	1915	ENSG00000156508
44	SIX4	NA	SIX4	SIX homeobox 4	51804	ENSG00000100625
45	PUS10	NA	PUS10	pseudouridylate synthase 10	150962	ENSG00000162927
46	KIF5B	NA	KIF5B	kinesin family member 5B	3799	ENSG00000170759
47	H2BFS	NA	H2BFS	H2B histone family, member S (pseudogene)	54145	NULL
48	BCL2	NA	BCL2	B-cell CLL/lymphoma 2	596	ENSG00000171791
49	RPL19	NA	RPL19	ribosomal protein L19	6143	ENSG00000108298
50	KLF9	NA	KLF9	Kruppel-like factor 9	687	ENSG00000119138
51	HSPD1	NA	HSPD1	heat shock 60kDa protein 1 (chaperonin)	3329	ENSG00000144381
52	ZNF423	NA	ZNF423	zinc finger protein 423	23090	ENSG00000102935
53	PABPC1	NA	PABPC1	poly(A) binding protein, cytoplasmic 1	26986	ENSG00000070756
54	DHRS7	NA	DHRS7	dehydrogenase/reductase (SDR family) member 7	51635	ENSG00000100612
55	GPHN	NA	GPHN	gephyrin	10243	ENSG00000171723
56	RRAS	NA	RRAS	related RAS viral (r-ras) oncogene homolog	6237	ENSG00000126458
57	KCNMA1	NA	KCNMA1	potassium large conductance calcium-activated channel, subfamily M, alpha member 1	3778	ENSG00000156113
58	RPL7	NA	RPL7	ribosomal protein L7	6129	ENSG00000147604
59	MBNL3	NA	MBNL3	muscleblind-like splicing regulator 3	55796	ENSG00000076770
60	PDE3B	NA	PDE3B	phosphodiesterase 3B, cGMP-inhibited	5140	ENSG00000152270
61	RPLP0	NA	RPLP0	ribosomal protein, large, P0	6175	ENSG00000089157
62	NFIB	NA	NFIB	nuclear factor I/B	4781	ENSG00000147862
63	HOXB3	NA	HOXB3	homeobox B3	3213	ENSG00000120093
64	HOXB5	NA	HOXB5	homeobox B5	3215	ENSG00000120075
65	RHOB	NA	RHOB	ras homolog family member B	388	ENSG00000143878
66	EBF1	NA	EBF1	early B-cell factor 1	1879	ENSG00000164330
67	PABPC3	NA	PABPC3	poly(A) binding protein, cytoplasmic 3	5042	ENSG00000151846
68	GFM1	NA	GFM1	G elongation factor, mitochondrial 1	85476	ENSG00000168827
69	REV3L	NA	REV3L	REV3-like, polymerase (DNA directed), zeta, catalytic subunit	5980	ENSG00000009413
70	BAZ2B	NA	BAZ2B	bromodomain adjacent to zinc finger domain, 2B	29994	ENSG00000123636
71	SYNCRIP	NA	SYNCRIP	synaptotagmin binding, cytoplasmic RNA interacting protein	10492	ENSG00000135316
72	AKT3	NA	AKT3	v-akt murine thymoma viral oncogene homolog 3 (protein kinase B, gamma)	10000	ENSG00000117020
73	TFE3	NA	TFE3	transcription factor binding to IGHM enhancer 3	7030	ENSG00000068323
74	THOC2	NA	THOC2	THO complex 2	57187	ENSG00000125676
75	HOXA5	NA	HOXA5	homeobox A5	3202	ENSG00000106004
76	SET	NA	SET	SET nuclear oncogene	6418	ENSG00000119335
77	RPS19	NA	RPS19	ribosomal protein S19	6223	ENSG00000105372
78	RPL24	NA	RPL24	ribosomal protein L24	6152	ENSG00000114391
79	HOXC4	NA	HOXC4	homeobox C4	3221	ENSG00000198353
80	RBPJ	NA	RBPJ	recombination signal binding protein for immunoglobulin kappa J region	3516	ENSG00000168214
81	CPEB2	NA	CPEB2	cytoplasmic polyadenylation element binding protein 2	132864	ENSG00000137449
82	SOX5	NA	SOX5	SRY (sex determining region Y)-box 5	6660	ENSG00000134532
83	RBBP6	NA	RBBP6	retinoblastoma binding protein 6	5930	ENSG00000122257
84	KLF7	NA	KLF7	Kruppel-like factor 7 (ubiquitous)	8609	ENSG00000118263
Database:molecular function Name:rRNA binding ID:GO:0019843
C=31; O=5; E=0.33; R=15.22; rawP=1.71e-05; adjP=0.0002
Index	UserID	Value	Gene Symbol	Gene Name	EntrezGene	Ensembl
1	RPS4X	NA	RPS4X	ribosomal protein S4, X-linked	6191	ENSG00000198034
2	RPL9	NA	RPL9	ribosomal protein L9	6133	ENSG00000163682
3	RPS18	NA	RPS18	ribosomal protein S18	6222	ENSG00000231500
4	RPL11	NA	RPL11	ribosomal protein L11	6135	ENSG00000142676
5	RPL23A	NA	RPL23A	ribosomal protein L23a	6147	ENSG00000198242
Database:molecular function Name:protein binding ID:GO:0005515
C=7337; O=99; E=77.77; R=1.27; rawP=0.0005; adjP=0.0056
Index	UserID	Value	Gene Symbol	Gene Name	EntrezGene	Ensembl
1	HACL1	NA	HACL1	2-hydroxyacyl-CoA lyase 1	26061	ENSG00000131373
2	IPO7	NA	IPO7	importin 7	10527	ENSG00000205339
3	MYCBP2	NA	MYCBP2	MYC binding protein 2, E3 ubiquitin protein ligase	23077	ENSG00000005810
4	FEZ2	NA	FEZ2	fasciculation and elongation protein zeta 2 (zygin II)	9637	ENSG00000171055
5	TXN	NA	TXN	thioredoxin	7295	ENSG00000136810
6	PLXNC1	NA	PLXNC1	plexin C1	10154	ENSG00000136040
7	PSMA2	NA	PSMA2	proteasome (prosome, macropain) subunit, alpha type, 2	5683	ENSG00000106588ENSG00000256646
8	BPTF	NA	BPTF	bromodomain PHD finger transcription factor	2186	ENSG00000171634
9	PLRG1	NA	PLRG1	pleiotropic regulator 1	5356	ENSG00000171566
10	EIF3E	NA	EIF3E	eukaryotic translation initiation factor 3, subunit E	3646	ENSG00000104408
11	CNOT7	NA	CNOT7	CCR4-NOT transcription complex, subunit 7	29883	ENSG00000198791
12	UBR5	NA	UBR5	ubiquitin protein ligase E3 component n-recognin 5	51366	ENSG00000104517
13	APPBP2	NA	APPBP2	amyloid beta precursor protein (cytoplasmic tail) binding protein 2	10513	ENSG00000062725
14	RPL11	NA	RPL11	ribosomal protein L11	6135	ENSG00000142676
15	RPL23A	NA	RPL23A	ribosomal protein L23a	6147	ENSG00000198242
16	PLS3	NA	PLS3	plastin 3	5358	ENSG00000102024
17	TWF1	NA	TWF1	twinfilin, actin-binding protein, homolog 1 (Drosophila)	5756	ENSG00000151239
18	HNRNPA2B1	NA	HNRNPA2B1	heterogeneous nuclear ribonucleoprotein A2/B1	3181	ENSG00000122566
19	S100A10	NA	S100A10	S100 calcium binding protein A10	6281	ENSG00000197747
20	PEX3	NA	PEX3	peroxisomal biogenesis factor 3	8504	ENSG00000034693
21	SRI	NA	SRI	sorcin	6717	ENSG00000075142
22	DDX1	NA	DDX1	DEAD (Asp-Glu-Ala-Asp) box helicase 1	1653	ENSG00000079785
23	HIST1H2BD	NA	HIST1H2BD	histone cluster 1, H2bd	3017	ENSG00000158373
24	CNN3	NA	CNN3	calponin 3, acidic	1266	ENSG00000117519
25	SOS2	NA	SOS2	son of sevenless homolog 2 (Drosophila)	6655	ENSG00000100485
26	TXLNG	NA	TXLNG	taxilin gamma	55787	ENSG00000086712
27	SKAP2	NA	SKAP2	src kinase associated phosphoprotein 2	8935	ENSG00000005020
28	APH1A	NA	APH1A	anterior pharynx defective 1 homolog A (C. elegans)	51107	ENSG00000117362
29	RAB7A	NA	RAB7A	RAB7A, member RAS oncogene family	7879	ENSG00000075785
30	BNIP3L	NA	BNIP3L	BCL2/adenovirus E1B 19kDa interacting protein 3-like	665	ENSG00000104765
31	NFIA	NA	NFIA	nuclear factor I/A	4774	ENSG00000162599
32	RPS27	NA	RPS27	ribosomal protein S27	6232	ENSG00000177954
33	VIM	NA	VIM	vimentin	7431	ENSG00000026025
34	CD36	NA	CD36	CD36 molecule (thrombospondin receptor)	948	ENSG00000135218
35	YWHAG	NA	YWHAG	tyrosine 3-monooxygenase/tryptophan 5-monooxygenase activation protein, gamma polypeptide	7532	ENSG00000170027
36	MGST1	NA	MGST1	microsomal glutathione S-transferase 1	4257	ENSG00000008394
37	SKIL	NA	SKIL	SKI-like oncogene	6498	ENSG00000136603
38	RALA	NA	RALA	v-ral simian leukemia viral oncogene homolog A (ras related)	5898	ENSG00000006451
39	KLF4	NA	KLF4	Kruppel-like factor 4 (gut)	9314	ENSG00000136826
40	CLTC	NA	CLTC	clathrin, heavy chain (Hc)	1213	ENSG00000141367
41	MYLK	NA	MYLK	myosin light chain kinase	4638	ENSG00000065534
42	GSK3B	NA	GSK3B	glycogen synthase kinase 3 beta	2932	ENSG00000082701
43	EFNA5	NA	EFNA5	ephrin-A5	1946	ENSG00000184349
44	PHF2	NA	PHF2	PHD finger protein 2	5253	ENSG00000197724
45	ANXA2	NA	ANXA2	annexin A2	302	ENSG00000182718
46	SNRPG	NA	SNRPG	small nuclear ribonucleoprotein polypeptide G	6637	ENSG00000143977
47	ZEB2	NA	ZEB2	zinc finger E-box binding homeobox 2	9839	ENSG00000169554
48	RPS2	NA	RPS2	ribosomal protein S2	6187	ENSG00000140988
49	CLDN15	NA	CLDN15	claudin 15	24146	ENSG00000106404
50	TMBIM4	NA	TMBIM4	transmembrane BAX inhibitor motif containing 4	51643	ENSG00000155957
51	IPO5	NA	IPO5	importin 5	3843	ENSG00000065150
52	HSD17B10	NA	HSD17B10	hydroxysteroid (17-beta) dehydrogenase 10	3028	ENSG00000072506
53	RTN4	NA	RTN4	reticulon 4	57142	ENSG00000115310
54	UBE4A	NA	UBE4A	ubiquitination factor E4A	9354	ENSG00000110344
55	EEF1A1	NA	EEF1A1	eukaryotic translation elongation factor 1 alpha 1	1915	ENSG00000156508
56	KIF5B	NA	KIF5B	kinesin family member 5B	3799	ENSG00000170759
57	PDCD10	NA	PDCD10	programmed cell death 10	11235	ENSG00000114209
58	PTEN	NA	PTEN	phosphatase and tensin homolog	5728	ENSG00000171862
59	TXNDC17	NA	TXNDC17	thioredoxin domain containing 17	84817	ENSG00000129235
60	GHR	NA	GHR	growth hormone receptor	2690	ENSG00000112964
61	SNX3	NA	SNX3	sorting nexin 3	8724	ENSG00000112335
62	H2BFS	NA	H2BFS	H2B histone family, member S (pseudogene)	54145	NULL
63	LRP6	NA	LRP6	low density lipoprotein receptor-related protein 6	4040	ENSG00000070018
64	BCL2	NA	BCL2	B-cell CLL/lymphoma 2	596	ENSG00000171791
65	HSPD1	NA	HSPD1	heat shock 60kDa protein 1 (chaperonin)	3329	ENSG00000144381
66	ZNF423	NA	ZNF423	zinc finger protein 423	23090	ENSG00000102935
67	PABPC1	NA	PABPC1	poly(A) binding protein, cytoplasmic 1	26986	ENSG00000070756
68	WDR61	NA	WDR61	WD repeat domain 61	80349	ENSG00000140395
69	RRAS	NA	RRAS	related RAS viral (r-ras) oncogene homolog	6237	ENSG00000126458
70	SNX2	NA	SNX2	sorting nexin 2	6643	ENSG00000205302
71	LRRN3	NA	LRRN3	leucine rich repeat neuronal 3	54674	ENSG00000173114
72	CACNA1A	NA	CACNA1A	calcium channel, voltage-dependent, P/Q type, alpha 1A subunit	773	ENSG00000141837
73	KCNMA1	NA	KCNMA1	potassium large conductance calcium-activated channel, subfamily M, alpha member 1	3778	ENSG00000156113
74	RPL7	NA	RPL7	ribosomal protein L7	6129	ENSG00000147604
75	RPS10	NA	RPS10	ribosomal protein S10	6204	ENSG00000124614
76	PTPN12	NA	PTPN12	protein tyrosine phosphatase, non-receptor type 12	5782	ENSG00000127947
77	COMMD4	NA	COMMD4	COMM domain containing 4	54939	ENSG00000140365
78	PDE3B	NA	PDE3B	phosphodiesterase 3B, cGMP-inhibited	5140	ENSG00000152270
79	PICALM	NA	PICALM	phosphatidylinositol binding clathrin assembly protein	8301	ENSG00000073921
80	RPLP0	NA	RPLP0	ribosomal protein, large, P0	6175	ENSG00000089157
81	RHOB	NA	RHOB	ras homolog family member B	388	ENSG00000143878
82	PRDX4	NA	PRDX4	peroxiredoxin 4	10549	ENSG00000123131
83	EBF1	NA	EBF1	early B-cell factor 1	1879	ENSG00000164330
84	BTG1	NA	BTG1	B-cell translocation gene 1, anti-proliferative	694	ENSG00000133639
85	BAZ2B	NA	BAZ2B	bromodomain adjacent to zinc finger domain, 2B	29994	ENSG00000123636
86	SYNCRIP	NA	SYNCRIP	synaptotagmin binding, cytoplasmic RNA interacting protein	10492	ENSG00000135316
87	SLC4A4	NA	SLC4A4	solute carrier family 4, sodium bicarbonate cotransporter, member 4	8671	ENSG00000080493
88	AKT3	NA	AKT3	v-akt murine thymoma viral oncogene homolog 3 (protein kinase B, gamma)	10000	ENSG00000117020
89	TFE3	NA	TFE3	transcription factor binding to IGHM enhancer 3	7030	ENSG00000068323
90	THOC2	NA	THOC2	THO complex 2	57187	ENSG00000125676
91	HOXA5	NA	HOXA5	homeobox A5	3202	ENSG00000106004
92	SET	NA	SET	SET nuclear oncogene	6418	ENSG00000119335
93	RPS19	NA	RPS19	ribosomal protein S19	6223	ENSG00000105372
94	HOXC4	NA	HOXC4	homeobox C4	3221	ENSG00000198353
95	RBPJ	NA	RBPJ	recombination signal binding protein for immunoglobulin kappa J region	3516	ENSG00000168214
96	VPS54	NA	VPS54	vacuolar protein sorting 54 homolog (S. cerevisiae)	51542	ENSG00000143952
97	RBBP6	NA	RBBP6	retinoblastoma binding protein 6	5930	ENSG00000122257
98	SOX5	NA	SOX5	SRY (sex determining region Y)-box 5	6660	ENSG00000134532
99	TPT1	NA	TPT1	tumor protein, translationally-controlled 1	7178	ENSG00000133112
Database:molecular function Name:binding ID:GO:0005488
C=11955; O=142; E=126.71; R=1.12; rawP=0.0014; adjP=0.0138
Index	UserID	Value	Gene Symbol	Gene Name	EntrezGene	Ensembl
1	HACL1	NA	HACL1	2-hydroxyacyl-CoA lyase 1	26061	ENSG00000131373
2	IPO7	NA	IPO7	importin 7	10527	ENSG00000205339
3	MYCBP2	NA	MYCBP2	MYC binding protein 2, E3 ubiquitin protein ligase	23077	ENSG00000005810
4	TXN	NA	TXN	thioredoxin	7295	ENSG00000136810
5	PLXNC1	NA	PLXNC1	plexin C1	10154	ENSG00000136040
6	PLRG1	NA	PLRG1	pleiotropic regulator 1	5356	ENSG00000171566
7	EIF3E	NA	EIF3E	eukaryotic translation initiation factor 3, subunit E	3646	ENSG00000104408
8	UBR5	NA	UBR5	ubiquitin protein ligase E3 component n-recognin 5	51366	ENSG00000104517
9	PAPOLA	NA	PAPOLA	poly(A) polymerase alpha	10914	ENSG00000090060
10	RPL23A	NA	RPL23A	ribosomal protein L23a	6147	ENSG00000198242
11	PLS3	NA	PLS3	plastin 3	5358	ENSG00000102024
12	S100A10	NA	S100A10	S100 calcium binding protein A10	6281	ENSG00000197747
13	PEX3	NA	PEX3	peroxisomal biogenesis factor 3	8504	ENSG00000034693
14	KLF3	NA	KLF3	Kruppel-like factor 3 (basic)	51274	ENSG00000109787
15	SRI	NA	SRI	sorcin	6717	ENSG00000075142
16	HOXB6	NA	HOXB6	homeobox B6	3216	ENSG00000108511
17	RPS18	NA	RPS18	ribosomal protein S18	6222	ENSG00000231500
18	RPL9	NA	RPL9	ribosomal protein L9	6133	ENSG00000163682
19	TXLNG	NA	TXLNG	taxilin gamma	55787	ENSG00000086712
20	SKAP2	NA	SKAP2	src kinase associated phosphoprotein 2	8935	ENSG00000005020
21	RPS25	NA	RPS25	ribosomal protein S25	6230	ENSG00000118181
22	APH1A	NA	APH1A	anterior pharynx defective 1 homolog A (C. elegans)	51107	ENSG00000117362
23	BNIP3L	NA	BNIP3L	BCL2/adenovirus E1B 19kDa interacting protein 3-like	665	ENSG00000104765
24	NFIA	NA	NFIA	nuclear factor I/A	4774	ENSG00000162599
25	RABL3	NA	RABL3	RAB, member of RAS oncogene family-like 3	285282	ENSG00000144840
26	CD36	NA	CD36	CD36 molecule (thrombospondin receptor)	948	ENSG00000135218
27	MGST1	NA	MGST1	microsomal glutathione S-transferase 1	4257	ENSG00000008394
28	SKIL	NA	SKIL	SKI-like oncogene	6498	ENSG00000136603
29	RALA	NA	RALA	v-ral simian leukemia viral oncogene homolog A (ras related)	5898	ENSG00000006451
30	CLTC	NA	CLTC	clathrin, heavy chain (Hc)	1213	ENSG00000141367
31	MYLK	NA	MYLK	myosin light chain kinase	4638	ENSG00000065534
32	GSK3B	NA	GSK3B	glycogen synthase kinase 3 beta	2932	ENSG00000082701
33	PHF2	NA	PHF2	PHD finger protein 2	5253	ENSG00000197724
34	CHPT1	NA	CHPT1	choline phosphotransferase 1	56994	ENSG00000111666
35	PCSK5	NA	PCSK5	proprotein convertase subtilisin/kexin type 5	5125	ENSG00000099139
36	RPS15	NA	RPS15	ribosomal protein S15	6209	ENSG00000115268
37	NDUFV2	NA	NDUFV2	NADH dehydrogenase (ubiquinone) flavoprotein 2, 24kDa	4729	ENSG00000178127
38	CLDN15	NA	CLDN15	claudin 15	24146	ENSG00000106404
39	HSD17B10	NA	HSD17B10	hydroxysteroid (17-beta) dehydrogenase 10	3028	ENSG00000072506
40	HOXC6	NA	HOXC6	homeobox C6	3223	ENSG00000197757
41	PUS10	NA	PUS10	pseudouridylate synthase 10	150962	ENSG00000162927
42	TXNDC17	NA	TXNDC17	thioredoxin domain containing 17	84817	ENSG00000129235
43	ZDHHC2	NA	ZDHHC2	zinc finger, DHHC-type containing 2	51201	ENSG00000104219
44	LRP6	NA	LRP6	low density lipoprotein receptor-related protein 6	4040	ENSG00000070018
45	BCL2	NA	BCL2	B-cell CLL/lymphoma 2	596	ENSG00000171791
46	PABPC1	NA	PABPC1	poly(A) binding protein, cytoplasmic 1	26986	ENSG00000070756
47	DHRS7	NA	DHRS7	dehydrogenase/reductase (SDR family) member 7	51635	ENSG00000100612
48	PHF10	NA	PHF10	PHD finger protein 10	55274	ENSG00000130024
49	WDR61	NA	WDR61	WD repeat domain 61	80349	ENSG00000140395
50	RRAS	NA	RRAS	related RAS viral (r-ras) oncogene homolog	6237	ENSG00000126458
51	RPS10	NA	RPS10	ribosomal protein S10	6204	ENSG00000124614
52	PTPN12	NA	PTPN12	protein tyrosine phosphatase, non-receptor type 12	5782	ENSG00000127947
53	NFIB	NA	NFIB	nuclear factor I/B	4781	ENSG00000147862
54	RHOB	NA	RHOB	ras homolog family member B	388	ENSG00000143878
55	REV3L	NA	REV3L	REV3-like, polymerase (DNA directed), zeta, catalytic subunit	5980	ENSG00000009413
56	GFM1	NA	GFM1	G elongation factor, mitochondrial 1	85476	ENSG00000168827
57	PABPC3	NA	PABPC3	poly(A) binding protein, cytoplasmic 3	5042	ENSG00000151846
58	SYNCRIP	NA	SYNCRIP	synaptotagmin binding, cytoplasmic RNA interacting protein	10492	ENSG00000135316
59	SLC4A4	NA	SLC4A4	solute carrier family 4, sodium bicarbonate cotransporter, member 4	8671	ENSG00000080493
60	THOC2	NA	THOC2	THO complex 2	57187	ENSG00000125676
61	RPS19	NA	RPS19	ribosomal protein S19	6223	ENSG00000105372
62	VPS54	NA	VPS54	vacuolar protein sorting 54 homolog (S. cerevisiae)	51542	ENSG00000143952
63	RBBP6	NA	RBBP6	retinoblastoma binding protein 6	5930	ENSG00000122257
64	SOX5	NA	SOX5	SRY (sex determining region Y)-box 5	6660	ENSG00000134532
65	KLF7	NA	KLF7	Kruppel-like factor 7 (ubiquitous)	8609	ENSG00000118263
66	ENPEP	NA	ENPEP	glutamyl aminopeptidase (aminopeptidase A)	2028	ENSG00000138792
67	FEZ2	NA	FEZ2	fasciculation and elongation protein zeta 2 (zygin II)	9637	ENSG00000171055
68	BPTF	NA	BPTF	bromodomain PHD finger transcription factor	2186	ENSG00000171634
69	PSMA2	NA	PSMA2	proteasome (prosome, macropain) subunit, alpha type, 2	5683	ENSG00000106588ENSG00000256646
70	RPS29	NA	RPS29	ribosomal protein S29	6235	ENSG00000213741
71	HNRNPUL2	NA	HNRNPUL2	heterogeneous nuclear ribonucleoprotein U-like 2	221092	ENSG00000214753
72	CNOT7	NA	CNOT7	CCR4-NOT transcription complex, subunit 7	29883	ENSG00000198791
73	APPBP2	NA	APPBP2	amyloid beta precursor protein (cytoplasmic tail) binding protein 2	10513	ENSG00000062725
74	RPL11	NA	RPL11	ribosomal protein L11	6135	ENSG00000142676
75	HNRNPA2B1	NA	HNRNPA2B1	heterogeneous nuclear ribonucleoprotein A2/B1	3181	ENSG00000122566
76	TWF1	NA	TWF1	twinfilin, actin-binding protein, homolog 1 (Drosophila)	5756	ENSG00000151239
77	DECR1	NA	DECR1	2,4-dienoyl CoA reductase 1, mitochondrial	1666	ENSG00000104325
78	ZCCHC2	NA	ZCCHC2	zinc finger, CCHC domain containing 2	54877	ENSG00000141664
79	VAT1	NA	VAT1	vesicle amine transport protein 1 homolog (T. californica)	10493	ENSG00000108828
80	HIST1H2BD	NA	HIST1H2BD	histone cluster 1, H2bd	3017	ENSG00000158373
81	DDX1	NA	DDX1	DEAD (Asp-Glu-Ala-Asp) box helicase 1	1653	ENSG00000079785
82	CNN3	NA	CNN3	calponin 3, acidic	1266	ENSG00000117519
83	SOS2	NA	SOS2	son of sevenless homolog 2 (Drosophila)	6655	ENSG00000100485
84	RPL29	NA	RPL29	ribosomal protein L29	6159	ENSG00000162244
85	RAB7A	NA	RAB7A	RAB7A, member RAS oncogene family	7879	ENSG00000075785
86	VIM	NA	VIM	vimentin	7431	ENSG00000026025
87	RPS27	NA	RPS27	ribosomal protein S27	6232	ENSG00000177954
88	YWHAG	NA	YWHAG	tyrosine 3-monooxygenase/tryptophan 5-monooxygenase activation protein, gamma polypeptide	7532	ENSG00000170027
89	RPS4X	NA	RPS4X	ribosomal protein S4, X-linked	6191	ENSG00000198034
90	KLF4	NA	KLF4	Kruppel-like factor 4 (gut)	9314	ENSG00000136826
91	EFNA5	NA	EFNA5	ephrin-A5	1946	ENSG00000184349
92	SNRPG	NA	SNRPG	small nuclear ribonucleoprotein polypeptide G	6637	ENSG00000143977
93	ANXA2	NA	ANXA2	annexin A2	302	ENSG00000182718
94	CHTF8	NA	CHTF8	CTF8, chromosome transmission fidelity factor 8 homolog (S. cerevisiae)	54921	ENSG00000168802
95	ZEB2	NA	ZEB2	zinc finger E-box binding homeobox 2	9839	ENSG00000169554
96	RPL3	NA	RPL3	ribosomal protein L3	6122	ENSG00000100316
97	RPS2	NA	RPS2	ribosomal protein S2	6187	ENSG00000140988
98	TMBIM4	NA	TMBIM4	transmembrane BAX inhibitor motif containing 4	51643	ENSG00000155957
99	IPO5	NA	IPO5	importin 5	3843	ENSG00000065150
100	RTN4	NA	RTN4	reticulon 4	57142	ENSG00000115310
101	UBE4A	NA	UBE4A	ubiquitination factor E4A	9354	ENSG00000110344
102	EEF1A1	NA	EEF1A1	eukaryotic translation elongation factor 1 alpha 1	1915	ENSG00000156508
103	SIX4	NA	SIX4	SIX homeobox 4	51804	ENSG00000100625
104	KIF5B	NA	KIF5B	kinesin family member 5B	3799	ENSG00000170759
105	PDCD10	NA	PDCD10	programmed cell death 10	11235	ENSG00000114209
106	PTEN	NA	PTEN	phosphatase and tensin homolog	5728	ENSG00000171862
107	SNX3	NA	SNX3	sorting nexin 3	8724	ENSG00000112335
108	GHR	NA	GHR	growth hormone receptor	2690	ENSG00000112964
109	H2BFS	NA	H2BFS	H2B histone family, member S (pseudogene)	54145	NULL
110	RPL19	NA	RPL19	ribosomal protein L19	6143	ENSG00000108298
111	KLF9	NA	KLF9	Kruppel-like factor 9	687	ENSG00000119138
112	ZNF423	NA	ZNF423	zinc finger protein 423	23090	ENSG00000102935
113	HSPD1	NA	HSPD1	heat shock 60kDa protein 1 (chaperonin)	3329	ENSG00000144381
114	GPHN	NA	GPHN	gephyrin	10243	ENSG00000171723
115	SNX2	NA	SNX2	sorting nexin 2	6643	ENSG00000205302
116	KCNMA1	NA	KCNMA1	potassium large conductance calcium-activated channel, subfamily M, alpha member 1	3778	ENSG00000156113
117	CACNA1A	NA	CACNA1A	calcium channel, voltage-dependent, P/Q type, alpha 1A subunit	773	ENSG00000141837
118	LRRN3	NA	LRRN3	leucine rich repeat neuronal 3	54674	ENSG00000173114
119	MBNL3	NA	MBNL3	muscleblind-like splicing regulator 3	55796	ENSG00000076770
120	RPL7	NA	RPL7	ribosomal protein L7	6129	ENSG00000147604
121	PDE3B	NA	PDE3B	phosphodiesterase 3B, cGMP-inhibited	5140	ENSG00000152270
122	COMMD4	NA	COMMD4	COMM domain containing 4	54939	ENSG00000140365
123	RPLP0	NA	RPLP0	ribosomal protein, large, P0	6175	ENSG00000089157
124	PICALM	NA	PICALM	phosphatidylinositol binding clathrin assembly protein	8301	ENSG00000073921
125	HOXB5	NA	HOXB5	homeobox B5	3215	ENSG00000120075
126	HOXB3	NA	HOXB3	homeobox B3	3213	ENSG00000120093
127	PRDX4	NA	PRDX4	peroxiredoxin 4	10549	ENSG00000123131
128	EBF1	NA	EBF1	early B-cell factor 1	1879	ENSG00000164330
129	BTG1	NA	BTG1	B-cell translocation gene 1, anti-proliferative	694	ENSG00000133639
130	BAZ2B	NA	BAZ2B	bromodomain adjacent to zinc finger domain, 2B	29994	ENSG00000123636
131	AKT3	NA	AKT3	v-akt murine thymoma viral oncogene homolog 3 (protein kinase B, gamma)	10000	ENSG00000117020
132	TFE3	NA	TFE3	transcription factor binding to IGHM enhancer 3	7030	ENSG00000068323
133	HOXA5	NA	HOXA5	homeobox A5	3202	ENSG00000106004
134	SET	NA	SET	SET nuclear oncogene	6418	ENSG00000119335
135	CLTA	NA	CLTA	clathrin, light chain A	1211	ENSG00000122705
136	RPL24	NA	RPL24	ribosomal protein L24	6152	ENSG00000114391
137	HOXC4	NA	HOXC4	homeobox C4	3221	ENSG00000198353
138	RBPJ	NA	RBPJ	recombination signal binding protein for immunoglobulin kappa J region	3516	ENSG00000168214
139	CPEB2	NA	CPEB2	cytoplasmic polyadenylation element binding protein 2	132864	ENSG00000137449
140	MMP16	NA	MMP16	matrix metallopeptidase 16 (membrane-inserted)	4325	ENSG00000156103
141	VPS29	NA	VPS29	vacuolar protein sorting 29 homolog (S. cerevisiae)	51699	ENSG00000111237
142	TPT1	NA	TPT1	tumor protein, translationally-controlled 1	7178	ENSG00000133112
Database:molecular function Name:mRNA binding ID:GO:0003729
C=91; O=5; E=0.96; R=5.18; rawP=0.0028; adjP=0.0249
Index	UserID	Value	Gene Symbol	Gene Name	EntrezGene	Ensembl
1	PABPC3	NA	PABPC3	poly(A) binding protein, cytoplasmic 3	5042	ENSG00000151846
2	SYNCRIP	NA	SYNCRIP	synaptotagmin binding, cytoplasmic RNA interacting protein	10492	ENSG00000135316
3	DDX1	NA	DDX1	DEAD (Asp-Glu-Ala-Asp) box helicase 1	1653	ENSG00000079785
4	PABPC1	NA	PABPC1	poly(A) binding protein, cytoplasmic 1	26986	ENSG00000070756
5	RPL7	NA	RPL7	ribosomal protein L7	6129	ENSG00000147604
Database:cellular component Name:cytosolic ribosome ID:GO:0022626
C=91; O=20; E=0.92; R=21.66; rawP=1.53e-21; adjP=1.47e-19
Index	UserID	Value	Gene Symbol	Gene Name	EntrezGene	Ensembl
1	RPL3	NA	RPL3	ribosomal protein L3	6122	ENSG00000100316
2	RPL29	NA	RPL29	ribosomal protein L29	6159	ENSG00000162244
3	RPS15	NA	RPS15	ribosomal protein S15	6209	ENSG00000115268
4	RPS2	NA	RPS2	ribosomal protein S2	6187	ENSG00000140988
5	RPL9	NA	RPL9	ribosomal protein L9	6133	ENSG00000163682
6	RPS25	NA	RPS25	ribosomal protein S25	6230	ENSG00000118181
7	RPS29	NA	RPS29	ribosomal protein S29	6235	ENSG00000213741
8	RPL7	NA	RPL7	ribosomal protein L7	6129	ENSG00000147604
9	RPS10	NA	RPS10	ribosomal protein S10	6204	ENSG00000124614
10	RPS27	NA	RPS27	ribosomal protein S27	6232	ENSG00000177954
11	RPLP0	NA	RPLP0	ribosomal protein, large, P0	6175	ENSG00000089157
12	RPL23A	NA	RPL23A	ribosomal protein L23a	6147	ENSG00000198242
13	RPL11	NA	RPL11	ribosomal protein L11	6135	ENSG00000142676
14	RPS4X	NA	RPS4X	ribosomal protein S4, X-linked	6191	ENSG00000198034
15	RPL32	NA	RPL32	ribosomal protein L32	6161	ENSG00000144713
16	RPS19	NA	RPS19	ribosomal protein S19	6223	ENSG00000105372
17	RPL27	NA	RPL27	ribosomal protein L27	6155	ENSG00000131469
18	RPL19	NA	RPL19	ribosomal protein L19	6143	ENSG00000108298
19	RPL24	NA	RPL24	ribosomal protein L24	6152	ENSG00000114391
20	RPS18	NA	RPS18	ribosomal protein S18	6222	ENSG00000231500
Database:cellular component Name:ribosomal subunit ID:GO:0044391
C=134; O=20; E=1.36; R=14.71; rawP=5.19e-18; adjP=2.49e-16
Index	UserID	Value	Gene Symbol	Gene Name	EntrezGene	Ensembl
1	RPL3	NA	RPL3	ribosomal protein L3	6122	ENSG00000100316
2	RPL29	NA	RPL29	ribosomal protein L29	6159	ENSG00000162244
3	RPS15	NA	RPS15	ribosomal protein S15	6209	ENSG00000115268
4	RPS2	NA	RPS2	ribosomal protein S2	6187	ENSG00000140988
5	RPL9	NA	RPL9	ribosomal protein L9	6133	ENSG00000163682
6	RPS25	NA	RPS25	ribosomal protein S25	6230	ENSG00000118181
7	RPS29	NA	RPS29	ribosomal protein S29	6235	ENSG00000213741
8	RPL7	NA	RPL7	ribosomal protein L7	6129	ENSG00000147604
9	RPS10	NA	RPS10	ribosomal protein S10	6204	ENSG00000124614
10	RPS27	NA	RPS27	ribosomal protein S27	6232	ENSG00000177954
11	RPLP0	NA	RPLP0	ribosomal protein, large, P0	6175	ENSG00000089157
12	RPL23A	NA	RPL23A	ribosomal protein L23a	6147	ENSG00000198242
13	RPL11	NA	RPL11	ribosomal protein L11	6135	ENSG00000142676
14	RPS4X	NA	RPS4X	ribosomal protein S4, X-linked	6191	ENSG00000198034
15	RPL32	NA	RPL32	ribosomal protein L32	6161	ENSG00000144713
16	RPS19	NA	RPS19	ribosomal protein S19	6223	ENSG00000105372
17	RPL27	NA	RPL27	ribosomal protein L27	6155	ENSG00000131469
18	RPL19	NA	RPL19	ribosomal protein L19	6143	ENSG00000108298
19	RPL24	NA	RPL24	ribosomal protein L24	6152	ENSG00000114391
20	RPS18	NA	RPS18	ribosomal protein S18	6222	ENSG00000231500
Database:cellular component Name:ribosome ID:GO:0005840
C=204; O=22; E=2.07; R=10.63; rawP=1.30e-16; adjP=4.16e-15
Index	UserID	Value	Gene Symbol	Gene Name	EntrezGene	Ensembl
1	RPL3	NA	RPL3	ribosomal protein L3	6122	ENSG00000100316
2	RPL29	NA	RPL29	ribosomal protein L29	6159	ENSG00000162244
3	RPS15	NA	RPS15	ribosomal protein S15	6209	ENSG00000115268
4	RPS2	NA	RPS2	ribosomal protein S2	6187	ENSG00000140988
5	RPL9	NA	RPL9	ribosomal protein L9	6133	ENSG00000163682
6	RPS25	NA	RPS25	ribosomal protein S25	6230	ENSG00000118181
7	RPS29	NA	RPS29	ribosomal protein S29	6235	ENSG00000213741
8	RPL7	NA	RPL7	ribosomal protein L7	6129	ENSG00000147604
9	RPS10	NA	RPS10	ribosomal protein S10	6204	ENSG00000124614
10	RPS27	NA	RPS27	ribosomal protein S27	6232	ENSG00000177954
11	RPLP0	NA	RPLP0	ribosomal protein, large, P0	6175	ENSG00000089157
12	SERP1	NA	SERP1	stress-associated endoplasmic reticulum protein 1	27230	ENSG00000120742
13	RPL23A	NA	RPL23A	ribosomal protein L23a	6147	ENSG00000198242
14	RPL11	NA	RPL11	ribosomal protein L11	6135	ENSG00000142676
15	RPS4X	NA	RPS4X	ribosomal protein S4, X-linked	6191	ENSG00000198034
16	RPL32	NA	RPL32	ribosomal protein L32	6161	ENSG00000144713
17	RPS19	NA	RPS19	ribosomal protein S19	6223	ENSG00000105372
18	RPL27	NA	RPL27	ribosomal protein L27	6155	ENSG00000131469
19	RPL19	NA	RPL19	ribosomal protein L19	6143	ENSG00000108298
20	RPL24	NA	RPL24	ribosomal protein L24	6152	ENSG00000114391
21	RPS18	NA	RPS18	ribosomal protein S18	6222	ENSG00000231500
22	RPL22L1	NA	RPL22L1	ribosomal protein L22-like 1	200916	ENSG00000163584
Database:cellular component Name:cytosolic part ID:GO:0044445
C=187; O=20; E=1.90; R=10.54; rawP=4.00e-15; adjP=9.60e-14
Index	UserID	Value	Gene Symbol	Gene Name	EntrezGene	Ensembl
1	RPL3	NA	RPL3	ribosomal protein L3	6122	ENSG00000100316
2	RPL29	NA	RPL29	ribosomal protein L29	6159	ENSG00000162244
3	RPS15	NA	RPS15	ribosomal protein S15	6209	ENSG00000115268
4	RPS2	NA	RPS2	ribosomal protein S2	6187	ENSG00000140988
5	RPL9	NA	RPL9	ribosomal protein L9	6133	ENSG00000163682
6	RPS25	NA	RPS25	ribosomal protein S25	6230	ENSG00000118181
7	RPS29	NA	RPS29	ribosomal protein S29	6235	ENSG00000213741
8	RPL7	NA	RPL7	ribosomal protein L7	6129	ENSG00000147604
9	RPS10	NA	RPS10	ribosomal protein S10	6204	ENSG00000124614
10	RPS27	NA	RPS27	ribosomal protein S27	6232	ENSG00000177954
11	RPLP0	NA	RPLP0	ribosomal protein, large, P0	6175	ENSG00000089157
12	RPL23A	NA	RPL23A	ribosomal protein L23a	6147	ENSG00000198242
13	RPL11	NA	RPL11	ribosomal protein L11	6135	ENSG00000142676
14	RPS4X	NA	RPS4X	ribosomal protein S4, X-linked	6191	ENSG00000198034
15	RPL32	NA	RPL32	ribosomal protein L32	6161	ENSG00000144713
16	RPS19	NA	RPS19	ribosomal protein S19	6223	ENSG00000105372
17	RPL27	NA	RPL27	ribosomal protein L27	6155	ENSG00000131469
18	RPL19	NA	RPL19	ribosomal protein L19	6143	ENSG00000108298
19	RPL24	NA	RPL24	ribosomal protein L24	6152	ENSG00000114391
20	RPS18	NA	RPS18	ribosomal protein S18	6222	ENSG00000231500
Database:cellular component Name:ribonucleoprotein complex ID:GO:0030529
C=553; O=31; E=5.61; R=5.53; rawP=6.87e-15; adjP=1.32e-13
Index	UserID	Value	Gene Symbol	Gene Name	EntrezGene	Ensembl
1	RPL3	NA	RPL3	ribosomal protein L3	6122	ENSG00000100316
2	RPL29	NA	RPL29	ribosomal protein L29	6159	ENSG00000162244
3	RPS15	NA	RPS15	ribosomal protein S15	6209	ENSG00000115268
4	RPS2	NA	RPS2	ribosomal protein S2	6187	ENSG00000140988
5	RPL9	NA	RPL9	ribosomal protein L9	6133	ENSG00000163682
6	RPS25	NA	RPS25	ribosomal protein S25	6230	ENSG00000118181
7	RPS29	NA	RPS29	ribosomal protein S29	6235	ENSG00000213741
8	PLRG1	NA	PLRG1	pleiotropic regulator 1	5356	ENSG00000171566
9	RPL7	NA	RPL7	ribosomal protein L7	6129	ENSG00000147604
10	RPS10	NA	RPS10	ribosomal protein S10	6204	ENSG00000124614
11	RPS27	NA	RPS27	ribosomal protein S27	6232	ENSG00000177954
12	CNOT7	NA	CNOT7	CCR4-NOT transcription complex, subunit 7	29883	ENSG00000198791
13	RPLP0	NA	RPLP0	ribosomal protein, large, P0	6175	ENSG00000089157
14	SERP1	NA	SERP1	stress-associated endoplasmic reticulum protein 1	27230	ENSG00000120742
15	RPL11	NA	RPL11	ribosomal protein L11	6135	ENSG00000142676
16	RPL23A	NA	RPL23A	ribosomal protein L23a	6147	ENSG00000198242
17	NSA2	NA	NSA2	NSA2 ribosome biogenesis homolog (S. cerevisiae)	10412	ENSG00000164346
18	RPS4X	NA	RPS4X	ribosomal protein S4, X-linked	6191	ENSG00000198034
19	HNRNPA2B1	NA	HNRNPA2B1	heterogeneous nuclear ribonucleoprotein A2/B1	3181	ENSG00000122566
20	RPL32	NA	RPL32	ribosomal protein L32	6161	ENSG00000144713
21	SYNCRIP	NA	SYNCRIP	synaptotagmin binding, cytoplasmic RNA interacting protein	10492	ENSG00000135316
22	RPL27	NA	RPL27	ribosomal protein L27	6155	ENSG00000131469
23	RPS19	NA	RPS19	ribosomal protein S19	6223	ENSG00000105372
24	GSK3B	NA	GSK3B	glycogen synthase kinase 3 beta	2932	ENSG00000082701
25	RPL19	NA	RPL19	ribosomal protein L19	6143	ENSG00000108298
26	RPL24	NA	RPL24	ribosomal protein L24	6152	ENSG00000114391
27	SNRPG	NA	SNRPG	small nuclear ribonucleoprotein polypeptide G	6637	ENSG00000143977
28	RPS18	NA	RPS18	ribosomal protein S18	6222	ENSG00000231500
29	RPL22L1	NA	RPL22L1	ribosomal protein L22-like 1	200916	ENSG00000163584
30	PABPC1	NA	PABPC1	poly(A) binding protein, cytoplasmic 1	26986	ENSG00000070756
31	DDX1	NA	DDX1	DEAD (Asp-Glu-Ala-Asp) box helicase 1	1653	ENSG00000079785
Database:cellular component Name:cytosolic large ribosomal subunit ID:GO:0022625
C=52; O=11; E=0.53; R=20.85; rawP=3.58e-12; adjP=5.73e-11
Index	UserID	Value	Gene Symbol	Gene Name	EntrezGene	Ensembl
1	RPL3	NA	RPL3	ribosomal protein L3	6122	ENSG00000100316
2	RPL29	NA	RPL29	ribosomal protein L29	6159	ENSG00000162244
3	RPL9	NA	RPL9	ribosomal protein L9	6133	ENSG00000163682
4	RPL32	NA	RPL32	ribosomal protein L32	6161	ENSG00000144713
5	RPL7	NA	RPL7	ribosomal protein L7	6129	ENSG00000147604
6	RPL27	NA	RPL27	ribosomal protein L27	6155	ENSG00000131469
7	RPL19	NA	RPL19	ribosomal protein L19	6143	ENSG00000108298
8	RPL24	NA	RPL24	ribosomal protein L24	6152	ENSG00000114391
9	RPLP0	NA	RPLP0	ribosomal protein, large, P0	6175	ENSG00000089157
10	RPL23A	NA	RPL23A	ribosomal protein L23a	6147	ENSG00000198242
11	RPL11	NA	RPL11	ribosomal protein L11	6135	ENSG00000142676
Database:cellular component Name:cytosolic small ribosomal subunit ID:GO:0022627
C=36; O=9; E=0.37; R=24.64; rawP=6.87e-11; adjP=9.42e-10
Index	UserID	Value	Gene Symbol	Gene Name	EntrezGene	Ensembl
1	RPS4X	NA	RPS4X	ribosomal protein S4, X-linked	6191	ENSG00000198034
2	RPS27	NA	RPS27	ribosomal protein S27	6232	ENSG00000177954
3	RPS15	NA	RPS15	ribosomal protein S15	6209	ENSG00000115268
4	RPS2	NA	RPS2	ribosomal protein S2	6187	ENSG00000140988
5	RPS18	NA	RPS18	ribosomal protein S18	6222	ENSG00000231500
6	RPS25	NA	RPS25	ribosomal protein S25	6230	ENSG00000118181
7	RPS29	NA	RPS29	ribosomal protein S29	6235	ENSG00000213741
8	RPS19	NA	RPS19	ribosomal protein S19	6223	ENSG00000105372
9	RPS10	NA	RPS10	ribosomal protein S10	6204	ENSG00000124614
Database:cellular component Name:intracellular part ID:GO:0044424
C=12237; O=158; E=124.14; R=1.27; rawP=1.65e-10; adjP=1.98e-09
Index	UserID	Value	Gene Symbol	Gene Name	EntrezGene	Ensembl
1	HACL1	NA	HACL1	2-hydroxyacyl-CoA lyase 1	26061	ENSG00000131373
2	IPO7	NA	IPO7	importin 7	10527	ENSG00000205339
3	MYCBP2	NA	MYCBP2	MYC binding protein 2, E3 ubiquitin protein ligase	23077	ENSG00000005810
4	TXN	NA	TXN	thioredoxin	7295	ENSG00000136810
5	PNISR	NA	PNISR	PNN-interacting serine/arginine-rich protein	25957	ENSG00000132424
6	PLRG1	NA	PLRG1	pleiotropic regulator 1	5356	ENSG00000171566
7	EIF3E	NA	EIF3E	eukaryotic translation initiation factor 3, subunit E	3646	ENSG00000104408
8	UBR5	NA	UBR5	ubiquitin protein ligase E3 component n-recognin 5	51366	ENSG00000104517
9	SSR1	NA	SSR1	signal sequence receptor, alpha	6745	ENSG00000124783
10	PAPOLA	NA	PAPOLA	poly(A) polymerase alpha	10914	ENSG00000090060
11	RPL23A	NA	RPL23A	ribosomal protein L23a	6147	ENSG00000198242
12	PLS3	NA	PLS3	plastin 3	5358	ENSG00000102024
13	PEX3	NA	PEX3	peroxisomal biogenesis factor 3	8504	ENSG00000034693
14	KLF3	NA	KLF3	Kruppel-like factor 3 (basic)	51274	ENSG00000109787
15	SRI	NA	SRI	sorcin	6717	ENSG00000075142
16	HOXB6	NA	HOXB6	homeobox B6	3216	ENSG00000108511
17	DUSP10	NA	DUSP10	dual specificity phosphatase 10	11221	ENSG00000143507
18	PRR13	NA	PRR13	proline rich 13	54458	ENSG00000205352
19	RPS18	NA	RPS18	ribosomal protein S18	6222	ENSG00000231500
20	TECR	NA	TECR	trans-2,3-enoyl-CoA reductase	9524	ENSG00000099797
21	LAMP2	NA	LAMP2	lysosomal-associated membrane protein 2	3920	ENSG00000005893
22	RPL9	NA	RPL9	ribosomal protein L9	6133	ENSG00000163682
23	TXLNG	NA	TXLNG	taxilin gamma	55787	ENSG00000086712
24	SKAP2	NA	SKAP2	src kinase associated phosphoprotein 2	8935	ENSG00000005020
25	RPS25	NA	RPS25	ribosomal protein S25	6230	ENSG00000118181
26	APH1A	NA	APH1A	anterior pharynx defective 1 homolog A (C. elegans)	51107	ENSG00000117362
27	BNIP3L	NA	BNIP3L	BCL2/adenovirus E1B 19kDa interacting protein 3-like	665	ENSG00000104765
28	NFIA	NA	NFIA	nuclear factor I/A	4774	ENSG00000162599
29	CD36	NA	CD36	CD36 molecule (thrombospondin receptor)	948	ENSG00000135218
30	MGST1	NA	MGST1	microsomal glutathione S-transferase 1	4257	ENSG00000008394
31	ABHD5	NA	ABHD5	abhydrolase domain containing 5	51099	ENSG00000011198
32	KIAA1033	NA	KIAA1033	KIAA1033	23325	ENSG00000136051
33	SKIL	NA	SKIL	SKI-like oncogene	6498	ENSG00000136603
34	RALA	NA	RALA	v-ral simian leukemia viral oncogene homolog A (ras related)	5898	ENSG00000006451
35	MYLK	NA	MYLK	myosin light chain kinase	4638	ENSG00000065534
36	CLTC	NA	CLTC	clathrin, heavy chain (Hc)	1213	ENSG00000141367
37	GSK3B	NA	GSK3B	glycogen synthase kinase 3 beta	2932	ENSG00000082701
38	PHF2	NA	PHF2	PHD finger protein 2	5253	ENSG00000197724
39	PIEZO1	NA	PIEZO1	piezo-type mechanosensitive ion channel component 1	9780	ENSG00000103335
40	CHPT1	NA	CHPT1	choline phosphotransferase 1	56994	ENSG00000111666
41	PCSK5	NA	PCSK5	proprotein convertase subtilisin/kexin type 5	5125	ENSG00000099139
42	RPS15	NA	RPS15	ribosomal protein S15	6209	ENSG00000115268
43	NDUFV2	NA	NDUFV2	NADH dehydrogenase (ubiquinone) flavoprotein 2, 24kDa	4729	ENSG00000178127
44	HSD17B10	NA	HSD17B10	hydroxysteroid (17-beta) dehydrogenase 10	3028	ENSG00000072506
45	FNDC3B	NA	FNDC3B	fibronectin type III domain containing 3B	64778	ENSG00000075420
46	HOXC6	NA	HOXC6	homeobox C6	3223	ENSG00000197757
47	B3GALNT1	NA	B3GALNT1	beta-1,3-N-acetylgalactosaminyltransferase 1 (globoside blood group)	8706	ENSG00000169255
48	TXNDC17	NA	TXNDC17	thioredoxin domain containing 17	84817	ENSG00000129235
49	PRELID1	NA	PRELID1	PRELI domain containing 1	27166	ENSG00000169230
50	LRP6	NA	LRP6	low density lipoprotein receptor-related protein 6	4040	ENSG00000070018
51	BCL2	NA	BCL2	B-cell CLL/lymphoma 2	596	ENSG00000171791
52	PABPC1	NA	PABPC1	poly(A) binding protein, cytoplasmic 1	26986	ENSG00000070756
53	PHF10	NA	PHF10	PHD finger protein 10	55274	ENSG00000130024
54	WDR61	NA	WDR61	WD repeat domain 61	80349	ENSG00000140395
55	RPS10	NA	RPS10	ribosomal protein S10	6204	ENSG00000124614
56	PTPN12	NA	PTPN12	protein tyrosine phosphatase, non-receptor type 12	5782	ENSG00000127947
57	NFIB	NA	NFIB	nuclear factor I/B	4781	ENSG00000147862
58	RHOB	NA	RHOB	ras homolog family member B	388	ENSG00000143878
59	REV3L	NA	REV3L	REV3-like, polymerase (DNA directed), zeta, catalytic subunit	5980	ENSG00000009413
60	GFM1	NA	GFM1	G elongation factor, mitochondrial 1	85476	ENSG00000168827
61	PABPC3	NA	PABPC3	poly(A) binding protein, cytoplasmic 3	5042	ENSG00000151846
62	SYNCRIP	NA	SYNCRIP	synaptotagmin binding, cytoplasmic RNA interacting protein	10492	ENSG00000135316
63	THOC2	NA	THOC2	THO complex 2	57187	ENSG00000125676
64	RPS19	NA	RPS19	ribosomal protein S19	6223	ENSG00000105372
65	VPS54	NA	VPS54	vacuolar protein sorting 54 homolog (S. cerevisiae)	51542	ENSG00000143952
66	SOX5	NA	SOX5	SRY (sex determining region Y)-box 5	6660	ENSG00000134532
67	RBBP6	NA	RBBP6	retinoblastoma binding protein 6	5930	ENSG00000122257
68	KLF7	NA	KLF7	Kruppel-like factor 7 (ubiquitous)	8609	ENSG00000118263
69	ENPEP	NA	ENPEP	glutamyl aminopeptidase (aminopeptidase A)	2028	ENSG00000138792
70	YIPF5	NA	YIPF5	Yip1 domain family, member 5	81555	ENSG00000145817
71	PSMA2	NA	PSMA2	proteasome (prosome, macropain) subunit, alpha type, 2	5683	ENSG00000106588ENSG00000256646
72	BPTF	NA	BPTF	bromodomain PHD finger transcription factor	2186	ENSG00000171634
73	RPS29	NA	RPS29	ribosomal protein S29	6235	ENSG00000213741
74	HNRNPUL2	NA	HNRNPUL2	heterogeneous nuclear ribonucleoprotein U-like 2	221092	ENSG00000214753
75	CNOT7	NA	CNOT7	CCR4-NOT transcription complex, subunit 7	29883	ENSG00000198791
76	APPBP2	NA	APPBP2	amyloid beta precursor protein (cytoplasmic tail) binding protein 2	10513	ENSG00000062725
77	RPL11	NA	RPL11	ribosomal protein L11	6135	ENSG00000142676
78	HNRNPA2B1	NA	HNRNPA2B1	heterogeneous nuclear ribonucleoprotein A2/B1	3181	ENSG00000122566
79	TWF1	NA	TWF1	twinfilin, actin-binding protein, homolog 1 (Drosophila)	5756	ENSG00000151239
80	DECR1	NA	DECR1	2,4-dienoyl CoA reductase 1, mitochondrial	1666	ENSG00000104325
81	UTP18	NA	UTP18	UTP18 small subunit (SSU) processome component homolog (yeast)	51096	ENSG00000011260
82	ZCCHC2	NA	ZCCHC2	zinc finger, CCHC domain containing 2	54877	ENSG00000141664
83	VAT1	NA	VAT1	vesicle amine transport protein 1 homolog (T. californica)	10493	ENSG00000108828
84	RPN2	NA	RPN2	ribophorin II	6185	ENSG00000118705
85	HIST1H2BD	NA	HIST1H2BD	histone cluster 1, H2bd	3017	ENSG00000158373
86	DDX1	NA	DDX1	DEAD (Asp-Glu-Ala-Asp) box helicase 1	1653	ENSG00000079785
87	CNN3	NA	CNN3	calponin 3, acidic	1266	ENSG00000117519
88	SOS2	NA	SOS2	son of sevenless homolog 2 (Drosophila)	6655	ENSG00000100485
89	RPL29	NA	RPL29	ribosomal protein L29	6159	ENSG00000162244
90	RAB7A	NA	RAB7A	RAB7A, member RAS oncogene family	7879	ENSG00000075785
91	VIM	NA	VIM	vimentin	7431	ENSG00000026025
92	RPS27	NA	RPS27	ribosomal protein S27	6232	ENSG00000177954
93	SERP1	NA	SERP1	stress-associated endoplasmic reticulum protein 1	27230	ENSG00000120742
94	YWHAG	NA	YWHAG	tyrosine 3-monooxygenase/tryptophan 5-monooxygenase activation protein, gamma polypeptide	7532	ENSG00000170027
95	RPS4X	NA	RPS4X	ribosomal protein S4, X-linked	6191	ENSG00000198034
96	GNG2	NA	GNG2	guanine nucleotide binding protein (G protein), gamma 2	54331	ENSG00000186469
97	NSA2	NA	NSA2	NSA2 ribosome biogenesis homolog (S. cerevisiae)	10412	ENSG00000164346
98	KLF4	NA	KLF4	Kruppel-like factor 4 (gut)	9314	ENSG00000136826
99	SNRPG	NA	SNRPG	small nuclear ribonucleoprotein polypeptide G	6637	ENSG00000143977
100	ANXA2	NA	ANXA2	annexin A2	302	ENSG00000182718
101	RCL1	NA	RCL1	RNA terminal phosphate cyclase-like 1	10171	ENSG00000120158
102	CHTF8	NA	CHTF8	CTF8, chromosome transmission fidelity factor 8 homolog (S. cerevisiae)	54921	ENSG00000168802
103	ZEB2	NA	ZEB2	zinc finger E-box binding homeobox 2	9839	ENSG00000169554
104	RPL3	NA	RPL3	ribosomal protein L3	6122	ENSG00000100316
105	RPS2	NA	RPS2	ribosomal protein S2	6187	ENSG00000140988
106	TMBIM4	NA	TMBIM4	transmembrane BAX inhibitor motif containing 4	51643	ENSG00000155957
107	IPO5	NA	IPO5	importin 5	3843	ENSG00000065150
108	RTN4	NA	RTN4	reticulon 4	57142	ENSG00000115310
109	UBE4A	NA	UBE4A	ubiquitination factor E4A	9354	ENSG00000110344
110	EEF1A1	NA	EEF1A1	eukaryotic translation elongation factor 1 alpha 1	1915	ENSG00000156508
111	SIX4	NA	SIX4	SIX homeobox 4	51804	ENSG00000100625
112	KIF5B	NA	KIF5B	kinesin family member 5B	3799	ENSG00000170759
113	EMC4	NA	EMC4	ER membrane protein complex subunit 4	51234	ENSG00000128463
114	PDCD10	NA	PDCD10	programmed cell death 10	11235	ENSG00000114209
115	PTEN	NA	PTEN	phosphatase and tensin homolog	5728	ENSG00000171862
116	COX6A1	NA	COX6A1	cytochrome c oxidase subunit VIa polypeptide 1	1337	ENSG00000111775
117	SNX3	NA	SNX3	sorting nexin 3	8724	ENSG00000112335
118	GHR	NA	GHR	growth hormone receptor	2690	ENSG00000112964
119	H2BFS	NA	H2BFS	H2B histone family, member S (pseudogene)	54145	NULL
120	RPL27	NA	RPL27	ribosomal protein L27	6155	ENSG00000131469
121	TMBIM6	NA	TMBIM6	transmembrane BAX inhibitor motif containing 6	7009	ENSG00000139644
122	RPL19	NA	RPL19	ribosomal protein L19	6143	ENSG00000108298
123	KLF9	NA	KLF9	Kruppel-like factor 9	687	ENSG00000119138
124	ZNF423	NA	ZNF423	zinc finger protein 423	23090	ENSG00000102935
125	HSPD1	NA	HSPD1	heat shock 60kDa protein 1 (chaperonin)	3329	ENSG00000144381
126	RPL22L1	NA	RPL22L1	ribosomal protein L22-like 1	200916	ENSG00000163584
127	TXNL1	NA	TXNL1	thioredoxin-like 1	9352	ENSG00000091164
128	GPHN	NA	GPHN	gephyrin	10243	ENSG00000171723
129	SNX2	NA	SNX2	sorting nexin 2	6643	ENSG00000205302
130	LRRN3	NA	LRRN3	leucine rich repeat neuronal 3	54674	ENSG00000173114
131	CACNA1A	NA	CACNA1A	calcium channel, voltage-dependent, P/Q type, alpha 1A subunit	773	ENSG00000141837
132	RPL7	NA	RPL7	ribosomal protein L7	6129	ENSG00000147604
133	MBNL3	NA	MBNL3	muscleblind-like splicing regulator 3	55796	ENSG00000076770
134	HEBP2	NA	HEBP2	heme binding protein 2	23593	ENSG00000051620
135	COMMD4	NA	COMMD4	COMM domain containing 4	54939	ENSG00000140365
136	PDE3B	NA	PDE3B	phosphodiesterase 3B, cGMP-inhibited	5140	ENSG00000152270
137	RPLP0	NA	RPLP0	ribosomal protein, large, P0	6175	ENSG00000089157
138	PICALM	NA	PICALM	phosphatidylinositol binding clathrin assembly protein	8301	ENSG00000073921
139	HOXB3	NA	HOXB3	homeobox B3	3213	ENSG00000120093
140	HOXB5	NA	HOXB5	homeobox B5	3215	ENSG00000120075
141	PRDX4	NA	PRDX4	peroxiredoxin 4	10549	ENSG00000123131
142	EBF1	NA	EBF1	early B-cell factor 1	1879	ENSG00000164330
143	BTG1	NA	BTG1	B-cell translocation gene 1, anti-proliferative	694	ENSG00000133639
144	BAZ2B	NA	BAZ2B	bromodomain adjacent to zinc finger domain, 2B	29994	ENSG00000123636
145	ALG5	NA	ALG5	asparagine-linked glycosylation 5, dolichyl-phosphate beta-glucosyltransferase homolog (S. cerevisiae)	29880	ENSG00000120697
146	RPL32	NA	RPL32	ribosomal protein L32	6161	ENSG00000144713
147	AKT3	NA	AKT3	v-akt murine thymoma viral oncogene homolog 3 (protein kinase B, gamma)	10000	ENSG00000117020
148	TFE3	NA	TFE3	transcription factor binding to IGHM enhancer 3	7030	ENSG00000068323
149	HOXA5	NA	HOXA5	homeobox A5	3202	ENSG00000106004
150	SET	NA	SET	SET nuclear oncogene	6418	ENSG00000119335
151	CLTA	NA	CLTA	clathrin, light chain A	1211	ENSG00000122705
152	RPL24	NA	RPL24	ribosomal protein L24	6152	ENSG00000114391
153	HOXC4	NA	HOXC4	homeobox C4	3221	ENSG00000198353
154	RBPJ	NA	RBPJ	recombination signal binding protein for immunoglobulin kappa J region	3516	ENSG00000168214
155	CPEB2	NA	CPEB2	cytoplasmic polyadenylation element binding protein 2	132864	ENSG00000137449
156	MMP16	NA	MMP16	matrix metallopeptidase 16 (membrane-inserted)	4325	ENSG00000156103
157	VPS29	NA	VPS29	vacuolar protein sorting 29 homolog (S. cerevisiae)	51699	ENSG00000111237
158	TPT1	NA	TPT1	tumor protein, translationally-controlled 1	7178	ENSG00000133112
Database:cellular component Name:intracellular ID:GO:0005622
C=12564; O=160; E=127.46; R=1.26; rawP=2.37e-10; adjP=2.28e-09
Index	UserID	Value	Gene Symbol	Gene Name	EntrezGene	Ensembl
1	HACL1	NA	HACL1	2-hydroxyacyl-CoA lyase 1	26061	ENSG00000131373
2	IPO7	NA	IPO7	importin 7	10527	ENSG00000205339
3	MYCBP2	NA	MYCBP2	MYC binding protein 2, E3 ubiquitin protein ligase	23077	ENSG00000005810
4	TXN	NA	TXN	thioredoxin	7295	ENSG00000136810
5	PNISR	NA	PNISR	PNN-interacting serine/arginine-rich protein	25957	ENSG00000132424
6	PLXNC1	NA	PLXNC1	plexin C1	10154	ENSG00000136040
7	PLRG1	NA	PLRG1	pleiotropic regulator 1	5356	ENSG00000171566
8	EIF3E	NA	EIF3E	eukaryotic translation initiation factor 3, subunit E	3646	ENSG00000104408
9	UBR5	NA	UBR5	ubiquitin protein ligase E3 component n-recognin 5	51366	ENSG00000104517
10	SSR1	NA	SSR1	signal sequence receptor, alpha	6745	ENSG00000124783
11	PAPOLA	NA	PAPOLA	poly(A) polymerase alpha	10914	ENSG00000090060
12	RPL23A	NA	RPL23A	ribosomal protein L23a	6147	ENSG00000198242
13	PLS3	NA	PLS3	plastin 3	5358	ENSG00000102024
14	PEX3	NA	PEX3	peroxisomal biogenesis factor 3	8504	ENSG00000034693
15	KLF3	NA	KLF3	Kruppel-like factor 3 (basic)	51274	ENSG00000109787
16	SRI	NA	SRI	sorcin	6717	ENSG00000075142
17	HOXB6	NA	HOXB6	homeobox B6	3216	ENSG00000108511
18	DUSP10	NA	DUSP10	dual specificity phosphatase 10	11221	ENSG00000143507
19	PRR13	NA	PRR13	proline rich 13	54458	ENSG00000205352
20	RPS18	NA	RPS18	ribosomal protein S18	6222	ENSG00000231500
21	TECR	NA	TECR	trans-2,3-enoyl-CoA reductase	9524	ENSG00000099797
22	LAMP2	NA	LAMP2	lysosomal-associated membrane protein 2	3920	ENSG00000005893
23	RPL9	NA	RPL9	ribosomal protein L9	6133	ENSG00000163682
24	TXLNG	NA	TXLNG	taxilin gamma	55787	ENSG00000086712
25	SKAP2	NA	SKAP2	src kinase associated phosphoprotein 2	8935	ENSG00000005020
26	RPS25	NA	RPS25	ribosomal protein S25	6230	ENSG00000118181
27	APH1A	NA	APH1A	anterior pharynx defective 1 homolog A (C. elegans)	51107	ENSG00000117362
28	BNIP3L	NA	BNIP3L	BCL2/adenovirus E1B 19kDa interacting protein 3-like	665	ENSG00000104765
29	NFIA	NA	NFIA	nuclear factor I/A	4774	ENSG00000162599
30	CD36	NA	CD36	CD36 molecule (thrombospondin receptor)	948	ENSG00000135218
31	MGST1	NA	MGST1	microsomal glutathione S-transferase 1	4257	ENSG00000008394
32	ABHD5	NA	ABHD5	abhydrolase domain containing 5	51099	ENSG00000011198
33	KIAA1033	NA	KIAA1033	KIAA1033	23325	ENSG00000136051
34	RALA	NA	RALA	v-ral simian leukemia viral oncogene homolog A (ras related)	5898	ENSG00000006451
35	SKIL	NA	SKIL	SKI-like oncogene	6498	ENSG00000136603
36	MYLK	NA	MYLK	myosin light chain kinase	4638	ENSG00000065534
37	CLTC	NA	CLTC	clathrin, heavy chain (Hc)	1213	ENSG00000141367
38	GSK3B	NA	GSK3B	glycogen synthase kinase 3 beta	2932	ENSG00000082701
39	PHF2	NA	PHF2	PHD finger protein 2	5253	ENSG00000197724
40	PIEZO1	NA	PIEZO1	piezo-type mechanosensitive ion channel component 1	9780	ENSG00000103335
41	CHPT1	NA	CHPT1	choline phosphotransferase 1	56994	ENSG00000111666
42	PCSK5	NA	PCSK5	proprotein convertase subtilisin/kexin type 5	5125	ENSG00000099139
43	RPS15	NA	RPS15	ribosomal protein S15	6209	ENSG00000115268
44	NDUFV2	NA	NDUFV2	NADH dehydrogenase (ubiquinone) flavoprotein 2, 24kDa	4729	ENSG00000178127
45	HSD17B10	NA	HSD17B10	hydroxysteroid (17-beta) dehydrogenase 10	3028	ENSG00000072506
46	FNDC3B	NA	FNDC3B	fibronectin type III domain containing 3B	64778	ENSG00000075420
47	HOXC6	NA	HOXC6	homeobox C6	3223	ENSG00000197757
48	B3GALNT1	NA	B3GALNT1	beta-1,3-N-acetylgalactosaminyltransferase 1 (globoside blood group)	8706	ENSG00000169255
49	TXNDC17	NA	TXNDC17	thioredoxin domain containing 17	84817	ENSG00000129235
50	PRELID1	NA	PRELID1	PRELI domain containing 1	27166	ENSG00000169230
51	LRP6	NA	LRP6	low density lipoprotein receptor-related protein 6	4040	ENSG00000070018
52	BCL2	NA	BCL2	B-cell CLL/lymphoma 2	596	ENSG00000171791
53	PABPC1	NA	PABPC1	poly(A) binding protein, cytoplasmic 1	26986	ENSG00000070756
54	PHF10	NA	PHF10	PHD finger protein 10	55274	ENSG00000130024
55	WDR61	NA	WDR61	WD repeat domain 61	80349	ENSG00000140395
56	RPS10	NA	RPS10	ribosomal protein S10	6204	ENSG00000124614
57	PTPN12	NA	PTPN12	protein tyrosine phosphatase, non-receptor type 12	5782	ENSG00000127947
58	NFIB	NA	NFIB	nuclear factor I/B	4781	ENSG00000147862
59	RHOB	NA	RHOB	ras homolog family member B	388	ENSG00000143878
60	REV3L	NA	REV3L	REV3-like, polymerase (DNA directed), zeta, catalytic subunit	5980	ENSG00000009413
61	GFM1	NA	GFM1	G elongation factor, mitochondrial 1	85476	ENSG00000168827
62	PABPC3	NA	PABPC3	poly(A) binding protein, cytoplasmic 3	5042	ENSG00000151846
63	SYNCRIP	NA	SYNCRIP	synaptotagmin binding, cytoplasmic RNA interacting protein	10492	ENSG00000135316
64	THOC2	NA	THOC2	THO complex 2	57187	ENSG00000125676
65	RPS19	NA	RPS19	ribosomal protein S19	6223	ENSG00000105372
66	C6orf62	NA	C6orf62	chromosome 6 open reading frame 62	81688	ENSG00000112308
67	VPS54	NA	VPS54	vacuolar protein sorting 54 homolog (S. cerevisiae)	51542	ENSG00000143952
68	SOX5	NA	SOX5	SRY (sex determining region Y)-box 5	6660	ENSG00000134532
69	RBBP6	NA	RBBP6	retinoblastoma binding protein 6	5930	ENSG00000122257
70	KLF7	NA	KLF7	Kruppel-like factor 7 (ubiquitous)	8609	ENSG00000118263
71	ENPEP	NA	ENPEP	glutamyl aminopeptidase (aminopeptidase A)	2028	ENSG00000138792
72	YIPF5	NA	YIPF5	Yip1 domain family, member 5	81555	ENSG00000145817
73	PSMA2	NA	PSMA2	proteasome (prosome, macropain) subunit, alpha type, 2	5683	ENSG00000106588ENSG00000256646
74	BPTF	NA	BPTF	bromodomain PHD finger transcription factor	2186	ENSG00000171634
75	RPS29	NA	RPS29	ribosomal protein S29	6235	ENSG00000213741
76	HNRNPUL2	NA	HNRNPUL2	heterogeneous nuclear ribonucleoprotein U-like 2	221092	ENSG00000214753
77	CNOT7	NA	CNOT7	CCR4-NOT transcription complex, subunit 7	29883	ENSG00000198791
78	APPBP2	NA	APPBP2	amyloid beta precursor protein (cytoplasmic tail) binding protein 2	10513	ENSG00000062725
79	RPL11	NA	RPL11	ribosomal protein L11	6135	ENSG00000142676
80	HNRNPA2B1	NA	HNRNPA2B1	heterogeneous nuclear ribonucleoprotein A2/B1	3181	ENSG00000122566
81	TWF1	NA	TWF1	twinfilin, actin-binding protein, homolog 1 (Drosophila)	5756	ENSG00000151239
82	DECR1	NA	DECR1	2,4-dienoyl CoA reductase 1, mitochondrial	1666	ENSG00000104325
83	UTP18	NA	UTP18	UTP18 small subunit (SSU) processome component homolog (yeast)	51096	ENSG00000011260
84	ZCCHC2	NA	ZCCHC2	zinc finger, CCHC domain containing 2	54877	ENSG00000141664
85	VAT1	NA	VAT1	vesicle amine transport protein 1 homolog (T. californica)	10493	ENSG00000108828
86	RPN2	NA	RPN2	ribophorin II	6185	ENSG00000118705
87	HIST1H2BD	NA	HIST1H2BD	histone cluster 1, H2bd	3017	ENSG00000158373
88	DDX1	NA	DDX1	DEAD (Asp-Glu-Ala-Asp) box helicase 1	1653	ENSG00000079785
89	CNN3	NA	CNN3	calponin 3, acidic	1266	ENSG00000117519
90	SOS2	NA	SOS2	son of sevenless homolog 2 (Drosophila)	6655	ENSG00000100485
91	RPL29	NA	RPL29	ribosomal protein L29	6159	ENSG00000162244
92	RAB7A	NA	RAB7A	RAB7A, member RAS oncogene family	7879	ENSG00000075785
93	VIM	NA	VIM	vimentin	7431	ENSG00000026025
94	RPS27	NA	RPS27	ribosomal protein S27	6232	ENSG00000177954
95	SERP1	NA	SERP1	stress-associated endoplasmic reticulum protein 1	27230	ENSG00000120742
96	YWHAG	NA	YWHAG	tyrosine 3-monooxygenase/tryptophan 5-monooxygenase activation protein, gamma polypeptide	7532	ENSG00000170027
97	RPS4X	NA	RPS4X	ribosomal protein S4, X-linked	6191	ENSG00000198034
98	GNG2	NA	GNG2	guanine nucleotide binding protein (G protein), gamma 2	54331	ENSG00000186469
99	NSA2	NA	NSA2	NSA2 ribosome biogenesis homolog (S. cerevisiae)	10412	ENSG00000164346
100	KLF4	NA	KLF4	Kruppel-like factor 4 (gut)	9314	ENSG00000136826
101	SNRPG	NA	SNRPG	small nuclear ribonucleoprotein polypeptide G	6637	ENSG00000143977
102	ANXA2	NA	ANXA2	annexin A2	302	ENSG00000182718
103	RCL1	NA	RCL1	RNA terminal phosphate cyclase-like 1	10171	ENSG00000120158
104	CHTF8	NA	CHTF8	CTF8, chromosome transmission fidelity factor 8 homolog (S. cerevisiae)	54921	ENSG00000168802
105	ZEB2	NA	ZEB2	zinc finger E-box binding homeobox 2	9839	ENSG00000169554
106	RPL3	NA	RPL3	ribosomal protein L3	6122	ENSG00000100316
107	RPS2	NA	RPS2	ribosomal protein S2	6187	ENSG00000140988
108	TMBIM4	NA	TMBIM4	transmembrane BAX inhibitor motif containing 4	51643	ENSG00000155957
109	IPO5	NA	IPO5	importin 5	3843	ENSG00000065150
110	RTN4	NA	RTN4	reticulon 4	57142	ENSG00000115310
111	UBE4A	NA	UBE4A	ubiquitination factor E4A	9354	ENSG00000110344
112	EEF1A1	NA	EEF1A1	eukaryotic translation elongation factor 1 alpha 1	1915	ENSG00000156508
113	SIX4	NA	SIX4	SIX homeobox 4	51804	ENSG00000100625
114	KIF5B	NA	KIF5B	kinesin family member 5B	3799	ENSG00000170759
115	EMC4	NA	EMC4	ER membrane protein complex subunit 4	51234	ENSG00000128463
116	PDCD10	NA	PDCD10	programmed cell death 10	11235	ENSG00000114209
117	PTEN	NA	PTEN	phosphatase and tensin homolog	5728	ENSG00000171862
118	COX6A1	NA	COX6A1	cytochrome c oxidase subunit VIa polypeptide 1	1337	ENSG00000111775
119	SNX3	NA	SNX3	sorting nexin 3	8724	ENSG00000112335
120	GHR	NA	GHR	growth hormone receptor	2690	ENSG00000112964
121	H2BFS	NA	H2BFS	H2B histone family, member S (pseudogene)	54145	NULL
122	RPL27	NA	RPL27	ribosomal protein L27	6155	ENSG00000131469
123	TMBIM6	NA	TMBIM6	transmembrane BAX inhibitor motif containing 6	7009	ENSG00000139644
124	RPL19	NA	RPL19	ribosomal protein L19	6143	ENSG00000108298
125	KLF9	NA	KLF9	Kruppel-like factor 9	687	ENSG00000119138
126	ZNF423	NA	ZNF423	zinc finger protein 423	23090	ENSG00000102935
127	HSPD1	NA	HSPD1	heat shock 60kDa protein 1 (chaperonin)	3329	ENSG00000144381
128	RPL22L1	NA	RPL22L1	ribosomal protein L22-like 1	200916	ENSG00000163584
129	TXNL1	NA	TXNL1	thioredoxin-like 1	9352	ENSG00000091164
130	GPHN	NA	GPHN	gephyrin	10243	ENSG00000171723
131	SNX2	NA	SNX2	sorting nexin 2	6643	ENSG00000205302
132	LRRN3	NA	LRRN3	leucine rich repeat neuronal 3	54674	ENSG00000173114
133	CACNA1A	NA	CACNA1A	calcium channel, voltage-dependent, P/Q type, alpha 1A subunit	773	ENSG00000141837
134	RPL7	NA	RPL7	ribosomal protein L7	6129	ENSG00000147604
135	MBNL3	NA	MBNL3	muscleblind-like splicing regulator 3	55796	ENSG00000076770
136	HEBP2	NA	HEBP2	heme binding protein 2	23593	ENSG00000051620
137	COMMD4	NA	COMMD4	COMM domain containing 4	54939	ENSG00000140365
138	PDE3B	NA	PDE3B	phosphodiesterase 3B, cGMP-inhibited	5140	ENSG00000152270
139	RPLP0	NA	RPLP0	ribosomal protein, large, P0	6175	ENSG00000089157
140	PICALM	NA	PICALM	phosphatidylinositol binding clathrin assembly protein	8301	ENSG00000073921
141	HOXB3	NA	HOXB3	homeobox B3	3213	ENSG00000120093
142	HOXB5	NA	HOXB5	homeobox B5	3215	ENSG00000120075
143	PRDX4	NA	PRDX4	peroxiredoxin 4	10549	ENSG00000123131
144	EBF1	NA	EBF1	early B-cell factor 1	1879	ENSG00000164330
145	BTG1	NA	BTG1	B-cell translocation gene 1, anti-proliferative	694	ENSG00000133639
146	BAZ2B	NA	BAZ2B	bromodomain adjacent to zinc finger domain, 2B	29994	ENSG00000123636
147	ALG5	NA	ALG5	asparagine-linked glycosylation 5, dolichyl-phosphate beta-glucosyltransferase homolog (S. cerevisiae)	29880	ENSG00000120697
148	RPL32	NA	RPL32	ribosomal protein L32	6161	ENSG00000144713
149	AKT3	NA	AKT3	v-akt murine thymoma viral oncogene homolog 3 (protein kinase B, gamma)	10000	ENSG00000117020
150	TFE3	NA	TFE3	transcription factor binding to IGHM enhancer 3	7030	ENSG00000068323
151	HOXA5	NA	HOXA5	homeobox A5	3202	ENSG00000106004
152	SET	NA	SET	SET nuclear oncogene	6418	ENSG00000119335
153	CLTA	NA	CLTA	clathrin, light chain A	1211	ENSG00000122705
154	RPL24	NA	RPL24	ribosomal protein L24	6152	ENSG00000114391
155	HOXC4	NA	HOXC4	homeobox C4	3221	ENSG00000198353
156	RBPJ	NA	RBPJ	recombination signal binding protein for immunoglobulin kappa J region	3516	ENSG00000168214
157	CPEB2	NA	CPEB2	cytoplasmic polyadenylation element binding protein 2	132864	ENSG00000137449
158	MMP16	NA	MMP16	matrix metallopeptidase 16 (membrane-inserted)	4325	ENSG00000156103
159	VPS29	NA	VPS29	vacuolar protein sorting 29 homolog (S. cerevisiae)	51699	ENSG00000111237
160	TPT1	NA	TPT1	tumor protein, translationally-controlled 1	7178	ENSG00000133112
Database:cellular component Name:large ribosomal subunit ID:GO:0015934
C=75; O=11; E=0.76; R=14.46; rawP=2.38e-10; adjP=2.28e-09
Index	UserID	Value	Gene Symbol	Gene Name	EntrezGene	Ensembl
1	RPL3	NA	RPL3	ribosomal protein L3	6122	ENSG00000100316
2	RPL29	NA	RPL29	ribosomal protein L29	6159	ENSG00000162244
3	RPL9	NA	RPL9	ribosomal protein L9	6133	ENSG00000163682
4	RPL32	NA	RPL32	ribosomal protein L32	6161	ENSG00000144713
5	RPL7	NA	RPL7	ribosomal protein L7	6129	ENSG00000147604
6	RPL27	NA	RPL27	ribosomal protein L27	6155	ENSG00000131469
7	RPL19	NA	RPL19	ribosomal protein L19	6143	ENSG00000108298
8	RPL24	NA	RPL24	ribosomal protein L24	6152	ENSG00000114391
9	RPLP0	NA	RPLP0	ribosomal protein, large, P0	6175	ENSG00000089157
10	RPL23A	NA	RPL23A	ribosomal protein L23a	6147	ENSG00000198242
11	RPL11	NA	RPL11	ribosomal protein L11	6135	ENSG00000142676
WebGestalt is currently developed and maintained by Jing Wang and Bing Zhang at the Zhang Lab. Other people who have made significant contribution to the project include Dexter Duncan, Stefan Kirov, Zhiao Shi, and Jay Snoddy.
Funding credits: NIH/NIAAA (U01 AA016662, U01 AA013512); NIH/NIDA (P01 DA015027); NIH/NIMH (P50 MH078028, P50 MH096972); NIH/NCI (U24 CA159988); NIH/NIGMS (R01 GM088822).

## Sheet: green C1.2
model:1W
Module:green
	WEB-based GEne SeT AnaLysis Toolkit
	Translating gene lists into biological insights...
User data and parameters: User data: textAreaUpload.txt, Organism: hsapiens, Id Type: gene_symbol, Ref Set: entrezgene, Significance Level: Top10, Statistics Test: Hypergeometric, MTC: BH, Minimum: 5
The results for the enriched GO category are listed in this table. For each GO category, the first row lists its sub-root (biological process, molecular function, or cellular component), category name, and corresponding GO ID.
The second row lists the following statistics:
C: the number of reference genes in the category
O: the number of genes in the gene set and also in the category
E: the expected number in the category
R: ratio of enrichment
rawP: p value from hypergeometric test
adjP: p value adjusted by the multiple test adjustment
Finally, genes in the category are listed. For each gene, the table lists the user uploaded ID and value (optional), Entrez ID, Ensembl Gene Stable ID, Gene symbol, and description. Ensembl Gene Stable ID and Entrez Gene ID are linked to the Ensembl and Entrez Gene databases, respectively.
Database:biological process Name:translational initiation ID:GO:0006413
C=152; O=11; E=1.31; R=8.40; rawP=7.72e-08; adjP=3.06e-05
Index	UserID	Value	Gene Symbol	Gene Name	EntrezGene	Ensembl
1	UBA52	NA	UBA52	ubiquitin A-52 residue ribosomal protein fusion product 1	7311	ENSG00000221983
2	EIF4B	NA	EIF4B	eukaryotic translation initiation factor 4B	1975	ENSG00000063046
3	RPS14	NA	RPS14	ribosomal protein S14	6208	ENSG00000164587
4	EIF3D	NA	EIF3D	eukaryotic translation initiation factor 3, subunit D	8664	ENSG00000100353
5	RPL14	NA	RPL14	ribosomal protein L14	9045	ENSG00000188846
6	RPS5	NA	RPS5	ribosomal protein S5	6193	ENSG00000083845
7	EIF4G3	NA	EIF4G3	eukaryotic translation initiation factor 4 gamma, 3	8672	ENSG00000075151
8	FAU	NA	FAU	Finkel-Biskis-Reilly murine sarcoma virus (FBR-MuSV) ubiquitously expressed	2197	ENSG00000149806
9	EIF3G	NA	EIF3G	eukaryotic translation initiation factor 3, subunit G	8666	ENSG00000130811
10	RPS9	NA	RPS9	ribosomal protein S9	6203	ENSG00000170889
11	EIF3H	NA	EIF3H	eukaryotic translation initiation factor 3, subunit H	8667	ENSG00000147677
Database:biological process Name:translation ID:GO:0006412
C=838; O=24; E=7.22; R=3.33; rawP=1.68e-07; adjP=3.33e-05
Index	UserID	Value	Gene Symbol	Gene Name	EntrezGene	Ensembl
1	EP300	NA	EP300	E1A binding protein p300	2033	ENSG00000100393
2	MRPS17	NA	MRPS17	mitochondrial ribosomal protein S17	51373	ENSG00000239789
3	UBA52	NA	UBA52	ubiquitin A-52 residue ribosomal protein fusion product 1	7311	ENSG00000221983
4	EIF4B	NA	EIF4B	eukaryotic translation initiation factor 4B	1975	ENSG00000063046
5	RPL36AL	NA	RPL36AL	ribosomal protein L36a-like	6166	ENSG00000165502
6	NACA	NA	NACA	nascent polypeptide-associated complex alpha subunit	4666	ENSG00000196531
7	AARS2	NA	AARS2	alanyl-tRNA synthetase 2, mitochondrial (putative)	57505	ENSG00000124608
8	EIF3D	NA	EIF3D	eukaryotic translation initiation factor 3, subunit D	8664	ENSG00000100353
9	EIF4G3	NA	EIF4G3	eukaryotic translation initiation factor 4 gamma, 3	8672	ENSG00000075151
10	RPS5	NA	RPS5	ribosomal protein S5	6193	ENSG00000083845
11	ZFP36L1	NA	ZFP36L1	zinc finger protein 36, C3H type-like 1	677	ENSG00000185650
12	GALNT13	NA	GALNT13	UDP-N-acetyl-alpha-D-galactosamine:polypeptide N-acetylgalactosaminyltransferase 13 (GalNAc-T13)	114805	ENSG00000144278
13	PUM2	NA	PUM2	pumilio homolog 2 (Drosophila)	23369	ENSG00000055917
14	EIF3G	NA	EIF3G	eukaryotic translation initiation factor 3, subunit G	8666	ENSG00000130811
15	RPS9	NA	RPS9	ribosomal protein S9	6203	ENSG00000170889
16	EIF3H	NA	EIF3H	eukaryotic translation initiation factor 3, subunit H	8667	ENSG00000147677
17	THBS1	NA	THBS1	thrombospondin 1	7057	ENSG00000137801
18	MRPL55	NA	MRPL55	mitochondrial ribosomal protein L55	128308	ENSG00000162910
19	ATXN2	NA	ATXN2	ataxin 2	6311	ENSG00000204842
20	RPS14	NA	RPS14	ribosomal protein S14	6208	ENSG00000164587
21	RPL14	NA	RPL14	ribosomal protein L14	9045	ENSG00000188846
22	AIMP1	NA	AIMP1	aminoacyl tRNA synthetase complex-interacting multifunctional protein 1	9255	ENSG00000164022
23	HS3ST3B1	NA	HS3ST3B1	heparan sulfate (glucosamine) 3-O-sulfotransferase 3B1	9953	ENSG00000125430
24	FAU	NA	FAU	Finkel-Biskis-Reilly murine sarcoma virus (FBR-MuSV) ubiquitously expressed	2197	ENSG00000149806
Database:biological process Name:regulation of translation ID:GO:0006417
C=220; O=11; E=1.89; R=5.81; rawP=3.10e-06; adjP=0.0004
Index	UserID	Value	Gene Symbol	Gene Name	EntrezGene	Ensembl
1	EP300	NA	EP300	E1A binding protein p300	2033	ENSG00000100393
2	EIF4B	NA	EIF4B	eukaryotic translation initiation factor 4B	1975	ENSG00000063046
3	ATXN2	NA	ATXN2	ataxin 2	6311	ENSG00000204842
4	RPS14	NA	RPS14	ribosomal protein S14	6208	ENSG00000164587
5	RPS5	NA	RPS5	ribosomal protein S5	6193	ENSG00000083845
6	EIF4G3	NA	EIF4G3	eukaryotic translation initiation factor 4 gamma, 3	8672	ENSG00000075151
7	ZFP36L1	NA	ZFP36L1	zinc finger protein 36, C3H type-like 1	677	ENSG00000185650
8	PUM2	NA	PUM2	pumilio homolog 2 (Drosophila)	23369	ENSG00000055917
9	RPS9	NA	RPS9	ribosomal protein S9	6203	ENSG00000170889
10	EIF3H	NA	EIF3H	eukaryotic translation initiation factor 3, subunit H	8667	ENSG00000147677
11	THBS1	NA	THBS1	thrombospondin 1	7057	ENSG00000137801
Database:biological process Name:nuclear-transcribed mRNA catabolic process ID:GO:0000956
C=173; O=9; E=1.49; R=6.04; rawP=1.85e-05; adjP=0.0018
Index	UserID	Value	Gene Symbol	Gene Name	EntrezGene	Ensembl
1	UBA52	NA	UBA52	ubiquitin A-52 residue ribosomal protein fusion product 1	7311	ENSG00000221983
2	EIF4B	NA	EIF4B	eukaryotic translation initiation factor 4B	1975	ENSG00000063046
3	RPS14	NA	RPS14	ribosomal protein S14	6208	ENSG00000164587
4	RPL14	NA	RPL14	ribosomal protein L14	9045	ENSG00000188846
5	RPS5	NA	RPS5	ribosomal protein S5	6193	ENSG00000083845
6	LSM4	NA	LSM4	LSM4 homolog, U6 small nuclear RNA associated (S. cerevisiae)	25804	ENSG00000130520
7	ZFP36L1	NA	ZFP36L1	zinc finger protein 36, C3H type-like 1	677	ENSG00000185650
8	FAU	NA	FAU	Finkel-Biskis-Reilly murine sarcoma virus (FBR-MuSV) ubiquitously expressed	2197	ENSG00000149806
9	RPS9	NA	RPS9	ribosomal protein S9	6203	ENSG00000170889
Database:biological process Name:mRNA catabolic process ID:GO:0006402
C=184; O=9; E=1.58; R=5.68; rawP=3.01e-05; adjP=0.0024
Index	UserID	Value	Gene Symbol	Gene Name	EntrezGene	Ensembl
1	UBA52	NA	UBA52	ubiquitin A-52 residue ribosomal protein fusion product 1	7311	ENSG00000221983
2	EIF4B	NA	EIF4B	eukaryotic translation initiation factor 4B	1975	ENSG00000063046
3	RPS14	NA	RPS14	ribosomal protein S14	6208	ENSG00000164587
4	RPL14	NA	RPL14	ribosomal protein L14	9045	ENSG00000188846
5	RPS5	NA	RPS5	ribosomal protein S5	6193	ENSG00000083845
6	LSM4	NA	LSM4	LSM4 homolog, U6 small nuclear RNA associated (S. cerevisiae)	25804	ENSG00000130520
7	ZFP36L1	NA	ZFP36L1	zinc finger protein 36, C3H type-like 1	677	ENSG00000185650
8	FAU	NA	FAU	Finkel-Biskis-Reilly murine sarcoma virus (FBR-MuSV) ubiquitously expressed	2197	ENSG00000149806
9	RPS9	NA	RPS9	ribosomal protein S9	6203	ENSG00000170889
Database:biological process Name:viral transcription ID:GO:0019083
C=152; O=8; E=1.31; R=6.11; rawP=5.04e-05; adjP=0.0029
Index	UserID	Value	Gene Symbol	Gene Name	EntrezGene	Ensembl
1	EP300	NA	EP300	E1A binding protein p300	2033	ENSG00000100393
2	UBA52	NA	UBA52	ubiquitin A-52 residue ribosomal protein fusion product 1	7311	ENSG00000221983
3	RPS14	NA	RPS14	ribosomal protein S14	6208	ENSG00000164587
4	RPL14	NA	RPL14	ribosomal protein L14	9045	ENSG00000188846
5	RPS5	NA	RPS5	ribosomal protein S5	6193	ENSG00000083845
6	RSF1	NA	RSF1	remodeling and spacing factor 1	51773	ENSG00000048649
7	FAU	NA	FAU	Finkel-Biskis-Reilly murine sarcoma virus (FBR-MuSV) ubiquitously expressed	2197	ENSG00000149806
8	RPS9	NA	RPS9	ribosomal protein S9	6203	ENSG00000170889
Database:biological process Name:viral genome expression ID:GO:0019080
C=152; O=8; E=1.31; R=6.11; rawP=5.04e-05; adjP=0.0029
Index	UserID	Value	Gene Symbol	Gene Name	EntrezGene	Ensembl
1	EP300	NA	EP300	E1A binding protein p300	2033	ENSG00000100393
2	UBA52	NA	UBA52	ubiquitin A-52 residue ribosomal protein fusion product 1	7311	ENSG00000221983
3	RPS14	NA	RPS14	ribosomal protein S14	6208	ENSG00000164587
4	RPL14	NA	RPL14	ribosomal protein L14	9045	ENSG00000188846
5	RPS5	NA	RPS5	ribosomal protein S5	6193	ENSG00000083845
6	RSF1	NA	RSF1	remodeling and spacing factor 1	51773	ENSG00000048649
7	FAU	NA	FAU	Finkel-Biskis-Reilly murine sarcoma virus (FBR-MuSV) ubiquitously expressed	2197	ENSG00000149806
8	RPS9	NA	RPS9	ribosomal protein S9	6203	ENSG00000170889
Database:biological process Name:viral infectious cycle ID:GO:0019058
C=221; O=9; E=1.90; R=4.73; rawP=0.0001; adjP=0.0033
Index	UserID	Value	Gene Symbol	Gene Name	EntrezGene	Ensembl
1	EP300	NA	EP300	E1A binding protein p300	2033	ENSG00000100393
2	UBA52	NA	UBA52	ubiquitin A-52 residue ribosomal protein fusion product 1	7311	ENSG00000221983
3	RPS14	NA	RPS14	ribosomal protein S14	6208	ENSG00000164587
4	RPL14	NA	RPL14	ribosomal protein L14	9045	ENSG00000188846
5	RPS5	NA	RPS5	ribosomal protein S5	6193	ENSG00000083845
6	RSF1	NA	RSF1	remodeling and spacing factor 1	51773	ENSG00000048649
7	FAU	NA	FAU	Finkel-Biskis-Reilly murine sarcoma virus (FBR-MuSV) ubiquitously expressed	2197	ENSG00000149806
8	RPS9	NA	RPS9	ribosomal protein S9	6203	ENSG00000170889
9	SLC25A6	NA	SLC25A6	solute carrier family 25 (mitochondrial carrier; adenine nucleotide translocator), member 6	293	ENSG00000169100
Database:biological process Name:translational termination ID:GO:0006415
C=91; O=6; E=0.78; R=7.66; rawP=0.0001; adjP=0.0033
Index	UserID	Value	Gene Symbol	Gene Name	EntrezGene	Ensembl
1	RPS5	NA	RPS5	ribosomal protein S5	6193	ENSG00000083845
2	UBA52	NA	UBA52	ubiquitin A-52 residue ribosomal protein fusion product 1	7311	ENSG00000221983
3	FAU	NA	FAU	Finkel-Biskis-Reilly murine sarcoma virus (FBR-MuSV) ubiquitously expressed	2197	ENSG00000149806
4	RPS14	NA	RPS14	ribosomal protein S14	6208	ENSG00000164587
5	RPS9	NA	RPS9	ribosomal protein S9	6203	ENSG00000170889
6	RPL14	NA	RPL14	ribosomal protein L14	9045	ENSG00000188846
Database:biological process Name:establishment of protein localization to organelle ID:GO:0072594
C=208; O=9; E=1.79; R=5.02; rawP=7.82e-05; adjP=0.0033
Index	UserID	Value	Gene Symbol	Gene Name	EntrezGene	Ensembl
1	UBA52	NA	UBA52	ubiquitin A-52 residue ribosomal protein fusion product 1	7311	ENSG00000221983
2	TOMM20	NA	TOMM20	translocase of outer mitochondrial membrane 20 homolog (yeast)	9804	ENSG00000173726
3	RPS14	NA	RPS14	ribosomal protein S14	6208	ENSG00000164587
4	RPL14	NA	RPL14	ribosomal protein L14	9045	ENSG00000188846
5	RPS5	NA	RPS5	ribosomal protein S5	6193	ENSG00000083845
6	TIMM17B	NA	TIMM17B	translocase of inner mitochondrial membrane 17 homolog B (yeast)	10245	ENSG00000126768
7	FAU	NA	FAU	Finkel-Biskis-Reilly murine sarcoma virus (FBR-MuSV) ubiquitously expressed	2197	ENSG00000149806
8	RPS9	NA	RPS9	ribosomal protein S9	6203	ENSG00000170889
9	SLC25A6	NA	SLC25A6	solute carrier family 25 (mitochondrial carrier; adenine nucleotide translocator), member 6	293	ENSG00000169100
Database:molecular function Name:structural constituent of ribosome ID:GO:0003735
C=157; O=9; E=1.30; R=6.90; rawP=6.39e-06; adjP=0.0005
Index	UserID	Value	Gene Symbol	Gene Name	EntrezGene	Ensembl
1	MRPS17	NA	MRPS17	mitochondrial ribosomal protein S17	51373	ENSG00000239789
2	UBA52	NA	UBA52	ubiquitin A-52 residue ribosomal protein fusion product 1	7311	ENSG00000221983
3	MRPL55	NA	MRPL55	mitochondrial ribosomal protein L55	128308	ENSG00000162910
4	RPL36AL	NA	RPL36AL	ribosomal protein L36a-like	6166	ENSG00000165502
5	RPS14	NA	RPS14	ribosomal protein S14	6208	ENSG00000164587
6	RPL14	NA	RPL14	ribosomal protein L14	9045	ENSG00000188846
7	RPS5	NA	RPS5	ribosomal protein S5	6193	ENSG00000083845
8	FAU	NA	FAU	Finkel-Biskis-Reilly murine sarcoma virus (FBR-MuSV) ubiquitously expressed	2197	ENSG00000149806
9	RPS9	NA	RPS9	ribosomal protein S9	6203	ENSG00000170889
Database:molecular function Name:RNA binding ID:GO:0003723
C=854; O=20; E=7.10; R=2.82; rawP=2.43e-05; adjP=0.0010
Index	UserID	Value	Gene Symbol	Gene Name	EntrezGene	Ensembl
1	MRPS17	NA	MRPS17	mitochondrial ribosomal protein S17	51373	ENSG00000239789
2	EIF4B	NA	EIF4B	eukaryotic translation initiation factor 4B	1975	ENSG00000063046
3	AARS2	NA	AARS2	alanyl-tRNA synthetase 2, mitochondrial (putative)	57505	ENSG00000124608
4	EIF3D	NA	EIF3D	eukaryotic translation initiation factor 3, subunit D	8664	ENSG00000100353
5	EIF4G3	NA	EIF4G3	eukaryotic translation initiation factor 4 gamma, 3	8672	ENSG00000075151
6	RPS5	NA	RPS5	ribosomal protein S5	6193	ENSG00000083845
7	ZFP36L1	NA	ZFP36L1	zinc finger protein 36, C3H type-like 1	677	ENSG00000185650
8	LSM4	NA	LSM4	LSM4 homolog, U6 small nuclear RNA associated (S. cerevisiae)	25804	ENSG00000130520
9	PUM2	NA	PUM2	pumilio homolog 2 (Drosophila)	23369	ENSG00000055917
10	NUFIP2	NA	NUFIP2	nuclear fragile X mental retardation protein interacting protein 2	57532	ENSG00000108256
11	NOVA1	NA	NOVA1	neuro-oncological ventral antigen 1	4857	ENSG00000139910
12	EIF3G	NA	EIF3G	eukaryotic translation initiation factor 3, subunit G	8666	ENSG00000130811
13	RPS9	NA	RPS9	ribosomal protein S9	6203	ENSG00000170889
14	EIF3H	NA	EIF3H	eukaryotic translation initiation factor 3, subunit H	8667	ENSG00000147677
15	ATXN2	NA	ATXN2	ataxin 2	6311	ENSG00000204842
16	RPS14	NA	RPS14	ribosomal protein S14	6208	ENSG00000164587
17	RPL14	NA	RPL14	ribosomal protein L14	9045	ENSG00000188846
18	RBMS1	NA	RBMS1	RNA binding motif, single stranded interacting protein 1	5937	ENSG00000153250
19	AIMP1	NA	AIMP1	aminoacyl tRNA synthetase complex-interacting multifunctional protein 1	9255	ENSG00000164022
20	FAU	NA	FAU	Finkel-Biskis-Reilly murine sarcoma virus (FBR-MuSV) ubiquitously expressed	2197	ENSG00000149806
Database:molecular function Name:translation initiation factor activity ID:GO:0003743
C=50; O=5; E=0.42; R=12.03; rawP=5.75e-05; adjP=0.0015
Index	UserID	Value	Gene Symbol	Gene Name	EntrezGene	Ensembl
1	EIF4G3	NA	EIF4G3	eukaryotic translation initiation factor 4 gamma, 3	8672	ENSG00000075151
2	EIF4B	NA	EIF4B	eukaryotic translation initiation factor 4B	1975	ENSG00000063046
3	EIF3G	NA	EIF3G	eukaryotic translation initiation factor 3, subunit G	8666	ENSG00000130811
4	EIF3H	NA	EIF3H	eukaryotic translation initiation factor 3, subunit H	8667	ENSG00000147677
5	EIF3D	NA	EIF3D	eukaryotic translation initiation factor 3, subunit D	8664	ENSG00000100353
Database:molecular function Name:translation factor activity, nucleic acid binding ID:GO:0008135
C=81; O=5; E=0.67; R=7.43; rawP=0.0006; adjP=0.0120
Index	UserID	Value	Gene Symbol	Gene Name	EntrezGene	Ensembl
1	EIF4G3	NA	EIF4G3	eukaryotic translation initiation factor 4 gamma, 3	8672	ENSG00000075151
2	EIF4B	NA	EIF4B	eukaryotic translation initiation factor 4B	1975	ENSG00000063046
3	EIF3G	NA	EIF3G	eukaryotic translation initiation factor 3, subunit G	8666	ENSG00000130811
4	EIF3H	NA	EIF3H	eukaryotic translation initiation factor 3, subunit H	8667	ENSG00000147677
5	EIF3D	NA	EIF3D	eukaryotic translation initiation factor 3, subunit D	8664	ENSG00000100353
Database:molecular function Name:acetyltransferase activity ID:GO:0016407
C=94; O=5; E=0.78; R=6.40; rawP=0.0011; adjP=0.0176
Index	UserID	Value	Gene Symbol	Gene Name	EntrezGene	Ensembl
1	ACAT1	NA	ACAT1	acetyl-CoA acetyltransferase 1	38	ENSG00000075239
2	NAT8L	NA	NAT8L	N-acetyltransferase 8-like (GCN5-related, putative)	339983	ENSG00000185818
3	EP300	NA	EP300	E1A binding protein p300	2033	ENSG00000100393
4	GCAT	NA	GCAT	glycine C-acetyltransferase	23464	ENSG00000100116
5	SAT1	NA	SAT1	spermidine/spermine N1-acetyltransferase 1	6303	ENSG00000130066
Database:molecular function Name:transferase activity, transferring acyl groups other than amino-acyl groups ID:GO:0016747
C=178; O=6; E=1.48; R=4.06; rawP=0.0037; adjP=0.0493
Index	UserID	Value	Gene Symbol	Gene Name	EntrezGene	Ensembl
1	ACAT1	NA	ACAT1	acetyl-CoA acetyltransferase 1	38	ENSG00000075239
2	NAT8L	NA	NAT8L	N-acetyltransferase 8-like (GCN5-related, putative)	339983	ENSG00000185818
3	EP300	NA	EP300	E1A binding protein p300	2033	ENSG00000100393
4	GCAT	NA	GCAT	glycine C-acetyltransferase	23464	ENSG00000100116
5	SAT1	NA	SAT1	spermidine/spermine N1-acetyltransferase 1	6303	ENSG00000130066
6	ACAA2	NA	ACAA2	acetyl-CoA acyltransferase 2	10449	ENSG00000167315
Database:cellular component Name:cytoplasmic part ID:GO:0044444
C=6772; O=90; E=53.21; R=1.69; rawP=1.06e-10; adjP=8.06e-09
Index	UserID	Value	Gene Symbol	Gene Name	EntrezGene	Ensembl
1	L2HGDH	NA	L2HGDH	L-2-hydroxyglutarate dehydrogenase	79944	ENSG00000087299
2	TOMM20	NA	TOMM20	translocase of outer mitochondrial membrane 20 homolog (yeast)	9804	ENSG00000173726
3	IL15	NA	IL15	interleukin 15	3600	ENSG00000164136
4	ATP6V1A	NA	ATP6V1A	ATPase, H+ transporting, lysosomal 70kDa, V1 subunit A	523	ENSG00000114573
5	CAMKK1	NA	CAMKK1	calcium/calmodulin-dependent protein kinase kinase 1, alpha	84254	ENSG00000004660
6	EIF3D	NA	EIF3D	eukaryotic translation initiation factor 3, subunit D	8664	ENSG00000100353
7	PDK4	NA	PDK4	pyruvate dehydrogenase kinase, isozyme 4	5166	ENSG00000004799
8	AARS2	NA	AARS2	alanyl-tRNA synthetase 2, mitochondrial (putative)	57505	ENSG00000124608
9	DGKA	NA	DGKA	diacylglycerol kinase, alpha 80kDa	1606	ENSG00000065357
10	MMADHC	NA	MMADHC	methylmalonic aciduria (cobalamin deficiency) cblD type, with homocystinuria	27249	ENSG00000168288
11	RPS5	NA	RPS5	ribosomal protein S5	6193	ENSG00000083845
12	CSNK2A1	NA	CSNK2A1	casein kinase 2, alpha 1 polypeptide	1457	ENSG00000101266
13	NUFIP2	NA	NUFIP2	nuclear fragile X mental retardation protein interacting protein 2	57532	ENSG00000108256
14	FKBP2	NA	FKBP2	FK506 binding protein 2, 13kDa	2286	ENSG00000173486
15	UQCRFS1	NA	UQCRFS1	ubiquinol-cytochrome c reductase, Rieske iron-sulfur polypeptide 1	7386	ENSG00000169021
16	SS18	NA	SS18	synovial sarcoma translocation, chromosome 18	6760	ENSG00000141380
17	PDE1A	NA	PDE1A	phosphodiesterase 1A, calmodulin-dependent	5136	ENSG00000115252
18	ACAA2	NA	ACAA2	acetyl-CoA acyltransferase 2	10449	ENSG00000167315
19	NFU1	NA	NFU1	NFU1 iron-sulfur cluster scaffold homolog (S. cerevisiae)	27247	ENSG00000169599
20	AHCYL1	NA	AHCYL1	adenosylhomocysteinase-like 1	10768	ENSG00000168710
21	ENO1	NA	ENO1	enolase 1, (alpha)	2023	ENSG00000074800
22	ANTXR2	NA	ANTXR2	anthrax toxin receptor 2	118429	ENSG00000163297
23	UBA52	NA	UBA52	ubiquitin A-52 residue ribosomal protein fusion product 1	7311	ENSG00000221983
24	HINT2	NA	HINT2	histidine triad nucleotide binding protein 2	84681	ENSG00000137133
25	SAT1	NA	SAT1	spermidine/spermine N1-acetyltransferase 1	6303	ENSG00000130066
26	ERP44	NA	ERP44	endoplasmic reticulum protein 44	23071	ENSG00000023318
27	TMEM147	NA	TMEM147	transmembrane protein 147	10430	ENSG00000105677
28	CADM1	NA	CADM1	cell adhesion molecule 1	23705	ENSG00000182985
29	CA5B	NA	CA5B	carbonic anhydrase VB, mitochondrial	11238	ENSG00000169239
30	C14orf166	NA	C14orf166	chromosome 14 open reading frame 166	51637	ENSG00000087302
31	EIF3G	NA	EIF3G	eukaryotic translation initiation factor 3, subunit G	8666	ENSG00000130811
32	RPS9	NA	RPS9	ribosomal protein S9	6203	ENSG00000170889
33	EIF3H	NA	EIF3H	eukaryotic translation initiation factor 3, subunit H	8667	ENSG00000147677
34	HSPE1	NA	HSPE1	heat shock 10kDa protein 1 (chaperonin 10)	3336	ENSG00000115541
35	MRPL55	NA	MRPL55	mitochondrial ribosomal protein L55	128308	ENSG00000162910
36	RPS14	NA	RPS14	ribosomal protein S14	6208	ENSG00000164587
37	STK16	NA	STK16	serine/threonine kinase 16	8576	ENSG00000115661
38	RPL14	NA	RPL14	ribosomal protein L14	9045	ENSG00000188846
39	CHMP4B	NA	CHMP4B	charged multivesicular body protein 4B	128866	ENSG00000101421
40	HS3ST3B1	NA	HS3ST3B1	heparan sulfate (glucosamine) 3-O-sulfotransferase 3B1	9953	ENSG00000125430
41	FAU	NA	FAU	Finkel-Biskis-Reilly murine sarcoma virus (FBR-MuSV) ubiquitously expressed	2197	ENSG00000149806
42	RRS1	NA	RRS1	RRS1 ribosome biogenesis regulator homolog (S. cerevisiae)	23212	ENSG00000179041
43	DYNC1LI2	NA	DYNC1LI2	dynein, cytoplasmic 1, light intermediate chain 2	1783	ENSG00000135720
44	SLC25A6	NA	SLC25A6	solute carrier family 25 (mitochondrial carrier; adenine nucleotide translocator), member 6	293	ENSG00000169100
45	TMEM33	NA	TMEM33	transmembrane protein 33	55161	ENSG00000109133
46	MTCH2	NA	MTCH2	mitochondrial carrier 2	23788	ENSG00000109919
47	GK	NA	GK	glycerol kinase	2710	ENSG00000198814
48	MRPS17	NA	MRPS17	mitochondrial ribosomal protein S17	51373	ENSG00000239789
49	AK2	NA	AK2	adenylate kinase 2	204	ENSG00000004455
50	GCAT	NA	GCAT	glycine C-acetyltransferase	23464	ENSG00000100116
51	FZD8	NA	FZD8	frizzled family receptor 8	8325	ENSG00000177283
52	NACA	NA	NACA	nascent polypeptide-associated complex alpha subunit	4666	ENSG00000196531
53	TAX1BP1	NA	TAX1BP1	Tax1 (human T-cell leukemia virus type I) binding protein 1	8887	ENSG00000106052
54	EIF4G3	NA	EIF4G3	eukaryotic translation initiation factor 4 gamma, 3	8672	ENSG00000075151
55	LSM4	NA	LSM4	LSM4 homolog, U6 small nuclear RNA associated (S. cerevisiae)	25804	ENSG00000130520
56	GALNT13	NA	GALNT13	UDP-N-acetyl-alpha-D-galactosamine:polypeptide N-acetylgalactosaminyltransferase 13 (GalNAc-T13)	114805	ENSG00000144278
57	ZFP36L1	NA	ZFP36L1	zinc finger protein 36, C3H type-like 1	677	ENSG00000185650
58	LIAS	NA	LIAS	lipoic acid synthetase	11019	ENSG00000121897
59	DDRGK1	NA	DDRGK1	DDRGK domain containing 1	65992	ENSG00000198171
60	THBS1	NA	THBS1	thrombospondin 1	7057	ENSG00000137801
61	PPIP5K1	NA	PPIP5K1	diphosphoinositol pentakisphosphate kinase 1	9677	ENSG00000168781
62	ATXN2	NA	ATXN2	ataxin 2	6311	ENSG00000204842
63	ADCK2	NA	ADCK2	aarF domain containing kinase 2	90956	ENSG00000133597
64	EMC3	NA	EMC3	ER membrane protein complex subunit 3	55831	ENSG00000125037
65	RRAS2	NA	RRAS2	related RAS viral (r-ras) oncogene homolog 2	22800	ENSG00000133818
66	CAV2	NA	CAV2	caveolin 2	858	ENSG00000105971
67	USP2	NA	USP2	ubiquitin specific peptidase 2	9099	ENSG00000036672
68	HSD17B8	NA	HSD17B8	hydroxysteroid (17-beta) dehydrogenase 8	7923	ENSG00000204228
69	EIF4B	NA	EIF4B	eukaryotic translation initiation factor 4B	1975	ENSG00000063046
70	RPL36AL	NA	RPL36AL	ribosomal protein L36a-like	6166	ENSG00000165502
71	MGST3	NA	MGST3	microsomal glutathione S-transferase 3	4259	ENSG00000143198
72	ABCB7	NA	ABCB7	ATP-binding cassette, sub-family B (MDR/TAP), member 7	22	ENSG00000131269
73	FERMT2	NA	FERMT2	fermitin family member 2	10979	ENSG00000073712
74	PUM2	NA	PUM2	pumilio homolog 2 (Drosophila)	23369	ENSG00000055917
75	ARSK	NA	ARSK	arylsulfatase family, member K	153642	ENSG00000164291
76	GOSR1	NA	GOSR1	golgi SNAP receptor complex member 1	9527	ENSG00000108587
77	C3orf58	NA	C3orf58	chromosome 3 open reading frame 58	205428	ENSG00000181744
78	DHX32	NA	DHX32	DEAH (Asp-Glu-Ala-His) box polypeptide 32	55760	ENSG00000089876
79	PFDN5	NA	PFDN5	prefoldin subunit 5	5204	ENSG00000123349
80	ARHGAP20	NA	ARHGAP20	Rho GTPase activating protein 20	57569	ENSG00000137727
81	PLOD2	NA	PLOD2	procollagen-lysine, 2-oxoglutarate 5-dioxygenase 2	5352	ENSG00000152952
82	ATL2	NA	ATL2	atlastin GTPase 2	64225	ENSG00000119787
83	NAT8L	NA	NAT8L	N-acetyltransferase 8-like (GCN5-related, putative)	339983	ENSG00000185818
84	ACAT1	NA	ACAT1	acetyl-CoA acetyltransferase 1	38	ENSG00000075239
85	TIMM17B	NA	TIMM17B	translocase of inner mitochondrial membrane 17 homolog B (yeast)	10245	ENSG00000126768
86	UCP1	NA	UCP1	uncoupling protein 1 (mitochondrial, proton carrier)	7350	ENSG00000109424
87	AIMP1	NA	AIMP1	aminoacyl tRNA synthetase complex-interacting multifunctional protein 1	9255	ENSG00000164022
88	PTP4A2	NA	PTP4A2	protein tyrosine phosphatase type IVA, member 2	8073	ENSG00000184007
89	FNBP1L	NA	FNBP1L	formin binding protein 1-like	54874	ENSG00000137942
90	HIBADH	NA	HIBADH	3-hydroxyisobutyrate dehydrogenase	11112	ENSG00000106049
Database:cellular component Name:intracellular part ID:GO:0044424
C=12237; O=124; E=96.16; R=1.29; rawP=1.76e-09; adjP=4.81e-08
Index	UserID	Value	Gene Symbol	Gene Name	EntrezGene	Ensembl
1	EP300	NA	EP300	E1A binding protein p300	2033	ENSG00000100393
2	L2HGDH	NA	L2HGDH	L-2-hydroxyglutarate dehydrogenase	79944	ENSG00000087299
3	TOMM20	NA	TOMM20	translocase of outer mitochondrial membrane 20 homolog (yeast)	9804	ENSG00000173726
4	IL15	NA	IL15	interleukin 15	3600	ENSG00000164136
5	ATP6V1A	NA	ATP6V1A	ATPase, H+ transporting, lysosomal 70kDa, V1 subunit A	523	ENSG00000114573
6	CAMKK1	NA	CAMKK1	calcium/calmodulin-dependent protein kinase kinase 1, alpha	84254	ENSG00000004660
7	EIF3D	NA	EIF3D	eukaryotic translation initiation factor 3, subunit D	8664	ENSG00000100353
8	PDK4	NA	PDK4	pyruvate dehydrogenase kinase, isozyme 4	5166	ENSG00000004799
9	AARS2	NA	AARS2	alanyl-tRNA synthetase 2, mitochondrial (putative)	57505	ENSG00000124608
10	OLA1	NA	OLA1	Obg-like ATPase 1	29789	ENSG00000138430
11	DGKA	NA	DGKA	diacylglycerol kinase, alpha 80kDa	1606	ENSG00000065357
12	MMADHC	NA	MMADHC	methylmalonic aciduria (cobalamin deficiency) cblD type, with homocystinuria	27249	ENSG00000168288
13	RPS5	NA	RPS5	ribosomal protein S5	6193	ENSG00000083845
14	CSNK2A1	NA	CSNK2A1	casein kinase 2, alpha 1 polypeptide	1457	ENSG00000101266
15	PLXNA1	NA	PLXNA1	plexin A1	5361	ENSG00000114554
16	NUFIP2	NA	NUFIP2	nuclear fragile X mental retardation protein interacting protein 2	57532	ENSG00000108256
17	FKBP2	NA	FKBP2	FK506 binding protein 2, 13kDa	2286	ENSG00000173486
18	NOVA1	NA	NOVA1	neuro-oncological ventral antigen 1	4857	ENSG00000139910
19	DDX27	NA	DDX27	DEAD (Asp-Glu-Ala-Asp) box polypeptide 27	55661	ENSG00000124228
20	JUND	NA	JUND	jun D proto-oncogene	3727	ENSG00000130522
21	UQCRFS1	NA	UQCRFS1	ubiquinol-cytochrome c reductase, Rieske iron-sulfur polypeptide 1	7386	ENSG00000169021
22	SS18	NA	SS18	synovial sarcoma translocation, chromosome 18	6760	ENSG00000141380
23	PDE1A	NA	PDE1A	phosphodiesterase 1A, calmodulin-dependent	5136	ENSG00000115252
24	LMO4	NA	LMO4	LIM domain only 4	8543	ENSG00000143013
25	AOX1	NA	AOX1	aldehyde oxidase 1	316	ENSG00000138356
26	ACAA2	NA	ACAA2	acetyl-CoA acyltransferase 2	10449	ENSG00000167315
27	WIZ	NA	WIZ	widely interspaced zinc finger motifs	58525	ENSG00000011451
28	NFU1	NA	NFU1	NFU1 iron-sulfur cluster scaffold homolog (S. cerevisiae)	27247	ENSG00000169599
29	AHCYL1	NA	AHCYL1	adenosylhomocysteinase-like 1	10768	ENSG00000168710
30	ENO1	NA	ENO1	enolase 1, (alpha)	2023	ENSG00000074800
31	ANTXR2	NA	ANTXR2	anthrax toxin receptor 2	118429	ENSG00000163297
32	UBA52	NA	UBA52	ubiquitin A-52 residue ribosomal protein fusion product 1	7311	ENSG00000221983
33	MARK1	NA	MARK1	MAP/microtubule affinity-regulating kinase 1	4139	ENSG00000116141
34	HINT2	NA	HINT2	histidine triad nucleotide binding protein 2	84681	ENSG00000137133
35	ASUN	NA	ASUN	asunder, spermatogenesis regulator homolog (Drosphila)	55726	ENSG00000064102
36	SAT1	NA	SAT1	spermidine/spermine N1-acetyltransferase 1	6303	ENSG00000130066
37	RASSF5	NA	RASSF5	Ras association (RalGDS/AF-6) domain family member 5	83593	ENSG00000136653
38	ERP44	NA	ERP44	endoplasmic reticulum protein 44	23071	ENSG00000023318
39	TMEM147	NA	TMEM147	transmembrane protein 147	10430	ENSG00000105677
40	CADM1	NA	CADM1	cell adhesion molecule 1	23705	ENSG00000182985
41	GTF2A2	NA	GTF2A2	general transcription factor IIA, 2, 12kDa	2958	ENSG00000140307
42	CA5B	NA	CA5B	carbonic anhydrase VB, mitochondrial	11238	ENSG00000169239
43	C14orf166	NA	C14orf166	chromosome 14 open reading frame 166	51637	ENSG00000087302
44	EIF3G	NA	EIF3G	eukaryotic translation initiation factor 3, subunit G	8666	ENSG00000130811
45	RPS9	NA	RPS9	ribosomal protein S9	6203	ENSG00000170889
46	EIF3H	NA	EIF3H	eukaryotic translation initiation factor 3, subunit H	8667	ENSG00000147677
47	ZNF281	NA	ZNF281	zinc finger protein 281	23528	ENSG00000162702
48	HSPE1	NA	HSPE1	heat shock 10kDa protein 1 (chaperonin 10)	3336	ENSG00000115541
49	MRPL55	NA	MRPL55	mitochondrial ribosomal protein L55	128308	ENSG00000162910
50	RPS14	NA	RPS14	ribosomal protein S14	6208	ENSG00000164587
51	STK16	NA	STK16	serine/threonine kinase 16	8576	ENSG00000115661
52	RPL14	NA	RPL14	ribosomal protein L14	9045	ENSG00000188846
53	RBMS1	NA	RBMS1	RNA binding motif, single stranded interacting protein 1	5937	ENSG00000153250
54	CHMP4B	NA	CHMP4B	charged multivesicular body protein 4B	128866	ENSG00000101421
55	NFKBIZ	NA	NFKBIZ	nuclear factor of kappa light polypeptide gene enhancer in B-cells inhibitor, zeta	64332	ENSG00000144802
56	HS3ST3B1	NA	HS3ST3B1	heparan sulfate (glucosamine) 3-O-sulfotransferase 3B1	9953	ENSG00000125430
57	BTF3	NA	BTF3	basic transcription factor 3	689	ENSG00000145741
58	FAU	NA	FAU	Finkel-Biskis-Reilly murine sarcoma virus (FBR-MuSV) ubiquitously expressed	2197	ENSG00000149806
59	RRS1	NA	RRS1	RRS1 ribosome biogenesis regulator homolog (S. cerevisiae)	23212	ENSG00000179041
60	DYNC1LI2	NA	DYNC1LI2	dynein, cytoplasmic 1, light intermediate chain 2	1783	ENSG00000135720
61	SLC25A6	NA	SLC25A6	solute carrier family 25 (mitochondrial carrier; adenine nucleotide translocator), member 6	293	ENSG00000169100
62	HEY1	NA	HEY1	hairy/enhancer-of-split related with YRPW motif 1	23462	ENSG00000164683
63	TMEM33	NA	TMEM33	transmembrane protein 33	55161	ENSG00000109133
64	MIF	NA	MIF	macrophage migration inhibitory factor (glycosylation-inhibiting factor)	4282	ENSG00000240972
65	MTCH2	NA	MTCH2	mitochondrial carrier 2	23788	ENSG00000109919
66	VIPR1	NA	VIPR1	vasoactive intestinal peptide receptor 1	7433	ENSG00000114812
67	GK	NA	GK	glycerol kinase	2710	ENSG00000198814
68	NSMCE4A	NA	NSMCE4A	non-SMC element 4 homolog A (S. cerevisiae)	54780	ENSG00000107672
69	MRPS17	NA	MRPS17	mitochondrial ribosomal protein S17	51373	ENSG00000239789
70	AK2	NA	AK2	adenylate kinase 2	204	ENSG00000004455
71	GCAT	NA	GCAT	glycine C-acetyltransferase	23464	ENSG00000100116
72	FZD8	NA	FZD8	frizzled family receptor 8	8325	ENSG00000177283
73	NACA	NA	NACA	nascent polypeptide-associated complex alpha subunit	4666	ENSG00000196531
74	TAX1BP1	NA	TAX1BP1	Tax1 (human T-cell leukemia virus type I) binding protein 1	8887	ENSG00000106052
75	ZNF513	NA	ZNF513	zinc finger protein 513	130557	ENSG00000163795
76	EIF4G3	NA	EIF4G3	eukaryotic translation initiation factor 4 gamma, 3	8672	ENSG00000075151
77	LSM4	NA	LSM4	LSM4 homolog, U6 small nuclear RNA associated (S. cerevisiae)	25804	ENSG00000130520
78	NEMF	NA	NEMF	nuclear export mediator factor	9147	ENSG00000165525
79	GALNT13	NA	GALNT13	UDP-N-acetyl-alpha-D-galactosamine:polypeptide N-acetylgalactosaminyltransferase 13 (GalNAc-T13)	114805	ENSG00000144278
80	ZFP36L1	NA	ZFP36L1	zinc finger protein 36, C3H type-like 1	677	ENSG00000185650
81	LIAS	NA	LIAS	lipoic acid synthetase	11019	ENSG00000121897
82	RSF1	NA	RSF1	remodeling and spacing factor 1	51773	ENSG00000048649
83	FBXL4	NA	FBXL4	F-box and leucine-rich repeat protein 4	26235	ENSG00000112234
84	DDRGK1	NA	DDRGK1	DDRGK domain containing 1	65992	ENSG00000198171
85	THBS1	NA	THBS1	thrombospondin 1	7057	ENSG00000137801
86	PTGER3	NA	PTGER3	prostaglandin E receptor 3 (subtype EP3)	5733	ENSG00000050628
87	PPIP5K1	NA	PPIP5K1	diphosphoinositol pentakisphosphate kinase 1	9677	ENSG00000168781
88	ATXN2	NA	ATXN2	ataxin 2	6311	ENSG00000204842
89	ADCK2	NA	ADCK2	aarF domain containing kinase 2	90956	ENSG00000133597
90	FLI1	NA	FLI1	Friend leukemia virus integration 1	2313	ENSG00000151702
91	HIST1H2BH	NA	HIST1H2BH	histone cluster 1, H2bh	8345	ENSG00000197459
92	EMC3	NA	EMC3	ER membrane protein complex subunit 3	55831	ENSG00000125037
93	RRAS2	NA	RRAS2	related RAS viral (r-ras) oncogene homolog 2	22800	ENSG00000133818
94	CAV2	NA	CAV2	caveolin 2	858	ENSG00000105971
95	DDHD1	NA	DDHD1	DDHD domain containing 1	80821	ENSG00000100523
96	HIST1H2BB	NA	HIST1H2BB	histone cluster 1, H2bb	3018	ENSG00000196226
97	USP2	NA	USP2	ubiquitin specific peptidase 2	9099	ENSG00000036672
98	HSD17B8	NA	HSD17B8	hydroxysteroid (17-beta) dehydrogenase 8	7923	ENSG00000204228
99	EIF4B	NA	EIF4B	eukaryotic translation initiation factor 4B	1975	ENSG00000063046
100	RPL36AL	NA	RPL36AL	ribosomal protein L36a-like	6166	ENSG00000165502
101	ELL2	NA	ELL2	elongation factor, RNA polymerase II, 2	22936	ENSG00000118985
102	MGST3	NA	MGST3	microsomal glutathione S-transferase 3	4259	ENSG00000143198
103	ABCB7	NA	ABCB7	ATP-binding cassette, sub-family B (MDR/TAP), member 7	22	ENSG00000131269
104	FERMT2	NA	FERMT2	fermitin family member 2	10979	ENSG00000073712
105	PUM2	NA	PUM2	pumilio homolog 2 (Drosophila)	23369	ENSG00000055917
106	ARSK	NA	ARSK	arylsulfatase family, member K	153642	ENSG00000164291
107	GOSR1	NA	GOSR1	golgi SNAP receptor complex member 1	9527	ENSG00000108587
108	C3orf58	NA	C3orf58	chromosome 3 open reading frame 58	205428	ENSG00000181744
109	DHX32	NA	DHX32	DEAH (Asp-Glu-Ala-His) box polypeptide 32	55760	ENSG00000089876
110	CEBPB	NA	CEBPB	CCAAT/enhancer binding protein (C/EBP), beta	1051	ENSG00000172216
111	PFDN5	NA	PFDN5	prefoldin subunit 5	5204	ENSG00000123349
112	ARHGAP20	NA	ARHGAP20	Rho GTPase activating protein 20	57569	ENSG00000137727
113	PLOD2	NA	PLOD2	procollagen-lysine, 2-oxoglutarate 5-dioxygenase 2	5352	ENSG00000152952
114	ATL2	NA	ATL2	atlastin GTPase 2	64225	ENSG00000119787
115	NAT8L	NA	NAT8L	N-acetyltransferase 8-like (GCN5-related, putative)	339983	ENSG00000185818
116	ACAT1	NA	ACAT1	acetyl-CoA acetyltransferase 1	38	ENSG00000075239
117	NR4A2	NA	NR4A2	nuclear receptor subfamily 4, group A, member 2	4929	ENSG00000153234
118	TIMM17B	NA	TIMM17B	translocase of inner mitochondrial membrane 17 homolog B (yeast)	10245	ENSG00000126768
119	UCP1	NA	UCP1	uncoupling protein 1 (mitochondrial, proton carrier)	7350	ENSG00000109424
120	AIMP1	NA	AIMP1	aminoacyl tRNA synthetase complex-interacting multifunctional protein 1	9255	ENSG00000164022
121	PTP4A2	NA	PTP4A2	protein tyrosine phosphatase type IVA, member 2	8073	ENSG00000184007
122	FNBP1L	NA	FNBP1L	formin binding protein 1-like	54874	ENSG00000137942
123	CSRP2	NA	CSRP2	cysteine and glycine-rich protein 2	1466	ENSG00000175183
124	HIBADH	NA	HIBADH	3-hydroxyisobutyrate dehydrogenase	11112	ENSG00000106049
Database:cellular component Name:cytoplasm ID:GO:0005737
C=9130; O=105; E=71.74; R=1.46; rawP=1.90e-09; adjP=4.81e-08
Index	UserID	Value	Gene Symbol	Gene Name	EntrezGene	Ensembl
1	EP300	NA	EP300	E1A binding protein p300	2033	ENSG00000100393
2	L2HGDH	NA	L2HGDH	L-2-hydroxyglutarate dehydrogenase	79944	ENSG00000087299
3	TOMM20	NA	TOMM20	translocase of outer mitochondrial membrane 20 homolog (yeast)	9804	ENSG00000173726
4	IL15	NA	IL15	interleukin 15	3600	ENSG00000164136
5	ATP6V1A	NA	ATP6V1A	ATPase, H+ transporting, lysosomal 70kDa, V1 subunit A	523	ENSG00000114573
6	CAMKK1	NA	CAMKK1	calcium/calmodulin-dependent protein kinase kinase 1, alpha	84254	ENSG00000004660
7	EIF3D	NA	EIF3D	eukaryotic translation initiation factor 3, subunit D	8664	ENSG00000100353
8	PDK4	NA	PDK4	pyruvate dehydrogenase kinase, isozyme 4	5166	ENSG00000004799
9	AARS2	NA	AARS2	alanyl-tRNA synthetase 2, mitochondrial (putative)	57505	ENSG00000124608
10	OLA1	NA	OLA1	Obg-like ATPase 1	29789	ENSG00000138430
11	DGKA	NA	DGKA	diacylglycerol kinase, alpha 80kDa	1606	ENSG00000065357
12	MMADHC	NA	MMADHC	methylmalonic aciduria (cobalamin deficiency) cblD type, with homocystinuria	27249	ENSG00000168288
13	RPS5	NA	RPS5	ribosomal protein S5	6193	ENSG00000083845
14	CSNK2A1	NA	CSNK2A1	casein kinase 2, alpha 1 polypeptide	1457	ENSG00000101266
15	PLXNA1	NA	PLXNA1	plexin A1	5361	ENSG00000114554
16	NUFIP2	NA	NUFIP2	nuclear fragile X mental retardation protein interacting protein 2	57532	ENSG00000108256
17	FKBP2	NA	FKBP2	FK506 binding protein 2, 13kDa	2286	ENSG00000173486
18	UQCRFS1	NA	UQCRFS1	ubiquinol-cytochrome c reductase, Rieske iron-sulfur polypeptide 1	7386	ENSG00000169021
19	SS18	NA	SS18	synovial sarcoma translocation, chromosome 18	6760	ENSG00000141380
20	PDE1A	NA	PDE1A	phosphodiesterase 1A, calmodulin-dependent	5136	ENSG00000115252
21	AOX1	NA	AOX1	aldehyde oxidase 1	316	ENSG00000138356
22	ACAA2	NA	ACAA2	acetyl-CoA acyltransferase 2	10449	ENSG00000167315
23	NFU1	NA	NFU1	NFU1 iron-sulfur cluster scaffold homolog (S. cerevisiae)	27247	ENSG00000169599
24	AHCYL1	NA	AHCYL1	adenosylhomocysteinase-like 1	10768	ENSG00000168710
25	ENO1	NA	ENO1	enolase 1, (alpha)	2023	ENSG00000074800
26	ANTXR2	NA	ANTXR2	anthrax toxin receptor 2	118429	ENSG00000163297
27	UBA52	NA	UBA52	ubiquitin A-52 residue ribosomal protein fusion product 1	7311	ENSG00000221983
28	MARK1	NA	MARK1	MAP/microtubule affinity-regulating kinase 1	4139	ENSG00000116141
29	HINT2	NA	HINT2	histidine triad nucleotide binding protein 2	84681	ENSG00000137133
30	ASUN	NA	ASUN	asunder, spermatogenesis regulator homolog (Drosphila)	55726	ENSG00000064102
31	SAT1	NA	SAT1	spermidine/spermine N1-acetyltransferase 1	6303	ENSG00000130066
32	RASSF5	NA	RASSF5	Ras association (RalGDS/AF-6) domain family member 5	83593	ENSG00000136653
33	ERP44	NA	ERP44	endoplasmic reticulum protein 44	23071	ENSG00000023318
34	TMEM147	NA	TMEM147	transmembrane protein 147	10430	ENSG00000105677
35	CADM1	NA	CADM1	cell adhesion molecule 1	23705	ENSG00000182985
36	CA5B	NA	CA5B	carbonic anhydrase VB, mitochondrial	11238	ENSG00000169239
37	C14orf166	NA	C14orf166	chromosome 14 open reading frame 166	51637	ENSG00000087302
38	EIF3G	NA	EIF3G	eukaryotic translation initiation factor 3, subunit G	8666	ENSG00000130811
39	RPS9	NA	RPS9	ribosomal protein S9	6203	ENSG00000170889
40	EIF3H	NA	EIF3H	eukaryotic translation initiation factor 3, subunit H	8667	ENSG00000147677
41	HSPE1	NA	HSPE1	heat shock 10kDa protein 1 (chaperonin 10)	3336	ENSG00000115541
42	MRPL55	NA	MRPL55	mitochondrial ribosomal protein L55	128308	ENSG00000162910
43	RPS14	NA	RPS14	ribosomal protein S14	6208	ENSG00000164587
44	STK16	NA	STK16	serine/threonine kinase 16	8576	ENSG00000115661
45	RPL14	NA	RPL14	ribosomal protein L14	9045	ENSG00000188846
46	CHMP4B	NA	CHMP4B	charged multivesicular body protein 4B	128866	ENSG00000101421
47	HS3ST3B1	NA	HS3ST3B1	heparan sulfate (glucosamine) 3-O-sulfotransferase 3B1	9953	ENSG00000125430
48	FAU	NA	FAU	Finkel-Biskis-Reilly murine sarcoma virus (FBR-MuSV) ubiquitously expressed	2197	ENSG00000149806
49	RRS1	NA	RRS1	RRS1 ribosome biogenesis regulator homolog (S. cerevisiae)	23212	ENSG00000179041
50	DYNC1LI2	NA	DYNC1LI2	dynein, cytoplasmic 1, light intermediate chain 2	1783	ENSG00000135720
51	SLC25A6	NA	SLC25A6	solute carrier family 25 (mitochondrial carrier; adenine nucleotide translocator), member 6	293	ENSG00000169100
52	HEY1	NA	HEY1	hairy/enhancer-of-split related with YRPW motif 1	23462	ENSG00000164683
53	TMEM33	NA	TMEM33	transmembrane protein 33	55161	ENSG00000109133
54	MIF	NA	MIF	macrophage migration inhibitory factor (glycosylation-inhibiting factor)	4282	ENSG00000240972
55	MTCH2	NA	MTCH2	mitochondrial carrier 2	23788	ENSG00000109919
56	VIPR1	NA	VIPR1	vasoactive intestinal peptide receptor 1	7433	ENSG00000114812
57	GK	NA	GK	glycerol kinase	2710	ENSG00000198814
58	MRPS17	NA	MRPS17	mitochondrial ribosomal protein S17	51373	ENSG00000239789
59	AK2	NA	AK2	adenylate kinase 2	204	ENSG00000004455
60	GCAT	NA	GCAT	glycine C-acetyltransferase	23464	ENSG00000100116
61	FZD8	NA	FZD8	frizzled family receptor 8	8325	ENSG00000177283
62	NACA	NA	NACA	nascent polypeptide-associated complex alpha subunit	4666	ENSG00000196531
63	TAX1BP1	NA	TAX1BP1	Tax1 (human T-cell leukemia virus type I) binding protein 1	8887	ENSG00000106052
64	EIF4G3	NA	EIF4G3	eukaryotic translation initiation factor 4 gamma, 3	8672	ENSG00000075151
65	LSM4	NA	LSM4	LSM4 homolog, U6 small nuclear RNA associated (S. cerevisiae)	25804	ENSG00000130520
66	NEMF	NA	NEMF	nuclear export mediator factor	9147	ENSG00000165525
67	GALNT13	NA	GALNT13	UDP-N-acetyl-alpha-D-galactosamine:polypeptide N-acetylgalactosaminyltransferase 13 (GalNAc-T13)	114805	ENSG00000144278
68	ZFP36L1	NA	ZFP36L1	zinc finger protein 36, C3H type-like 1	677	ENSG00000185650
69	LIAS	NA	LIAS	lipoic acid synthetase	11019	ENSG00000121897
70	FBXL4	NA	FBXL4	F-box and leucine-rich repeat protein 4	26235	ENSG00000112234
71	DDRGK1	NA	DDRGK1	DDRGK domain containing 1	65992	ENSG00000198171
72	THBS1	NA	THBS1	thrombospondin 1	7057	ENSG00000137801
73	PPIP5K1	NA	PPIP5K1	diphosphoinositol pentakisphosphate kinase 1	9677	ENSG00000168781
74	ATXN2	NA	ATXN2	ataxin 2	6311	ENSG00000204842
75	ADCK2	NA	ADCK2	aarF domain containing kinase 2	90956	ENSG00000133597
76	EMC3	NA	EMC3	ER membrane protein complex subunit 3	55831	ENSG00000125037
77	RRAS2	NA	RRAS2	related RAS viral (r-ras) oncogene homolog 2	22800	ENSG00000133818
78	CAV2	NA	CAV2	caveolin 2	858	ENSG00000105971
79	DDHD1	NA	DDHD1	DDHD domain containing 1	80821	ENSG00000100523
80	USP2	NA	USP2	ubiquitin specific peptidase 2	9099	ENSG00000036672
81	HSD17B8	NA	HSD17B8	hydroxysteroid (17-beta) dehydrogenase 8	7923	ENSG00000204228
82	EIF4B	NA	EIF4B	eukaryotic translation initiation factor 4B	1975	ENSG00000063046
83	RPL36AL	NA	RPL36AL	ribosomal protein L36a-like	6166	ENSG00000165502
84	MGST3	NA	MGST3	microsomal glutathione S-transferase 3	4259	ENSG00000143198
85	ABCB7	NA	ABCB7	ATP-binding cassette, sub-family B (MDR/TAP), member 7	22	ENSG00000131269
86	FERMT2	NA	FERMT2	fermitin family member 2	10979	ENSG00000073712
87	PUM2	NA	PUM2	pumilio homolog 2 (Drosophila)	23369	ENSG00000055917
88	ARSK	NA	ARSK	arylsulfatase family, member K	153642	ENSG00000164291
89	GOSR1	NA	GOSR1	golgi SNAP receptor complex member 1	9527	ENSG00000108587
90	C3orf58	NA	C3orf58	chromosome 3 open reading frame 58	205428	ENSG00000181744
91	DHX32	NA	DHX32	DEAH (Asp-Glu-Ala-His) box polypeptide 32	55760	ENSG00000089876
92	CEBPB	NA	CEBPB	CCAAT/enhancer binding protein (C/EBP), beta	1051	ENSG00000172216
93	PFDN5	NA	PFDN5	prefoldin subunit 5	5204	ENSG00000123349
94	ARHGAP20	NA	ARHGAP20	Rho GTPase activating protein 20	57569	ENSG00000137727
95	PLOD2	NA	PLOD2	procollagen-lysine, 2-oxoglutarate 5-dioxygenase 2	5352	ENSG00000152952
96	ATL2	NA	ATL2	atlastin GTPase 2	64225	ENSG00000119787
97	NAT8L	NA	NAT8L	N-acetyltransferase 8-like (GCN5-related, putative)	339983	ENSG00000185818
98	ACAT1	NA	ACAT1	acetyl-CoA acetyltransferase 1	38	ENSG00000075239
99	NR4A2	NA	NR4A2	nuclear receptor subfamily 4, group A, member 2	4929	ENSG00000153234
100	TIMM17B	NA	TIMM17B	translocase of inner mitochondrial membrane 17 homolog B (yeast)	10245	ENSG00000126768
101	UCP1	NA	UCP1	uncoupling protein 1 (mitochondrial, proton carrier)	7350	ENSG00000109424
102	AIMP1	NA	AIMP1	aminoacyl tRNA synthetase complex-interacting multifunctional protein 1	9255	ENSG00000164022
103	PTP4A2	NA	PTP4A2	protein tyrosine phosphatase type IVA, member 2	8073	ENSG00000184007
104	FNBP1L	NA	FNBP1L	formin binding protein 1-like	54874	ENSG00000137942
105	HIBADH	NA	HIBADH	3-hydroxyisobutyrate dehydrogenase	11112	ENSG00000106049
Database:cellular component Name:intracellular ID:GO:0005622
C=12564; O=125; E=98.73; R=1.27; rawP=5.16e-09; adjP=9.80e-08
Index	UserID	Value	Gene Symbol	Gene Name	EntrezGene	Ensembl
1	EP300	NA	EP300	E1A binding protein p300	2033	ENSG00000100393
2	L2HGDH	NA	L2HGDH	L-2-hydroxyglutarate dehydrogenase	79944	ENSG00000087299
3	TOMM20	NA	TOMM20	translocase of outer mitochondrial membrane 20 homolog (yeast)	9804	ENSG00000173726
4	IL15	NA	IL15	interleukin 15	3600	ENSG00000164136
5	ATP6V1A	NA	ATP6V1A	ATPase, H+ transporting, lysosomal 70kDa, V1 subunit A	523	ENSG00000114573
6	CAMKK1	NA	CAMKK1	calcium/calmodulin-dependent protein kinase kinase 1, alpha	84254	ENSG00000004660
7	EIF3D	NA	EIF3D	eukaryotic translation initiation factor 3, subunit D	8664	ENSG00000100353
8	PDK4	NA	PDK4	pyruvate dehydrogenase kinase, isozyme 4	5166	ENSG00000004799
9	AARS2	NA	AARS2	alanyl-tRNA synthetase 2, mitochondrial (putative)	57505	ENSG00000124608
10	OLA1	NA	OLA1	Obg-like ATPase 1	29789	ENSG00000138430
11	DGKA	NA	DGKA	diacylglycerol kinase, alpha 80kDa	1606	ENSG00000065357
12	MMADHC	NA	MMADHC	methylmalonic aciduria (cobalamin deficiency) cblD type, with homocystinuria	27249	ENSG00000168288
13	RPS5	NA	RPS5	ribosomal protein S5	6193	ENSG00000083845
14	CSNK2A1	NA	CSNK2A1	casein kinase 2, alpha 1 polypeptide	1457	ENSG00000101266
15	PLXNA1	NA	PLXNA1	plexin A1	5361	ENSG00000114554
16	NUFIP2	NA	NUFIP2	nuclear fragile X mental retardation protein interacting protein 2	57532	ENSG00000108256
17	FKBP2	NA	FKBP2	FK506 binding protein 2, 13kDa	2286	ENSG00000173486
18	NOVA1	NA	NOVA1	neuro-oncological ventral antigen 1	4857	ENSG00000139910
19	DDX27	NA	DDX27	DEAD (Asp-Glu-Ala-Asp) box polypeptide 27	55661	ENSG00000124228
20	JUND	NA	JUND	jun D proto-oncogene	3727	ENSG00000130522
21	UQCRFS1	NA	UQCRFS1	ubiquinol-cytochrome c reductase, Rieske iron-sulfur polypeptide 1	7386	ENSG00000169021
22	SS18	NA	SS18	synovial sarcoma translocation, chromosome 18	6760	ENSG00000141380
23	PDE1A	NA	PDE1A	phosphodiesterase 1A, calmodulin-dependent	5136	ENSG00000115252
24	LMO4	NA	LMO4	LIM domain only 4	8543	ENSG00000143013
25	AOX1	NA	AOX1	aldehyde oxidase 1	316	ENSG00000138356
26	ACAA2	NA	ACAA2	acetyl-CoA acyltransferase 2	10449	ENSG00000167315
27	WIZ	NA	WIZ	widely interspaced zinc finger motifs	58525	ENSG00000011451
28	NFU1	NA	NFU1	NFU1 iron-sulfur cluster scaffold homolog (S. cerevisiae)	27247	ENSG00000169599
29	AHCYL1	NA	AHCYL1	adenosylhomocysteinase-like 1	10768	ENSG00000168710
30	ENO1	NA	ENO1	enolase 1, (alpha)	2023	ENSG00000074800
31	ANTXR2	NA	ANTXR2	anthrax toxin receptor 2	118429	ENSG00000163297
32	UBA52	NA	UBA52	ubiquitin A-52 residue ribosomal protein fusion product 1	7311	ENSG00000221983
33	MARK1	NA	MARK1	MAP/microtubule affinity-regulating kinase 1	4139	ENSG00000116141
34	HINT2	NA	HINT2	histidine triad nucleotide binding protein 2	84681	ENSG00000137133
35	ASUN	NA	ASUN	asunder, spermatogenesis regulator homolog (Drosphila)	55726	ENSG00000064102
36	SAT1	NA	SAT1	spermidine/spermine N1-acetyltransferase 1	6303	ENSG00000130066
37	TBC1D20	NA	TBC1D20	TBC1 domain family, member 20	128637	ENSG00000125875
38	RASSF5	NA	RASSF5	Ras association (RalGDS/AF-6) domain family member 5	83593	ENSG00000136653
39	ERP44	NA	ERP44	endoplasmic reticulum protein 44	23071	ENSG00000023318
40	TMEM147	NA	TMEM147	transmembrane protein 147	10430	ENSG00000105677
41	CADM1	NA	CADM1	cell adhesion molecule 1	23705	ENSG00000182985
42	GTF2A2	NA	GTF2A2	general transcription factor IIA, 2, 12kDa	2958	ENSG00000140307
43	CA5B	NA	CA5B	carbonic anhydrase VB, mitochondrial	11238	ENSG00000169239
44	C14orf166	NA	C14orf166	chromosome 14 open reading frame 166	51637	ENSG00000087302
45	EIF3G	NA	EIF3G	eukaryotic translation initiation factor 3, subunit G	8666	ENSG00000130811
46	RPS9	NA	RPS9	ribosomal protein S9	6203	ENSG00000170889
47	EIF3H	NA	EIF3H	eukaryotic translation initiation factor 3, subunit H	8667	ENSG00000147677
48	ZNF281	NA	ZNF281	zinc finger protein 281	23528	ENSG00000162702
49	HSPE1	NA	HSPE1	heat shock 10kDa protein 1 (chaperonin 10)	3336	ENSG00000115541
50	MRPL55	NA	MRPL55	mitochondrial ribosomal protein L55	128308	ENSG00000162910
51	RPS14	NA	RPS14	ribosomal protein S14	6208	ENSG00000164587
52	STK16	NA	STK16	serine/threonine kinase 16	8576	ENSG00000115661
53	RPL14	NA	RPL14	ribosomal protein L14	9045	ENSG00000188846
54	RBMS1	NA	RBMS1	RNA binding motif, single stranded interacting protein 1	5937	ENSG00000153250
55	CHMP4B	NA	CHMP4B	charged multivesicular body protein 4B	128866	ENSG00000101421
56	NFKBIZ	NA	NFKBIZ	nuclear factor of kappa light polypeptide gene enhancer in B-cells inhibitor, zeta	64332	ENSG00000144802
57	HS3ST3B1	NA	HS3ST3B1	heparan sulfate (glucosamine) 3-O-sulfotransferase 3B1	9953	ENSG00000125430
58	BTF3	NA	BTF3	basic transcription factor 3	689	ENSG00000145741
59	FAU	NA	FAU	Finkel-Biskis-Reilly murine sarcoma virus (FBR-MuSV) ubiquitously expressed	2197	ENSG00000149806
60	RRS1	NA	RRS1	RRS1 ribosome biogenesis regulator homolog (S. cerevisiae)	23212	ENSG00000179041
61	DYNC1LI2	NA	DYNC1LI2	dynein, cytoplasmic 1, light intermediate chain 2	1783	ENSG00000135720
62	SLC25A6	NA	SLC25A6	solute carrier family 25 (mitochondrial carrier; adenine nucleotide translocator), member 6	293	ENSG00000169100
63	HEY1	NA	HEY1	hairy/enhancer-of-split related with YRPW motif 1	23462	ENSG00000164683
64	TMEM33	NA	TMEM33	transmembrane protein 33	55161	ENSG00000109133
65	MIF	NA	MIF	macrophage migration inhibitory factor (glycosylation-inhibiting factor)	4282	ENSG00000240972
66	MTCH2	NA	MTCH2	mitochondrial carrier 2	23788	ENSG00000109919
67	VIPR1	NA	VIPR1	vasoactive intestinal peptide receptor 1	7433	ENSG00000114812
68	GK	NA	GK	glycerol kinase	2710	ENSG00000198814
69	NSMCE4A	NA	NSMCE4A	non-SMC element 4 homolog A (S. cerevisiae)	54780	ENSG00000107672
70	MRPS17	NA	MRPS17	mitochondrial ribosomal protein S17	51373	ENSG00000239789
71	AK2	NA	AK2	adenylate kinase 2	204	ENSG00000004455
72	GCAT	NA	GCAT	glycine C-acetyltransferase	23464	ENSG00000100116
73	FZD8	NA	FZD8	frizzled family receptor 8	8325	ENSG00000177283
74	NACA	NA	NACA	nascent polypeptide-associated complex alpha subunit	4666	ENSG00000196531
75	TAX1BP1	NA	TAX1BP1	Tax1 (human T-cell leukemia virus type I) binding protein 1	8887	ENSG00000106052
76	ZNF513	NA	ZNF513	zinc finger protein 513	130557	ENSG00000163795
77	EIF4G3	NA	EIF4G3	eukaryotic translation initiation factor 4 gamma, 3	8672	ENSG00000075151
78	LSM4	NA	LSM4	LSM4 homolog, U6 small nuclear RNA associated (S. cerevisiae)	25804	ENSG00000130520
79	NEMF	NA	NEMF	nuclear export mediator factor	9147	ENSG00000165525
80	GALNT13	NA	GALNT13	UDP-N-acetyl-alpha-D-galactosamine:polypeptide N-acetylgalactosaminyltransferase 13 (GalNAc-T13)	114805	ENSG00000144278
81	ZFP36L1	NA	ZFP36L1	zinc finger protein 36, C3H type-like 1	677	ENSG00000185650
82	LIAS	NA	LIAS	lipoic acid synthetase	11019	ENSG00000121897
83	RSF1	NA	RSF1	remodeling and spacing factor 1	51773	ENSG00000048649
84	FBXL4	NA	FBXL4	F-box and leucine-rich repeat protein 4	26235	ENSG00000112234
85	DDRGK1	NA	DDRGK1	DDRGK domain containing 1	65992	ENSG00000198171
86	THBS1	NA	THBS1	thrombospondin 1	7057	ENSG00000137801
87	PTGER3	NA	PTGER3	prostaglandin E receptor 3 (subtype EP3)	5733	ENSG00000050628
88	PPIP5K1	NA	PPIP5K1	diphosphoinositol pentakisphosphate kinase 1	9677	ENSG00000168781
89	ATXN2	NA	ATXN2	ataxin 2	6311	ENSG00000204842
90	ADCK2	NA	ADCK2	aarF domain containing kinase 2	90956	ENSG00000133597
91	FLI1	NA	FLI1	Friend leukemia virus integration 1	2313	ENSG00000151702
92	HIST1H2BH	NA	HIST1H2BH	histone cluster 1, H2bh	8345	ENSG00000197459
93	EMC3	NA	EMC3	ER membrane protein complex subunit 3	55831	ENSG00000125037
94	RRAS2	NA	RRAS2	related RAS viral (r-ras) oncogene homolog 2	22800	ENSG00000133818
95	CAV2	NA	CAV2	caveolin 2	858	ENSG00000105971
96	DDHD1	NA	DDHD1	DDHD domain containing 1	80821	ENSG00000100523
97	HIST1H2BB	NA	HIST1H2BB	histone cluster 1, H2bb	3018	ENSG00000196226
98	USP2	NA	USP2	ubiquitin specific peptidase 2	9099	ENSG00000036672
99	HSD17B8	NA	HSD17B8	hydroxysteroid (17-beta) dehydrogenase 8	7923	ENSG00000204228
100	EIF4B	NA	EIF4B	eukaryotic translation initiation factor 4B	1975	ENSG00000063046
101	RPL36AL	NA	RPL36AL	ribosomal protein L36a-like	6166	ENSG00000165502
102	ELL2	NA	ELL2	elongation factor, RNA polymerase II, 2	22936	ENSG00000118985
103	MGST3	NA	MGST3	microsomal glutathione S-transferase 3	4259	ENSG00000143198
104	ABCB7	NA	ABCB7	ATP-binding cassette, sub-family B (MDR/TAP), member 7	22	ENSG00000131269
105	FERMT2	NA	FERMT2	fermitin family member 2	10979	ENSG00000073712
106	PUM2	NA	PUM2	pumilio homolog 2 (Drosophila)	23369	ENSG00000055917
107	ARSK	NA	ARSK	arylsulfatase family, member K	153642	ENSG00000164291
108	GOSR1	NA	GOSR1	golgi SNAP receptor complex member 1	9527	ENSG00000108587
109	C3orf58	NA	C3orf58	chromosome 3 open reading frame 58	205428	ENSG00000181744
110	DHX32	NA	DHX32	DEAH (Asp-Glu-Ala-His) box polypeptide 32	55760	ENSG00000089876
111	CEBPB	NA	CEBPB	CCAAT/enhancer binding protein (C/EBP), beta	1051	ENSG00000172216
112	PFDN5	NA	PFDN5	prefoldin subunit 5	5204	ENSG00000123349
113	ARHGAP20	NA	ARHGAP20	Rho GTPase activating protein 20	57569	ENSG00000137727
114	PLOD2	NA	PLOD2	procollagen-lysine, 2-oxoglutarate 5-dioxygenase 2	5352	ENSG00000152952
115	ATL2	NA	ATL2	atlastin GTPase 2	64225	ENSG00000119787
116	NAT8L	NA	NAT8L	N-acetyltransferase 8-like (GCN5-related, putative)	339983	ENSG00000185818
117	ACAT1	NA	ACAT1	acetyl-CoA acetyltransferase 1	38	ENSG00000075239
118	NR4A2	NA	NR4A2	nuclear receptor subfamily 4, group A, member 2	4929	ENSG00000153234
119	TIMM17B	NA	TIMM17B	translocase of inner mitochondrial membrane 17 homolog B (yeast)	10245	ENSG00000126768
120	UCP1	NA	UCP1	uncoupling protein 1 (mitochondrial, proton carrier)	7350	ENSG00000109424
121	AIMP1	NA	AIMP1	aminoacyl tRNA synthetase complex-interacting multifunctional protein 1	9255	ENSG00000164022
122	PTP4A2	NA	PTP4A2	protein tyrosine phosphatase type IVA, member 2	8073	ENSG00000184007
123	FNBP1L	NA	FNBP1L	formin binding protein 1-like	54874	ENSG00000137942
124	CSRP2	NA	CSRP2	cysteine and glycine-rich protein 2	1466	ENSG00000175183
125	HIBADH	NA	HIBADH	3-hydroxyisobutyrate dehydrogenase	11112	ENSG00000106049
Database:cellular component Name:intracellular organelle ID:GO:0043229
C=10636; O=112; E=83.58; R=1.34; rawP=5.92e-08; adjP=8.36e-07
Index	UserID	Value	Gene Symbol	Gene Name	EntrezGene	Ensembl
1	EP300	NA	EP300	E1A binding protein p300	2033	ENSG00000100393
2	L2HGDH	NA	L2HGDH	L-2-hydroxyglutarate dehydrogenase	79944	ENSG00000087299
3	TOMM20	NA	TOMM20	translocase of outer mitochondrial membrane 20 homolog (yeast)	9804	ENSG00000173726
4	IL15	NA	IL15	interleukin 15	3600	ENSG00000164136
5	ATP6V1A	NA	ATP6V1A	ATPase, H+ transporting, lysosomal 70kDa, V1 subunit A	523	ENSG00000114573
6	CAMKK1	NA	CAMKK1	calcium/calmodulin-dependent protein kinase kinase 1, alpha	84254	ENSG00000004660
7	PDK4	NA	PDK4	pyruvate dehydrogenase kinase, isozyme 4	5166	ENSG00000004799
8	AARS2	NA	AARS2	alanyl-tRNA synthetase 2, mitochondrial (putative)	57505	ENSG00000124608
9	OLA1	NA	OLA1	Obg-like ATPase 1	29789	ENSG00000138430
10	MMADHC	NA	MMADHC	methylmalonic aciduria (cobalamin deficiency) cblD type, with homocystinuria	27249	ENSG00000168288
11	RPS5	NA	RPS5	ribosomal protein S5	6193	ENSG00000083845
12	CSNK2A1	NA	CSNK2A1	casein kinase 2, alpha 1 polypeptide	1457	ENSG00000101266
13	PLXNA1	NA	PLXNA1	plexin A1	5361	ENSG00000114554
14	NUFIP2	NA	NUFIP2	nuclear fragile X mental retardation protein interacting protein 2	57532	ENSG00000108256
15	FKBP2	NA	FKBP2	FK506 binding protein 2, 13kDa	2286	ENSG00000173486
16	NOVA1	NA	NOVA1	neuro-oncological ventral antigen 1	4857	ENSG00000139910
17	DDX27	NA	DDX27	DEAD (Asp-Glu-Ala-Asp) box polypeptide 27	55661	ENSG00000124228
18	JUND	NA	JUND	jun D proto-oncogene	3727	ENSG00000130522
19	UQCRFS1	NA	UQCRFS1	ubiquinol-cytochrome c reductase, Rieske iron-sulfur polypeptide 1	7386	ENSG00000169021
20	SS18	NA	SS18	synovial sarcoma translocation, chromosome 18	6760	ENSG00000141380
21	LMO4	NA	LMO4	LIM domain only 4	8543	ENSG00000143013
22	ACAA2	NA	ACAA2	acetyl-CoA acyltransferase 2	10449	ENSG00000167315
23	WIZ	NA	WIZ	widely interspaced zinc finger motifs	58525	ENSG00000011451
24	NFU1	NA	NFU1	NFU1 iron-sulfur cluster scaffold homolog (S. cerevisiae)	27247	ENSG00000169599
25	AHCYL1	NA	AHCYL1	adenosylhomocysteinase-like 1	10768	ENSG00000168710
26	ENO1	NA	ENO1	enolase 1, (alpha)	2023	ENSG00000074800
27	ANTXR2	NA	ANTXR2	anthrax toxin receptor 2	118429	ENSG00000163297
28	UBA52	NA	UBA52	ubiquitin A-52 residue ribosomal protein fusion product 1	7311	ENSG00000221983
29	MARK1	NA	MARK1	MAP/microtubule affinity-regulating kinase 1	4139	ENSG00000116141
30	HINT2	NA	HINT2	histidine triad nucleotide binding protein 2	84681	ENSG00000137133
31	ASUN	NA	ASUN	asunder, spermatogenesis regulator homolog (Drosphila)	55726	ENSG00000064102
32	RASSF5	NA	RASSF5	Ras association (RalGDS/AF-6) domain family member 5	83593	ENSG00000136653
33	ERP44	NA	ERP44	endoplasmic reticulum protein 44	23071	ENSG00000023318
34	TMEM147	NA	TMEM147	transmembrane protein 147	10430	ENSG00000105677
35	CADM1	NA	CADM1	cell adhesion molecule 1	23705	ENSG00000182985
36	GTF2A2	NA	GTF2A2	general transcription factor IIA, 2, 12kDa	2958	ENSG00000140307
37	CA5B	NA	CA5B	carbonic anhydrase VB, mitochondrial	11238	ENSG00000169239
38	C14orf166	NA	C14orf166	chromosome 14 open reading frame 166	51637	ENSG00000087302
39	EIF3G	NA	EIF3G	eukaryotic translation initiation factor 3, subunit G	8666	ENSG00000130811
40	RPS9	NA	RPS9	ribosomal protein S9	6203	ENSG00000170889
41	ZNF281	NA	ZNF281	zinc finger protein 281	23528	ENSG00000162702
42	HSPE1	NA	HSPE1	heat shock 10kDa protein 1 (chaperonin 10)	3336	ENSG00000115541
43	MRPL55	NA	MRPL55	mitochondrial ribosomal protein L55	128308	ENSG00000162910
44	RPS14	NA	RPS14	ribosomal protein S14	6208	ENSG00000164587
45	STK16	NA	STK16	serine/threonine kinase 16	8576	ENSG00000115661
46	RPL14	NA	RPL14	ribosomal protein L14	9045	ENSG00000188846
47	RBMS1	NA	RBMS1	RNA binding motif, single stranded interacting protein 1	5937	ENSG00000153250
48	CHMP4B	NA	CHMP4B	charged multivesicular body protein 4B	128866	ENSG00000101421
49	NFKBIZ	NA	NFKBIZ	nuclear factor of kappa light polypeptide gene enhancer in B-cells inhibitor, zeta	64332	ENSG00000144802
50	HS3ST3B1	NA	HS3ST3B1	heparan sulfate (glucosamine) 3-O-sulfotransferase 3B1	9953	ENSG00000125430
51	BTF3	NA	BTF3	basic transcription factor 3	689	ENSG00000145741
52	FAU	NA	FAU	Finkel-Biskis-Reilly murine sarcoma virus (FBR-MuSV) ubiquitously expressed	2197	ENSG00000149806
53	RRS1	NA	RRS1	RRS1 ribosome biogenesis regulator homolog (S. cerevisiae)	23212	ENSG00000179041
54	DYNC1LI2	NA	DYNC1LI2	dynein, cytoplasmic 1, light intermediate chain 2	1783	ENSG00000135720
55	SLC25A6	NA	SLC25A6	solute carrier family 25 (mitochondrial carrier; adenine nucleotide translocator), member 6	293	ENSG00000169100
56	HEY1	NA	HEY1	hairy/enhancer-of-split related with YRPW motif 1	23462	ENSG00000164683
57	TMEM33	NA	TMEM33	transmembrane protein 33	55161	ENSG00000109133
58	MTCH2	NA	MTCH2	mitochondrial carrier 2	23788	ENSG00000109919
59	VIPR1	NA	VIPR1	vasoactive intestinal peptide receptor 1	7433	ENSG00000114812
60	GK	NA	GK	glycerol kinase	2710	ENSG00000198814
61	NSMCE4A	NA	NSMCE4A	non-SMC element 4 homolog A (S. cerevisiae)	54780	ENSG00000107672
62	MRPS17	NA	MRPS17	mitochondrial ribosomal protein S17	51373	ENSG00000239789
63	AK2	NA	AK2	adenylate kinase 2	204	ENSG00000004455
64	GCAT	NA	GCAT	glycine C-acetyltransferase	23464	ENSG00000100116
65	FZD8	NA	FZD8	frizzled family receptor 8	8325	ENSG00000177283
66	NACA	NA	NACA	nascent polypeptide-associated complex alpha subunit	4666	ENSG00000196531
67	ZNF513	NA	ZNF513	zinc finger protein 513	130557	ENSG00000163795
68	LSM4	NA	LSM4	LSM4 homolog, U6 small nuclear RNA associated (S. cerevisiae)	25804	ENSG00000130520
69	NEMF	NA	NEMF	nuclear export mediator factor	9147	ENSG00000165525
70	GALNT13	NA	GALNT13	UDP-N-acetyl-alpha-D-galactosamine:polypeptide N-acetylgalactosaminyltransferase 13 (GalNAc-T13)	114805	ENSG00000144278
71	ZFP36L1	NA	ZFP36L1	zinc finger protein 36, C3H type-like 1	677	ENSG00000185650
72	LIAS	NA	LIAS	lipoic acid synthetase	11019	ENSG00000121897
73	RSF1	NA	RSF1	remodeling and spacing factor 1	51773	ENSG00000048649
74	FBXL4	NA	FBXL4	F-box and leucine-rich repeat protein 4	26235	ENSG00000112234
75	DDRGK1	NA	DDRGK1	DDRGK domain containing 1	65992	ENSG00000198171
76	THBS1	NA	THBS1	thrombospondin 1	7057	ENSG00000137801
77	PTGER3	NA	PTGER3	prostaglandin E receptor 3 (subtype EP3)	5733	ENSG00000050628
78	PPIP5K1	NA	PPIP5K1	diphosphoinositol pentakisphosphate kinase 1	9677	ENSG00000168781
79	ATXN2	NA	ATXN2	ataxin 2	6311	ENSG00000204842
80	ADCK2	NA	ADCK2	aarF domain containing kinase 2	90956	ENSG00000133597
81	FLI1	NA	FLI1	Friend leukemia virus integration 1	2313	ENSG00000151702
82	HIST1H2BH	NA	HIST1H2BH	histone cluster 1, H2bh	8345	ENSG00000197459
83	EMC3	NA	EMC3	ER membrane protein complex subunit 3	55831	ENSG00000125037
84	RRAS2	NA	RRAS2	related RAS viral (r-ras) oncogene homolog 2	22800	ENSG00000133818
85	CAV2	NA	CAV2	caveolin 2	858	ENSG00000105971
86	HIST1H2BB	NA	HIST1H2BB	histone cluster 1, H2bb	3018	ENSG00000196226
87	USP2	NA	USP2	ubiquitin specific peptidase 2	9099	ENSG00000036672
88	HSD17B8	NA	HSD17B8	hydroxysteroid (17-beta) dehydrogenase 8	7923	ENSG00000204228
89	RPL36AL	NA	RPL36AL	ribosomal protein L36a-like	6166	ENSG00000165502
90	ELL2	NA	ELL2	elongation factor, RNA polymerase II, 2	22936	ENSG00000118985
91	MGST3	NA	MGST3	microsomal glutathione S-transferase 3	4259	ENSG00000143198
92	ABCB7	NA	ABCB7	ATP-binding cassette, sub-family B (MDR/TAP), member 7	22	ENSG00000131269
93	FERMT2	NA	FERMT2	fermitin family member 2	10979	ENSG00000073712
94	PUM2	NA	PUM2	pumilio homolog 2 (Drosophila)	23369	ENSG00000055917
95	ARSK	NA	ARSK	arylsulfatase family, member K	153642	ENSG00000164291
96	GOSR1	NA	GOSR1	golgi SNAP receptor complex member 1	9527	ENSG00000108587
97	C3orf58	NA	C3orf58	chromosome 3 open reading frame 58	205428	ENSG00000181744
98	DHX32	NA	DHX32	DEAH (Asp-Glu-Ala-His) box polypeptide 32	55760	ENSG00000089876
99	CEBPB	NA	CEBPB	CCAAT/enhancer binding protein (C/EBP), beta	1051	ENSG00000172216
100	PFDN5	NA	PFDN5	prefoldin subunit 5	5204	ENSG00000123349
101	PLOD2	NA	PLOD2	procollagen-lysine, 2-oxoglutarate 5-dioxygenase 2	5352	ENSG00000152952
102	ATL2	NA	ATL2	atlastin GTPase 2	64225	ENSG00000119787
103	NAT8L	NA	NAT8L	N-acetyltransferase 8-like (GCN5-related, putative)	339983	ENSG00000185818
104	ACAT1	NA	ACAT1	acetyl-CoA acetyltransferase 1	38	ENSG00000075239
105	NR4A2	NA	NR4A2	nuclear receptor subfamily 4, group A, member 2	4929	ENSG00000153234
106	TIMM17B	NA	TIMM17B	translocase of inner mitochondrial membrane 17 homolog B (yeast)	10245	ENSG00000126768
107	UCP1	NA	UCP1	uncoupling protein 1 (mitochondrial, proton carrier)	7350	ENSG00000109424
108	AIMP1	NA	AIMP1	aminoacyl tRNA synthetase complex-interacting multifunctional protein 1	9255	ENSG00000164022
109	PTP4A2	NA	PTP4A2	protein tyrosine phosphatase type IVA, member 2	8073	ENSG00000184007
110	FNBP1L	NA	FNBP1L	formin binding protein 1-like	54874	ENSG00000137942
111	CSRP2	NA	CSRP2	cysteine and glycine-rich protein 2	1466	ENSG00000175183
112	HIBADH	NA	HIBADH	3-hydroxyisobutyrate dehydrogenase	11112	ENSG00000106049
Database:cellular component Name:organelle ID:GO:0043226
C=10651; O=112; E=83.69; R=1.34; rawP=6.60e-08; adjP=8.36e-07
Index	UserID	Value	Gene Symbol	Gene Name	EntrezGene	Ensembl
1	EP300	NA	EP300	E1A binding protein p300	2033	ENSG00000100393
2	L2HGDH	NA	L2HGDH	L-2-hydroxyglutarate dehydrogenase	79944	ENSG00000087299
3	TOMM20	NA	TOMM20	translocase of outer mitochondrial membrane 20 homolog (yeast)	9804	ENSG00000173726
4	IL15	NA	IL15	interleukin 15	3600	ENSG00000164136
5	ATP6V1A	NA	ATP6V1A	ATPase, H+ transporting, lysosomal 70kDa, V1 subunit A	523	ENSG00000114573
6	CAMKK1	NA	CAMKK1	calcium/calmodulin-dependent protein kinase kinase 1, alpha	84254	ENSG00000004660
7	PDK4	NA	PDK4	pyruvate dehydrogenase kinase, isozyme 4	5166	ENSG00000004799
8	AARS2	NA	AARS2	alanyl-tRNA synthetase 2, mitochondrial (putative)	57505	ENSG00000124608
9	OLA1	NA	OLA1	Obg-like ATPase 1	29789	ENSG00000138430
10	MMADHC	NA	MMADHC	methylmalonic aciduria (cobalamin deficiency) cblD type, with homocystinuria	27249	ENSG00000168288
11	RPS5	NA	RPS5	ribosomal protein S5	6193	ENSG00000083845
12	CSNK2A1	NA	CSNK2A1	casein kinase 2, alpha 1 polypeptide	1457	ENSG00000101266
13	PLXNA1	NA	PLXNA1	plexin A1	5361	ENSG00000114554
14	NUFIP2	NA	NUFIP2	nuclear fragile X mental retardation protein interacting protein 2	57532	ENSG00000108256
15	FKBP2	NA	FKBP2	FK506 binding protein 2, 13kDa	2286	ENSG00000173486
16	NOVA1	NA	NOVA1	neuro-oncological ventral antigen 1	4857	ENSG00000139910
17	DDX27	NA	DDX27	DEAD (Asp-Glu-Ala-Asp) box polypeptide 27	55661	ENSG00000124228
18	JUND	NA	JUND	jun D proto-oncogene	3727	ENSG00000130522
19	UQCRFS1	NA	UQCRFS1	ubiquinol-cytochrome c reductase, Rieske iron-sulfur polypeptide 1	7386	ENSG00000169021
20	SS18	NA	SS18	synovial sarcoma translocation, chromosome 18	6760	ENSG00000141380
21	LMO4	NA	LMO4	LIM domain only 4	8543	ENSG00000143013
22	ACAA2	NA	ACAA2	acetyl-CoA acyltransferase 2	10449	ENSG00000167315
23	WIZ	NA	WIZ	widely interspaced zinc finger motifs	58525	ENSG00000011451
24	NFU1	NA	NFU1	NFU1 iron-sulfur cluster scaffold homolog (S. cerevisiae)	27247	ENSG00000169599
25	AHCYL1	NA	AHCYL1	adenosylhomocysteinase-like 1	10768	ENSG00000168710
26	ENO1	NA	ENO1	enolase 1, (alpha)	2023	ENSG00000074800
27	ANTXR2	NA	ANTXR2	anthrax toxin receptor 2	118429	ENSG00000163297
28	UBA52	NA	UBA52	ubiquitin A-52 residue ribosomal protein fusion product 1	7311	ENSG00000221983
29	MARK1	NA	MARK1	MAP/microtubule affinity-regulating kinase 1	4139	ENSG00000116141
30	HINT2	NA	HINT2	histidine triad nucleotide binding protein 2	84681	ENSG00000137133
31	ASUN	NA	ASUN	asunder, spermatogenesis regulator homolog (Drosphila)	55726	ENSG00000064102
32	RASSF5	NA	RASSF5	Ras association (RalGDS/AF-6) domain family member 5	83593	ENSG00000136653
33	ERP44	NA	ERP44	endoplasmic reticulum protein 44	23071	ENSG00000023318
34	TMEM147	NA	TMEM147	transmembrane protein 147	10430	ENSG00000105677
35	CADM1	NA	CADM1	cell adhesion molecule 1	23705	ENSG00000182985
36	GTF2A2	NA	GTF2A2	general transcription factor IIA, 2, 12kDa	2958	ENSG00000140307
37	CA5B	NA	CA5B	carbonic anhydrase VB, mitochondrial	11238	ENSG00000169239
38	C14orf166	NA	C14orf166	chromosome 14 open reading frame 166	51637	ENSG00000087302
39	EIF3G	NA	EIF3G	eukaryotic translation initiation factor 3, subunit G	8666	ENSG00000130811
40	RPS9	NA	RPS9	ribosomal protein S9	6203	ENSG00000170889
41	ZNF281	NA	ZNF281	zinc finger protein 281	23528	ENSG00000162702
42	HSPE1	NA	HSPE1	heat shock 10kDa protein 1 (chaperonin 10)	3336	ENSG00000115541
43	MRPL55	NA	MRPL55	mitochondrial ribosomal protein L55	128308	ENSG00000162910
44	RPS14	NA	RPS14	ribosomal protein S14	6208	ENSG00000164587
45	STK16	NA	STK16	serine/threonine kinase 16	8576	ENSG00000115661
46	RPL14	NA	RPL14	ribosomal protein L14	9045	ENSG00000188846
47	RBMS1	NA	RBMS1	RNA binding motif, single stranded interacting protein 1	5937	ENSG00000153250
48	CHMP4B	NA	CHMP4B	charged multivesicular body protein 4B	128866	ENSG00000101421
49	NFKBIZ	NA	NFKBIZ	nuclear factor of kappa light polypeptide gene enhancer in B-cells inhibitor, zeta	64332	ENSG00000144802
50	HS3ST3B1	NA	HS3ST3B1	heparan sulfate (glucosamine) 3-O-sulfotransferase 3B1	9953	ENSG00000125430
51	BTF3	NA	BTF3	basic transcription factor 3	689	ENSG00000145741
52	FAU	NA	FAU	Finkel-Biskis-Reilly murine sarcoma virus (FBR-MuSV) ubiquitously expressed	2197	ENSG00000149806
53	RRS1	NA	RRS1	RRS1 ribosome biogenesis regulator homolog (S. cerevisiae)	23212	ENSG00000179041
54	DYNC1LI2	NA	DYNC1LI2	dynein, cytoplasmic 1, light intermediate chain 2	1783	ENSG00000135720
55	SLC25A6	NA	SLC25A6	solute carrier family 25 (mitochondrial carrier; adenine nucleotide translocator), member 6	293	ENSG00000169100
56	HEY1	NA	HEY1	hairy/enhancer-of-split related with YRPW motif 1	23462	ENSG00000164683
57	TMEM33	NA	TMEM33	transmembrane protein 33	55161	ENSG00000109133
58	MTCH2	NA	MTCH2	mitochondrial carrier 2	23788	ENSG00000109919
59	VIPR1	NA	VIPR1	vasoactive intestinal peptide receptor 1	7433	ENSG00000114812
60	GK	NA	GK	glycerol kinase	2710	ENSG00000198814
61	NSMCE4A	NA	NSMCE4A	non-SMC element 4 homolog A (S. cerevisiae)	54780	ENSG00000107672
62	MRPS17	NA	MRPS17	mitochondrial ribosomal protein S17	51373	ENSG00000239789
63	AK2	NA	AK2	adenylate kinase 2	204	ENSG00000004455
64	GCAT	NA	GCAT	glycine C-acetyltransferase	23464	ENSG00000100116
65	FZD8	NA	FZD8	frizzled family receptor 8	8325	ENSG00000177283
66	NACA	NA	NACA	nascent polypeptide-associated complex alpha subunit	4666	ENSG00000196531
67	ZNF513	NA	ZNF513	zinc finger protein 513	130557	ENSG00000163795
68	LSM4	NA	LSM4	LSM4 homolog, U6 small nuclear RNA associated (S. cerevisiae)	25804	ENSG00000130520
69	NEMF	NA	NEMF	nuclear export mediator factor	9147	ENSG00000165525
70	GALNT13	NA	GALNT13	UDP-N-acetyl-alpha-D-galactosamine:polypeptide N-acetylgalactosaminyltransferase 13 (GalNAc-T13)	114805	ENSG00000144278
71	ZFP36L1	NA	ZFP36L1	zinc finger protein 36, C3H type-like 1	677	ENSG00000185650
72	LIAS	NA	LIAS	lipoic acid synthetase	11019	ENSG00000121897
73	RSF1	NA	RSF1	remodeling and spacing factor 1	51773	ENSG00000048649
74	FBXL4	NA	FBXL4	F-box and leucine-rich repeat protein 4	26235	ENSG00000112234
75	DDRGK1	NA	DDRGK1	DDRGK domain containing 1	65992	ENSG00000198171
76	THBS1	NA	THBS1	thrombospondin 1	7057	ENSG00000137801
77	PTGER3	NA	PTGER3	prostaglandin E receptor 3 (subtype EP3)	5733	ENSG00000050628
78	PPIP5K1	NA	PPIP5K1	diphosphoinositol pentakisphosphate kinase 1	9677	ENSG00000168781
79	ATXN2	NA	ATXN2	ataxin 2	6311	ENSG00000204842
80	ADCK2	NA	ADCK2	aarF domain containing kinase 2	90956	ENSG00000133597
81	FLI1	NA	FLI1	Friend leukemia virus integration 1	2313	ENSG00000151702
82	HIST1H2BH	NA	HIST1H2BH	histone cluster 1, H2bh	8345	ENSG00000197459
83	EMC3	NA	EMC3	ER membrane protein complex subunit 3	55831	ENSG00000125037
84	RRAS2	NA	RRAS2	related RAS viral (r-ras) oncogene homolog 2	22800	ENSG00000133818
85	CAV2	NA	CAV2	caveolin 2	858	ENSG00000105971
86	HIST1H2BB	NA	HIST1H2BB	histone cluster 1, H2bb	3018	ENSG00000196226
87	USP2	NA	USP2	ubiquitin specific peptidase 2	9099	ENSG00000036672
88	HSD17B8	NA	HSD17B8	hydroxysteroid (17-beta) dehydrogenase 8	7923	ENSG00000204228
89	RPL36AL	NA	RPL36AL	ribosomal protein L36a-like	6166	ENSG00000165502
90	ELL2	NA	ELL2	elongation factor, RNA polymerase II, 2	22936	ENSG00000118985
91	MGST3	NA	MGST3	microsomal glutathione S-transferase 3	4259	ENSG00000143198
92	ABCB7	NA	ABCB7	ATP-binding cassette, sub-family B (MDR/TAP), member 7	22	ENSG00000131269
93	FERMT2	NA	FERMT2	fermitin family member 2	10979	ENSG00000073712
94	PUM2	NA	PUM2	pumilio homolog 2 (Drosophila)	23369	ENSG00000055917
95	ARSK	NA	ARSK	arylsulfatase family, member K	153642	ENSG00000164291
96	GOSR1	NA	GOSR1	golgi SNAP receptor complex member 1	9527	ENSG00000108587
97	C3orf58	NA	C3orf58	chromosome 3 open reading frame 58	205428	ENSG00000181744
98	DHX32	NA	DHX32	DEAH (Asp-Glu-Ala-His) box polypeptide 32	55760	ENSG00000089876
99	CEBPB	NA	CEBPB	CCAAT/enhancer binding protein (C/EBP), beta	1051	ENSG00000172216
100	PFDN5	NA	PFDN5	prefoldin subunit 5	5204	ENSG00000123349
101	PLOD2	NA	PLOD2	procollagen-lysine, 2-oxoglutarate 5-dioxygenase 2	5352	ENSG00000152952
102	ATL2	NA	ATL2	atlastin GTPase 2	64225	ENSG00000119787
103	NAT8L	NA	NAT8L	N-acetyltransferase 8-like (GCN5-related, putative)	339983	ENSG00000185818
104	ACAT1	NA	ACAT1	acetyl-CoA acetyltransferase 1	38	ENSG00000075239
105	NR4A2	NA	NR4A2	nuclear receptor subfamily 4, group A, member 2	4929	ENSG00000153234
106	TIMM17B	NA	TIMM17B	translocase of inner mitochondrial membrane 17 homolog B (yeast)	10245	ENSG00000126768
107	UCP1	NA	UCP1	uncoupling protein 1 (mitochondrial, proton carrier)	7350	ENSG00000109424
108	AIMP1	NA	AIMP1	aminoacyl tRNA synthetase complex-interacting multifunctional protein 1	9255	ENSG00000164022
109	PTP4A2	NA	PTP4A2	protein tyrosine phosphatase type IVA, member 2	8073	ENSG00000184007
110	FNBP1L	NA	FNBP1L	formin binding protein 1-like	54874	ENSG00000137942
111	CSRP2	NA	CSRP2	cysteine and glycine-rich protein 2	1466	ENSG00000175183
112	HIBADH	NA	HIBADH	3-hydroxyisobutyrate dehydrogenase	11112	ENSG00000106049
Database:cellular component Name:intracellular membrane-bounded organelle ID:GO:0043231
C=9587; O=104; E=75.33; R=1.38; rawP=1.73e-07; adjP=1.78e-06
Index	UserID	Value	Gene Symbol	Gene Name	EntrezGene	Ensembl
1	EP300	NA	EP300	E1A binding protein p300	2033	ENSG00000100393
2	L2HGDH	NA	L2HGDH	L-2-hydroxyglutarate dehydrogenase	79944	ENSG00000087299
3	TOMM20	NA	TOMM20	translocase of outer mitochondrial membrane 20 homolog (yeast)	9804	ENSG00000173726
4	IL15	NA	IL15	interleukin 15	3600	ENSG00000164136
5	ATP6V1A	NA	ATP6V1A	ATPase, H+ transporting, lysosomal 70kDa, V1 subunit A	523	ENSG00000114573
6	CAMKK1	NA	CAMKK1	calcium/calmodulin-dependent protein kinase kinase 1, alpha	84254	ENSG00000004660
7	PDK4	NA	PDK4	pyruvate dehydrogenase kinase, isozyme 4	5166	ENSG00000004799
8	AARS2	NA	AARS2	alanyl-tRNA synthetase 2, mitochondrial (putative)	57505	ENSG00000124608
9	OLA1	NA	OLA1	Obg-like ATPase 1	29789	ENSG00000138430
10	MMADHC	NA	MMADHC	methylmalonic aciduria (cobalamin deficiency) cblD type, with homocystinuria	27249	ENSG00000168288
11	CSNK2A1	NA	CSNK2A1	casein kinase 2, alpha 1 polypeptide	1457	ENSG00000101266
12	PLXNA1	NA	PLXNA1	plexin A1	5361	ENSG00000114554
13	NUFIP2	NA	NUFIP2	nuclear fragile X mental retardation protein interacting protein 2	57532	ENSG00000108256
14	FKBP2	NA	FKBP2	FK506 binding protein 2, 13kDa	2286	ENSG00000173486
15	NOVA1	NA	NOVA1	neuro-oncological ventral antigen 1	4857	ENSG00000139910
16	DDX27	NA	DDX27	DEAD (Asp-Glu-Ala-Asp) box polypeptide 27	55661	ENSG00000124228
17	JUND	NA	JUND	jun D proto-oncogene	3727	ENSG00000130522
18	UQCRFS1	NA	UQCRFS1	ubiquinol-cytochrome c reductase, Rieske iron-sulfur polypeptide 1	7386	ENSG00000169021
19	SS18	NA	SS18	synovial sarcoma translocation, chromosome 18	6760	ENSG00000141380
20	LMO4	NA	LMO4	LIM domain only 4	8543	ENSG00000143013
21	ACAA2	NA	ACAA2	acetyl-CoA acyltransferase 2	10449	ENSG00000167315
22	WIZ	NA	WIZ	widely interspaced zinc finger motifs	58525	ENSG00000011451
23	NFU1	NA	NFU1	NFU1 iron-sulfur cluster scaffold homolog (S. cerevisiae)	27247	ENSG00000169599
24	AHCYL1	NA	AHCYL1	adenosylhomocysteinase-like 1	10768	ENSG00000168710
25	ENO1	NA	ENO1	enolase 1, (alpha)	2023	ENSG00000074800
26	ANTXR2	NA	ANTXR2	anthrax toxin receptor 2	118429	ENSG00000163297
27	UBA52	NA	UBA52	ubiquitin A-52 residue ribosomal protein fusion product 1	7311	ENSG00000221983
28	HINT2	NA	HINT2	histidine triad nucleotide binding protein 2	84681	ENSG00000137133
29	ASUN	NA	ASUN	asunder, spermatogenesis regulator homolog (Drosphila)	55726	ENSG00000064102
30	ERP44	NA	ERP44	endoplasmic reticulum protein 44	23071	ENSG00000023318
31	TMEM147	NA	TMEM147	transmembrane protein 147	10430	ENSG00000105677
32	CADM1	NA	CADM1	cell adhesion molecule 1	23705	ENSG00000182985
33	GTF2A2	NA	GTF2A2	general transcription factor IIA, 2, 12kDa	2958	ENSG00000140307
34	CA5B	NA	CA5B	carbonic anhydrase VB, mitochondrial	11238	ENSG00000169239
35	C14orf166	NA	C14orf166	chromosome 14 open reading frame 166	51637	ENSG00000087302
36	EIF3G	NA	EIF3G	eukaryotic translation initiation factor 3, subunit G	8666	ENSG00000130811
37	RPS9	NA	RPS9	ribosomal protein S9	6203	ENSG00000170889
38	ZNF281	NA	ZNF281	zinc finger protein 281	23528	ENSG00000162702
39	HSPE1	NA	HSPE1	heat shock 10kDa protein 1 (chaperonin 10)	3336	ENSG00000115541
40	MRPL55	NA	MRPL55	mitochondrial ribosomal protein L55	128308	ENSG00000162910
41	RPS14	NA	RPS14	ribosomal protein S14	6208	ENSG00000164587
42	STK16	NA	STK16	serine/threonine kinase 16	8576	ENSG00000115661
43	RBMS1	NA	RBMS1	RNA binding motif, single stranded interacting protein 1	5937	ENSG00000153250
44	CHMP4B	NA	CHMP4B	charged multivesicular body protein 4B	128866	ENSG00000101421
45	NFKBIZ	NA	NFKBIZ	nuclear factor of kappa light polypeptide gene enhancer in B-cells inhibitor, zeta	64332	ENSG00000144802
46	HS3ST3B1	NA	HS3ST3B1	heparan sulfate (glucosamine) 3-O-sulfotransferase 3B1	9953	ENSG00000125430
47	BTF3	NA	BTF3	basic transcription factor 3	689	ENSG00000145741
48	RRS1	NA	RRS1	RRS1 ribosome biogenesis regulator homolog (S. cerevisiae)	23212	ENSG00000179041
49	SLC25A6	NA	SLC25A6	solute carrier family 25 (mitochondrial carrier; adenine nucleotide translocator), member 6	293	ENSG00000169100
50	HEY1	NA	HEY1	hairy/enhancer-of-split related with YRPW motif 1	23462	ENSG00000164683
51	TMEM33	NA	TMEM33	transmembrane protein 33	55161	ENSG00000109133
52	MTCH2	NA	MTCH2	mitochondrial carrier 2	23788	ENSG00000109919
53	VIPR1	NA	VIPR1	vasoactive intestinal peptide receptor 1	7433	ENSG00000114812
54	GK	NA	GK	glycerol kinase	2710	ENSG00000198814
55	NSMCE4A	NA	NSMCE4A	non-SMC element 4 homolog A (S. cerevisiae)	54780	ENSG00000107672
56	MRPS17	NA	MRPS17	mitochondrial ribosomal protein S17	51373	ENSG00000239789
57	AK2	NA	AK2	adenylate kinase 2	204	ENSG00000004455
58	GCAT	NA	GCAT	glycine C-acetyltransferase	23464	ENSG00000100116
59	FZD8	NA	FZD8	frizzled family receptor 8	8325	ENSG00000177283
60	NACA	NA	NACA	nascent polypeptide-associated complex alpha subunit	4666	ENSG00000196531
61	ZNF513	NA	ZNF513	zinc finger protein 513	130557	ENSG00000163795
62	LSM4	NA	LSM4	LSM4 homolog, U6 small nuclear RNA associated (S. cerevisiae)	25804	ENSG00000130520
63	NEMF	NA	NEMF	nuclear export mediator factor	9147	ENSG00000165525
64	GALNT13	NA	GALNT13	UDP-N-acetyl-alpha-D-galactosamine:polypeptide N-acetylgalactosaminyltransferase 13 (GalNAc-T13)	114805	ENSG00000144278
65	ZFP36L1	NA	ZFP36L1	zinc finger protein 36, C3H type-like 1	677	ENSG00000185650
66	LIAS	NA	LIAS	lipoic acid synthetase	11019	ENSG00000121897
67	RSF1	NA	RSF1	remodeling and spacing factor 1	51773	ENSG00000048649
68	FBXL4	NA	FBXL4	F-box and leucine-rich repeat protein 4	26235	ENSG00000112234
69	DDRGK1	NA	DDRGK1	DDRGK domain containing 1	65992	ENSG00000198171
70	THBS1	NA	THBS1	thrombospondin 1	7057	ENSG00000137801
71	PTGER3	NA	PTGER3	prostaglandin E receptor 3 (subtype EP3)	5733	ENSG00000050628
72	PPIP5K1	NA	PPIP5K1	diphosphoinositol pentakisphosphate kinase 1	9677	ENSG00000168781
73	ATXN2	NA	ATXN2	ataxin 2	6311	ENSG00000204842
74	ADCK2	NA	ADCK2	aarF domain containing kinase 2	90956	ENSG00000133597
75	FLI1	NA	FLI1	Friend leukemia virus integration 1	2313	ENSG00000151702
76	HIST1H2BH	NA	HIST1H2BH	histone cluster 1, H2bh	8345	ENSG00000197459
77	EMC3	NA	EMC3	ER membrane protein complex subunit 3	55831	ENSG00000125037
78	RRAS2	NA	RRAS2	related RAS viral (r-ras) oncogene homolog 2	22800	ENSG00000133818
79	CAV2	NA	CAV2	caveolin 2	858	ENSG00000105971
80	HIST1H2BB	NA	HIST1H2BB	histone cluster 1, H2bb	3018	ENSG00000196226
81	USP2	NA	USP2	ubiquitin specific peptidase 2	9099	ENSG00000036672
82	HSD17B8	NA	HSD17B8	hydroxysteroid (17-beta) dehydrogenase 8	7923	ENSG00000204228
83	ELL2	NA	ELL2	elongation factor, RNA polymerase II, 2	22936	ENSG00000118985
84	MGST3	NA	MGST3	microsomal glutathione S-transferase 3	4259	ENSG00000143198
85	ABCB7	NA	ABCB7	ATP-binding cassette, sub-family B (MDR/TAP), member 7	22	ENSG00000131269
86	FERMT2	NA	FERMT2	fermitin family member 2	10979	ENSG00000073712
87	ARSK	NA	ARSK	arylsulfatase family, member K	153642	ENSG00000164291
88	GOSR1	NA	GOSR1	golgi SNAP receptor complex member 1	9527	ENSG00000108587
89	C3orf58	NA	C3orf58	chromosome 3 open reading frame 58	205428	ENSG00000181744
90	DHX32	NA	DHX32	DEAH (Asp-Glu-Ala-His) box polypeptide 32	55760	ENSG00000089876
91	CEBPB	NA	CEBPB	CCAAT/enhancer binding protein (C/EBP), beta	1051	ENSG00000172216
92	PFDN5	NA	PFDN5	prefoldin subunit 5	5204	ENSG00000123349
93	PLOD2	NA	PLOD2	procollagen-lysine, 2-oxoglutarate 5-dioxygenase 2	5352	ENSG00000152952
94	ATL2	NA	ATL2	atlastin GTPase 2	64225	ENSG00000119787
95	NAT8L	NA	NAT8L	N-acetyltransferase 8-like (GCN5-related, putative)	339983	ENSG00000185818
96	ACAT1	NA	ACAT1	acetyl-CoA acetyltransferase 1	38	ENSG00000075239
97	NR4A2	NA	NR4A2	nuclear receptor subfamily 4, group A, member 2	4929	ENSG00000153234
98	TIMM17B	NA	TIMM17B	translocase of inner mitochondrial membrane 17 homolog B (yeast)	10245	ENSG00000126768
99	UCP1	NA	UCP1	uncoupling protein 1 (mitochondrial, proton carrier)	7350	ENSG00000109424
100	AIMP1	NA	AIMP1	aminoacyl tRNA synthetase complex-interacting multifunctional protein 1	9255	ENSG00000164022
101	PTP4A2	NA	PTP4A2	protein tyrosine phosphatase type IVA, member 2	8073	ENSG00000184007
102	FNBP1L	NA	FNBP1L	formin binding protein 1-like	54874	ENSG00000137942
103	CSRP2	NA	CSRP2	cysteine and glycine-rich protein 2	1466	ENSG00000175183
104	HIBADH	NA	HIBADH	3-hydroxyisobutyrate dehydrogenase	11112	ENSG00000106049
Database:cellular component Name:membrane-bounded organelle ID:GO:0043227
C=9598; O=104; E=75.42; R=1.38; rawP=1.87e-07; adjP=1.78e-06
Index	UserID	Value	Gene Symbol	Gene Name	EntrezGene	Ensembl
1	EP300	NA	EP300	E1A binding protein p300	2033	ENSG00000100393
2	L2HGDH	NA	L2HGDH	L-2-hydroxyglutarate dehydrogenase	79944	ENSG00000087299
3	TOMM20	NA	TOMM20	translocase of outer mitochondrial membrane 20 homolog (yeast)	9804	ENSG00000173726
4	IL15	NA	IL15	interleukin 15	3600	ENSG00000164136
5	ATP6V1A	NA	ATP6V1A	ATPase, H+ transporting, lysosomal 70kDa, V1 subunit A	523	ENSG00000114573
6	CAMKK1	NA	CAMKK1	calcium/calmodulin-dependent protein kinase kinase 1, alpha	84254	ENSG00000004660
7	PDK4	NA	PDK4	pyruvate dehydrogenase kinase, isozyme 4	5166	ENSG00000004799
8	AARS2	NA	AARS2	alanyl-tRNA synthetase 2, mitochondrial (putative)	57505	ENSG00000124608
9	OLA1	NA	OLA1	Obg-like ATPase 1	29789	ENSG00000138430
10	MMADHC	NA	MMADHC	methylmalonic aciduria (cobalamin deficiency) cblD type, with homocystinuria	27249	ENSG00000168288
11	CSNK2A1	NA	CSNK2A1	casein kinase 2, alpha 1 polypeptide	1457	ENSG00000101266
12	PLXNA1	NA	PLXNA1	plexin A1	5361	ENSG00000114554
13	NUFIP2	NA	NUFIP2	nuclear fragile X mental retardation protein interacting protein 2	57532	ENSG00000108256
14	FKBP2	NA	FKBP2	FK506 binding protein 2, 13kDa	2286	ENSG00000173486
15	NOVA1	NA	NOVA1	neuro-oncological ventral antigen 1	4857	ENSG00000139910
16	DDX27	NA	DDX27	DEAD (Asp-Glu-Ala-Asp) box polypeptide 27	55661	ENSG00000124228
17	JUND	NA	JUND	jun D proto-oncogene	3727	ENSG00000130522
18	UQCRFS1	NA	UQCRFS1	ubiquinol-cytochrome c reductase, Rieske iron-sulfur polypeptide 1	7386	ENSG00000169021
19	SS18	NA	SS18	synovial sarcoma translocation, chromosome 18	6760	ENSG00000141380
20	LMO4	NA	LMO4	LIM domain only 4	8543	ENSG00000143013
21	ACAA2	NA	ACAA2	acetyl-CoA acyltransferase 2	10449	ENSG00000167315
22	WIZ	NA	WIZ	widely interspaced zinc finger motifs	58525	ENSG00000011451
23	NFU1	NA	NFU1	NFU1 iron-sulfur cluster scaffold homolog (S. cerevisiae)	27247	ENSG00000169599
24	AHCYL1	NA	AHCYL1	adenosylhomocysteinase-like 1	10768	ENSG00000168710
25	ENO1	NA	ENO1	enolase 1, (alpha)	2023	ENSG00000074800
26	ANTXR2	NA	ANTXR2	anthrax toxin receptor 2	118429	ENSG00000163297
27	UBA52	NA	UBA52	ubiquitin A-52 residue ribosomal protein fusion product 1	7311	ENSG00000221983
28	HINT2	NA	HINT2	histidine triad nucleotide binding protein 2	84681	ENSG00000137133
29	ASUN	NA	ASUN	asunder, spermatogenesis regulator homolog (Drosphila)	55726	ENSG00000064102
30	ERP44	NA	ERP44	endoplasmic reticulum protein 44	23071	ENSG00000023318
31	TMEM147	NA	TMEM147	transmembrane protein 147	10430	ENSG00000105677
32	CADM1	NA	CADM1	cell adhesion molecule 1	23705	ENSG00000182985
33	GTF2A2	NA	GTF2A2	general transcription factor IIA, 2, 12kDa	2958	ENSG00000140307
34	CA5B	NA	CA5B	carbonic anhydrase VB, mitochondrial	11238	ENSG00000169239
35	C14orf166	NA	C14orf166	chromosome 14 open reading frame 166	51637	ENSG00000087302
36	EIF3G	NA	EIF3G	eukaryotic translation initiation factor 3, subunit G	8666	ENSG00000130811
37	RPS9	NA	RPS9	ribosomal protein S9	6203	ENSG00000170889
38	ZNF281	NA	ZNF281	zinc finger protein 281	23528	ENSG00000162702
39	HSPE1	NA	HSPE1	heat shock 10kDa protein 1 (chaperonin 10)	3336	ENSG00000115541
40	MRPL55	NA	MRPL55	mitochondrial ribosomal protein L55	128308	ENSG00000162910
41	RPS14	NA	RPS14	ribosomal protein S14	6208	ENSG00000164587
42	STK16	NA	STK16	serine/threonine kinase 16	8576	ENSG00000115661
43	RBMS1	NA	RBMS1	RNA binding motif, single stranded interacting protein 1	5937	ENSG00000153250
44	CHMP4B	NA	CHMP4B	charged multivesicular body protein 4B	128866	ENSG00000101421
45	NFKBIZ	NA	NFKBIZ	nuclear factor of kappa light polypeptide gene enhancer in B-cells inhibitor, zeta	64332	ENSG00000144802
46	HS3ST3B1	NA	HS3ST3B1	heparan sulfate (glucosamine) 3-O-sulfotransferase 3B1	9953	ENSG00000125430
47	BTF3	NA	BTF3	basic transcription factor 3	689	ENSG00000145741
48	RRS1	NA	RRS1	RRS1 ribosome biogenesis regulator homolog (S. cerevisiae)	23212	ENSG00000179041
49	SLC25A6	NA	SLC25A6	solute carrier family 25 (mitochondrial carrier; adenine nucleotide translocator), member 6	293	ENSG00000169100
50	HEY1	NA	HEY1	hairy/enhancer-of-split related with YRPW motif 1	23462	ENSG00000164683
51	TMEM33	NA	TMEM33	transmembrane protein 33	55161	ENSG00000109133
52	MTCH2	NA	MTCH2	mitochondrial carrier 2	23788	ENSG00000109919
53	VIPR1	NA	VIPR1	vasoactive intestinal peptide receptor 1	7433	ENSG00000114812
54	GK	NA	GK	glycerol kinase	2710	ENSG00000198814
55	NSMCE4A	NA	NSMCE4A	non-SMC element 4 homolog A (S. cerevisiae)	54780	ENSG00000107672
56	MRPS17	NA	MRPS17	mitochondrial ribosomal protein S17	51373	ENSG00000239789
57	AK2	NA	AK2	adenylate kinase 2	204	ENSG00000004455
58	GCAT	NA	GCAT	glycine C-acetyltransferase	23464	ENSG00000100116
59	FZD8	NA	FZD8	frizzled family receptor 8	8325	ENSG00000177283
60	NACA	NA	NACA	nascent polypeptide-associated complex alpha subunit	4666	ENSG00000196531
61	ZNF513	NA	ZNF513	zinc finger protein 513	130557	ENSG00000163795
62	LSM4	NA	LSM4	LSM4 homolog, U6 small nuclear RNA associated (S. cerevisiae)	25804	ENSG00000130520
63	NEMF	NA	NEMF	nuclear export mediator factor	9147	ENSG00000165525
64	GALNT13	NA	GALNT13	UDP-N-acetyl-alpha-D-galactosamine:polypeptide N-acetylgalactosaminyltransferase 13 (GalNAc-T13)	114805	ENSG00000144278
65	ZFP36L1	NA	ZFP36L1	zinc finger protein 36, C3H type-like 1	677	ENSG00000185650
66	LIAS	NA	LIAS	lipoic acid synthetase	11019	ENSG00000121897
67	RSF1	NA	RSF1	remodeling and spacing factor 1	51773	ENSG00000048649
68	FBXL4	NA	FBXL4	F-box and leucine-rich repeat protein 4	26235	ENSG00000112234
69	DDRGK1	NA	DDRGK1	DDRGK domain containing 1	65992	ENSG00000198171
70	THBS1	NA	THBS1	thrombospondin 1	7057	ENSG00000137801
71	PTGER3	NA	PTGER3	prostaglandin E receptor 3 (subtype EP3)	5733	ENSG00000050628
72	PPIP5K1	NA	PPIP5K1	diphosphoinositol pentakisphosphate kinase 1	9677	ENSG00000168781
73	ATXN2	NA	ATXN2	ataxin 2	6311	ENSG00000204842
74	ADCK2	NA	ADCK2	aarF domain containing kinase 2	90956	ENSG00000133597
75	FLI1	NA	FLI1	Friend leukemia virus integration 1	2313	ENSG00000151702
76	HIST1H2BH	NA	HIST1H2BH	histone cluster 1, H2bh	8345	ENSG00000197459
77	EMC3	NA	EMC3	ER membrane protein complex subunit 3	55831	ENSG00000125037
78	RRAS2	NA	RRAS2	related RAS viral (r-ras) oncogene homolog 2	22800	ENSG00000133818
79	CAV2	NA	CAV2	caveolin 2	858	ENSG00000105971
80	HIST1H2BB	NA	HIST1H2BB	histone cluster 1, H2bb	3018	ENSG00000196226
81	USP2	NA	USP2	ubiquitin specific peptidase 2	9099	ENSG00000036672
82	HSD17B8	NA	HSD17B8	hydroxysteroid (17-beta) dehydrogenase 8	7923	ENSG00000204228
83	ELL2	NA	ELL2	elongation factor, RNA polymerase II, 2	22936	ENSG00000118985
84	MGST3	NA	MGST3	microsomal glutathione S-transferase 3	4259	ENSG00000143198
85	ABCB7	NA	ABCB7	ATP-binding cassette, sub-family B (MDR/TAP), member 7	22	ENSG00000131269
86	FERMT2	NA	FERMT2	fermitin family member 2	10979	ENSG00000073712
87	ARSK	NA	ARSK	arylsulfatase family, member K	153642	ENSG00000164291
88	GOSR1	NA	GOSR1	golgi SNAP receptor complex member 1	9527	ENSG00000108587
89	C3orf58	NA	C3orf58	chromosome 3 open reading frame 58	205428	ENSG00000181744
90	DHX32	NA	DHX32	DEAH (Asp-Glu-Ala-His) box polypeptide 32	55760	ENSG00000089876
91	CEBPB	NA	CEBPB	CCAAT/enhancer binding protein (C/EBP), beta	1051	ENSG00000172216
92	PFDN5	NA	PFDN5	prefoldin subunit 5	5204	ENSG00000123349
93	PLOD2	NA	PLOD2	procollagen-lysine, 2-oxoglutarate 5-dioxygenase 2	5352	ENSG00000152952
94	ATL2	NA	ATL2	atlastin GTPase 2	64225	ENSG00000119787
95	NAT8L	NA	NAT8L	N-acetyltransferase 8-like (GCN5-related, putative)	339983	ENSG00000185818
96	ACAT1	NA	ACAT1	acetyl-CoA acetyltransferase 1	38	ENSG00000075239
97	NR4A2	NA	NR4A2	nuclear receptor subfamily 4, group A, member 2	4929	ENSG00000153234
98	TIMM17B	NA	TIMM17B	translocase of inner mitochondrial membrane 17 homolog B (yeast)	10245	ENSG00000126768
99	UCP1	NA	UCP1	uncoupling protein 1 (mitochondrial, proton carrier)	7350	ENSG00000109424
100	AIMP1	NA	AIMP1	aminoacyl tRNA synthetase complex-interacting multifunctional protein 1	9255	ENSG00000164022
101	PTP4A2	NA	PTP4A2	protein tyrosine phosphatase type IVA, member 2	8073	ENSG00000184007
102	FNBP1L	NA	FNBP1L	formin binding protein 1-like	54874	ENSG00000137942
103	CSRP2	NA	CSRP2	cysteine and glycine-rich protein 2	1466	ENSG00000175183
104	HIBADH	NA	HIBADH	3-hydroxyisobutyrate dehydrogenase	11112	ENSG00000106049
Database:cellular component Name:mitochondrial part ID:GO:0044429
C=744; O=20; E=5.85; R=3.42; rawP=1.44e-06; adjP=1.22e-05
Index	UserID	Value	Gene Symbol	Gene Name	EntrezGene	Ensembl
1	MTCH2	NA	MTCH2	mitochondrial carrier 2	23788	ENSG00000109919
2	L2HGDH	NA	L2HGDH	L-2-hydroxyglutarate dehydrogenase	79944	ENSG00000087299
3	GK	NA	GK	glycerol kinase	2710	ENSG00000198814
4	TOMM20	NA	TOMM20	translocase of outer mitochondrial membrane 20 homolog (yeast)	9804	ENSG00000173726
5	HSD17B8	NA	HSD17B8	hydroxysteroid (17-beta) dehydrogenase 8	7923	ENSG00000204228
6	AK2	NA	AK2	adenylate kinase 2	204	ENSG00000004455
7	MRPS17	NA	MRPS17	mitochondrial ribosomal protein S17	51373	ENSG00000239789
8	PDK4	NA	PDK4	pyruvate dehydrogenase kinase, isozyme 4	5166	ENSG00000004799
9	ABCB7	NA	ABCB7	ATP-binding cassette, sub-family B (MDR/TAP), member 7	22	ENSG00000131269
10	CA5B	NA	CA5B	carbonic anhydrase VB, mitochondrial	11238	ENSG00000169239
11	HSPE1	NA	HSPE1	heat shock 10kDa protein 1 (chaperonin 10)	3336	ENSG00000115541
12	UQCRFS1	NA	UQCRFS1	ubiquinol-cytochrome c reductase, Rieske iron-sulfur polypeptide 1	7386	ENSG00000169021
13	MRPL55	NA	MRPL55	mitochondrial ribosomal protein L55	128308	ENSG00000162910
14	ACAA2	NA	ACAA2	acetyl-CoA acyltransferase 2	10449	ENSG00000167315
15	NAT8L	NA	NAT8L	N-acetyltransferase 8-like (GCN5-related, putative)	339983	ENSG00000185818
16	ACAT1	NA	ACAT1	acetyl-CoA acetyltransferase 1	38	ENSG00000075239
17	TIMM17B	NA	TIMM17B	translocase of inner mitochondrial membrane 17 homolog B (yeast)	10245	ENSG00000126768
18	UCP1	NA	UCP1	uncoupling protein 1 (mitochondrial, proton carrier)	7350	ENSG00000109424
19	SLC25A6	NA	SLC25A6	solute carrier family 25 (mitochondrial carrier; adenine nucleotide translocator), member 6	293	ENSG00000169100
20	HIBADH	NA	HIBADH	3-hydroxyisobutyrate dehydrogenase	11112	ENSG00000106049
Database:cellular component Name:mitochondrion ID:GO:0005739
C=1525; O=30; E=11.98; R=2.50; rawP=1.97e-06; adjP=1.50e-05
Index	UserID	Value	Gene Symbol	Gene Name	EntrezGene	Ensembl
1	MTCH2	NA	MTCH2	mitochondrial carrier 2	23788	ENSG00000109919
2	L2HGDH	NA	L2HGDH	L-2-hydroxyglutarate dehydrogenase	79944	ENSG00000087299
3	GK	NA	GK	glycerol kinase	2710	ENSG00000198814
4	TOMM20	NA	TOMM20	translocase of outer mitochondrial membrane 20 homolog (yeast)	9804	ENSG00000173726
5	HSD17B8	NA	HSD17B8	hydroxysteroid (17-beta) dehydrogenase 8	7923	ENSG00000204228
6	AK2	NA	AK2	adenylate kinase 2	204	ENSG00000004455
7	MRPS17	NA	MRPS17	mitochondrial ribosomal protein S17	51373	ENSG00000239789
8	HINT2	NA	HINT2	histidine triad nucleotide binding protein 2	84681	ENSG00000137133
9	GCAT	NA	GCAT	glycine C-acetyltransferase	23464	ENSG00000100116
10	ATP6V1A	NA	ATP6V1A	ATPase, H+ transporting, lysosomal 70kDa, V1 subunit A	523	ENSG00000114573
11	PDK4	NA	PDK4	pyruvate dehydrogenase kinase, isozyme 4	5166	ENSG00000004799
12	AARS2	NA	AARS2	alanyl-tRNA synthetase 2, mitochondrial (putative)	57505	ENSG00000124608
13	MMADHC	NA	MMADHC	methylmalonic aciduria (cobalamin deficiency) cblD type, with homocystinuria	27249	ENSG00000168288
14	ABCB7	NA	ABCB7	ATP-binding cassette, sub-family B (MDR/TAP), member 7	22	ENSG00000131269
15	LIAS	NA	LIAS	lipoic acid synthetase	11019	ENSG00000121897
16	CA5B	NA	CA5B	carbonic anhydrase VB, mitochondrial	11238	ENSG00000169239
17	HSPE1	NA	HSPE1	heat shock 10kDa protein 1 (chaperonin 10)	3336	ENSG00000115541
18	DHX32	NA	DHX32	DEAH (Asp-Glu-Ala-His) box polypeptide 32	55760	ENSG00000089876
19	UQCRFS1	NA	UQCRFS1	ubiquinol-cytochrome c reductase, Rieske iron-sulfur polypeptide 1	7386	ENSG00000169021
20	MRPL55	NA	MRPL55	mitochondrial ribosomal protein L55	128308	ENSG00000162910
21	RPS14	NA	RPS14	ribosomal protein S14	6208	ENSG00000164587
22	ACAA2	NA	ACAA2	acetyl-CoA acyltransferase 2	10449	ENSG00000167315
23	ADCK2	NA	ADCK2	aarF domain containing kinase 2	90956	ENSG00000133597
24	NAT8L	NA	NAT8L	N-acetyltransferase 8-like (GCN5-related, putative)	339983	ENSG00000185818
25	ACAT1	NA	ACAT1	acetyl-CoA acetyltransferase 1	38	ENSG00000075239
26	TIMM17B	NA	TIMM17B	translocase of inner mitochondrial membrane 17 homolog B (yeast)	10245	ENSG00000126768
27	NFU1	NA	NFU1	NFU1 iron-sulfur cluster scaffold homolog (S. cerevisiae)	27247	ENSG00000169599
28	UCP1	NA	UCP1	uncoupling protein 1 (mitochondrial, proton carrier)	7350	ENSG00000109424
29	SLC25A6	NA	SLC25A6	solute carrier family 25 (mitochondrial carrier; adenine nucleotide translocator), member 6	293	ENSG00000169100
30	HIBADH	NA	HIBADH	3-hydroxyisobutyrate dehydrogenase	11112	ENSG00000106049
WebGestalt is currently developed and maintained by Jing Wang and Bing Zhang at the Zhang Lab. Other people who have made significant contribution to the project include Dexter Duncan, Stefan Kirov, Zhiao Shi, and Jay Snoddy.
Funding credits: NIH/NIAAA (U01 AA016662, U01 AA013512); NIH/NIDA (P01 DA015027); NIH/NIMH (P50 MH078028, P50 MH096972); NIH/NCI (U24 CA159988); NIH/NIGMS (R01 GM088822).

## Sheet: lightyellow C1.3
model:1W
Module: lightyellow
	WEB-based GEne SeT AnaLysis Toolkit
	Translating gene lists into biological insights...
User data and parameters: User data: textAreaUpload.txt, Organism: hsapiens, Id Type: gene_symbol, Ref Set: entrezgene, Significance Level: Top10, Statistics Test: Hypergeometric, MTC: BH, Minimum: 5
The results for the enriched GO category are listed in this table. For each GO category, the first row lists its sub-root (biological process, molecular function, or cellular component), category name, and corresponding GO ID.
The second row lists the following statistics:
C: the number of reference genes in the category
O: the number of genes in the gene set and also in the category
E: the expected number in the category
R: ratio of enrichment
rawP: p value from hypergeometric test
adjP: p value adjusted by the multiple test adjustment
Finally, genes in the category are listed. For each gene, the table lists the user uploaded ID and value (optional), Entrez ID, Ensembl Gene Stable ID, Gene symbol, and description. Ensembl Gene Stable ID and Entrez Gene ID are linked to the Ensembl and Entrez Gene databases, respectively.
Database:biological process Name:cellular respiration ID:GO:0045333
C=159; O=42; E=8.24; R=5.10; rawP=5.62e-19; adjP=8.31e-16
Index	UserID	Value	Gene Symbol	Gene Name	EntrezGene	Ensembl
1	SUCLG1	NA	SUCLG1	succinate-CoA ligase, alpha subunit	8802	ENSG00000163541
2	UQCR10	NA	UQCR10	ubiquinol-cytochrome c reductase, complex III subunit X	29796	ENSG00000184076
3	IDH2	NA	IDH2	isocitrate dehydrogenase 2 (NADP+), mitochondrial	3418	ENSG00000182054
4	COX4I1	NA	COX4I1	cytochrome c oxidase subunit IV isoform 1	1327	ENSG00000131143
5	ATP5B	NA	ATP5B	ATP synthase, H+ transporting, mitochondrial F1 complex, beta polypeptide	506	ENSG00000110955
6	NDUFB11	NA	NDUFB11	NADH dehydrogenase (ubiquinone) 1 beta subcomplex, 11, 17.3kDa	54539	ENSG00000147123
7	SDHA	NA	SDHA	succinate dehydrogenase complex, subunit A, flavoprotein (Fp)	6389	ENSG00000073578
8	ETFB	NA	ETFB	electron-transfer-flavoprotein, beta polypeptide	2109	ENSG00000105379
9	NDUFS7	NA	NDUFS7	NADH dehydrogenase (ubiquinone) Fe-S protein 7, 20kDa (NADH-coenzyme Q reductase)	374291	ENSG00000115286
10	BLOC1S1	NA	BLOC1S1	biogenesis of lysosomal organelles complex-1, subunit 1	2647	ENSG00000258311ENSG00000135441
11	NDUFV1	NA	NDUFV1	NADH dehydrogenase (ubiquinone) flavoprotein 1, 51kDa	4723	ENSG00000167792
12	ATP5H	NA	ATP5H	ATP synthase, H+ transporting, mitochondrial Fo complex, subunit d	10476	ENSG00000167863
13	NDUFB2	NA	NDUFB2	NADH dehydrogenase (ubiquinone) 1 beta subcomplex, 2, 8kDa	4708	ENSG00000090266
14	UQCRC2	NA	UQCRC2	ubiquinol-cytochrome c reductase core protein II	7385	ENSG00000140740
15	NDUFB8	NA	NDUFB8	NADH dehydrogenase (ubiquinone) 1 beta subcomplex, 8, 19kDa	4714	ENSG00000166136
16	NDUFB9	NA	NDUFB9	NADH dehydrogenase (ubiquinone) 1 beta subcomplex, 9, 22kDa	4715	ENSG00000147684
17	CYC1	NA	CYC1	cytochrome c-1	1537	ENSG00000179091
18	UQCR11	NA	UQCR11	ubiquinol-cytochrome c reductase, complex III subunit XI	10975	ENSG00000127540
19	NDUFA6	NA	NDUFA6	NADH dehydrogenase (ubiquinone) 1 alpha subcomplex, 6, 14kDa	4700	ENSG00000184983
20	NDUFA3	NA	NDUFA3	NADH dehydrogenase (ubiquinone) 1 alpha subcomplex, 3, 9kDa	4696	ENSG00000170906
21	NDUFA12	NA	NDUFA12	NADH dehydrogenase (ubiquinone) 1 alpha subcomplex, 12	55967	ENSG00000184752
22	NDUFA10	NA	NDUFA10	NADH dehydrogenase (ubiquinone) 1 alpha subcomplex, 10, 42kDa	4705	ENSG00000130414
23	NDUFS2	NA	NDUFS2	NADH dehydrogenase (ubiquinone) Fe-S protein 2, 49kDa (NADH-coenzyme Q reductase)	4720	ENSG00000158864
24	ATP5G1	NA	ATP5G1	ATP synthase, H+ transporting, mitochondrial Fo complex, subunit C1 (subunit 9)	516	ENSG00000159199
25	ATP5L	NA	ATP5L	ATP synthase, H+ transporting, mitochondrial Fo complex, subunit G	10632	ENSG00000167283
26	COQ7	NA	COQ7	coenzyme Q7 homolog, ubiquinone (yeast)	10229	ENSG00000167186
27	IDH3G	NA	IDH3G	isocitrate dehydrogenase 3 (NAD+) gamma	3421	ENSG00000067829
28	UQCRC1	NA	UQCRC1	ubiquinol-cytochrome c reductase core protein I	7384	ENSG00000010256
29	PDHB	NA	PDHB	pyruvate dehydrogenase (lipoamide) beta	5162	ENSG00000168291
30	MAT2A	NA	MAT2A	methionine adenosyltransferase II, alpha	4144	ENSG00000168906
31	NDUFB10	NA	NDUFB10	NADH dehydrogenase (ubiquinone) 1 beta subcomplex, 10, 22kDa	4716	ENSG00000140990
32	ACO2	NA	ACO2	aconitase 2, mitochondrial	50	ENSG00000100412
33	ATP5C1	NA	ATP5C1	ATP synthase, H+ transporting, mitochondrial F1 complex, gamma polypeptide 1	509	ENSG00000165629
34	NNT	NA	NNT	nicotinamide nucleotide transhydrogenase	23530	ENSG00000112992
35	NDUFS3	NA	NDUFS3	NADH dehydrogenase (ubiquinone) Fe-S protein 3, 30kDa (NADH-coenzyme Q reductase)	4722	ENSG00000213619
36	COX5A	NA	COX5A	cytochrome c oxidase subunit Va	9377	ENSG00000178741
37	MDH1	NA	MDH1	malate dehydrogenase 1, NAD (soluble)	4190	ENSG00000014641
38	ATP5A1	NA	ATP5A1	ATP synthase, H+ transporting, mitochondrial F1 complex, alpha subunit 1, cardiac muscle	498	ENSG00000152234
39	IDH3B	NA	IDH3B	isocitrate dehydrogenase 3 (NAD+) beta	3420	ENSG00000101365
40	PPARGC1A	NA	PPARGC1A	peroxisome proliferator-activated receptor gamma, coactivator 1 alpha	10891	ENSG00000109819
41	NDUFB7	NA	NDUFB7	NADH dehydrogenase (ubiquinone) 1 beta subcomplex, 7, 18kDa	4713	ENSG00000099795
42	COX6B1	NA	COX6B1	cytochrome c oxidase subunit VIb polypeptide 1 (ubiquitous)	1340	ENSG00000126267
Database:biological process Name:respiratory electron transport chain ID:GO:0022904
C=110; O=32; E=5.70; R=5.61; rawP=4.36e-16; adjP=3.22e-13
Index	UserID	Value	Gene Symbol	Gene Name	EntrezGene	Ensembl
1	UQCR10	NA	UQCR10	ubiquinol-cytochrome c reductase, complex III subunit X	29796	ENSG00000184076
2	COX4I1	NA	COX4I1	cytochrome c oxidase subunit IV isoform 1	1327	ENSG00000131143
3	ATP5B	NA	ATP5B	ATP synthase, H+ transporting, mitochondrial F1 complex, beta polypeptide	506	ENSG00000110955
4	NDUFB11	NA	NDUFB11	NADH dehydrogenase (ubiquinone) 1 beta subcomplex, 11, 17.3kDa	54539	ENSG00000147123
5	SDHA	NA	SDHA	succinate dehydrogenase complex, subunit A, flavoprotein (Fp)	6389	ENSG00000073578
6	ETFB	NA	ETFB	electron-transfer-flavoprotein, beta polypeptide	2109	ENSG00000105379
7	NDUFS7	NA	NDUFS7	NADH dehydrogenase (ubiquinone) Fe-S protein 7, 20kDa (NADH-coenzyme Q reductase)	374291	ENSG00000115286
8	NDUFV1	NA	NDUFV1	NADH dehydrogenase (ubiquinone) flavoprotein 1, 51kDa	4723	ENSG00000167792
9	ATP5H	NA	ATP5H	ATP synthase, H+ transporting, mitochondrial Fo complex, subunit d	10476	ENSG00000167863
10	NDUFB2	NA	NDUFB2	NADH dehydrogenase (ubiquinone) 1 beta subcomplex, 2, 8kDa	4708	ENSG00000090266
11	UQCRC2	NA	UQCRC2	ubiquinol-cytochrome c reductase core protein II	7385	ENSG00000140740
12	NDUFB8	NA	NDUFB8	NADH dehydrogenase (ubiquinone) 1 beta subcomplex, 8, 19kDa	4714	ENSG00000166136
13	NDUFB9	NA	NDUFB9	NADH dehydrogenase (ubiquinone) 1 beta subcomplex, 9, 22kDa	4715	ENSG00000147684
14	UQCR11	NA	UQCR11	ubiquinol-cytochrome c reductase, complex III subunit XI	10975	ENSG00000127540
15	CYC1	NA	CYC1	cytochrome c-1	1537	ENSG00000179091
16	NDUFA6	NA	NDUFA6	NADH dehydrogenase (ubiquinone) 1 alpha subcomplex, 6, 14kDa	4700	ENSG00000184983
17	NDUFA3	NA	NDUFA3	NADH dehydrogenase (ubiquinone) 1 alpha subcomplex, 3, 9kDa	4696	ENSG00000170906
18	NDUFA12	NA	NDUFA12	NADH dehydrogenase (ubiquinone) 1 alpha subcomplex, 12	55967	ENSG00000184752
19	NDUFA10	NA	NDUFA10	NADH dehydrogenase (ubiquinone) 1 alpha subcomplex, 10, 42kDa	4705	ENSG00000130414
20	NDUFS2	NA	NDUFS2	NADH dehydrogenase (ubiquinone) Fe-S protein 2, 49kDa (NADH-coenzyme Q reductase)	4720	ENSG00000158864
21	ATP5G1	NA	ATP5G1	ATP synthase, H+ transporting, mitochondrial Fo complex, subunit C1 (subunit 9)	516	ENSG00000159199
22	ATP5L	NA	ATP5L	ATP synthase, H+ transporting, mitochondrial Fo complex, subunit G	10632	ENSG00000167283
23	COQ7	NA	COQ7	coenzyme Q7 homolog, ubiquinone (yeast)	10229	ENSG00000167186
24	UQCRC1	NA	UQCRC1	ubiquinol-cytochrome c reductase core protein I	7384	ENSG00000010256
25	NDUFB10	NA	NDUFB10	NADH dehydrogenase (ubiquinone) 1 beta subcomplex, 10, 22kDa	4716	ENSG00000140990
26	ATP5C1	NA	ATP5C1	ATP synthase, H+ transporting, mitochondrial F1 complex, gamma polypeptide 1	509	ENSG00000165629
27	NDUFS3	NA	NDUFS3	NADH dehydrogenase (ubiquinone) Fe-S protein 3, 30kDa (NADH-coenzyme Q reductase)	4722	ENSG00000213619
28	COX5A	NA	COX5A	cytochrome c oxidase subunit Va	9377	ENSG00000178741
29	ATP5A1	NA	ATP5A1	ATP synthase, H+ transporting, mitochondrial F1 complex, alpha subunit 1, cardiac muscle	498	ENSG00000152234
30	PPARGC1A	NA	PPARGC1A	peroxisome proliferator-activated receptor gamma, coactivator 1 alpha	10891	ENSG00000109819
31	NDUFB7	NA	NDUFB7	NADH dehydrogenase (ubiquinone) 1 beta subcomplex, 7, 18kDa	4713	ENSG00000099795
32	COX6B1	NA	COX6B1	cytochrome c oxidase subunit VIb polypeptide 1 (ubiquitous)	1340	ENSG00000126267
Database:biological process Name:electron transport chain ID:GO:0022900
C=148; O=36; E=7.67; R=4.69; rawP=3.23e-15; adjP=1.59e-12
Index	UserID	Value	Gene Symbol	Gene Name	EntrezGene	Ensembl
1	UQCR10	NA	UQCR10	ubiquinol-cytochrome c reductase, complex III subunit X	29796	ENSG00000184076
2	COX4I1	NA	COX4I1	cytochrome c oxidase subunit IV isoform 1	1327	ENSG00000131143
3	ATP5B	NA	ATP5B	ATP synthase, H+ transporting, mitochondrial F1 complex, beta polypeptide	506	ENSG00000110955
4	NDUFB11	NA	NDUFB11	NADH dehydrogenase (ubiquinone) 1 beta subcomplex, 11, 17.3kDa	54539	ENSG00000147123
5	SDHA	NA	SDHA	succinate dehydrogenase complex, subunit A, flavoprotein (Fp)	6389	ENSG00000073578
6	ETFB	NA	ETFB	electron-transfer-flavoprotein, beta polypeptide	2109	ENSG00000105379
7	NDUFS7	NA	NDUFS7	NADH dehydrogenase (ubiquinone) Fe-S protein 7, 20kDa (NADH-coenzyme Q reductase)	374291	ENSG00000115286
8	FDX1	NA	FDX1	ferredoxin 1	2230	ENSG00000137714
9	FADS3	NA	FADS3	fatty acid desaturase 3	3995	ENSG00000221968
10	NDUFV1	NA	NDUFV1	NADH dehydrogenase (ubiquinone) flavoprotein 1, 51kDa	4723	ENSG00000167792
11	ATP5H	NA	ATP5H	ATP synthase, H+ transporting, mitochondrial Fo complex, subunit d	10476	ENSG00000167863
12	NDUFB2	NA	NDUFB2	NADH dehydrogenase (ubiquinone) 1 beta subcomplex, 2, 8kDa	4708	ENSG00000090266
13	UQCRC2	NA	UQCRC2	ubiquinol-cytochrome c reductase core protein II	7385	ENSG00000140740
14	NDUFB8	NA	NDUFB8	NADH dehydrogenase (ubiquinone) 1 beta subcomplex, 8, 19kDa	4714	ENSG00000166136
15	NDUFB9	NA	NDUFB9	NADH dehydrogenase (ubiquinone) 1 beta subcomplex, 9, 22kDa	4715	ENSG00000147684
16	CYC1	NA	CYC1	cytochrome c-1	1537	ENSG00000179091
17	UQCR11	NA	UQCR11	ubiquinol-cytochrome c reductase, complex III subunit XI	10975	ENSG00000127540
18	NDUFA6	NA	NDUFA6	NADH dehydrogenase (ubiquinone) 1 alpha subcomplex, 6, 14kDa	4700	ENSG00000184983
19	NDUFA3	NA	NDUFA3	NADH dehydrogenase (ubiquinone) 1 alpha subcomplex, 3, 9kDa	4696	ENSG00000170906
20	NDUFA12	NA	NDUFA12	NADH dehydrogenase (ubiquinone) 1 alpha subcomplex, 12	55967	ENSG00000184752
21	NDUFA10	NA	NDUFA10	NADH dehydrogenase (ubiquinone) 1 alpha subcomplex, 10, 42kDa	4705	ENSG00000130414
22	NDUFS2	NA	NDUFS2	NADH dehydrogenase (ubiquinone) Fe-S protein 2, 49kDa (NADH-coenzyme Q reductase)	4720	ENSG00000158864
23	ATP5G1	NA	ATP5G1	ATP synthase, H+ transporting, mitochondrial Fo complex, subunit C1 (subunit 9)	516	ENSG00000159199
24	ATP5L	NA	ATP5L	ATP synthase, H+ transporting, mitochondrial Fo complex, subunit G	10632	ENSG00000167283
25	COQ7	NA	COQ7	coenzyme Q7 homolog, ubiquinone (yeast)	10229	ENSG00000167186
26	UQCRC1	NA	UQCRC1	ubiquinol-cytochrome c reductase core protein I	7384	ENSG00000010256
27	NDUFB10	NA	NDUFB10	NADH dehydrogenase (ubiquinone) 1 beta subcomplex, 10, 22kDa	4716	ENSG00000140990
28	ATP5C1	NA	ATP5C1	ATP synthase, H+ transporting, mitochondrial F1 complex, gamma polypeptide 1	509	ENSG00000165629
29	NDUFS3	NA	NDUFS3	NADH dehydrogenase (ubiquinone) Fe-S protein 3, 30kDa (NADH-coenzyme Q reductase)	4722	ENSG00000213619
30	COX5A	NA	COX5A	cytochrome c oxidase subunit Va	9377	ENSG00000178741
31	GLRX	NA	GLRX	glutaredoxin (thioltransferase)	2745	ENSG00000173221
32	ATP5A1	NA	ATP5A1	ATP synthase, H+ transporting, mitochondrial F1 complex, alpha subunit 1, cardiac muscle	498	ENSG00000152234
33	PPARGC1A	NA	PPARGC1A	peroxisome proliferator-activated receptor gamma, coactivator 1 alpha	10891	ENSG00000109819
34	NDUFB7	NA	NDUFB7	NADH dehydrogenase (ubiquinone) 1 beta subcomplex, 7, 18kDa	4713	ENSG00000099795
35	TXN2	NA	TXN2	thioredoxin 2	25828	ENSG00000100348
36	COX6B1	NA	COX6B1	cytochrome c oxidase subunit VIb polypeptide 1 (ubiquitous)	1340	ENSG00000126267
Database:biological process Name:energy derivation by oxidation of organic compounds ID:GO:0015980
C=329; O=50; E=17.05; R=2.93; rawP=5.82e-12; adjP=2.15e-09
Index	UserID	Value	Gene Symbol	Gene Name	EntrezGene	Ensembl
1	SUCLG1	NA	SUCLG1	succinate-CoA ligase, alpha subunit	8802	ENSG00000163541
2	UQCR10	NA	UQCR10	ubiquinol-cytochrome c reductase, complex III subunit X	29796	ENSG00000184076
3	IDH2	NA	IDH2	isocitrate dehydrogenase 2 (NADP+), mitochondrial	3418	ENSG00000182054
4	COX4I1	NA	COX4I1	cytochrome c oxidase subunit IV isoform 1	1327	ENSG00000131143
5	ATP5B	NA	ATP5B	ATP synthase, H+ transporting, mitochondrial F1 complex, beta polypeptide	506	ENSG00000110955
6	PRLH	NA	PRLH	prolactin releasing hormone	51052	ENSG00000071677
7	NDUFB11	NA	NDUFB11	NADH dehydrogenase (ubiquinone) 1 beta subcomplex, 11, 17.3kDa	54539	ENSG00000147123
8	SDHA	NA	SDHA	succinate dehydrogenase complex, subunit A, flavoprotein (Fp)	6389	ENSG00000073578
9	ETFB	NA	ETFB	electron-transfer-flavoprotein, beta polypeptide	2109	ENSG00000105379
10	NDUFS7	NA	NDUFS7	NADH dehydrogenase (ubiquinone) Fe-S protein 7, 20kDa (NADH-coenzyme Q reductase)	374291	ENSG00000115286
11	BLOC1S1	NA	BLOC1S1	biogenesis of lysosomal organelles complex-1, subunit 1	2647	ENSG00000258311ENSG00000135441
12	NDUFV1	NA	NDUFV1	NADH dehydrogenase (ubiquinone) flavoprotein 1, 51kDa	4723	ENSG00000167792
13	ATP5H	NA	ATP5H	ATP synthase, H+ transporting, mitochondrial Fo complex, subunit d	10476	ENSG00000167863
14	NDUFB2	NA	NDUFB2	NADH dehydrogenase (ubiquinone) 1 beta subcomplex, 2, 8kDa	4708	ENSG00000090266
15	UQCRC2	NA	UQCRC2	ubiquinol-cytochrome c reductase core protein II	7385	ENSG00000140740
16	NDUFB8	NA	NDUFB8	NADH dehydrogenase (ubiquinone) 1 beta subcomplex, 8, 19kDa	4714	ENSG00000166136
17	NDUFB9	NA	NDUFB9	NADH dehydrogenase (ubiquinone) 1 beta subcomplex, 9, 22kDa	4715	ENSG00000147684
18	CYC1	NA	CYC1	cytochrome c-1	1537	ENSG00000179091
19	UQCR11	NA	UQCR11	ubiquinol-cytochrome c reductase, complex III subunit XI	10975	ENSG00000127540
20	NDUFA6	NA	NDUFA6	NADH dehydrogenase (ubiquinone) 1 alpha subcomplex, 6, 14kDa	4700	ENSG00000184983
21	TALDO1	NA	TALDO1	transaldolase 1	6888	ENSG00000177156
22	NDUFA3	NA	NDUFA3	NADH dehydrogenase (ubiquinone) 1 alpha subcomplex, 3, 9kDa	4696	ENSG00000170906
23	NDUFA12	NA	NDUFA12	NADH dehydrogenase (ubiquinone) 1 alpha subcomplex, 12	55967	ENSG00000184752
24	NDUFA10	NA	NDUFA10	NADH dehydrogenase (ubiquinone) 1 alpha subcomplex, 10, 42kDa	4705	ENSG00000130414
25	NDUFS2	NA	NDUFS2	NADH dehydrogenase (ubiquinone) Fe-S protein 2, 49kDa (NADH-coenzyme Q reductase)	4720	ENSG00000158864
26	ATP5G1	NA	ATP5G1	ATP synthase, H+ transporting, mitochondrial Fo complex, subunit C1 (subunit 9)	516	ENSG00000159199
27	ADRA2C	NA	ADRA2C	adrenoceptor alpha 2C	152	ENSG00000184160
28	ATP5L	NA	ATP5L	ATP synthase, H+ transporting, mitochondrial Fo complex, subunit G	10632	ENSG00000167283
29	COQ7	NA	COQ7	coenzyme Q7 homolog, ubiquinone (yeast)	10229	ENSG00000167186
30	GLP1R	NA	GLP1R	glucagon-like peptide 1 receptor	2740	ENSG00000112164
31	AKT2	NA	AKT2	v-akt murine thymoma viral oncogene homolog 2	208	ENSG00000105221
32	IDH3G	NA	IDH3G	isocitrate dehydrogenase 3 (NAD+) gamma	3421	ENSG00000067829
33	GNG7	NA	GNG7	guanine nucleotide binding protein (G protein), gamma 7	2788	ENSG00000176533
34	UQCRC1	NA	UQCRC1	ubiquinol-cytochrome c reductase core protein I	7384	ENSG00000010256
35	PDHB	NA	PDHB	pyruvate dehydrogenase (lipoamide) beta	5162	ENSG00000168291
36	MAT2A	NA	MAT2A	methionine adenosyltransferase II, alpha	4144	ENSG00000168906
37	NDUFB10	NA	NDUFB10	NADH dehydrogenase (ubiquinone) 1 beta subcomplex, 10, 22kDa	4716	ENSG00000140990
38	ACO2	NA	ACO2	aconitase 2, mitochondrial	50	ENSG00000100412
39	ATP5C1	NA	ATP5C1	ATP synthase, H+ transporting, mitochondrial F1 complex, gamma polypeptide 1	509	ENSG00000165629
40	NNT	NA	NNT	nicotinamide nucleotide transhydrogenase	23530	ENSG00000112992
41	NDUFS3	NA	NDUFS3	NADH dehydrogenase (ubiquinone) Fe-S protein 3, 30kDa (NADH-coenzyme Q reductase)	4722	ENSG00000213619
42	COX5A	NA	COX5A	cytochrome c oxidase subunit Va	9377	ENSG00000178741
43	MDH1	NA	MDH1	malate dehydrogenase 1, NAD (soluble)	4190	ENSG00000014641
44	GRB10	NA	GRB10	growth factor receptor-bound protein 10	2887	ENSG00000106070
45	ATP5A1	NA	ATP5A1	ATP synthase, H+ transporting, mitochondrial F1 complex, alpha subunit 1, cardiac muscle	498	ENSG00000152234
46	IDH3B	NA	IDH3B	isocitrate dehydrogenase 3 (NAD+) beta	3420	ENSG00000101365
47	PPARGC1A	NA	PPARGC1A	peroxisome proliferator-activated receptor gamma, coactivator 1 alpha	10891	ENSG00000109819
48	NDUFB7	NA	NDUFB7	NADH dehydrogenase (ubiquinone) 1 beta subcomplex, 7, 18kDa	4713	ENSG00000099795
49	ACADVL	NA	ACADVL	acyl-CoA dehydrogenase, very long chain	37	ENSG00000072778
50	COX6B1	NA	COX6B1	cytochrome c oxidase subunit VIb polypeptide 1 (ubiquitous)	1340	ENSG00000126267
Database:biological process Name:generation of precursor metabolites and energy ID:GO:0006091
C=451; O=60; E=23.37; R=2.57; rawP=1.39e-11; adjP=4.11e-09
Index	UserID	Value	Gene Symbol	Gene Name	EntrezGene	Ensembl
1	SUCLG1	NA	SUCLG1	succinate-CoA ligase, alpha subunit	8802	ENSG00000163541
2	UQCR10	NA	UQCR10	ubiquinol-cytochrome c reductase, complex III subunit X	29796	ENSG00000184076
3	SLC25A3	NA	SLC25A3	solute carrier family 25 (mitochondrial carrier; phosphate carrier), member 3	5250	ENSG00000075415
4	CHCHD10	NA	CHCHD10	coiled-coil-helix-coiled-coil-helix domain containing 10	400916	ENSG00000250479
5	IDH2	NA	IDH2	isocitrate dehydrogenase 2 (NADP+), mitochondrial	3418	ENSG00000182054
6	COX4I1	NA	COX4I1	cytochrome c oxidase subunit IV isoform 1	1327	ENSG00000131143
7	ATP5B	NA	ATP5B	ATP synthase, H+ transporting, mitochondrial F1 complex, beta polypeptide	506	ENSG00000110955
8	PRLH	NA	PRLH	prolactin releasing hormone	51052	ENSG00000071677
9	NDUFB11	NA	NDUFB11	NADH dehydrogenase (ubiquinone) 1 beta subcomplex, 11, 17.3kDa	54539	ENSG00000147123
10	SDHA	NA	SDHA	succinate dehydrogenase complex, subunit A, flavoprotein (Fp)	6389	ENSG00000073578
11	ETFB	NA	ETFB	electron-transfer-flavoprotein, beta polypeptide	2109	ENSG00000105379
12	NDUFS7	NA	NDUFS7	NADH dehydrogenase (ubiquinone) Fe-S protein 7, 20kDa (NADH-coenzyme Q reductase)	374291	ENSG00000115286
13	FDX1	NA	FDX1	ferredoxin 1	2230	ENSG00000137714
14	BLOC1S1	NA	BLOC1S1	biogenesis of lysosomal organelles complex-1, subunit 1	2647	ENSG00000258311ENSG00000135441
15	FADS3	NA	FADS3	fatty acid desaturase 3	3995	ENSG00000221968
16	GIPR	NA	GIPR	gastric inhibitory polypeptide receptor	2696	ENSG00000010310
17	NDUFV1	NA	NDUFV1	NADH dehydrogenase (ubiquinone) flavoprotein 1, 51kDa	4723	ENSG00000167792
18	ATP5H	NA	ATP5H	ATP synthase, H+ transporting, mitochondrial Fo complex, subunit d	10476	ENSG00000167863
19	NDUFB2	NA	NDUFB2	NADH dehydrogenase (ubiquinone) 1 beta subcomplex, 2, 8kDa	4708	ENSG00000090266
20	UQCRC2	NA	UQCRC2	ubiquinol-cytochrome c reductase core protein II	7385	ENSG00000140740
21	NDUFB8	NA	NDUFB8	NADH dehydrogenase (ubiquinone) 1 beta subcomplex, 8, 19kDa	4714	ENSG00000166136
22	NDUFB9	NA	NDUFB9	NADH dehydrogenase (ubiquinone) 1 beta subcomplex, 9, 22kDa	4715	ENSG00000147684
23	CYC1	NA	CYC1	cytochrome c-1	1537	ENSG00000179091
24	UQCR11	NA	UQCR11	ubiquinol-cytochrome c reductase, complex III subunit XI	10975	ENSG00000127540
25	NDUFA6	NA	NDUFA6	NADH dehydrogenase (ubiquinone) 1 alpha subcomplex, 6, 14kDa	4700	ENSG00000184983
26	TALDO1	NA	TALDO1	transaldolase 1	6888	ENSG00000177156
27	NDUFA3	NA	NDUFA3	NADH dehydrogenase (ubiquinone) 1 alpha subcomplex, 3, 9kDa	4696	ENSG00000170906
28	NDUFA10	NA	NDUFA10	NADH dehydrogenase (ubiquinone) 1 alpha subcomplex, 10, 42kDa	4705	ENSG00000130414
29	NDUFA12	NA	NDUFA12	NADH dehydrogenase (ubiquinone) 1 alpha subcomplex, 12	55967	ENSG00000184752
30	NDUFS2	NA	NDUFS2	NADH dehydrogenase (ubiquinone) Fe-S protein 2, 49kDa (NADH-coenzyme Q reductase)	4720	ENSG00000158864
31	ATP5G1	NA	ATP5G1	ATP synthase, H+ transporting, mitochondrial Fo complex, subunit C1 (subunit 9)	516	ENSG00000159199
32	ADRA2C	NA	ADRA2C	adrenoceptor alpha 2C	152	ENSG00000184160
33	ATP5L	NA	ATP5L	ATP synthase, H+ transporting, mitochondrial Fo complex, subunit G	10632	ENSG00000167283
34	COQ7	NA	COQ7	coenzyme Q7 homolog, ubiquinone (yeast)	10229	ENSG00000167186
35	GLP1R	NA	GLP1R	glucagon-like peptide 1 receptor	2740	ENSG00000112164
36	AKT2	NA	AKT2	v-akt murine thymoma viral oncogene homolog 2	208	ENSG00000105221
37	IDH3G	NA	IDH3G	isocitrate dehydrogenase 3 (NAD+) gamma	3421	ENSG00000067829
38	GNG7	NA	GNG7	guanine nucleotide binding protein (G protein), gamma 7	2788	ENSG00000176533
39	UQCRC1	NA	UQCRC1	ubiquinol-cytochrome c reductase core protein I	7384	ENSG00000010256
40	PDHB	NA	PDHB	pyruvate dehydrogenase (lipoamide) beta	5162	ENSG00000168291
41	NDUFB10	NA	NDUFB10	NADH dehydrogenase (ubiquinone) 1 beta subcomplex, 10, 22kDa	4716	ENSG00000140990
42	MAT2A	NA	MAT2A	methionine adenosyltransferase II, alpha	4144	ENSG00000168906
43	ACO2	NA	ACO2	aconitase 2, mitochondrial	50	ENSG00000100412
44	PPARD	NA	PPARD	peroxisome proliferator-activated receptor delta	5467	ENSG00000112033
45	ATP5C1	NA	ATP5C1	ATP synthase, H+ transporting, mitochondrial F1 complex, gamma polypeptide 1	509	ENSG00000165629
46	NNT	NA	NNT	nicotinamide nucleotide transhydrogenase	23530	ENSG00000112992
47	OGT	NA	OGT	O-linked N-acetylglucosamine (GlcNAc) transferase	8473	ENSG00000147162
48	NDUFS3	NA	NDUFS3	NADH dehydrogenase (ubiquinone) Fe-S protein 3, 30kDa (NADH-coenzyme Q reductase)	4722	ENSG00000213619
49	COX5A	NA	COX5A	cytochrome c oxidase subunit Va	9377	ENSG00000178741
50	GRB10	NA	GRB10	growth factor receptor-bound protein 10	2887	ENSG00000106070
51	GLRX	NA	GLRX	glutaredoxin (thioltransferase)	2745	ENSG00000173221
52	MDH1	NA	MDH1	malate dehydrogenase 1, NAD (soluble)	4190	ENSG00000014641
53	ATP5A1	NA	ATP5A1	ATP synthase, H+ transporting, mitochondrial F1 complex, alpha subunit 1, cardiac muscle	498	ENSG00000152234
54	IDH3B	NA	IDH3B	isocitrate dehydrogenase 3 (NAD+) beta	3420	ENSG00000101365
55	PPARGC1A	NA	PPARGC1A	peroxisome proliferator-activated receptor gamma, coactivator 1 alpha	10891	ENSG00000109819
56	NDUFB7	NA	NDUFB7	NADH dehydrogenase (ubiquinone) 1 beta subcomplex, 7, 18kDa	4713	ENSG00000099795
57	ACADVL	NA	ACADVL	acyl-CoA dehydrogenase, very long chain	37	ENSG00000072778
58	TXN2	NA	TXN2	thioredoxin 2	25828	ENSG00000100348
59	COX6B1	NA	COX6B1	cytochrome c oxidase subunit VIb polypeptide 1 (ubiquitous)	1340	ENSG00000126267
60	DLAT	NA	DLAT	dihydrolipoamide S-acetyltransferase	1737	ENSG00000150768
Database:biological process Name:oxidation-reduction process ID:GO:0055114
C=558; O=67; E=28.91; R=2.32; rawP=8.85e-11; adjP=2.18e-08
Index	UserID	Value	Gene Symbol	Gene Name	EntrezGene	Ensembl
1	SUCLG1	NA	SUCLG1	succinate-CoA ligase, alpha subunit	8802	ENSG00000163541
2	UQCR10	NA	UQCR10	ubiquinol-cytochrome c reductase, complex III subunit X	29796	ENSG00000184076
3	IDH2	NA	IDH2	isocitrate dehydrogenase 2 (NADP+), mitochondrial	3418	ENSG00000182054
4	NDOR1	NA	NDOR1	NADPH dependent diflavin oxidoreductase 1	27158	ENSG00000188566
5	GCDH	NA	GCDH	glutaryl-CoA dehydrogenase	2639	ENSG00000105607
6	NDUFB11	NA	NDUFB11	NADH dehydrogenase (ubiquinone) 1 beta subcomplex, 11, 17.3kDa	54539	ENSG00000147123
7	MAPK14	NA	MAPK14	mitogen-activated protein kinase 14	1432	ENSG00000112062
8	SDHA	NA	SDHA	succinate dehydrogenase complex, subunit A, flavoprotein (Fp)	6389	ENSG00000073578
9	FDX1	NA	FDX1	ferredoxin 1	2230	ENSG00000137714
10	BLOC1S1	NA	BLOC1S1	biogenesis of lysosomal organelles complex-1, subunit 1	2647	ENSG00000258311ENSG00000135441
11	SUOX	NA	SUOX	sulfite oxidase	6821	ENSG00000139531
12	UQCRC2	NA	UQCRC2	ubiquinol-cytochrome c reductase core protein II	7385	ENSG00000140740
13	NDUFB8	NA	NDUFB8	NADH dehydrogenase (ubiquinone) 1 beta subcomplex, 8, 19kDa	4714	ENSG00000166136
14	NDUFB9	NA	NDUFB9	NADH dehydrogenase (ubiquinone) 1 beta subcomplex, 9, 22kDa	4715	ENSG00000147684
15	ETHE1	NA	ETHE1	ethylmalonic encephalopathy 1	23474	ENSG00000105755
16	NDUFA6	NA	NDUFA6	NADH dehydrogenase (ubiquinone) 1 alpha subcomplex, 6, 14kDa	4700	ENSG00000184983
17	TALDO1	NA	TALDO1	transaldolase 1	6888	ENSG00000177156
18	NDUFA10	NA	NDUFA10	NADH dehydrogenase (ubiquinone) 1 alpha subcomplex, 10, 42kDa	4705	ENSG00000130414
19	NDUFS2	NA	NDUFS2	NADH dehydrogenase (ubiquinone) Fe-S protein 2, 49kDa (NADH-coenzyme Q reductase)	4720	ENSG00000158864
20	MCEE	NA	MCEE	methylmalonyl CoA epimerase	84693	ENSG00000124370
21	ADRA2C	NA	ADRA2C	adrenoceptor alpha 2C	152	ENSG00000184160
22	COQ7	NA	COQ7	coenzyme Q7 homolog, ubiquinone (yeast)	10229	ENSG00000167186
23	GLP1R	NA	GLP1R	glucagon-like peptide 1 receptor	2740	ENSG00000112164
24	AKT2	NA	AKT2	v-akt murine thymoma viral oncogene homolog 2	208	ENSG00000105221
25	HADHA	NA	HADHA	hydroxyacyl-CoA dehydrogenase/3-ketoacyl-CoA thiolase/enoyl-CoA hydratase (trifunctional protein), alpha subunit	3030	ENSG00000084754
26	GNG7	NA	GNG7	guanine nucleotide binding protein (G protein), gamma 7	2788	ENSG00000176533
27	PDHB	NA	PDHB	pyruvate dehydrogenase (lipoamide) beta	5162	ENSG00000168291
28	MAT2A	NA	MAT2A	methionine adenosyltransferase II, alpha	4144	ENSG00000168906
29	ACO2	NA	ACO2	aconitase 2, mitochondrial	50	ENSG00000100412
30	NNT	NA	NNT	nicotinamide nucleotide transhydrogenase	23530	ENSG00000112992
31	NDUFS3	NA	NDUFS3	NADH dehydrogenase (ubiquinone) Fe-S protein 3, 30kDa (NADH-coenzyme Q reductase)	4722	ENSG00000213619
32	COX5A	NA	COX5A	cytochrome c oxidase subunit Va	9377	ENSG00000178741
33	GRB10	NA	GRB10	growth factor receptor-bound protein 10	2887	ENSG00000106070
34	PPARGC1A	NA	PPARGC1A	peroxisome proliferator-activated receptor gamma, coactivator 1 alpha	10891	ENSG00000109819
35	NDUFB7	NA	NDUFB7	NADH dehydrogenase (ubiquinone) 1 beta subcomplex, 7, 18kDa	4713	ENSG00000099795
36	TXN2	NA	TXN2	thioredoxin 2	25828	ENSG00000100348
37	COX6B1	NA	COX6B1	cytochrome c oxidase subunit VIb polypeptide 1 (ubiquitous)	1340	ENSG00000126267
38	ACOT8	NA	ACOT8	acyl-CoA thioesterase 8	10005	ENSG00000101473
39	COX4I1	NA	COX4I1	cytochrome c oxidase subunit IV isoform 1	1327	ENSG00000131143
40	PRLH	NA	PRLH	prolactin releasing hormone	51052	ENSG00000071677
41	ATP5B	NA	ATP5B	ATP synthase, H+ transporting, mitochondrial F1 complex, beta polypeptide	506	ENSG00000110955
42	NDUFS7	NA	NDUFS7	NADH dehydrogenase (ubiquinone) Fe-S protein 7, 20kDa (NADH-coenzyme Q reductase)	374291	ENSG00000115286
43	ETFB	NA	ETFB	electron-transfer-flavoprotein, beta polypeptide	2109	ENSG00000105379
44	FADS3	NA	FADS3	fatty acid desaturase 3	3995	ENSG00000221968
45	NDUFV1	NA	NDUFV1	NADH dehydrogenase (ubiquinone) flavoprotein 1, 51kDa	4723	ENSG00000167792
46	ATP5H	NA	ATP5H	ATP synthase, H+ transporting, mitochondrial Fo complex, subunit d	10476	ENSG00000167863
47	NDUFB2	NA	NDUFB2	NADH dehydrogenase (ubiquinone) 1 beta subcomplex, 2, 8kDa	4708	ENSG00000090266
48	UQCR11	NA	UQCR11	ubiquinol-cytochrome c reductase, complex III subunit XI	10975	ENSG00000127540
49	CYC1	NA	CYC1	cytochrome c-1	1537	ENSG00000179091
50	NDUFA12	NA	NDUFA12	NADH dehydrogenase (ubiquinone) 1 alpha subcomplex, 12	55967	ENSG00000184752
51	NDUFA3	NA	NDUFA3	NADH dehydrogenase (ubiquinone) 1 alpha subcomplex, 3, 9kDa	4696	ENSG00000170906
52	ATP5G1	NA	ATP5G1	ATP synthase, H+ transporting, mitochondrial Fo complex, subunit C1 (subunit 9)	516	ENSG00000159199
53	ATP5L	NA	ATP5L	ATP synthase, H+ transporting, mitochondrial Fo complex, subunit G	10632	ENSG00000167283
54	CYP2D6	NA	CYP2D6	cytochrome P450, family 2, subfamily D, polypeptide 6	1565	ENSG00000100197
55	SLC27A2	NA	SLC27A2	solute carrier family 27 (fatty acid transporter), member 2	11001	ENSG00000140284
56	IDH3G	NA	IDH3G	isocitrate dehydrogenase 3 (NAD+) gamma	3421	ENSG00000067829
57	UQCRC1	NA	UQCRC1	ubiquinol-cytochrome c reductase core protein I	7384	ENSG00000010256
58	NDUFB10	NA	NDUFB10	NADH dehydrogenase (ubiquinone) 1 beta subcomplex, 10, 22kDa	4716	ENSG00000140990
59	ECH1	NA	ECH1	enoyl CoA hydratase 1, peroxisomal	1891	ENSG00000104823
60	PPARD	NA	PPARD	peroxisome proliferator-activated receptor delta	5467	ENSG00000112033
61	ATP5C1	NA	ATP5C1	ATP synthase, H+ transporting, mitochondrial F1 complex, gamma polypeptide 1	509	ENSG00000165629
62	MDH1	NA	MDH1	malate dehydrogenase 1, NAD (soluble)	4190	ENSG00000014641
63	GLRX	NA	GLRX	glutaredoxin (thioltransferase)	2745	ENSG00000173221
64	ATP5A1	NA	ATP5A1	ATP synthase, H+ transporting, mitochondrial F1 complex, alpha subunit 1, cardiac muscle	498	ENSG00000152234
65	IDH3B	NA	IDH3B	isocitrate dehydrogenase 3 (NAD+) beta	3420	ENSG00000101365
66	ACADVL	NA	ACADVL	acyl-CoA dehydrogenase, very long chain	37	ENSG00000072778
67	GPX1	NA	GPX1	glutathione peroxidase 1	2876	ENSG00000233276
Database:biological process Name:cellular metabolic process ID:GO:0044237
C=8612; O=525; E=446.20; R=1.18; rawP=8.27e-10; adjP=1.75e-07
Index	UserID	Value	Gene Symbol	Gene Name	EntrezGene	Ensembl
1	TCF20	NA	TCF20	transcription factor 20 (AR1)	6942	ENSG00000100207
2	THAP7	NA	THAP7	THAP domain containing 7	80764	ENSG00000184436
3	MRPS15	NA	MRPS15	mitochondrial ribosomal protein S15	64960	ENSG00000116898
4	WDR74	NA	WDR74	WD repeat domain 74	54663	ENSG00000133316
5	KDM4A	NA	KDM4A	lysine (K)-specific demethylase 4A	9682	ENSG00000066135
6	RAB2A	NA	RAB2A	RAB2A, member RAS oncogene family	5862	ENSG00000104388
7	CTBP2	NA	CTBP2	C-terminal binding protein 2	1488	ENSG00000175029
8	BCAN	NA	BCAN	brevican	63827	ENSG00000132692
9	CDK5	NA	CDK5	cyclin-dependent kinase 5	1020	ENSG00000164885
10	NPM2	NA	NPM2	nucleophosmin/nucleoplasmin 2	10361	ENSG00000158806
11	FTCD	NA	FTCD	formiminotransferase cyclodeaminase	10841	ENSG00000160282
12	ATP5G2	NA	ATP5G2	ATP synthase, H+ transporting, mitochondrial Fo complex, subunit C2 (subunit 9)	517	ENSG00000135390
13	PRDM12	NA	PRDM12	PR domain containing 12	59335	ENSG00000130711
14	RPS21	NA	RPS21	ribosomal protein S21	6227	ENSG00000171858
15	APOBEC3G	NA	APOBEC3G	apolipoprotein B mRNA editing enzyme, catalytic polypeptide-like 3G	60489	ENSG00000239713
16	UBE2F	NA	UBE2F	ubiquitin-conjugating enzyme E2F (putative)	140739	ENSG00000184182
17	BRPF1	NA	BRPF1	bromodomain and PHD finger containing, 1	7862	ENSG00000156983
18	ERCC1	NA	ERCC1	excision repair cross-complementing rodent repair deficiency, complementation group 1 (includes overlapping antisense sequence)	2067	ENSG00000012061
19	AATF	NA	AATF	apoptosis antagonizing transcription factor	26574	ENSG00000108270
20	UXT	NA	UXT	ubiquitously-expressed, prefoldin-like chaperone	8409	ENSG00000126756
21	MRPL43	NA	MRPL43	mitochondrial ribosomal protein L43	84545	ENSG00000055950
22	LRP1	NA	LRP1	low density lipoprotein receptor-related protein 1	4035	ENSG00000123384
23	CD2BP2	NA	CD2BP2	CD2 (cytoplasmic tail) binding protein 2	10421	ENSG00000169217
24	SLC16A8	NA	SLC16A8	solute carrier family 16, member 8 (monocarboxylic acid transporter 3)	23539	ENSG00000100156
25	OGT	NA	OGT	O-linked N-acetylglucosamine (GlcNAc) transferase	8473	ENSG00000147162
26	NDUFS3	NA	NDUFS3	NADH dehydrogenase (ubiquinone) Fe-S protein 3, 30kDa (NADH-coenzyme Q reductase)	4722	ENSG00000213619
27	COX5A	NA	COX5A	cytochrome c oxidase subunit Va	9377	ENSG00000178741
28	FIS1	NA	FIS1	fission 1 (mitochondrial outer membrane) homolog (S. cerevisiae)	51024	ENSG00000214253
29	TFDP2	NA	TFDP2	transcription factor Dp-2 (E2F dimerization partner 2)	7029	ENSG00000114126
30	HSPB1	NA	HSPB1	heat shock 27kDa protein 1	3315	ENSG00000106211
31	CRTC1	NA	CRTC1	CREB regulated transcription coactivator 1	23373	ENSG00000105662
32	ACOT8	NA	ACOT8	acyl-CoA thioesterase 8	10005	ENSG00000101473
33	MUC6	NA	MUC6	mucin 6, oligomeric mucus/gel-forming	4588	ENSG00000184956
34	DHX9	NA	DHX9	DEAH (Asp-Glu-Ala-His) box polypeptide 9	1660	ENSG00000135829
35	AIFM1	NA	AIFM1	apoptosis-inducing factor, mitochondrion-associated, 1	9131	ENSG00000156709
36	PLA2G12A	NA	PLA2G12A	phospholipase A2, group XIIA	81579	ENSG00000123739
37	PYGO2	NA	PYGO2	pygopus homolog 2 (Drosophila)	90780	ENSG00000163348
38	EZH1	NA	EZH1	enhancer of zeste homolog 1 (Drosophila)	2145	ENSG00000108799
39	MTAP	NA	MTAP	methylthioadenosine phosphorylase	4507	ENSG00000099810
40	LMNA	NA	LMNA	lamin A/C	4000	ENSG00000160789
41	MCTS1	NA	MCTS1	malignant T cell amplified sequence 1	28985	ENSG00000232119
42	ALX1	NA	ALX1	ALX homeobox 1	8092	ENSG00000180318
43	SIPA1	NA	SIPA1	signal-induced proliferation-associated 1	6494	ENSG00000213445
44	FRY	NA	FRY	furry homolog (Drosophila)	10129	ENSG00000073910
45	ATP5H	NA	ATP5H	ATP synthase, H+ transporting, mitochondrial Fo complex, subunit d	10476	ENSG00000167863
46	MED12	NA	MED12	mediator complex subunit 12	9968	ENSG00000184634
47	USP38	NA	USP38	ubiquitin specific peptidase 38	84640	ENSG00000170185
48	CKB	NA	CKB	creatine kinase, brain	1152	ENSG00000166165
49	UQCR11	NA	UQCR11	ubiquinol-cytochrome c reductase, complex III subunit XI	10975	ENSG00000127540
50	SIK1	NA	SIK1	salt-inducible kinase 1	150094	ENSG00000142178
51	PRMT5	NA	PRMT5	protein arginine methyltransferase 5	10419	ENSG00000100462
52	NDUFA12	NA	NDUFA12	NADH dehydrogenase (ubiquinone) 1 alpha subcomplex, 12	55967	ENSG00000184752
53	ZNF385A	NA	ZNF385A	zinc finger protein 385A	25946	ENSG00000161642
54	VEGFB	NA	VEGFB	vascular endothelial growth factor B	7423	ENSG00000173511
55	DNAJC7	NA	DNAJC7	DnaJ (Hsp40) homolog, subfamily C, member 7	7266	ENSG00000168259
56	UFD1L	NA	UFD1L	ubiquitin fusion degradation 1 like (yeast)	7353	ENSG00000070010
57	DNM1	NA	DNM1	dynamin 1	1759	ENSG00000106976
58	ETV3	NA	ETV3	ets variant 3	2117	ENSG00000117036
59	MAPKAPK3	NA	MAPKAPK3	mitogen-activated protein kinase-activated protein kinase 3	7867	ENSG00000114738
60	IDH3G	NA	IDH3G	isocitrate dehydrogenase 3 (NAD+) gamma	3421	ENSG00000067829
61	TARBP1	NA	TARBP1	TAR (HIV-1) RNA binding protein 1	6894	ENSG00000059588
62	SRSF5	NA	SRSF5	serine/arginine-rich splicing factor 5	6430	ENSG00000100650
63	ELK1	NA	ELK1	ELK1, member of ETS oncogene family	2002	ENSG00000126767
64	MPG	NA	MPG	N-methylpurine-DNA glycosylase	4350	ENSG00000103152
65	MBNL2	NA	MBNL2	muscleblind-like splicing regulator 2	10150	ENSG00000139793
66	DYRK1A	NA	DYRK1A	dual-specificity tyrosine-(Y)-phosphorylation regulated kinase 1A	1859	ENSG00000157540
67	POLR2J	NA	POLR2J	polymerase (RNA) II (DNA directed) polypeptide J, 13.3kDa	5439	ENSG00000005075
68	RPL28	NA	RPL28	ribosomal protein L28	6158	ENSG00000108107
69	ETS2	NA	ETS2	v-ets erythroblastosis virus E26 oncogene homolog 2 (avian)	2114	ENSG00000157557
70	CLASRP	NA	CLASRP	CLK4-associating serine/arginine rich protein	11129	ENSG00000104859
71	CSK	NA	CSK	c-src tyrosine kinase	1445	ENSG00000103653
72	ATP5C1	NA	ATP5C1	ATP synthase, H+ transporting, mitochondrial F1 complex, gamma polypeptide 1	509	ENSG00000165629
73	SETD3	NA	SETD3	SET domain containing 3	84193	ENSG00000183576
74	WAPAL	NA	WAPAL	wings apart-like homolog (Drosophila)	23063	ENSG00000062650
75	CCDC85B	NA	CCDC85B	coiled-coil domain containing 85B	11007	ENSG00000175602
76	DEDD	NA	DEDD	death effector domain containing	9191	ENSG00000158796
77	AR	NA	AR	androgen receptor	367	ENSG00000169083
78	MDH1	NA	MDH1	malate dehydrogenase 1, NAD (soluble)	4190	ENSG00000014641
79	STK39	NA	STK39	serine threonine kinase 39	27347	ENSG00000198648
80	BPNT1	NA	BPNT1	3'(2'), 5'-bisphosphate nucleotidase 1	10380	ENSG00000162813
81	DDX54	NA	DDX54	DEAD (Asp-Glu-Ala-Asp) box polypeptide 54	79039	ENSG00000123064
82	XDH	NA	XDH	xanthine dehydrogenase	7498	ENSG00000158125
83	ABCB6	NA	ABCB6	ATP-binding cassette, sub-family B (MDR/TAP), member 6	10058	ENSG00000115657
84	KARS	NA	KARS	lysyl-tRNA synthetase	3735	ENSG00000065427
85	RNASE3	NA	RNASE3	ribonuclease, RNase A family, 3	6037	ENSG00000169397
86	MAP2K5	NA	MAP2K5	mitogen-activated protein kinase kinase 5	5607	ENSG00000137764
87	PAPSS2	NA	PAPSS2	3'-phosphoadenosine 5'-phosphosulfate synthase 2	9060	ENSG00000198682
88	NQO1	NA	NQO1	NAD(P)H dehydrogenase, quinone 1	1728	ENSG00000181019
89	IVNS1ABP	NA	IVNS1ABP	influenza virus NS1A binding protein	10625	ENSG00000116679
90	HOXC8	NA	HOXC8	homeobox C8	3224	ENSG00000037965
91	ACTR8	NA	ACTR8	ARP8 actin-related protein 8 homolog (yeast)	93973	ENSG00000113812
92	ROMO1	NA	ROMO1	reactive oxygen species modulator 1	140823	ENSG00000125995
93	TRIM27	NA	TRIM27	tripartite motif containing 27	5987	ENSG00000204713
94	SNRPC	NA	SNRPC	small nuclear ribonucleoprotein polypeptide C	6631	ENSG00000124562
95	PRKD3	NA	PRKD3	protein kinase D3	23683	ENSG00000115825
96	SMG5	NA	SMG5	smg-5 homolog, nonsense mediated mRNA decay factor (C. elegans)	23381	ENSG00000198952
97	ATP2A2	NA	ATP2A2	ATPase, Ca++ transporting, cardiac muscle, slow twitch 2	488	ENSG00000174437
98	LAMTOR2	NA	LAMTOR2	late endosomal/lysosomal adaptor, MAPK and MTOR activator 2	28956	ENSG00000116586
99	ALDH1L1	NA	ALDH1L1	aldehyde dehydrogenase 1 family, member L1	10840	ENSG00000144908
100	ANAPC7	NA	ANAPC7	anaphase promoting complex subunit 7	51434	ENSG00000196510
101	BAG6	NA	BAG6	BCL2-associated athanogene 6	7917	ENSG00000204463
102	ATF2	NA	ATF2	activating transcription factor 2	1386	ENSG00000115966
103	ADRA2C	NA	ADRA2C	adrenoceptor alpha 2C	152	ENSG00000184160
104	ZNF579	NA	ZNF579	zinc finger protein 579	163033	ENSG00000218891
105	RPL38	NA	RPL38	ribosomal protein L38	6169	ENSG00000172809
106	CIRBP	NA	CIRBP	cold inducible RNA binding protein	1153	ENSG00000099622
107	CDK7	NA	CDK7	cyclin-dependent kinase 7	1022	ENSG00000134058
108	DGCR14	NA	DGCR14	DiGeorge syndrome critical region gene 14	8220	ENSG00000100056
109	MAT2A	NA	MAT2A	methionine adenosyltransferase II, alpha	4144	ENSG00000168906
110	FGFR1	NA	FGFR1	fibroblast growth factor receptor 1	2260	ENSG00000077782
111	DDX17	NA	DDX17	DEAD (Asp-Glu-Ala-Asp) box helicase 17	10521	ENSG00000100201
112	NSMCE2	NA	NSMCE2	non-SMC element 2, MMS21 homolog (S. cerevisiae)	286053	ENSG00000156831
113	HIPK2	NA	HIPK2	homeodomain interacting protein kinase 2	28996	ENSG00000064393
114	PAM16	NA	PAM16	presequence translocase-associated motor 16 homolog (S. cerevisiae)	51025	ENSG00000217930
115	RPLP1	NA	RPLP1	ribosomal protein, large, P1	6176	ENSG00000137818
116	FUS	NA	FUS	fused in sarcoma	2521	ENSG00000089280
117	PPP5C	NA	PPP5C	protein phosphatase 5, catalytic subunit	5536	ENSG00000011485
118	INO80B	NA	INO80B	INO80 complex subunit B	83444	ENSG00000115274
119	AURKAIP1	NA	AURKAIP1	aurora kinase A interacting protein 1	54998	ENSG00000175756
120	BACE1	NA	BACE1	beta-site APP-cleaving enzyme 1	23621	ENSG00000265969ENSG00000186318
121	GSTT1	NA	GSTT1	glutathione S-transferase theta 1	2952	ENSG00000184674
122	PRLH	NA	PRLH	prolactin releasing hormone	51052	ENSG00000071677
123	ATP5B	NA	ATP5B	ATP synthase, H+ transporting, mitochondrial F1 complex, beta polypeptide	506	ENSG00000110955
124	PSMF1	NA	PSMF1	proteasome (prosome, macropain) inhibitor subunit 1 (PI31)	9491	ENSG00000125818
125	ZCCHC11	NA	ZCCHC11	zinc finger, CCHC domain containing 11	23318	ENSG00000134744
126	CCL24	NA	CCL24	chemokine (C-C motif) ligand 24	6369	ENSG00000106178
127	MED25	NA	MED25	mediator complex subunit 25	81857	ENSG00000104973
128	HUWE1	NA	HUWE1	HECT, UBA and WWE domain containing 1, E3 ubiquitin protein ligase	10075	ENSG00000086758
129	ARF5	NA	ARF5	ADP-ribosylation factor 5	381	ENSG00000004059
130	MCF2L	NA	MCF2L	MCF.2 cell line derived transforming sequence-like	23263	ENSG00000126217
131	BAX	NA	BAX	BCL2-associated X protein	581	ENSG00000087088
132	ACOT11	NA	ACOT11	acyl-CoA thioesterase 11	26027	ENSG00000162390
133	DCP1A	NA	DCP1A	DCP1 decapping enzyme homolog A (S. cerevisiae)	55802	NULL
134	DUSP15	NA	DUSP15	dual specificity phosphatase 15	128853	ENSG00000149599
135	XRN2	NA	XRN2	5'-3' exoribonuclease 2	22803	ENSG00000088930
136	TCEANC2	NA	TCEANC2	transcription elongation factor A (SII) N-terminal and central domain containing 2	127428	ENSG00000116205
137	ME2	NA	ME2	malic enzyme 2, NAD(+)-dependent, mitochondrial	4200	ENSG00000082212
138	TAOK3	NA	TAOK3	TAO kinase 3	51347	ENSG00000135090
139	RAPGEF2	NA	RAPGEF2	Rap guanine nucleotide exchange factor (GEF) 2	9693	ENSG00000109756
140	UBE2A	NA	UBE2A	ubiquitin-conjugating enzyme E2A	7319	ENSG00000077721
141	MZF1	NA	MZF1	myeloid zinc finger 1	7593	ENSG00000099326
142	FAM109A	NA	FAM109A	family with sequence similarity 109, member A	144717	ENSG00000198324
143	SMARCC2	NA	SMARCC2	SWI/SNF related, matrix associated, actin dependent regulator of chromatin, subfamily c, member 2	6601	ENSG00000139613
144	FOXC1	NA	FOXC1	forkhead box C1	2296	ENSG00000054598
145	ELFN1	NA	ELFN1	extracellular leucine-rich repeat and fibronectin type III domain containing 1	392617	ENSG00000225968
146	TAF15	NA	TAF15	TAF15 RNA polymerase II, TATA box binding protein (TBP)-associated factor, 68kDa	8148	ENSG00000172660
147	ID3	NA	ID3	inhibitor of DNA binding 3, dominant negative helix-loop-helix protein	3399	ENSG00000117318
148	SRCAP	NA	SRCAP	Snf2-related CREBBP activator protein	10847	ENSG00000080603
149	PC	NA	PC	pyruvate carboxylase	5091	ENSG00000173599
150	EIF2S3	NA	EIF2S3	eukaryotic translation initiation factor 2, subunit 3 gamma, 52kDa	1968	ENSG00000130741
151	GLRX	NA	GLRX	glutaredoxin (thioltransferase)	2745	ENSG00000173221
152	HMGA1	NA	HMGA1	high mobility group AT-hook 1	3159	ENSG00000137309
153	PSME3	NA	PSME3	proteasome (prosome, macropain) activator subunit 3 (PA28 gamma; Ki)	10197	ENSG00000131467
154	USF2	NA	USF2	upstream transcription factor 2, c-fos interacting	7392	ENSG00000105698
155	GPBP1L1	NA	GPBP1L1	GC-rich promoter binding protein 1-like 1	60313	ENSG00000159592
156	POLR2F	NA	POLR2F	polymerase (RNA) II (DNA directed) polypeptide F	5435	ENSG00000100142
157	PPARGC1B	NA	PPARGC1B	peroxisome proliferator-activated receptor gamma, coactivator 1 beta	133522	ENSG00000155846
158	DNAJB11	NA	DNAJB11	DnaJ (Hsp40) homolog, subfamily B, member 11	51726	ENSG00000090520
159	CELF4	NA	CELF4	CUGBP, Elav-like family member 4	56853	ENSG00000101489
160	SND1	NA	SND1	staphylococcal nuclease and tudor domain containing 1	27044	ENSG00000197157
161	HDAC6	NA	HDAC6	histone deacetylase 6	10013	ENSG00000094631
162	CYP2W1	NA	CYP2W1	cytochrome P450, family 2, subfamily W, polypeptide 1	54905	ENSG00000073067
163	RNF181	NA	RNF181	ring finger protein 181	51255	ENSG00000168894
164	LBH	NA	LBH	limb bud and heart development homolog (mouse)	81606	ENSG00000213626
165	SUOX	NA	SUOX	sulfite oxidase	6821	ENSG00000139531
166	GLIS2	NA	GLIS2	GLIS family zinc finger 2	84662	ENSG00000126603
167	RPL37A	NA	RPL37A	ribosomal protein L37a	6168	ENSG00000197756
168	PIN4	NA	PIN4	protein (peptidylprolyl cis/trans isomerase) NIMA-interacting, 4 (parvulin)	5303	ENSG00000102309
169	MPST	NA	MPST	mercaptopyruvate sulfurtransferase	4357	ENSG00000128309
170	WDR45	NA	WDR45	WD repeat domain 45	11152	ENSG00000196998
171	MRPL37	NA	MRPL37	mitochondrial ribosomal protein L37	51253	ENSG00000116221
172	THRB	NA	THRB	thyroid hormone receptor, beta	7068	ENSG00000151090
173	TRNAU1AP	NA	TRNAU1AP	tRNA selenocysteine 1 associated protein 1	54952	ENSG00000180098
174	ING1	NA	ING1	inhibitor of growth family, member 1	3621	ENSG00000153487
175	BAZ2A	NA	BAZ2A	bromodomain adjacent to zinc finger domain, 2A	11176	ENSG00000076108
176	HADHA	NA	HADHA	hydroxyacyl-CoA dehydrogenase/3-ketoacyl-CoA thiolase/enoyl-CoA hydratase (trifunctional protein), alpha subunit	3030	ENSG00000084754
177	SNRPB	NA	SNRPB	small nuclear ribonucleoprotein polypeptides B and B1	6628	ENSG00000125835
178	TLK1	NA	TLK1	tousled-like kinase 1	9874	ENSG00000198586
179	MRPL12	NA	MRPL12	mitochondrial ribosomal protein L12	6182	ENSG00000262814
180	FLNA	NA	FLNA	filamin A, alpha	2316	ENSG00000196924
181	ODC1	NA	ODC1	ornithine decarboxylase 1	4953	ENSG00000115758
182	PDHB	NA	PDHB	pyruvate dehydrogenase (lipoamide) beta	5162	ENSG00000168291
183	AKR1A1	NA	AKR1A1	aldo-keto reductase family 1, member A1 (aldehyde reductase)	10327	ENSG00000117448
184	ALG3	NA	ALG3	asparagine-linked glycosylation 3, alpha-1,3- mannosyltransferase homolog (S. cerevisiae)	10195	ENSG00000214160
185	CHD3	NA	CHD3	chromodomain helicase DNA binding protein 3	1107	ENSG00000170004
186	ATP5S	NA	ATP5S	ATP synthase, H+ transporting, mitochondrial Fo complex, subunit s (factor B)	27109	ENSG00000125375
187	TP53BP1	NA	TP53BP1	tumor protein p53 binding protein 1	7158	ENSG00000067369
188	FUBP1	NA	FUBP1	far upstream element (FUSE) binding protein 1	8880	ENSG00000162613
189	PSMB5	NA	PSMB5	proteasome (prosome, macropain) subunit, beta type, 5	5693	ENSG00000100804
190	PHB	NA	PHB	prohibitin	5245	ENSG00000167085
191	SORBS3	NA	SORBS3	sorbin and SH3 domain containing 3	10174	ENSG00000120896
192	COX4I1	NA	COX4I1	cytochrome c oxidase subunit IV isoform 1	1327	ENSG00000131143
193	CHEK1	NA	CHEK1	checkpoint kinase 1	1111	ENSG00000149554
194	NR1H3	NA	NR1H3	nuclear receptor subfamily 1, group H, member 3	10062	ENSG00000025434
195	RLF	NA	RLF	rearranged L-myc fusion	6018	ENSG00000117000
196	DHRS3	NA	DHRS3	dehydrogenase/reductase (SDR family) member 3	9249	ENSG00000162496
197	FKRP	NA	FKRP	fukutin related protein	79147	ENSG00000181027
198	CISH	NA	CISH	cytokine inducible SH2-containing protein	1154	ENSG00000114737
199	PDE10A	NA	PDE10A	phosphodiesterase 10A	10846	ENSG00000112541
200	IRF9	NA	IRF9	interferon regulatory factor 9	10379	ENSG00000213928
201	TOMM22	NA	TOMM22	translocase of outer mitochondrial membrane 22 homolog (yeast)	56993	ENSG00000100216
202	EDNRB	NA	EDNRB	endothelin receptor type B	1910	ENSG00000136160
203	CHSY3	NA	CHSY3	chondroitin sulfate synthase 3	337876	ENSG00000198108
204	SLC27A2	NA	SLC27A2	solute carrier family 27 (fatty acid transporter), member 2	11001	ENSG00000140284
205	TLE3	NA	TLE3	transducin-like enhancer of split 3 (E(sp1) homolog, Drosophila)	7090	ENSG00000140332
206	HDAC3	NA	HDAC3	histone deacetylase 3	8841	ENSG00000171720
207	PDK3	NA	PDK3	pyruvate dehydrogenase kinase, isozyme 3	5165	ENSG00000067992
208	RNF10	NA	RNF10	ring finger protein 10	9921	ENSG00000022840
209	MAP1LC3A	NA	MAP1LC3A	microtubule-associated protein 1 light chain 3 alpha	84557	ENSG00000101460
210	NR2F1	NA	NR2F1	nuclear receptor subfamily 2, group F, member 1	7025	ENSG00000175745
211	RPL36	NA	RPL36	ribosomal protein L36	25873	ENSG00000130255
212	ARAF	NA	ARAF	v-raf murine sarcoma 3611 viral oncogene homolog	369	ENSG00000078061
213	ATP5A1	NA	ATP5A1	ATP synthase, H+ transporting, mitochondrial F1 complex, alpha subunit 1, cardiac muscle	498	ENSG00000152234
214	NTRK2	NA	NTRK2	neurotrophic tyrosine kinase, receptor, type 2	4915	ENSG00000148053
215	ESR1	NA	ESR1	estrogen receptor 1	2099	ENSG00000091831
216	AVPI1	NA	AVPI1	arginine vasopressin-induced 1	60370	ENSG00000119986
217	NF2	NA	NF2	neurofibromin 2 (merlin)	4771	ENSG00000186575
218	SUCLG1	NA	SUCLG1	succinate-CoA ligase, alpha subunit	8802	ENSG00000163541
219	HOXB7	NA	HOXB7	homeobox B7	3217	ENSG00000120087
220	ZNF548	NA	ZNF548	zinc finger protein 548	147694	ENSG00000188785
221	PTH1R	NA	PTH1R	parathyroid hormone 1 receptor	5745	ENSG00000160801
222	ZDHHC5	NA	ZDHHC5	zinc finger, DHHC-type containing 5	25921	ENSG00000156599
223	CHMP5	NA	CHMP5	charged multivesicular body protein 5	51510	ENSG00000086065
224	RBFOX2	NA	RBFOX2	RNA binding protein, fox-1 homolog (C. elegans) 2	23543	ENSG00000100320
225	PPP2R2A	NA	PPP2R2A	protein phosphatase 2, regulatory subunit B, alpha	5520	ENSG00000221914
226	RRAGC	NA	RRAGC	Ras-related GTP binding C	64121	ENSG00000116954
227	CREBZF	NA	CREBZF	CREB/ATF bZIP transcription factor	58487	ENSG00000137504
228	NTRK3	NA	NTRK3	neurotrophic tyrosine kinase, receptor, type 3	4916	ENSG00000140538
229	BAHD1	NA	BAHD1	bromo adjacent homology domain containing 1	22893	ENSG00000140320
230	PCBP1	NA	PCBP1	poly(rC) binding protein 1	5093	ENSG00000169564
231	KDM1A	NA	KDM1A	lysine (K)-specific demethylase 1A	23028	ENSG00000004487
232	FDX1	NA	FDX1	ferredoxin 1	2230	ENSG00000137714
233	SUV420H2	NA	SUV420H2	suppressor of variegation 4-20 homolog 2 (Drosophila)	84787	ENSG00000133247
234	MED26	NA	MED26	mediator complex subunit 26	9441	ENSG00000105085
235	PPME1	NA	PPME1	protein phosphatase methylesterase 1	51400	ENSG00000214517
236	BCL6	NA	BCL6	B-cell CLL/lymphoma 6	604	ENSG00000113916
237	FARSB	NA	FARSB	phenylalanyl-tRNA synthetase, beta subunit	10056	ENSG00000116120
238	SAP30L	NA	SAP30L	SAP30-like	79685	ENSG00000164576
239	PPIF	NA	PPIF	peptidylprolyl isomerase F	10105	ENSG00000108179
240	ZNF593	NA	ZNF593	zinc finger protein 593	51042	ENSG00000142684
241	NDEL1	NA	NDEL1	nudE nuclear distribution E homolog (A. nidulans)-like 1	81565	ENSG00000166579
242	SLC11A1	NA	SLC11A1	solute carrier family 11 (proton-coupled divalent metal ion transporters), member 1	6556	ENSG00000018280
243	DNAJC19	NA	DNAJC19	DnaJ (Hsp40) homolog, subfamily C, member 19	131118	ENSG00000205981
244	SUGP1	NA	SUGP1	SURP and G patch domain containing 1	57794	ENSG00000105705
245	ZNF628	NA	ZNF628	zinc finger protein 628	89887	NULL
246	MRPL2	NA	MRPL2	mitochondrial ribosomal protein L2	51069	ENSG00000112651
247	ACO2	NA	ACO2	aconitase 2, mitochondrial	50	ENSG00000100412
248	ATP1A1	NA	ATP1A1	ATPase, Na+/K+ transporting, alpha 1 polypeptide	476	ENSG00000163399
249	CLK3	NA	CLK3	CDC-like kinase 3	1198	ENSG00000179335
250	DHX16	NA	DHX16	DEAH (Asp-Glu-Ala-His) box polypeptide 16	8449	ENSG00000204560
251	FASTK	NA	FASTK	Fas-activated serine/threonine kinase	10922	ENSG00000164896
252	ATG7	NA	ATG7	autophagy related 7	10533	ENSG00000197548
253	MAOA	NA	MAOA	monoamine oxidase A	4128	ENSG00000189221
254	NCOA1	NA	NCOA1	nuclear receptor coactivator 1	8648	ENSG00000084676
255	SLC25A39	NA	SLC25A39	solute carrier family 25, member 39	51629	ENSG00000013306
256	ASB1	NA	ASB1	ankyrin repeat and SOCS box containing 1	51665	ENSG00000065802
257	PRPF38A	NA	PRPF38A	PRP38 pre-mRNA processing factor 38 (yeast) domain containing A	84950	ENSG00000134748
258	ATF7	NA	ATF7	activating transcription factor 7	11016	ENSG00000170653
259	BLVRB	NA	BLVRB	biliverdin reductase B (flavin reductase (NADPH))	645	ENSG00000090013
260	SRD5A2	NA	SRD5A2	steroid-5-alpha-reductase, alpha polypeptide 2 (3-oxo-5 alpha-steroid delta 4-dehydrogenase alpha 2)	6716	NULL
261	VARS	NA	VARS	valyl-tRNA synthetase	7407	ENSG00000204394
262	COQ6	NA	COQ6	coenzyme Q6 homolog, monooxygenase (S. cerevisiae)	51004	ENSG00000119723
263	OS9	NA	OS9	osteosarcoma amplified 9, endoplasmic reticulum lectin	10956	ENSG00000135506
264	PTPN2	NA	PTPN2	protein tyrosine phosphatase, non-receptor type 2	5771	ENSG00000175354
265	NDUFV1	NA	NDUFV1	NADH dehydrogenase (ubiquinone) flavoprotein 1, 51kDa	4723	ENSG00000167792
266	CDK16	NA	CDK16	cyclin-dependent kinase 16	5127	ENSG00000102225
267	JUNB	NA	JUNB	jun B proto-oncogene	3726	ENSG00000171223
268	VPRBP	NA	VPRBP	Vpr (HIV-1) binding protein	9730	ENSG00000145041
269	IMP4	NA	IMP4	IMP4, U3 small nucleolar ribonucleoprotein, homolog (yeast)	92856	ENSG00000136718
270	DUSP1	NA	DUSP1	dual specificity phosphatase 1	1843	ENSG00000120129
271	EIF2B5	NA	EIF2B5	eukaryotic translation initiation factor 2B, subunit 5 epsilon, 82kDa	8893	ENSG00000145191
272	GOSR2	NA	GOSR2	golgi SNAP receptor complex member 2	9570	ENSG00000108433
273	FOXN3	NA	FOXN3	forkhead box N3	1112	ENSG00000053254
274	TUFM	NA	TUFM	Tu translation elongation factor, mitochondrial	7284	ENSG00000178952
275	CCT3	NA	CCT3	chaperonin containing TCP1, subunit 3 (gamma)	7203	ENSG00000163468
276	HAGH	NA	HAGH	hydroxyacylglutathione hydrolase	3029	ENSG00000063854
277	PPARD	NA	PPARD	peroxisome proliferator-activated receptor delta	5467	ENSG00000112033
278	HSPA9	NA	HSPA9	heat shock 70kDa protein 9 (mortalin)	3313	ENSG00000113013
279	AMN	NA	AMN	amnionless homolog (mouse)	81693	ENSG00000166126
280	GPX1	NA	GPX1	glutathione peroxidase 1	2876	ENSG00000233276
281	HOXD4	NA	HOXD4	homeobox D4	3233	ENSG00000170166
282	P2RX1	NA	P2RX1	purinergic receptor P2X, ligand-gated ion channel, 1	5023	ENSG00000108405
283	DUSP8	NA	DUSP8	dual specificity phosphatase 8	1850	ENSG00000184545
284	PLA2G16	NA	PLA2G16	phospholipase A2, group XVI	11145	ENSG00000176485
285	GCDH	NA	GCDH	glutaryl-CoA dehydrogenase	2639	ENSG00000105607
286	GIPR	NA	GIPR	gastric inhibitory polypeptide receptor	2696	ENSG00000010310
287	ZFP36	NA	ZFP36	zinc finger protein 36, C3H type, homolog (mouse)	7538	ENSG00000128016
288	NDUFB8	NA	NDUFB8	NADH dehydrogenase (ubiquinone) 1 beta subcomplex, 8, 19kDa	4714	ENSG00000166136
289	FBXW2	NA	FBXW2	F-box and WD repeat domain containing 2	26190	ENSG00000119402
290	NDUFA10	NA	NDUFA10	NADH dehydrogenase (ubiquinone) 1 alpha subcomplex, 10, 42kDa	4705	ENSG00000130414
291	NONO	NA	NONO	non-POU domain containing, octamer-binding	4841	ENSG00000147140
292	COQ7	NA	COQ7	coenzyme Q7 homolog, ubiquinone (yeast)	10229	ENSG00000167186
293	GLP1R	NA	GLP1R	glucagon-like peptide 1 receptor	2740	ENSG00000112164
294	AKT2	NA	AKT2	v-akt murine thymoma viral oncogene homolog 2	208	ENSG00000105221
295	CSNK1E	NA	CSNK1E	casein kinase 1, epsilon	1454	ENSG00000213923
296	GNG7	NA	GNG7	guanine nucleotide binding protein (G protein), gamma 7	2788	ENSG00000176533
297	RRP1B	NA	RRP1B	ribosomal RNA processing 1 homolog B (S. cerevisiae)	23076	ENSG00000160208
298	RPUSD1	NA	RPUSD1	RNA pseudouridylate synthase domain containing 1	113000	ENSG00000007376
299	NDST1	NA	NDST1	N-deacetylase/N-sulfotransferase (heparan glucosaminyl) 1	3340	ENSG00000070614
300	SPOP	NA	SPOP	speckle-type POZ protein	8405	ENSG00000121067
301	RPL35A	NA	RPL35A	ribosomal protein L35a	6165	ENSG00000182899
302	TMED10	NA	TMED10	transmembrane emp24-like trafficking protein 10 (yeast)	10972	ENSG00000170348
303	MRPL27	NA	MRPL27	mitochondrial ribosomal protein L27	51264	ENSG00000108826
304	BRF2	NA	BRF2	BRF2, subunit of RNA polymerase III transcription initiation factor, BRF1-like	55290	ENSG00000104221
305	NRP1	NA	NRP1	neuropilin 1	8829	ENSG00000099250
306	TXN2	NA	TXN2	thioredoxin 2	25828	ENSG00000100348
307	PTOV1	NA	PTOV1	prostate tumor overexpressed 1	53635	ENSG00000104960
308	DLAT	NA	DLAT	dihydrolipoamide S-acetyltransferase	1737	ENSG00000150768
309	CDKN1C	NA	CDKN1C	cyclin-dependent kinase inhibitor 1C (p57, Kip2)	1028	ENSG00000129757
310	TSPYL2	NA	TSPYL2	TSPY-like 2	64061	ENSG00000184205
311	ATP2A3	NA	ATP2A3	ATPase, Ca++ transporting, ubiquitous	489	ENSG00000074370
312	SNF8	NA	SNF8	SNF8, ESCRT-II complex subunit, homolog (S. cerevisiae)	11267	ENSG00000159210
313	GTF2IRD1	NA	GTF2IRD1	GTF2I repeat domain containing 1	9569	ENSG00000006704
314	NEDD4L	NA	NEDD4L	neural precursor cell expressed, developmentally down-regulated 4-like, E3 ubiquitin protein ligase	23327	ENSG00000049759
315	PNKP	NA	PNKP	polynucleotide kinase 3'-phosphatase	11284	ENSG00000039650
316	DPM3	NA	DPM3	dolichyl-phosphate mannosyltransferase polypeptide 3	54344	ENSG00000179085
317	SPRR1A	NA	SPRR1A	small proline-rich protein 1A	6698	ENSG00000169474
318	HSPA14	NA	HSPA14	heat shock 70kDa protein 14	51182	ENSG00000187522
319	NDUFS7	NA	NDUFS7	NADH dehydrogenase (ubiquinone) Fe-S protein 7, 20kDa (NADH-coenzyme Q reductase)	374291	ENSG00000115286
320	NPLOC4	NA	NPLOC4	nuclear protein localization 4 homolog (S. cerevisiae)	55666	ENSG00000182446
321	CNOT3	NA	CNOT3	CCR4-NOT transcription complex, subunit 3	4849	ENSG00000088038
322	MECOM	NA	MECOM	MDS1 and EVI1 complex locus	2122	ENSG00000085276
323	HR	NA	HR	hairless homolog (mouse)	55806	ENSG00000168453
324	SCAF1	NA	SCAF1	SR-related CTD-associated factor 1	58506	ENSG00000126461
325	NECAB3	NA	NECAB3	N-terminal EF-hand calcium binding protein 3	63941	ENSG00000125967
326	SPDEF	NA	SPDEF	SAM pointed domain containing ets transcription factor	25803	ENSG00000124664
327	CYC1	NA	CYC1	cytochrome c-1	1537	ENSG00000179091
328	UBE2R2	NA	UBE2R2	ubiquitin-conjugating enzyme E2R 2	54926	ENSG00000107341
329	EEF1D	NA	EEF1D	eukaryotic translation elongation factor 1 delta (guanine nucleotide exchange protein)	1936	ENSG00000104529
330	CSNK2A2	NA	CSNK2A2	casein kinase 2, alpha prime polypeptide	1459	ENSG00000070770
331	CYP2D6	NA	CYP2D6	cytochrome P450, family 2, subfamily D, polypeptide 6	1565	ENSG00000100197
332	MTHFR	NA	MTHFR	methylenetetrahydrofolate reductase (NAD(P)H)	4524	ENSG00000177000
333	ZNF574	NA	ZNF574	zinc finger protein 574	64763	ENSG00000105732
334	NPR1	NA	NPR1	natriuretic peptide receptor A/guanylate cyclase A (atrionatriuretic peptide receptor A)	4881	ENSG00000169418
335	TOMM40	NA	TOMM40	translocase of outer mitochondrial membrane 40 homolog (yeast)	10452	ENSG00000130204
336	NDUFB10	NA	NDUFB10	NADH dehydrogenase (ubiquinone) 1 beta subcomplex, 10, 22kDa	4716	ENSG00000140990
337	LIPT1	NA	LIPT1	lipoyltransferase 1	51601	ENSG00000144182
338	MMP15	NA	MMP15	matrix metallopeptidase 15 (membrane-inserted)	4324	ENSG00000102996
339	NSF	NA	NSF	N-ethylmaleimide-sensitive factor	4905	ENSG00000073969
340	PIAS2	NA	PIAS2	protein inhibitor of activated STAT, 2	9063	ENSG00000078043
341	AGBL5	NA	AGBL5	ATP/GTP binding protein-like 5	60509	ENSG00000084693
342	DCAF11	NA	DCAF11	DDB1 and CUL4 associated factor 11	80344	ENSG00000100897
343	TDH	NA	TDH	L-threonine dehydrogenase	157739	NULL
344	ESRRA	NA	ESRRA	estrogen-related receptor alpha	2101	ENSG00000173153
345	ACADVL	NA	ACADVL	acyl-CoA dehydrogenase, very long chain	37	ENSG00000072778
346	ZNF511	NA	ZNF511	zinc finger protein 511	118472	ENSG00000198546
347	FOXO6	NA	FOXO6	forkhead box O6	100132074	NULL
348	NPR2	NA	NPR2	natriuretic peptide receptor B/guanylate cyclase B (atrionatriuretic peptide receptor B)	4882	ENSG00000159899
349	UROD	NA	UROD	uroporphyrinogen decarboxylase	7389	ENSG00000126088
350	IDH2	NA	IDH2	isocitrate dehydrogenase 2 (NADP+), mitochondrial	3418	ENSG00000182054
351	GIT1	NA	GIT1	G protein-coupled receptor kinase interacting ArfGAP 1	28964	ENSG00000108262
352	PNMT	NA	PNMT	phenylethanolamine N-methyltransferase	5409	ENSG00000141744
353	AIFM2	NA	AIFM2	apoptosis-inducing factor, mitochondrion-associated, 2	84883	ENSG00000042286
354	SDHA	NA	SDHA	succinate dehydrogenase complex, subunit A, flavoprotein (Fp)	6389	ENSG00000073578
355	CHD7	NA	CHD7	chromodomain helicase DNA binding protein 7	55636	ENSG00000171316
356	ZNF827	NA	ZNF827	zinc finger protein 827	152485	ENSG00000151612
357	KDM2A	NA	KDM2A	lysine (K)-specific demethylase 2A	22992	ENSG00000173120
358	RNF31	NA	RNF31	ring finger protein 31	55072	ENSG00000092098
359	EXOSC5	NA	EXOSC5	exosome component 5	56915	ENSG00000077348
360	EPHB4	NA	EPHB4	EPH receptor B4	2050	ENSG00000196411
361	TALDO1	NA	TALDO1	transaldolase 1	6888	ENSG00000177156
362	ARL6IP4	NA	ARL6IP4	ADP-ribosylation-like factor 6 interacting protein 4	51329	ENSG00000182196
363	EXTL3	NA	EXTL3	exostoses (multiple)-like 3	2137	ENSG00000012232
364	RAD17	NA	RAD17	RAD17 homolog (S. pombe)	5884	ENSG00000152942
365	PNN	NA	PNN	pinin, desmosome associated protein	5411	ENSG00000100941
366	CRLS1	NA	CRLS1	cardiolipin synthase 1	54675	ENSG00000088766
367	SOCS7	NA	SOCS7	suppressor of cytokine signaling 7	30837	ENSG00000174111
368	LAMTOR1	NA	LAMTOR1	late endosomal/lysosomal adaptor, MAPK and MTOR activator 1	55004	ENSG00000149357
369	EIF3K	NA	EIF3K	eukaryotic translation initiation factor 3, subunit K	27335	ENSG00000178982
370	SOX12	NA	SOX12	SRY (sex determining region Y)-box 12	6666	ENSG00000177732
371	CCNT2	NA	CCNT2	cyclin T2	905	ENSG00000082258
372	RAB24	NA	RAB24	RAB24, member RAS oncogene family	53917	ENSG00000169228
373	FITM2	NA	FITM2	fat storage-inducing transmembrane protein 2	128486	ENSG00000197296
374	HAGHL	NA	HAGHL	hydroxyacylglutathione hydrolase-like	84264	ENSG00000103253
375	TRMT2A	NA	TRMT2A	tRNA methyltransferase 2 homolog A (S. cerevisiae)	27037	ENSG00000099899
376	GRB10	NA	GRB10	growth factor receptor-bound protein 10	2887	ENSG00000106070
377	NRG1	NA	NRG1	neuregulin 1	3084	ENSG00000157168
378	ZNF688	NA	ZNF688	zinc finger protein 688	146542	ENSG00000229809
379	OTUD5	NA	OTUD5	OTU domain containing 5	55593	ENSG00000068308
380	PRPF8	NA	PRPF8	PRP8 pre-mRNA processing factor 8 homolog (S. cerevisiae)	10594	ENSG00000174231
381	PKP4	NA	PKP4	plakophilin 4	8502	ENSG00000144283
382	MXI1	NA	MXI1	MAX interactor 1	4601	ENSG00000119950
383	ST6GALNAC6	NA	ST6GALNAC6	ST6 (alpha-N-acetyl-neuraminyl-2,3-beta-galactosyl-1,3)-N-acetylgalactosaminide alpha-2,6-sialyltransferase 6	30815	ENSG00000160408
384	TCF3	NA	TCF3	transcription factor 3 (E2A immunoglobulin enhancer binding factors E12/E47)	6929	ENSG00000071564
385	FARS2	NA	FARS2	phenylalanyl-tRNA synthetase 2, mitochondrial	10667	ENSG00000145982
386	ZNF205	NA	ZNF205	zinc finger protein 205	7755	ENSG00000122386
387	FADS3	NA	FADS3	fatty acid desaturase 3	3995	ENSG00000221968
388	PTRF	NA	PTRF	polymerase I and transcript release factor	284119	ENSG00000177469
389	NDUFA3	NA	NDUFA3	NADH dehydrogenase (ubiquinone) 1 alpha subcomplex, 3, 9kDa	4696	ENSG00000170906
390	SYCP3	NA	SYCP3	synaptonemal complex protein 3	50511	ENSG00000139351
391	ATP5L	NA	ATP5L	ATP synthase, H+ transporting, mitochondrial Fo complex, subunit G	10632	ENSG00000167283
392	SHMT1	NA	SHMT1	serine hydroxymethyltransferase 1 (soluble)	6470	ENSG00000176974
393	PSAT1	NA	PSAT1	phosphoserine aminotransferase 1	29968	ENSG00000135069
394	UPB1	NA	UPB1	ureidopropionase, beta	51733	ENSG00000100024
395	TEF	NA	TEF	thyrotrophic embryonic factor	7008	ENSG00000167074
396	PRODH2	NA	PRODH2	proline dehydrogenase (oxidase) 2	58510	ENSG00000250799
397	CAPRIN1	NA	CAPRIN1	cell cycle associated protein 1	4076	ENSG00000135387
398	SNRK	NA	SNRK	SNF related kinase	54861	ENSG00000163788
399	FBXO9	NA	FBXO9	F-box protein 9	26268	ENSG00000112146
400	ANAPC2	NA	ANAPC2	anaphase promoting complex subunit 2	29882	ENSG00000176248
401	UQCRC1	NA	UQCRC1	ubiquinol-cytochrome c reductase core protein I	7384	ENSG00000010256
402	ECH1	NA	ECH1	enoyl CoA hydratase 1, peroxisomal	1891	ENSG00000104823
403	CITED1	NA	CITED1	Cbp/p300-interacting transactivator, with Glu/Asp-rich carboxy-terminal domain, 1	4435	ENSG00000125931
404	NFYC	NA	NFYC	nuclear transcription factor Y, gamma	4802	ENSG00000066136
405	CSTF2	NA	CSTF2	cleavage stimulation factor, 3' pre-RNA, subunit 2, 64kDa	1478	ENSG00000101811
406	WDR83	NA	WDR83	WD repeat domain 83	84292	ENSG00000123154
407	WRAP53	NA	WRAP53	WD repeat containing, antisense to TP53	55135	ENSG00000141499
408	LARP1	NA	LARP1	La ribonucleoprotein domain family, member 1	23367	ENSG00000155506
409	ZNF76	NA	ZNF76	zinc finger protein 76	7629	ENSG00000065029
410	KDM6A	NA	KDM6A	lysine (K)-specific demethylase 6A	7403	ENSG00000147050
411	UQCR10	NA	UQCR10	ubiquinol-cytochrome c reductase, complex III subunit X	29796	ENSG00000184076
412	FANCD2	NA	FANCD2	Fanconi anemia, complementation group D2	2177	ENSG00000144554
413	SLC25A3	NA	SLC25A3	solute carrier family 25 (mitochondrial carrier; phosphate carrier), member 3	5250	ENSG00000075415
414	SIRT2	NA	SIRT2	sirtuin 2	22933	ENSG00000068903
415	MAPK14	NA	MAPK14	mitogen-activated protein kinase 14	1432	ENSG00000112062
416	ZNF696	NA	ZNF696	zinc finger protein 696	79943	ENSG00000185730
417	SMARCB1	NA	SMARCB1	SWI/SNF related, matrix associated, actin dependent regulator of chromatin, subfamily b, member 1	6598	ENSG00000099956
418	SF3B2	NA	SF3B2	splicing factor 3b, subunit 2, 145kDa	10992	ENSG00000087365
419	CCT4	NA	CCT4	chaperonin containing TCP1, subunit 4 (delta)	10575	ENSG00000115484
420	BLOC1S1	NA	BLOC1S1	biogenesis of lysosomal organelles complex-1, subunit 1	2647	ENSG00000258311ENSG00000135441
421	KANSL1	NA	KANSL1	KAT8 regulatory NSL complex subunit 1	284058	ENSG00000120071
422	UQCRC2	NA	UQCRC2	ubiquinol-cytochrome c reductase core protein II	7385	ENSG00000140740
423	ATXN1L	NA	ATXN1L	ataxin 1-like	342371	ENSG00000224470
424	NDUFB9	NA	NDUFB9	NADH dehydrogenase (ubiquinone) 1 beta subcomplex, 9, 22kDa	4715	ENSG00000147684
425	NDUFA6	NA	NDUFA6	NADH dehydrogenase (ubiquinone) 1 alpha subcomplex, 6, 14kDa	4700	ENSG00000184983
426	MAP3K10	NA	MAP3K10	mitogen-activated protein kinase kinase kinase 10	4294	ENSG00000130758
427	NDUFS2	NA	NDUFS2	NADH dehydrogenase (ubiquinone) Fe-S protein 2, 49kDa (NADH-coenzyme Q reductase)	4720	ENSG00000158864
428	OSM	NA	OSM	oncostatin M	5008	ENSG00000099985
429	CERS2	NA	CERS2	ceramide synthase 2	29956	ENSG00000143418
430	TIMM50	NA	TIMM50	translocase of inner mitochondrial membrane 50 homolog (S. cerevisiae)	92609	ENSG00000105197
431	TNK2	NA	TNK2	tyrosine kinase, non-receptor, 2	10188	ENSG00000061938
432	SLC29A2	NA	SLC29A2	solute carrier family 29 (nucleoside transporters), member 2	3177	ENSG00000174669
433	HDAC8	NA	HDAC8	histone deacetylase 8	55869	ENSG00000147099
434	ZNF582	NA	ZNF582	zinc finger protein 582	147948	ENSG00000018869
435	MRPS36	NA	MRPS36	mitochondrial ribosomal protein S36	92259	ENSG00000134056
436	LAS1L	NA	LAS1L	LAS1-like (S. cerevisiae)	81887	ENSG00000001497
437	CAPRIN2	NA	CAPRIN2	caprin family member 2	65981	ENSG00000110888
438	NNT	NA	NNT	nicotinamide nucleotide transhydrogenase	23530	ENSG00000112992
439	CRCP	NA	CRCP	CGRP receptor component	27297	ENSG00000241258
440	PPARGC1A	NA	PPARGC1A	peroxisome proliferator-activated receptor gamma, coactivator 1 alpha	10891	ENSG00000109819
441	COPS6	NA	COPS6	COP9 constitutive photomorphogenic homolog subunit 6 (Arabidopsis)	10980	ENSG00000168090
442	COX6B1	NA	COX6B1	cytochrome c oxidase subunit VIb polypeptide 1 (ubiquitous)	1340	ENSG00000126267
443	TNRC6A	NA	TNRC6A	trinucleotide repeat containing 6A	27327	ENSG00000090905
444	TAF1	NA	TAF1	TAF1 RNA polymerase II, TATA box binding protein (TBP)-associated factor, 250kDa	6872	ENSG00000147133
445	UBXN1	NA	UBXN1	UBX domain protein 1	51035	ENSG00000162191
446	ASL	NA	ASL	argininosuccinate lyase	435	ENSG00000126522
447	TIA1	NA	TIA1	TIA1 cytotoxic granule-associated RNA binding protein	7072	ENSG00000116001
448	SMG7	NA	SMG7	smg-7 homolog, nonsense mediated mRNA decay factor (C. elegans)	9887	ENSG00000116698
449	DMRT2	NA	DMRT2	doublesex and mab-3 related transcription factor 2	10655	ENSG00000173253
450	ETFB	NA	ETFB	electron-transfer-flavoprotein, beta polypeptide	2109	ENSG00000105379
451	NAMPT	NA	NAMPT	nicotinamide phosphoribosyltransferase	10135	ENSG00000105835
452	ELL	NA	ELL	elongation factor RNA polymerase II	8178	ENSG00000105656
453	NOXA1	NA	NOXA1	NADPH oxidase activator 1	10811	ENSG00000188747
454	RPS11	NA	RPS11	ribosomal protein S11	6205	ENSG00000142534
455	NDUFB2	NA	NDUFB2	NADH dehydrogenase (ubiquinone) 1 beta subcomplex, 2, 8kDa	4708	ENSG00000090266
456	SRSF7	NA	SRSF7	serine/arginine-rich splicing factor 7	6432	ENSG00000115875
457	GMPS	NA	GMPS	guanine monphosphate synthetase	8833	ENSG00000163655
458	ATP5G1	NA	ATP5G1	ATP synthase, H+ transporting, mitochondrial Fo complex, subunit C1 (subunit 9)	516	ENSG00000159199
459	POLR2I	NA	POLR2I	polymerase (RNA) II (DNA directed) polypeptide I, 14.5kDa	5438	ENSG00000105258
460	PDE4A	NA	PDE4A	phosphodiesterase 4A, cAMP-specific	5141	ENSG00000065989
461	ASRGL1	NA	ASRGL1	asparaginase like 1	80150	ENSG00000162174
462	CREBRF	NA	CREBRF	CREB3 regulatory factor	153222	ENSG00000164463
463	WNT7B	NA	WNT7B	wingless-type MMTV integration site family, member 7B	7477	ENSG00000188064
464	SP2	NA	SP2	Sp2 transcription factor	6668	ENSG00000167182
465	SLTM	NA	SLTM	SAFB-like, transcription modulator	79811	ENSG00000137776
466	MYBPC3	NA	MYBPC3	myosin binding protein C, cardiac	4607	ENSG00000134571
467	MNAT1	NA	MNAT1	menage a trois homolog 1, cyclin H assembly factor (Xenopus laevis)	4331	ENSG00000020426
468	CHRNA4	NA	CHRNA4	cholinergic receptor, nicotinic, alpha 4 (neuronal)	1137	ENSG00000101204
469	PCBD1	NA	PCBD1	pterin-4 alpha-carbinolamine dehydratase/dimerization cofactor of hepatocyte nuclear factor 1 alpha	5092	ENSG00000166228
470	PFDN2	NA	PFDN2	prefoldin subunit 2	5202	ENSG00000143256
471	HOXA6	NA	HOXA6	homeobox A6	3203	ENSG00000106006
472	JAK3	NA	JAK3	Janus kinase 3	3718	ENSG00000105639
473	TOB1	NA	TOB1	transducer of ERBB2, 1	10140	ENSG00000141232
474	HOXD10	NA	HOXD10	homeobox D10	3236	ENSG00000128710
475	PHLDA1	NA	PHLDA1	pleckstrin homology-like domain, family A, member 1	22822	ENSG00000139289
476	NDUFB11	NA	NDUFB11	NADH dehydrogenase (ubiquinone) 1 beta subcomplex, 11, 17.3kDa	54539	ENSG00000147123
477	BRE	NA	BRE	brain and reproductive organ-expressed (TNFRSF1A modulator)	9577	ENSG00000158019
478	NACC1	NA	NACC1	nucleus accumbens associated 1, BEN and BTB (POZ) domain containing	112939	ENSG00000160877
479	ZNF24	NA	ZNF24	zinc finger protein 24	7572	ENSG00000172466
480	CAMTA2	NA	CAMTA2	calmodulin binding transcription activator 2	23125	ENSG00000108509
481	PPP2R1A	NA	PPP2R1A	protein phosphatase 2, regulatory subunit A, alpha	5518	ENSG00000105568
482	SPTBN1	NA	SPTBN1	spectrin, beta, non-erythrocytic 1	6711	ENSG00000115306
483	GOT1	NA	GOT1	glutamic-oxaloacetic transaminase 1, soluble (aspartate aminotransferase 1)	2805	ENSG00000120053
484	ZNF787	NA	ZNF787	zinc finger protein 787	126208	ENSG00000142409
485	ETHE1	NA	ETHE1	ethylmalonic encephalopathy 1	23474	ENSG00000105755
486	HTRA2	NA	HTRA2	HtrA serine peptidase 2	27429	ENSG00000115317
487	CYB5R3	NA	CYB5R3	cytochrome b5 reductase 3	1727	ENSG00000100243
488	GTPBP1	NA	GTPBP1	GTP binding protein 1	9567	ENSG00000100226
489	MCEE	NA	MCEE	methylmalonyl CoA epimerase	84693	ENSG00000124370
490	TAF5	NA	TAF5	TAF5 RNA polymerase II, TATA box binding protein (TBP)-associated factor, 100kDa	6877	ENSG00000148835
491	RARA	NA	RARA	retinoic acid receptor, alpha	5914	ENSG00000131759
492	PLCD1	NA	PLCD1	phospholipase C, delta 1	5333	ENSG00000187091
493	PARP2	NA	PARP2	poly (ADP-ribose) polymerase 2	10038	ENSG00000129484
494	EDC4	NA	EDC4	enhancer of mRNA decapping 4	23644	ENSG00000038358
495	NAA38	NA	NAA38	N(alpha)-acetyltransferase 38, NatC auxiliary subunit	51691	ENSG00000128534
496	B3GNT4	NA	B3GNT4	UDP-GlcNAc:betaGal beta-1,3-N-acetylglucosaminyltransferase 4	79369	ENSG00000176383
497	ADRM1	NA	ADRM1	adhesion regulating molecule 1	11047	ENSG00000130706
498	ARNTL	NA	ARNTL	aryl hydrocarbon receptor nuclear translocator-like	406	ENSG00000133794
499	GADD45B	NA	GADD45B	growth arrest and DNA-damage-inducible, beta	4616	ENSG00000099860
500	C1orf86	NA	C1orf86	chromosome 1 open reading frame 86	199990	ENSG00000162585
501	NDUFB7	NA	NDUFB7	NADH dehydrogenase (ubiquinone) 1 beta subcomplex, 7, 18kDa	4713	ENSG00000099795
502	MAPK1	NA	MAPK1	mitogen-activated protein kinase 1	5594	ENSG00000100030
503	ENDOG	NA	ENDOG	endonuclease G	2021	ENSG00000167136
504	H2AFJ	NA	H2AFJ	H2A histone family, member J	55766	ENSG00000246705
505	CHCHD10	NA	CHCHD10	coiled-coil-helix-coiled-coil-helix domain containing 10	400916	ENSG00000250479
506	PIP4K2A	NA	PIP4K2A	phosphatidylinositol-5-phosphate 4-kinase, type II, alpha	5305	ENSG00000150867
507	RPL34	NA	RPL34	ribosomal protein L34	6164	ENSG00000109475
508	HBB	NA	HBB	hemoglobin, beta	3043	ENSG00000244734
509	ADRBK1	NA	ADRBK1	adrenergic, beta, receptor kinase 1	156	ENSG00000173020
510	BCL9L	NA	BCL9L	B-cell CLL/lymphoma 9-like	283149	ENSG00000186174
511	JAK2	NA	JAK2	Janus kinase 2	3717	ENSG00000096968
512	SHMT2	NA	SHMT2	serine hydroxymethyltransferase 2 (mitochondrial)	6472	ENSG00000182199
513	FMR1	NA	FMR1	fragile X mental retardation 1	2332	ENSG00000102081
514	STAT3	NA	STAT3	signal transducer and activator of transcription 3 (acute-phase response factor)	6774	ENSG00000168610
515	SLC25A1	NA	SLC25A1	solute carrier family 25 (mitochondrial carrier; citrate transporter), member 1	6576	ENSG00000100075
516	KDM6B	NA	KDM6B	lysine (K)-specific demethylase 6B	23135	ENSG00000132510
517	CDK8	NA	CDK8	cyclin-dependent kinase 8	1024	ENSG00000132964
518	RUNX3	NA	RUNX3	runt-related transcription factor 3	864	ENSG00000020633
519	EIF5B	NA	EIF5B	eukaryotic translation initiation factor 5B	9669	ENSG00000158417
520	TRIM33	NA	TRIM33	tripartite motif containing 33	51592	ENSG00000197323
521	UPF1	NA	UPF1	UPF1 regulator of nonsense transcripts homolog (yeast)	5976	ENSG00000005007
522	IDH3B	NA	IDH3B	isocitrate dehydrogenase 3 (NAD+) beta	3420	ENSG00000101365
523	PLOD3	NA	PLOD3	procollagen-lysine, 2-oxoglutarate 5-dioxygenase 3	8985	ENSG00000106397
524	SNRPD2	NA	SNRPD2	small nuclear ribonucleoprotein D2 polypeptide 16.5kDa	6633	ENSG00000125743
525	UHMK1	NA	UHMK1	U2AF homology motif (UHM) kinase 1	127933	ENSG00000152332
Database:biological process Name:single-organism metabolic process ID:GO:0044710
C=9232; O=551; E=478.32; R=1.15; rawP=6.20e-09; adjP=1.15e-06
Index	UserID	Value	Gene Symbol	Gene Name	EntrezGene	Ensembl
1	TCF20	NA	TCF20	transcription factor 20 (AR1)	6942	ENSG00000100207
2	THAP7	NA	THAP7	THAP domain containing 7	80764	ENSG00000184436
3	MRPS15	NA	MRPS15	mitochondrial ribosomal protein S15	64960	ENSG00000116898
4	WDR74	NA	WDR74	WD repeat domain 74	54663	ENSG00000133316
5	KDM4A	NA	KDM4A	lysine (K)-specific demethylase 4A	9682	ENSG00000066135
6	RAB2A	NA	RAB2A	RAB2A, member RAS oncogene family	5862	ENSG00000104388
7	CTBP2	NA	CTBP2	C-terminal binding protein 2	1488	ENSG00000175029
8	BCAN	NA	BCAN	brevican	63827	ENSG00000132692
9	CDK5	NA	CDK5	cyclin-dependent kinase 5	1020	ENSG00000164885
10	NPM2	NA	NPM2	nucleophosmin/nucleoplasmin 2	10361	ENSG00000158806
11	FTCD	NA	FTCD	formiminotransferase cyclodeaminase	10841	ENSG00000160282
12	ATP5G2	NA	ATP5G2	ATP synthase, H+ transporting, mitochondrial Fo complex, subunit C2 (subunit 9)	517	ENSG00000135390
13	PRDM12	NA	PRDM12	PR domain containing 12	59335	ENSG00000130711
14	RPS21	NA	RPS21	ribosomal protein S21	6227	ENSG00000171858
15	APOBEC3G	NA	APOBEC3G	apolipoprotein B mRNA editing enzyme, catalytic polypeptide-like 3G	60489	ENSG00000239713
16	UBE2F	NA	UBE2F	ubiquitin-conjugating enzyme E2F (putative)	140739	ENSG00000184182
17	BRPF1	NA	BRPF1	bromodomain and PHD finger containing, 1	7862	ENSG00000156983
18	ERCC1	NA	ERCC1	excision repair cross-complementing rodent repair deficiency, complementation group 1 (includes overlapping antisense sequence)	2067	ENSG00000012061
19	AATF	NA	AATF	apoptosis antagonizing transcription factor	26574	ENSG00000108270
20	UXT	NA	UXT	ubiquitously-expressed, prefoldin-like chaperone	8409	ENSG00000126756
21	MRPL43	NA	MRPL43	mitochondrial ribosomal protein L43	84545	ENSG00000055950
22	LRP1	NA	LRP1	low density lipoprotein receptor-related protein 1	4035	ENSG00000123384
23	CD2BP2	NA	CD2BP2	CD2 (cytoplasmic tail) binding protein 2	10421	ENSG00000169217
24	SLC16A8	NA	SLC16A8	solute carrier family 16, member 8 (monocarboxylic acid transporter 3)	23539	ENSG00000100156
25	OGT	NA	OGT	O-linked N-acetylglucosamine (GlcNAc) transferase	8473	ENSG00000147162
26	NDUFS3	NA	NDUFS3	NADH dehydrogenase (ubiquinone) Fe-S protein 3, 30kDa (NADH-coenzyme Q reductase)	4722	ENSG00000213619
27	COX5A	NA	COX5A	cytochrome c oxidase subunit Va	9377	ENSG00000178741
28	TFDP2	NA	TFDP2	transcription factor Dp-2 (E2F dimerization partner 2)	7029	ENSG00000114126
29	HSPB1	NA	HSPB1	heat shock 27kDa protein 1	3315	ENSG00000106211
30	CRTC1	NA	CRTC1	CREB regulated transcription coactivator 1	23373	ENSG00000105662
31	ACOT8	NA	ACOT8	acyl-CoA thioesterase 8	10005	ENSG00000101473
32	MUC6	NA	MUC6	mucin 6, oligomeric mucus/gel-forming	4588	ENSG00000184956
33	DHX9	NA	DHX9	DEAH (Asp-Glu-Ala-His) box polypeptide 9	1660	ENSG00000135829
34	AIFM1	NA	AIFM1	apoptosis-inducing factor, mitochondrion-associated, 1	9131	ENSG00000156709
35	PLA2G12A	NA	PLA2G12A	phospholipase A2, group XIIA	81579	ENSG00000123739
36	PYGO2	NA	PYGO2	pygopus homolog 2 (Drosophila)	90780	ENSG00000163348
37	EZH1	NA	EZH1	enhancer of zeste homolog 1 (Drosophila)	2145	ENSG00000108799
38	MTAP	NA	MTAP	methylthioadenosine phosphorylase	4507	ENSG00000099810
39	LMNA	NA	LMNA	lamin A/C	4000	ENSG00000160789
40	MCTS1	NA	MCTS1	malignant T cell amplified sequence 1	28985	ENSG00000232119
41	ALX1	NA	ALX1	ALX homeobox 1	8092	ENSG00000180318
42	SIPA1	NA	SIPA1	signal-induced proliferation-associated 1	6494	ENSG00000213445
43	FRY	NA	FRY	furry homolog (Drosophila)	10129	ENSG00000073910
44	ATP5H	NA	ATP5H	ATP synthase, H+ transporting, mitochondrial Fo complex, subunit d	10476	ENSG00000167863
45	UFSP2	NA	UFSP2	UFM1-specific peptidase 2	55325	ENSG00000109775
46	MED12	NA	MED12	mediator complex subunit 12	9968	ENSG00000184634
47	USP38	NA	USP38	ubiquitin specific peptidase 38	84640	ENSG00000170185
48	CKB	NA	CKB	creatine kinase, brain	1152	ENSG00000166165
49	UQCR11	NA	UQCR11	ubiquinol-cytochrome c reductase, complex III subunit XI	10975	ENSG00000127540
50	SIK1	NA	SIK1	salt-inducible kinase 1	150094	ENSG00000142178
51	PRMT5	NA	PRMT5	protein arginine methyltransferase 5	10419	ENSG00000100462
52	NDUFA12	NA	NDUFA12	NADH dehydrogenase (ubiquinone) 1 alpha subcomplex, 12	55967	ENSG00000184752
53	ZNF385A	NA	ZNF385A	zinc finger protein 385A	25946	ENSG00000161642
54	VEGFB	NA	VEGFB	vascular endothelial growth factor B	7423	ENSG00000173511
55	DNAJC7	NA	DNAJC7	DnaJ (Hsp40) homolog, subfamily C, member 7	7266	ENSG00000168259
56	UFD1L	NA	UFD1L	ubiquitin fusion degradation 1 like (yeast)	7353	ENSG00000070010
57	DNM1	NA	DNM1	dynamin 1	1759	ENSG00000106976
58	ETV3	NA	ETV3	ets variant 3	2117	ENSG00000117036
59	MAPKAPK3	NA	MAPKAPK3	mitogen-activated protein kinase-activated protein kinase 3	7867	ENSG00000114738
60	IDH3G	NA	IDH3G	isocitrate dehydrogenase 3 (NAD+) gamma	3421	ENSG00000067829
61	PRSS53	NA	PRSS53	protease, serine, 53	339105	ENSG00000151006
62	TARBP1	NA	TARBP1	TAR (HIV-1) RNA binding protein 1	6894	ENSG00000059588
63	SRSF5	NA	SRSF5	serine/arginine-rich splicing factor 5	6430	ENSG00000100650
64	ELK1	NA	ELK1	ELK1, member of ETS oncogene family	2002	ENSG00000126767
65	MPG	NA	MPG	N-methylpurine-DNA glycosylase	4350	ENSG00000103152
66	MBNL2	NA	MBNL2	muscleblind-like splicing regulator 2	10150	ENSG00000139793
67	NAAA	NA	NAAA	N-acylethanolamine acid amidase	27163	ENSG00000138744
68	DYRK1A	NA	DYRK1A	dual-specificity tyrosine-(Y)-phosphorylation regulated kinase 1A	1859	ENSG00000157540
69	POLR2J	NA	POLR2J	polymerase (RNA) II (DNA directed) polypeptide J, 13.3kDa	5439	ENSG00000005075
70	RPL28	NA	RPL28	ribosomal protein L28	6158	ENSG00000108107
71	ETS2	NA	ETS2	v-ets erythroblastosis virus E26 oncogene homolog 2 (avian)	2114	ENSG00000157557
72	CLASRP	NA	CLASRP	CLK4-associating serine/arginine rich protein	11129	ENSG00000104859
73	CSK	NA	CSK	c-src tyrosine kinase	1445	ENSG00000103653
74	ATP5C1	NA	ATP5C1	ATP synthase, H+ transporting, mitochondrial F1 complex, gamma polypeptide 1	509	ENSG00000165629
75	SETD3	NA	SETD3	SET domain containing 3	84193	ENSG00000183576
76	WAPAL	NA	WAPAL	wings apart-like homolog (Drosophila)	23063	ENSG00000062650
77	CCDC85B	NA	CCDC85B	coiled-coil domain containing 85B	11007	ENSG00000175602
78	DEDD	NA	DEDD	death effector domain containing	9191	ENSG00000158796
79	AR	NA	AR	androgen receptor	367	ENSG00000169083
80	VWF	NA	VWF	von Willebrand factor	7450	ENSG00000110799
81	MDH1	NA	MDH1	malate dehydrogenase 1, NAD (soluble)	4190	ENSG00000014641
82	STK39	NA	STK39	serine threonine kinase 39	27347	ENSG00000198648
83	BPNT1	NA	BPNT1	3'(2'), 5'-bisphosphate nucleotidase 1	10380	ENSG00000162813
84	DDX54	NA	DDX54	DEAD (Asp-Glu-Ala-Asp) box polypeptide 54	79039	ENSG00000123064
85	XDH	NA	XDH	xanthine dehydrogenase	7498	ENSG00000158125
86	ABCB6	NA	ABCB6	ATP-binding cassette, sub-family B (MDR/TAP), member 6	10058	ENSG00000115657
87	KARS	NA	KARS	lysyl-tRNA synthetase	3735	ENSG00000065427
88	RNASE3	NA	RNASE3	ribonuclease, RNase A family, 3	6037	ENSG00000169397
89	MAP2K5	NA	MAP2K5	mitogen-activated protein kinase kinase 5	5607	ENSG00000137764
90	PAPSS2	NA	PAPSS2	3'-phosphoadenosine 5'-phosphosulfate synthase 2	9060	ENSG00000198682
91	NQO1	NA	NQO1	NAD(P)H dehydrogenase, quinone 1	1728	ENSG00000181019
92	IVNS1ABP	NA	IVNS1ABP	influenza virus NS1A binding protein	10625	ENSG00000116679
93	HOXC8	NA	HOXC8	homeobox C8	3224	ENSG00000037965
94	ACTR8	NA	ACTR8	ARP8 actin-related protein 8 homolog (yeast)	93973	ENSG00000113812
95	NIT2	NA	NIT2	nitrilase family, member 2	56954	ENSG00000114021
96	NDOR1	NA	NDOR1	NADPH dependent diflavin oxidoreductase 1	27158	ENSG00000188566
97	PRSS22	NA	PRSS22	protease, serine, 22	64063	ENSG00000005001
98	TRIM27	NA	TRIM27	tripartite motif containing 27	5987	ENSG00000204713
99	SNRPC	NA	SNRPC	small nuclear ribonucleoprotein polypeptide C	6631	ENSG00000124562
100	PRKD3	NA	PRKD3	protein kinase D3	23683	ENSG00000115825
101	SMG5	NA	SMG5	smg-5 homolog, nonsense mediated mRNA decay factor (C. elegans)	23381	ENSG00000198952
102	ATP2A2	NA	ATP2A2	ATPase, Ca++ transporting, cardiac muscle, slow twitch 2	488	ENSG00000174437
103	LAMTOR2	NA	LAMTOR2	late endosomal/lysosomal adaptor, MAPK and MTOR activator 2	28956	ENSG00000116586
104	ALDH1L1	NA	ALDH1L1	aldehyde dehydrogenase 1 family, member L1	10840	ENSG00000144908
105	ANAPC7	NA	ANAPC7	anaphase promoting complex subunit 7	51434	ENSG00000196510
106	BAG6	NA	BAG6	BCL2-associated athanogene 6	7917	ENSG00000204463
107	ATF2	NA	ATF2	activating transcription factor 2	1386	ENSG00000115966
108	ADRA2C	NA	ADRA2C	adrenoceptor alpha 2C	152	ENSG00000184160
109	ZNF579	NA	ZNF579	zinc finger protein 579	163033	ENSG00000218891
110	RPL38	NA	RPL38	ribosomal protein L38	6169	ENSG00000172809
111	CIRBP	NA	CIRBP	cold inducible RNA binding protein	1153	ENSG00000099622
112	CDK7	NA	CDK7	cyclin-dependent kinase 7	1022	ENSG00000134058
113	DGCR14	NA	DGCR14	DiGeorge syndrome critical region gene 14	8220	ENSG00000100056
114	MAT2A	NA	MAT2A	methionine adenosyltransferase II, alpha	4144	ENSG00000168906
115	FGFR1	NA	FGFR1	fibroblast growth factor receptor 1	2260	ENSG00000077782
116	DDX17	NA	DDX17	DEAD (Asp-Glu-Ala-Asp) box helicase 17	10521	ENSG00000100201
117	NSMCE2	NA	NSMCE2	non-SMC element 2, MMS21 homolog (S. cerevisiae)	286053	ENSG00000156831
118	HIPK2	NA	HIPK2	homeodomain interacting protein kinase 2	28996	ENSG00000064393
119	PAM16	NA	PAM16	presequence translocase-associated motor 16 homolog (S. cerevisiae)	51025	ENSG00000217930
120	RPLP1	NA	RPLP1	ribosomal protein, large, P1	6176	ENSG00000137818
121	FUS	NA	FUS	fused in sarcoma	2521	ENSG00000089280
122	PPP5C	NA	PPP5C	protein phosphatase 5, catalytic subunit	5536	ENSG00000011485
123	INO80B	NA	INO80B	INO80 complex subunit B	83444	ENSG00000115274
124	AURKAIP1	NA	AURKAIP1	aurora kinase A interacting protein 1	54998	ENSG00000175756
125	BACE1	NA	BACE1	beta-site APP-cleaving enzyme 1	23621	ENSG00000265969ENSG00000186318
126	GSTT1	NA	GSTT1	glutathione S-transferase theta 1	2952	ENSG00000184674
127	PRLH	NA	PRLH	prolactin releasing hormone	51052	ENSG00000071677
128	ATP5B	NA	ATP5B	ATP synthase, H+ transporting, mitochondrial F1 complex, beta polypeptide	506	ENSG00000110955
129	PSMF1	NA	PSMF1	proteasome (prosome, macropain) inhibitor subunit 1 (PI31)	9491	ENSG00000125818
130	ZCCHC11	NA	ZCCHC11	zinc finger, CCHC domain containing 11	23318	ENSG00000134744
131	CCL24	NA	CCL24	chemokine (C-C motif) ligand 24	6369	ENSG00000106178
132	MED25	NA	MED25	mediator complex subunit 25	81857	ENSG00000104973
133	HUWE1	NA	HUWE1	HECT, UBA and WWE domain containing 1, E3 ubiquitin protein ligase	10075	ENSG00000086758
134	ARF5	NA	ARF5	ADP-ribosylation factor 5	381	ENSG00000004059
135	MCF2L	NA	MCF2L	MCF.2 cell line derived transforming sequence-like	23263	ENSG00000126217
136	BAX	NA	BAX	BCL2-associated X protein	581	ENSG00000087088
137	ACOT11	NA	ACOT11	acyl-CoA thioesterase 11	26027	ENSG00000162390
138	DCP1A	NA	DCP1A	DCP1 decapping enzyme homolog A (S. cerevisiae)	55802	NULL
139	DUSP15	NA	DUSP15	dual specificity phosphatase 15	128853	ENSG00000149599
140	XRN2	NA	XRN2	5'-3' exoribonuclease 2	22803	ENSG00000088930
141	TCEANC2	NA	TCEANC2	transcription elongation factor A (SII) N-terminal and central domain containing 2	127428	ENSG00000116205
142	ME2	NA	ME2	malic enzyme 2, NAD(+)-dependent, mitochondrial	4200	ENSG00000082212
143	TAOK3	NA	TAOK3	TAO kinase 3	51347	ENSG00000135090
144	RAPGEF2	NA	RAPGEF2	Rap guanine nucleotide exchange factor (GEF) 2	9693	ENSG00000109756
145	UBE2A	NA	UBE2A	ubiquitin-conjugating enzyme E2A	7319	ENSG00000077721
146	MZF1	NA	MZF1	myeloid zinc finger 1	7593	ENSG00000099326
147	FAM109A	NA	FAM109A	family with sequence similarity 109, member A	144717	ENSG00000198324
148	SMARCC2	NA	SMARCC2	SWI/SNF related, matrix associated, actin dependent regulator of chromatin, subfamily c, member 2	6601	ENSG00000139613
149	FOXC1	NA	FOXC1	forkhead box C1	2296	ENSG00000054598
150	TENC1	NA	TENC1	tensin like C1 domain containing phosphatase (tensin 2)	23371	ENSG00000111077
151	TAF15	NA	TAF15	TAF15 RNA polymerase II, TATA box binding protein (TBP)-associated factor, 68kDa	8148	ENSG00000172660
152	ID3	NA	ID3	inhibitor of DNA binding 3, dominant negative helix-loop-helix protein	3399	ENSG00000117318
153	SRCAP	NA	SRCAP	Snf2-related CREBBP activator protein	10847	ENSG00000080603
154	PC	NA	PC	pyruvate carboxylase	5091	ENSG00000173599
155	EIF2S3	NA	EIF2S3	eukaryotic translation initiation factor 2, subunit 3 gamma, 52kDa	1968	ENSG00000130741
156	GLRX	NA	GLRX	glutaredoxin (thioltransferase)	2745	ENSG00000173221
157	HMGA1	NA	HMGA1	high mobility group AT-hook 1	3159	ENSG00000137309
158	PSME3	NA	PSME3	proteasome (prosome, macropain) activator subunit 3 (PA28 gamma; Ki)	10197	ENSG00000131467
159	USF2	NA	USF2	upstream transcription factor 2, c-fos interacting	7392	ENSG00000105698
160	GPBP1L1	NA	GPBP1L1	GC-rich promoter binding protein 1-like 1	60313	ENSG00000159592
161	POLR2F	NA	POLR2F	polymerase (RNA) II (DNA directed) polypeptide F	5435	ENSG00000100142
162	PPARGC1B	NA	PPARGC1B	peroxisome proliferator-activated receptor gamma, coactivator 1 beta	133522	ENSG00000155846
163	DNAJB11	NA	DNAJB11	DnaJ (Hsp40) homolog, subfamily B, member 11	51726	ENSG00000090520
164	CELF4	NA	CELF4	CUGBP, Elav-like family member 4	56853	ENSG00000101489
165	SND1	NA	SND1	staphylococcal nuclease and tudor domain containing 1	27044	ENSG00000197157
166	HDAC6	NA	HDAC6	histone deacetylase 6	10013	ENSG00000094631
167	CYP2W1	NA	CYP2W1	cytochrome P450, family 2, subfamily W, polypeptide 1	54905	ENSG00000073067
168	RNF181	NA	RNF181	ring finger protein 181	51255	ENSG00000168894
169	LBH	NA	LBH	limb bud and heart development homolog (mouse)	81606	ENSG00000213626
170	SUOX	NA	SUOX	sulfite oxidase	6821	ENSG00000139531
171	GLIS2	NA	GLIS2	GLIS family zinc finger 2	84662	ENSG00000126603
172	TOB2	NA	TOB2	transducer of ERBB2, 2	10766	ENSG00000183864
173	RPL37A	NA	RPL37A	ribosomal protein L37a	6168	ENSG00000197756
174	PIN4	NA	PIN4	protein (peptidylprolyl cis/trans isomerase) NIMA-interacting, 4 (parvulin)	5303	ENSG00000102309
175	MPST	NA	MPST	mercaptopyruvate sulfurtransferase	4357	ENSG00000128309
176	ABCC5	NA	ABCC5	ATP-binding cassette, sub-family C (CFTR/MRP), member 5	10057	ENSG00000114770
177	MRPL37	NA	MRPL37	mitochondrial ribosomal protein L37	51253	ENSG00000116221
178	THRB	NA	THRB	thyroid hormone receptor, beta	7068	ENSG00000151090
179	TRNAU1AP	NA	TRNAU1AP	tRNA selenocysteine 1 associated protein 1	54952	ENSG00000180098
180	ING1	NA	ING1	inhibitor of growth family, member 1	3621	ENSG00000153487
181	BAZ2A	NA	BAZ2A	bromodomain adjacent to zinc finger domain, 2A	11176	ENSG00000076108
182	HADHA	NA	HADHA	hydroxyacyl-CoA dehydrogenase/3-ketoacyl-CoA thiolase/enoyl-CoA hydratase (trifunctional protein), alpha subunit	3030	ENSG00000084754
183	SNRPB	NA	SNRPB	small nuclear ribonucleoprotein polypeptides B and B1	6628	ENSG00000125835
184	TLK1	NA	TLK1	tousled-like kinase 1	9874	ENSG00000198586
185	MRPL12	NA	MRPL12	mitochondrial ribosomal protein L12	6182	ENSG00000262814
186	FLNA	NA	FLNA	filamin A, alpha	2316	ENSG00000196924
187	ODC1	NA	ODC1	ornithine decarboxylase 1	4953	ENSG00000115758
188	PDHB	NA	PDHB	pyruvate dehydrogenase (lipoamide) beta	5162	ENSG00000168291
189	AKR1A1	NA	AKR1A1	aldo-keto reductase family 1, member A1 (aldehyde reductase)	10327	ENSG00000117448
190	ALG3	NA	ALG3	asparagine-linked glycosylation 3, alpha-1,3- mannosyltransferase homolog (S. cerevisiae)	10195	ENSG00000214160
191	MMP28	NA	MMP28	matrix metallopeptidase 28	79148	ENSG00000129270
192	CHD3	NA	CHD3	chromodomain helicase DNA binding protein 3	1107	ENSG00000170004
193	ATP5S	NA	ATP5S	ATP synthase, H+ transporting, mitochondrial Fo complex, subunit s (factor B)	27109	ENSG00000125375
194	TP53BP1	NA	TP53BP1	tumor protein p53 binding protein 1	7158	ENSG00000067369
195	FUBP1	NA	FUBP1	far upstream element (FUSE) binding protein 1	8880	ENSG00000162613
196	PSMB5	NA	PSMB5	proteasome (prosome, macropain) subunit, beta type, 5	5693	ENSG00000100804
197	PHB	NA	PHB	prohibitin	5245	ENSG00000167085
198	SORBS3	NA	SORBS3	sorbin and SH3 domain containing 3	10174	ENSG00000120896
199	COX4I1	NA	COX4I1	cytochrome c oxidase subunit IV isoform 1	1327	ENSG00000131143
200	CHEK1	NA	CHEK1	checkpoint kinase 1	1111	ENSG00000149554
201	NOSIP	NA	NOSIP	nitric oxide synthase interacting protein	51070	ENSG00000142546
202	NR1H3	NA	NR1H3	nuclear receptor subfamily 1, group H, member 3	10062	ENSG00000025434
203	RLF	NA	RLF	rearranged L-myc fusion	6018	ENSG00000117000
204	DHRS3	NA	DHRS3	dehydrogenase/reductase (SDR family) member 3	9249	ENSG00000162496
205	FKRP	NA	FKRP	fukutin related protein	79147	ENSG00000181027
206	CISH	NA	CISH	cytokine inducible SH2-containing protein	1154	ENSG00000114737
207	PDE10A	NA	PDE10A	phosphodiesterase 10A	10846	ENSG00000112541
208	IRF9	NA	IRF9	interferon regulatory factor 9	10379	ENSG00000213928
209	TOMM22	NA	TOMM22	translocase of outer mitochondrial membrane 22 homolog (yeast)	56993	ENSG00000100216
210	EDNRB	NA	EDNRB	endothelin receptor type B	1910	ENSG00000136160
211	CHSY3	NA	CHSY3	chondroitin sulfate synthase 3	337876	ENSG00000198108
212	SLC27A2	NA	SLC27A2	solute carrier family 27 (fatty acid transporter), member 2	11001	ENSG00000140284
213	TLE3	NA	TLE3	transducin-like enhancer of split 3 (E(sp1) homolog, Drosophila)	7090	ENSG00000140332
214	HDAC3	NA	HDAC3	histone deacetylase 3	8841	ENSG00000171720
215	TM7SF2	NA	TM7SF2	transmembrane 7 superfamily member 2	7108	ENSG00000149809
216	PDK3	NA	PDK3	pyruvate dehydrogenase kinase, isozyme 3	5165	ENSG00000067992
217	RNF10	NA	RNF10	ring finger protein 10	9921	ENSG00000022840
218	NR2F1	NA	NR2F1	nuclear receptor subfamily 2, group F, member 1	7025	ENSG00000175745
219	RPL36	NA	RPL36	ribosomal protein L36	25873	ENSG00000130255
220	ARAF	NA	ARAF	v-raf murine sarcoma 3611 viral oncogene homolog	369	ENSG00000078061
221	ATP5A1	NA	ATP5A1	ATP synthase, H+ transporting, mitochondrial F1 complex, alpha subunit 1, cardiac muscle	498	ENSG00000152234
222	NTRK2	NA	NTRK2	neurotrophic tyrosine kinase, receptor, type 2	4915	ENSG00000148053
223	ESR1	NA	ESR1	estrogen receptor 1	2099	ENSG00000091831
224	AVPI1	NA	AVPI1	arginine vasopressin-induced 1	60370	ENSG00000119986
225	NF2	NA	NF2	neurofibromin 2 (merlin)	4771	ENSG00000186575
226	SUCLG1	NA	SUCLG1	succinate-CoA ligase, alpha subunit	8802	ENSG00000163541
227	HOXB7	NA	HOXB7	homeobox B7	3217	ENSG00000120087
228	ZNF548	NA	ZNF548	zinc finger protein 548	147694	ENSG00000188785
229	PTH1R	NA	PTH1R	parathyroid hormone 1 receptor	5745	ENSG00000160801
230	ZDHHC5	NA	ZDHHC5	zinc finger, DHHC-type containing 5	25921	ENSG00000156599
231	CHMP5	NA	CHMP5	charged multivesicular body protein 5	51510	ENSG00000086065
232	RBFOX2	NA	RBFOX2	RNA binding protein, fox-1 homolog (C. elegans) 2	23543	ENSG00000100320
233	PPP2R2A	NA	PPP2R2A	protein phosphatase 2, regulatory subunit B, alpha	5520	ENSG00000221914
234	RRAGC	NA	RRAGC	Ras-related GTP binding C	64121	ENSG00000116954
235	CREBZF	NA	CREBZF	CREB/ATF bZIP transcription factor	58487	ENSG00000137504
236	NTRK3	NA	NTRK3	neurotrophic tyrosine kinase, receptor, type 3	4916	ENSG00000140538
237	BAHD1	NA	BAHD1	bromo adjacent homology domain containing 1	22893	ENSG00000140320
238	PCBP1	NA	PCBP1	poly(rC) binding protein 1	5093	ENSG00000169564
239	KDM1A	NA	KDM1A	lysine (K)-specific demethylase 1A	23028	ENSG00000004487
240	FDX1	NA	FDX1	ferredoxin 1	2230	ENSG00000137714
241	SUV420H2	NA	SUV420H2	suppressor of variegation 4-20 homolog 2 (Drosophila)	84787	ENSG00000133247
242	MED26	NA	MED26	mediator complex subunit 26	9441	ENSG00000105085
243	PPME1	NA	PPME1	protein phosphatase methylesterase 1	51400	ENSG00000214517
244	FGGY	NA	FGGY	FGGY carbohydrate kinase domain containing	55277	ENSG00000172456
245	BCL6	NA	BCL6	B-cell CLL/lymphoma 6	604	ENSG00000113916
246	FARSB	NA	FARSB	phenylalanyl-tRNA synthetase, beta subunit	10056	ENSG00000116120
247	SAP30L	NA	SAP30L	SAP30-like	79685	ENSG00000164576
248	PPIF	NA	PPIF	peptidylprolyl isomerase F	10105	ENSG00000108179
249	CTSG	NA	CTSG	cathepsin G	1511	ENSG00000100448
250	ZNF593	NA	ZNF593	zinc finger protein 593	51042	ENSG00000142684
251	NDEL1	NA	NDEL1	nudE nuclear distribution E homolog (A. nidulans)-like 1	81565	ENSG00000166579
252	SLC11A1	NA	SLC11A1	solute carrier family 11 (proton-coupled divalent metal ion transporters), member 1	6556	ENSG00000018280
253	DNAJC19	NA	DNAJC19	DnaJ (Hsp40) homolog, subfamily C, member 19	131118	ENSG00000205981
254	SUGP1	NA	SUGP1	SURP and G patch domain containing 1	57794	ENSG00000105705
255	ACO2	NA	ACO2	aconitase 2, mitochondrial	50	ENSG00000100412
256	ZNF628	NA	ZNF628	zinc finger protein 628	89887	NULL
257	MRPL2	NA	MRPL2	mitochondrial ribosomal protein L2	51069	ENSG00000112651
258	ATP1A1	NA	ATP1A1	ATPase, Na+/K+ transporting, alpha 1 polypeptide	476	ENSG00000163399
259	DHX16	NA	DHX16	DEAH (Asp-Glu-Ala-His) box polypeptide 16	8449	ENSG00000204560
260	CLK3	NA	CLK3	CDC-like kinase 3	1198	ENSG00000179335
261	FASTK	NA	FASTK	Fas-activated serine/threonine kinase	10922	ENSG00000164896
262	ATG7	NA	ATG7	autophagy related 7	10533	ENSG00000197548
263	MAOA	NA	MAOA	monoamine oxidase A	4128	ENSG00000189221
264	NCOA1	NA	NCOA1	nuclear receptor coactivator 1	8648	ENSG00000084676
265	SLC25A39	NA	SLC25A39	solute carrier family 25, member 39	51629	ENSG00000013306
266	ASB1	NA	ASB1	ankyrin repeat and SOCS box containing 1	51665	ENSG00000065802
267	PRPF38A	NA	PRPF38A	PRP38 pre-mRNA processing factor 38 (yeast) domain containing A	84950	ENSG00000134748
268	BLVRB	NA	BLVRB	biliverdin reductase B (flavin reductase (NADPH))	645	ENSG00000090013
269	ATF7	NA	ATF7	activating transcription factor 7	11016	ENSG00000170653
270	SRD5A2	NA	SRD5A2	steroid-5-alpha-reductase, alpha polypeptide 2 (3-oxo-5 alpha-steroid delta 4-dehydrogenase alpha 2)	6716	NULL
271	VARS	NA	VARS	valyl-tRNA synthetase	7407	ENSG00000204394
272	COQ6	NA	COQ6	coenzyme Q6 homolog, monooxygenase (S. cerevisiae)	51004	ENSG00000119723
273	OS9	NA	OS9	osteosarcoma amplified 9, endoplasmic reticulum lectin	10956	ENSG00000135506
274	PTPN2	NA	PTPN2	protein tyrosine phosphatase, non-receptor type 2	5771	ENSG00000175354
275	NDUFV1	NA	NDUFV1	NADH dehydrogenase (ubiquinone) flavoprotein 1, 51kDa	4723	ENSG00000167792
276	CDK16	NA	CDK16	cyclin-dependent kinase 16	5127	ENSG00000102225
277	JUNB	NA	JUNB	jun B proto-oncogene	3726	ENSG00000171223
278	SLC4A1	NA	SLC4A1	solute carrier family 4, anion exchanger, member 1 (erythrocyte membrane protein band 3, Diego blood group)	6521	ENSG00000004939
279	VPRBP	NA	VPRBP	Vpr (HIV-1) binding protein	9730	ENSG00000145041
280	IMP4	NA	IMP4	IMP4, U3 small nucleolar ribonucleoprotein, homolog (yeast)	92856	ENSG00000136718
281	DUSP1	NA	DUSP1	dual specificity phosphatase 1	1843	ENSG00000120129
282	EIF2B5	NA	EIF2B5	eukaryotic translation initiation factor 2B, subunit 5 epsilon, 82kDa	8893	ENSG00000145191
283	GOSR2	NA	GOSR2	golgi SNAP receptor complex member 2	9570	ENSG00000108433
284	FOXN3	NA	FOXN3	forkhead box N3	1112	ENSG00000053254
285	TUFM	NA	TUFM	Tu translation elongation factor, mitochondrial	7284	ENSG00000178952
286	CCT3	NA	CCT3	chaperonin containing TCP1, subunit 3 (gamma)	7203	ENSG00000163468
287	HAGH	NA	HAGH	hydroxyacylglutathione hydrolase	3029	ENSG00000063854
288	SCRN2	NA	SCRN2	secernin 2	90507	ENSG00000141295
289	PPARD	NA	PPARD	peroxisome proliferator-activated receptor delta	5467	ENSG00000112033
290	HSPA9	NA	HSPA9	heat shock 70kDa protein 9 (mortalin)	3313	ENSG00000113013
291	AMN	NA	AMN	amnionless homolog (mouse)	81693	ENSG00000166126
292	GPX1	NA	GPX1	glutathione peroxidase 1	2876	ENSG00000233276
293	HOXD4	NA	HOXD4	homeobox D4	3233	ENSG00000170166
294	P2RX1	NA	P2RX1	purinergic receptor P2X, ligand-gated ion channel, 1	5023	ENSG00000108405
295	NUP188	NA	NUP188	nucleoporin 188kDa	23511	ENSG00000095319
296	DUSP8	NA	DUSP8	dual specificity phosphatase 8	1850	ENSG00000184545
297	PLA2G16	NA	PLA2G16	phospholipase A2, group XVI	11145	ENSG00000176485
298	GCDH	NA	GCDH	glutaryl-CoA dehydrogenase	2639	ENSG00000105607
299	GIPR	NA	GIPR	gastric inhibitory polypeptide receptor	2696	ENSG00000010310
300	ZFP36	NA	ZFP36	zinc finger protein 36, C3H type, homolog (mouse)	7538	ENSG00000128016
301	NDUFB8	NA	NDUFB8	NADH dehydrogenase (ubiquinone) 1 beta subcomplex, 8, 19kDa	4714	ENSG00000166136
302	FBXW2	NA	FBXW2	F-box and WD repeat domain containing 2	26190	ENSG00000119402
303	NDUFA10	NA	NDUFA10	NADH dehydrogenase (ubiquinone) 1 alpha subcomplex, 10, 42kDa	4705	ENSG00000130414
304	NONO	NA	NONO	non-POU domain containing, octamer-binding	4841	ENSG00000147140
305	COQ7	NA	COQ7	coenzyme Q7 homolog, ubiquinone (yeast)	10229	ENSG00000167186
306	GLP1R	NA	GLP1R	glucagon-like peptide 1 receptor	2740	ENSG00000112164
307	AKT2	NA	AKT2	v-akt murine thymoma viral oncogene homolog 2	208	ENSG00000105221
308	CSNK1E	NA	CSNK1E	casein kinase 1, epsilon	1454	ENSG00000213923
309	GNG7	NA	GNG7	guanine nucleotide binding protein (G protein), gamma 7	2788	ENSG00000176533
310	RRP1B	NA	RRP1B	ribosomal RNA processing 1 homolog B (S. cerevisiae)	23076	ENSG00000160208
311	RPUSD1	NA	RPUSD1	RNA pseudouridylate synthase domain containing 1	113000	ENSG00000007376
312	NDST1	NA	NDST1	N-deacetylase/N-sulfotransferase (heparan glucosaminyl) 1	3340	ENSG00000070614
313	SPOP	NA	SPOP	speckle-type POZ protein	8405	ENSG00000121067
314	OSBPL1A	NA	OSBPL1A	oxysterol binding protein-like 1A	114876	ENSG00000141447
315	RPL35A	NA	RPL35A	ribosomal protein L35a	6165	ENSG00000182899
316	TMED10	NA	TMED10	transmembrane emp24-like trafficking protein 10 (yeast)	10972	ENSG00000170348
317	MRPL27	NA	MRPL27	mitochondrial ribosomal protein L27	51264	ENSG00000108826
318	BRF2	NA	BRF2	BRF2, subunit of RNA polymerase III transcription initiation factor, BRF1-like	55290	ENSG00000104221
319	NRP1	NA	NRP1	neuropilin 1	8829	ENSG00000099250
320	TXN2	NA	TXN2	thioredoxin 2	25828	ENSG00000100348
321	PTOV1	NA	PTOV1	prostate tumor overexpressed 1	53635	ENSG00000104960
322	DLAT	NA	DLAT	dihydrolipoamide S-acetyltransferase	1737	ENSG00000150768
323	CDKN1C	NA	CDKN1C	cyclin-dependent kinase inhibitor 1C (p57, Kip2)	1028	ENSG00000129757
324	TSPYL2	NA	TSPYL2	TSPY-like 2	64061	ENSG00000184205
325	ATP2A3	NA	ATP2A3	ATPase, Ca++ transporting, ubiquitous	489	ENSG00000074370
326	SNF8	NA	SNF8	SNF8, ESCRT-II complex subunit, homolog (S. cerevisiae)	11267	ENSG00000159210
327	GTF2IRD1	NA	GTF2IRD1	GTF2I repeat domain containing 1	9569	ENSG00000006704
328	NEDD4L	NA	NEDD4L	neural precursor cell expressed, developmentally down-regulated 4-like, E3 ubiquitin protein ligase	23327	ENSG00000049759
329	PNKP	NA	PNKP	polynucleotide kinase 3'-phosphatase	11284	ENSG00000039650
330	DPM3	NA	DPM3	dolichyl-phosphate mannosyltransferase polypeptide 3	54344	ENSG00000179085
331	SPRR1A	NA	SPRR1A	small proline-rich protein 1A	6698	ENSG00000169474
332	HSPA14	NA	HSPA14	heat shock 70kDa protein 14	51182	ENSG00000187522
333	NDUFS7	NA	NDUFS7	NADH dehydrogenase (ubiquinone) Fe-S protein 7, 20kDa (NADH-coenzyme Q reductase)	374291	ENSG00000115286
334	NPLOC4	NA	NPLOC4	nuclear protein localization 4 homolog (S. cerevisiae)	55666	ENSG00000182446
335	CNOT3	NA	CNOT3	CCR4-NOT transcription complex, subunit 3	4849	ENSG00000088038
336	MECOM	NA	MECOM	MDS1 and EVI1 complex locus	2122	ENSG00000085276
337	HR	NA	HR	hairless homolog (mouse)	55806	ENSG00000168453
338	SCAF1	NA	SCAF1	SR-related CTD-associated factor 1	58506	ENSG00000126461
339	NECAB3	NA	NECAB3	N-terminal EF-hand calcium binding protein 3	63941	ENSG00000125967
340	SPDEF	NA	SPDEF	SAM pointed domain containing ets transcription factor	25803	ENSG00000124664
341	CYC1	NA	CYC1	cytochrome c-1	1537	ENSG00000179091
342	UBE2R2	NA	UBE2R2	ubiquitin-conjugating enzyme E2R 2	54926	ENSG00000107341
343	EEF1D	NA	EEF1D	eukaryotic translation elongation factor 1 delta (guanine nucleotide exchange protein)	1936	ENSG00000104529
344	CSNK2A2	NA	CSNK2A2	casein kinase 2, alpha prime polypeptide	1459	ENSG00000070770
345	SPATA20	NA	SPATA20	spermatogenesis associated 20	64847	ENSG00000006282
346	USE1	NA	USE1	unconventional SNARE in the ER 1 homolog (S. cerevisiae)	55850	ENSG00000053501
347	CYP2D6	NA	CYP2D6	cytochrome P450, family 2, subfamily D, polypeptide 6	1565	ENSG00000100197
348	MTHFR	NA	MTHFR	methylenetetrahydrofolate reductase (NAD(P)H)	4524	ENSG00000177000
349	ZNF574	NA	ZNF574	zinc finger protein 574	64763	ENSG00000105732
350	TMPRSS6	NA	TMPRSS6	transmembrane protease, serine 6	164656	ENSG00000187045
351	NPR1	NA	NPR1	natriuretic peptide receptor A/guanylate cyclase A (atrionatriuretic peptide receptor A)	4881	ENSG00000169418
352	TOMM40	NA	TOMM40	translocase of outer mitochondrial membrane 40 homolog (yeast)	10452	ENSG00000130204
353	NDUFB10	NA	NDUFB10	NADH dehydrogenase (ubiquinone) 1 beta subcomplex, 10, 22kDa	4716	ENSG00000140990
354	LIPT1	NA	LIPT1	lipoyltransferase 1	51601	ENSG00000144182
355	MMP15	NA	MMP15	matrix metallopeptidase 15 (membrane-inserted)	4324	ENSG00000102996
356	NSF	NA	NSF	N-ethylmaleimide-sensitive factor	4905	ENSG00000073969
357	PIAS2	NA	PIAS2	protein inhibitor of activated STAT, 2	9063	ENSG00000078043
358	AGBL5	NA	AGBL5	ATP/GTP binding protein-like 5	60509	ENSG00000084693
359	DCAF11	NA	DCAF11	DDB1 and CUL4 associated factor 11	80344	ENSG00000100897
360	KLK7	NA	KLK7	kallikrein-related peptidase 7	5650	ENSG00000169035
361	ESRRA	NA	ESRRA	estrogen-related receptor alpha	2101	ENSG00000173153
362	ACADVL	NA	ACADVL	acyl-CoA dehydrogenase, very long chain	37	ENSG00000072778
363	ZNF511	NA	ZNF511	zinc finger protein 511	118472	ENSG00000198546
364	FOXO6	NA	FOXO6	forkhead box O6	100132074	NULL
365	NPR2	NA	NPR2	natriuretic peptide receptor B/guanylate cyclase B (atrionatriuretic peptide receptor B)	4882	ENSG00000159899
366	UROD	NA	UROD	uroporphyrinogen decarboxylase	7389	ENSG00000126088
367	IDH2	NA	IDH2	isocitrate dehydrogenase 2 (NADP+), mitochondrial	3418	ENSG00000182054
368	GIT1	NA	GIT1	G protein-coupled receptor kinase interacting ArfGAP 1	28964	ENSG00000108262
369	PNMT	NA	PNMT	phenylethanolamine N-methyltransferase	5409	ENSG00000141744
370	AIFM2	NA	AIFM2	apoptosis-inducing factor, mitochondrion-associated, 2	84883	ENSG00000042286
371	SDHA	NA	SDHA	succinate dehydrogenase complex, subunit A, flavoprotein (Fp)	6389	ENSG00000073578
372	CHD7	NA	CHD7	chromodomain helicase DNA binding protein 7	55636	ENSG00000171316
373	ZNF827	NA	ZNF827	zinc finger protein 827	152485	ENSG00000151612
374	KDM2A	NA	KDM2A	lysine (K)-specific demethylase 2A	22992	ENSG00000173120
375	RNF31	NA	RNF31	ring finger protein 31	55072	ENSG00000092098
376	EXOSC5	NA	EXOSC5	exosome component 5	56915	ENSG00000077348
377	EPHB4	NA	EPHB4	EPH receptor B4	2050	ENSG00000196411
378	TALDO1	NA	TALDO1	transaldolase 1	6888	ENSG00000177156
379	ARL6IP4	NA	ARL6IP4	ADP-ribosylation-like factor 6 interacting protein 4	51329	ENSG00000182196
380	EXTL3	NA	EXTL3	exostoses (multiple)-like 3	2137	ENSG00000012232
381	RAD17	NA	RAD17	RAD17 homolog (S. pombe)	5884	ENSG00000152942
382	PNN	NA	PNN	pinin, desmosome associated protein	5411	ENSG00000100941
383	CRLS1	NA	CRLS1	cardiolipin synthase 1	54675	ENSG00000088766
384	SOCS7	NA	SOCS7	suppressor of cytokine signaling 7	30837	ENSG00000174111
385	LAMTOR1	NA	LAMTOR1	late endosomal/lysosomal adaptor, MAPK and MTOR activator 1	55004	ENSG00000149357
386	EIF3K	NA	EIF3K	eukaryotic translation initiation factor 3, subunit K	27335	ENSG00000178982
387	SOX12	NA	SOX12	SRY (sex determining region Y)-box 12	6666	ENSG00000177732
388	CCNT2	NA	CCNT2	cyclin T2	905	ENSG00000082258
389	FITM2	NA	FITM2	fat storage-inducing transmembrane protein 2	128486	ENSG00000197296
390	HAGHL	NA	HAGHL	hydroxyacylglutathione hydrolase-like	84264	ENSG00000103253
391	TRMT2A	NA	TRMT2A	tRNA methyltransferase 2 homolog A (S. cerevisiae)	27037	ENSG00000099899
392	GRB10	NA	GRB10	growth factor receptor-bound protein 10	2887	ENSG00000106070
393	NRG1	NA	NRG1	neuregulin 1	3084	ENSG00000157168
394	ZNF688	NA	ZNF688	zinc finger protein 688	146542	ENSG00000229809
395	OTUD5	NA	OTUD5	OTU domain containing 5	55593	ENSG00000068308
396	PRPF8	NA	PRPF8	PRP8 pre-mRNA processing factor 8 homolog (S. cerevisiae)	10594	ENSG00000174231
397	PKP4	NA	PKP4	plakophilin 4	8502	ENSG00000144283
398	MXI1	NA	MXI1	MAX interactor 1	4601	ENSG00000119950
399	ST6GALNAC6	NA	ST6GALNAC6	ST6 (alpha-N-acetyl-neuraminyl-2,3-beta-galactosyl-1,3)-N-acetylgalactosaminide alpha-2,6-sialyltransferase 6	30815	ENSG00000160408
400	TCF3	NA	TCF3	transcription factor 3 (E2A immunoglobulin enhancer binding factors E12/E47)	6929	ENSG00000071564
401	FARS2	NA	FARS2	phenylalanyl-tRNA synthetase 2, mitochondrial	10667	ENSG00000145982
402	ZNF205	NA	ZNF205	zinc finger protein 205	7755	ENSG00000122386
403	FADS3	NA	FADS3	fatty acid desaturase 3	3995	ENSG00000221968
404	PTRF	NA	PTRF	polymerase I and transcript release factor	284119	ENSG00000177469
405	NDUFA3	NA	NDUFA3	NADH dehydrogenase (ubiquinone) 1 alpha subcomplex, 3, 9kDa	4696	ENSG00000170906
406	SYCP3	NA	SYCP3	synaptonemal complex protein 3	50511	ENSG00000139351
407	ATP5L	NA	ATP5L	ATP synthase, H+ transporting, mitochondrial Fo complex, subunit G	10632	ENSG00000167283
408	SHMT1	NA	SHMT1	serine hydroxymethyltransferase 1 (soluble)	6470	ENSG00000176974
409	PSAT1	NA	PSAT1	phosphoserine aminotransferase 1	29968	ENSG00000135069
410	UPB1	NA	UPB1	ureidopropionase, beta	51733	ENSG00000100024
411	TEF	NA	TEF	thyrotrophic embryonic factor	7008	ENSG00000167074
412	PRODH2	NA	PRODH2	proline dehydrogenase (oxidase) 2	58510	ENSG00000250799
413	CAPRIN1	NA	CAPRIN1	cell cycle associated protein 1	4076	ENSG00000135387
414	SNRK	NA	SNRK	SNF related kinase	54861	ENSG00000163788
415	FBXO9	NA	FBXO9	F-box protein 9	26268	ENSG00000112146
416	ANAPC2	NA	ANAPC2	anaphase promoting complex subunit 2	29882	ENSG00000176248
417	UQCRC1	NA	UQCRC1	ubiquinol-cytochrome c reductase core protein I	7384	ENSG00000010256
418	ECH1	NA	ECH1	enoyl CoA hydratase 1, peroxisomal	1891	ENSG00000104823
419	CITED1	NA	CITED1	Cbp/p300-interacting transactivator, with Glu/Asp-rich carboxy-terminal domain, 1	4435	ENSG00000125931
420	NFYC	NA	NFYC	nuclear transcription factor Y, gamma	4802	ENSG00000066136
421	CSTF2	NA	CSTF2	cleavage stimulation factor, 3' pre-RNA, subunit 2, 64kDa	1478	ENSG00000101811
422	WDR83	NA	WDR83	WD repeat domain 83	84292	ENSG00000123154
423	WRAP53	NA	WRAP53	WD repeat containing, antisense to TP53	55135	ENSG00000141499
424	ZNF76	NA	ZNF76	zinc finger protein 76	7629	ENSG00000065029
425	KDM6A	NA	KDM6A	lysine (K)-specific demethylase 6A	7403	ENSG00000147050
426	UQCR10	NA	UQCR10	ubiquinol-cytochrome c reductase, complex III subunit X	29796	ENSG00000184076
427	FANCD2	NA	FANCD2	Fanconi anemia, complementation group D2	2177	ENSG00000144554
428	SIRT2	NA	SIRT2	sirtuin 2	22933	ENSG00000068903
429	MAPK14	NA	MAPK14	mitogen-activated protein kinase 14	1432	ENSG00000112062
430	ZNF696	NA	ZNF696	zinc finger protein 696	79943	ENSG00000185730
431	SMARCB1	NA	SMARCB1	SWI/SNF related, matrix associated, actin dependent regulator of chromatin, subfamily b, member 1	6598	ENSG00000099956
432	SF3B2	NA	SF3B2	splicing factor 3b, subunit 2, 145kDa	10992	ENSG00000087365
433	CCT4	NA	CCT4	chaperonin containing TCP1, subunit 4 (delta)	10575	ENSG00000115484
434	BLOC1S1	NA	BLOC1S1	biogenesis of lysosomal organelles complex-1, subunit 1	2647	ENSG00000258311ENSG00000135441
435	OVGP1	NA	OVGP1	oviductal glycoprotein 1, 120kDa	5016	ENSG00000085465
436	KANSL1	NA	KANSL1	KAT8 regulatory NSL complex subunit 1	284058	ENSG00000120071
437	UQCRC2	NA	UQCRC2	ubiquinol-cytochrome c reductase core protein II	7385	ENSG00000140740
438	ATXN1L	NA	ATXN1L	ataxin 1-like	342371	ENSG00000224470
439	NDUFB9	NA	NDUFB9	NADH dehydrogenase (ubiquinone) 1 beta subcomplex, 9, 22kDa	4715	ENSG00000147684
440	NDUFA6	NA	NDUFA6	NADH dehydrogenase (ubiquinone) 1 alpha subcomplex, 6, 14kDa	4700	ENSG00000184983
441	MAP3K10	NA	MAP3K10	mitogen-activated protein kinase kinase kinase 10	4294	ENSG00000130758
442	NDUFS2	NA	NDUFS2	NADH dehydrogenase (ubiquinone) Fe-S protein 2, 49kDa (NADH-coenzyme Q reductase)	4720	ENSG00000158864
443	OSM	NA	OSM	oncostatin M	5008	ENSG00000099985
444	CERS2	NA	CERS2	ceramide synthase 2	29956	ENSG00000143418
445	TIMM50	NA	TIMM50	translocase of inner mitochondrial membrane 50 homolog (S. cerevisiae)	92609	ENSG00000105197
446	TNK2	NA	TNK2	tyrosine kinase, non-receptor, 2	10188	ENSG00000061938
447	SLC29A2	NA	SLC29A2	solute carrier family 29 (nucleoside transporters), member 2	3177	ENSG00000174669
448	HDAC8	NA	HDAC8	histone deacetylase 8	55869	ENSG00000147099
449	ZNF582	NA	ZNF582	zinc finger protein 582	147948	ENSG00000018869
450	MRPS36	NA	MRPS36	mitochondrial ribosomal protein S36	92259	ENSG00000134056
451	LAS1L	NA	LAS1L	LAS1-like (S. cerevisiae)	81887	ENSG00000001497
452	CAPRIN2	NA	CAPRIN2	caprin family member 2	65981	ENSG00000110888
453	ADAMTS10	NA	ADAMTS10	ADAM metallopeptidase with thrombospondin type 1 motif, 10	81794	ENSG00000142303
454	NNT	NA	NNT	nicotinamide nucleotide transhydrogenase	23530	ENSG00000112992
455	TDRD7	NA	TDRD7	tudor domain containing 7	23424	ENSG00000196116
456	PRSS36	NA	PRSS36	protease, serine, 36	146547	ENSG00000178226
457	CRCP	NA	CRCP	CGRP receptor component	27297	ENSG00000241258
458	PPARGC1A	NA	PPARGC1A	peroxisome proliferator-activated receptor gamma, coactivator 1 alpha	10891	ENSG00000109819
459	COPS6	NA	COPS6	COP9 constitutive photomorphogenic homolog subunit 6 (Arabidopsis)	10980	ENSG00000168090
460	COX6B1	NA	COX6B1	cytochrome c oxidase subunit VIb polypeptide 1 (ubiquitous)	1340	ENSG00000126267
461	TNRC6A	NA	TNRC6A	trinucleotide repeat containing 6A	27327	ENSG00000090905
462	TAF1	NA	TAF1	TAF1 RNA polymerase II, TATA box binding protein (TBP)-associated factor, 250kDa	6872	ENSG00000147133
463	UBXN1	NA	UBXN1	UBX domain protein 1	51035	ENSG00000162191
464	ASL	NA	ASL	argininosuccinate lyase	435	ENSG00000126522
465	TIA1	NA	TIA1	TIA1 cytotoxic granule-associated RNA binding protein	7072	ENSG00000116001
466	SMG7	NA	SMG7	smg-7 homolog, nonsense mediated mRNA decay factor (C. elegans)	9887	ENSG00000116698
467	DMRT2	NA	DMRT2	doublesex and mab-3 related transcription factor 2	10655	ENSG00000173253
468	ETFB	NA	ETFB	electron-transfer-flavoprotein, beta polypeptide	2109	ENSG00000105379
469	NAMPT	NA	NAMPT	nicotinamide phosphoribosyltransferase	10135	ENSG00000105835
470	ELL	NA	ELL	elongation factor RNA polymerase II	8178	ENSG00000105656
471	NOXA1	NA	NOXA1	NADPH oxidase activator 1	10811	ENSG00000188747
472	DPEP3	NA	DPEP3	dipeptidase 3	64180	ENSG00000141096
473	RPS11	NA	RPS11	ribosomal protein S11	6205	ENSG00000142534
474	NDUFB2	NA	NDUFB2	NADH dehydrogenase (ubiquinone) 1 beta subcomplex, 2, 8kDa	4708	ENSG00000090266
475	SRSF7	NA	SRSF7	serine/arginine-rich splicing factor 7	6432	ENSG00000115875
476	GMPS	NA	GMPS	guanine monphosphate synthetase	8833	ENSG00000163655
477	CTSW	NA	CTSW	cathepsin W	1521	ENSG00000172543
478	ATP5G1	NA	ATP5G1	ATP synthase, H+ transporting, mitochondrial Fo complex, subunit C1 (subunit 9)	516	ENSG00000159199
479	POLR2I	NA	POLR2I	polymerase (RNA) II (DNA directed) polypeptide I, 14.5kDa	5438	ENSG00000105258
480	PDE4A	NA	PDE4A	phosphodiesterase 4A, cAMP-specific	5141	ENSG00000065989
481	ASRGL1	NA	ASRGL1	asparaginase like 1	80150	ENSG00000162174
482	CREBRF	NA	CREBRF	CREB3 regulatory factor	153222	ENSG00000164463
483	WNT7B	NA	WNT7B	wingless-type MMTV integration site family, member 7B	7477	ENSG00000188064
484	SP2	NA	SP2	Sp2 transcription factor	6668	ENSG00000167182
485	SLTM	NA	SLTM	SAFB-like, transcription modulator	79811	ENSG00000137776
486	MYBPC3	NA	MYBPC3	myosin binding protein C, cardiac	4607	ENSG00000134571
487	MNAT1	NA	MNAT1	menage a trois homolog 1, cyclin H assembly factor (Xenopus laevis)	4331	ENSG00000020426
488	CHRNA4	NA	CHRNA4	cholinergic receptor, nicotinic, alpha 4 (neuronal)	1137	ENSG00000101204
489	PCBD1	NA	PCBD1	pterin-4 alpha-carbinolamine dehydratase/dimerization cofactor of hepatocyte nuclear factor 1 alpha	5092	ENSG00000166228
490	PFDN2	NA	PFDN2	prefoldin subunit 2	5202	ENSG00000143256
491	HOXA6	NA	HOXA6	homeobox A6	3203	ENSG00000106006
492	JAK3	NA	JAK3	Janus kinase 3	3718	ENSG00000105639
493	TOB1	NA	TOB1	transducer of ERBB2, 1	10140	ENSG00000141232
494	HOXD10	NA	HOXD10	homeobox D10	3236	ENSG00000128710
495	GAS2L1	NA	GAS2L1	growth arrest-specific 2 like 1	10634	ENSG00000185340
496	TPSG1	NA	TPSG1	tryptase gamma 1	25823	ENSG00000116176
497	PHLDA1	NA	PHLDA1	pleckstrin homology-like domain, family A, member 1	22822	ENSG00000139289
498	NDUFB11	NA	NDUFB11	NADH dehydrogenase (ubiquinone) 1 beta subcomplex, 11, 17.3kDa	54539	ENSG00000147123
499	BRE	NA	BRE	brain and reproductive organ-expressed (TNFRSF1A modulator)	9577	ENSG00000158019
500	NACC1	NA	NACC1	nucleus accumbens associated 1, BEN and BTB (POZ) domain containing	112939	ENSG00000160877
501	ZNF24	NA	ZNF24	zinc finger protein 24	7572	ENSG00000172466
502	CAMTA2	NA	CAMTA2	calmodulin binding transcription activator 2	23125	ENSG00000108509
503	PPP2R1A	NA	PPP2R1A	protein phosphatase 2, regulatory subunit A, alpha	5518	ENSG00000105568
504	SPTBN1	NA	SPTBN1	spectrin, beta, non-erythrocytic 1	6711	ENSG00000115306
505	PARL	NA	PARL	presenilin associated, rhomboid-like	55486	ENSG00000175193
506	GOT1	NA	GOT1	glutamic-oxaloacetic transaminase 1, soluble (aspartate aminotransferase 1)	2805	ENSG00000120053
507	ZNF787	NA	ZNF787	zinc finger protein 787	126208	ENSG00000142409
508	ETHE1	NA	ETHE1	ethylmalonic encephalopathy 1	23474	ENSG00000105755
509	HTRA2	NA	HTRA2	HtrA serine peptidase 2	27429	ENSG00000115317
510	CYB5R3	NA	CYB5R3	cytochrome b5 reductase 3	1727	ENSG00000100243
511	GTPBP1	NA	GTPBP1	GTP binding protein 1	9567	ENSG00000100226
512	MCEE	NA	MCEE	methylmalonyl CoA epimerase	84693	ENSG00000124370
513	RARA	NA	RARA	retinoic acid receptor, alpha	5914	ENSG00000131759
514	TAF5	NA	TAF5	TAF5 RNA polymerase II, TATA box binding protein (TBP)-associated factor, 100kDa	6877	ENSG00000148835
515	PLCD1	NA	PLCD1	phospholipase C, delta 1	5333	ENSG00000187091
516	PARP2	NA	PARP2	poly (ADP-ribose) polymerase 2	10038	ENSG00000129484
517	NAA38	NA	NAA38	N(alpha)-acetyltransferase 38, NatC auxiliary subunit	51691	ENSG00000128534
518	EDC4	NA	EDC4	enhancer of mRNA decapping 4	23644	ENSG00000038358
519	B3GNT4	NA	B3GNT4	UDP-GlcNAc:betaGal beta-1,3-N-acetylglucosaminyltransferase 4	79369	ENSG00000176383
520	ADRM1	NA	ADRM1	adhesion regulating molecule 1	11047	ENSG00000130706
521	GADD45B	NA	GADD45B	growth arrest and DNA-damage-inducible, beta	4616	ENSG00000099860
522	ARNTL	NA	ARNTL	aryl hydrocarbon receptor nuclear translocator-like	406	ENSG00000133794
523	FUOM	NA	FUOM	fucose mutarotase	282969	ENSG00000148803
524	C1orf86	NA	C1orf86	chromosome 1 open reading frame 86	199990	ENSG00000162585
525	MAPK1	NA	MAPK1	mitogen-activated protein kinase 1	5594	ENSG00000100030
526	NDUFB7	NA	NDUFB7	NADH dehydrogenase (ubiquinone) 1 beta subcomplex, 7, 18kDa	4713	ENSG00000099795
527	H2AFJ	NA	H2AFJ	H2A histone family, member J	55766	ENSG00000246705
528	ENDOG	NA	ENDOG	endonuclease G	2021	ENSG00000167136
529	CHCHD10	NA	CHCHD10	coiled-coil-helix-coiled-coil-helix domain containing 10	400916	ENSG00000250479
530	PIP4K2A	NA	PIP4K2A	phosphatidylinositol-5-phosphate 4-kinase, type II, alpha	5305	ENSG00000150867
531	RPL34	NA	RPL34	ribosomal protein L34	6164	ENSG00000109475
532	HBB	NA	HBB	hemoglobin, beta	3043	ENSG00000244734
533	ADRBK1	NA	ADRBK1	adrenergic, beta, receptor kinase 1	156	ENSG00000173020
534	BCL9L	NA	BCL9L	B-cell CLL/lymphoma 9-like	283149	ENSG00000186174
535	SHMT2	NA	SHMT2	serine hydroxymethyltransferase 2 (mitochondrial)	6472	ENSG00000182199
536	JAK2	NA	JAK2	Janus kinase 2	3717	ENSG00000096968
537	CLPP	NA	CLPP	ClpP caseinolytic peptidase, ATP-dependent, proteolytic subunit homolog (E. coli)	8192	ENSG00000125656
538	FMR1	NA	FMR1	fragile X mental retardation 1	2332	ENSG00000102081
539	STAT3	NA	STAT3	signal transducer and activator of transcription 3 (acute-phase response factor)	6774	ENSG00000168610
540	SLC25A1	NA	SLC25A1	solute carrier family 25 (mitochondrial carrier; citrate transporter), member 1	6576	ENSG00000100075
541	KDM6B	NA	KDM6B	lysine (K)-specific demethylase 6B	23135	ENSG00000132510
542	CDK8	NA	CDK8	cyclin-dependent kinase 8	1024	ENSG00000132964
543	RUNX3	NA	RUNX3	runt-related transcription factor 3	864	ENSG00000020633
544	EIF5B	NA	EIF5B	eukaryotic translation initiation factor 5B	9669	ENSG00000158417
545	TRIM33	NA	TRIM33	tripartite motif containing 33	51592	ENSG00000197323
546	UPF1	NA	UPF1	UPF1 regulator of nonsense transcripts homolog (yeast)	5976	ENSG00000005007
547	IDH3B	NA	IDH3B	isocitrate dehydrogenase 3 (NAD+) beta	3420	ENSG00000101365
548	PLOD3	NA	PLOD3	procollagen-lysine, 2-oxoglutarate 5-dioxygenase 3	8985	ENSG00000106397
549	SNRPD2	NA	SNRPD2	small nuclear ribonucleoprotein D2 polypeptide 16.5kDa	6633	ENSG00000125743
550	UHMK1	NA	UHMK1	U2AF homology motif (UHM) kinase 1	127933	ENSG00000152332
551	NIT1	NA	NIT1	nitrilase 1	4817	ENSG00000158793
Database:biological process Name:metabolic process ID:GO:0008152
C=9488; O=563; E=491.59; R=1.15; rawP=7.22e-09; adjP=1.19e-06
Index	UserID	Value	Gene Symbol	Gene Name	EntrezGene	Ensembl
1	TCF20	NA	TCF20	transcription factor 20 (AR1)	6942	ENSG00000100207
2	THAP7	NA	THAP7	THAP domain containing 7	80764	ENSG00000184436
3	MRPS15	NA	MRPS15	mitochondrial ribosomal protein S15	64960	ENSG00000116898
4	WDR74	NA	WDR74	WD repeat domain 74	54663	ENSG00000133316
5	KDM4A	NA	KDM4A	lysine (K)-specific demethylase 4A	9682	ENSG00000066135
6	RAB2A	NA	RAB2A	RAB2A, member RAS oncogene family	5862	ENSG00000104388
7	CTBP2	NA	CTBP2	C-terminal binding protein 2	1488	ENSG00000175029
8	BCAN	NA	BCAN	brevican	63827	ENSG00000132692
9	CDK5	NA	CDK5	cyclin-dependent kinase 5	1020	ENSG00000164885
10	NPM2	NA	NPM2	nucleophosmin/nucleoplasmin 2	10361	ENSG00000158806
11	FTCD	NA	FTCD	formiminotransferase cyclodeaminase	10841	ENSG00000160282
12	ATP5G2	NA	ATP5G2	ATP synthase, H+ transporting, mitochondrial Fo complex, subunit C2 (subunit 9)	517	ENSG00000135390
13	CABP1	NA	CABP1	calcium binding protein 1	9478	ENSG00000157782
14	PRDM12	NA	PRDM12	PR domain containing 12	59335	ENSG00000130711
15	RPS21	NA	RPS21	ribosomal protein S21	6227	ENSG00000171858
16	APOBEC3G	NA	APOBEC3G	apolipoprotein B mRNA editing enzyme, catalytic polypeptide-like 3G	60489	ENSG00000239713
17	UBE2F	NA	UBE2F	ubiquitin-conjugating enzyme E2F (putative)	140739	ENSG00000184182
18	BRPF1	NA	BRPF1	bromodomain and PHD finger containing, 1	7862	ENSG00000156983
19	ERCC1	NA	ERCC1	excision repair cross-complementing rodent repair deficiency, complementation group 1 (includes overlapping antisense sequence)	2067	ENSG00000012061
20	AATF	NA	AATF	apoptosis antagonizing transcription factor	26574	ENSG00000108270
21	UXT	NA	UXT	ubiquitously-expressed, prefoldin-like chaperone	8409	ENSG00000126756
22	MRPL43	NA	MRPL43	mitochondrial ribosomal protein L43	84545	ENSG00000055950
23	LRP1	NA	LRP1	low density lipoprotein receptor-related protein 1	4035	ENSG00000123384
24	CD2BP2	NA	CD2BP2	CD2 (cytoplasmic tail) binding protein 2	10421	ENSG00000169217
25	SLC16A8	NA	SLC16A8	solute carrier family 16, member 8 (monocarboxylic acid transporter 3)	23539	ENSG00000100156
26	OGT	NA	OGT	O-linked N-acetylglucosamine (GlcNAc) transferase	8473	ENSG00000147162
27	NDUFS3	NA	NDUFS3	NADH dehydrogenase (ubiquinone) Fe-S protein 3, 30kDa (NADH-coenzyme Q reductase)	4722	ENSG00000213619
28	COX5A	NA	COX5A	cytochrome c oxidase subunit Va	9377	ENSG00000178741
29	FIS1	NA	FIS1	fission 1 (mitochondrial outer membrane) homolog (S. cerevisiae)	51024	ENSG00000214253
30	TFDP2	NA	TFDP2	transcription factor Dp-2 (E2F dimerization partner 2)	7029	ENSG00000114126
31	HSPB1	NA	HSPB1	heat shock 27kDa protein 1	3315	ENSG00000106211
32	CRTC1	NA	CRTC1	CREB regulated transcription coactivator 1	23373	ENSG00000105662
33	ACOT8	NA	ACOT8	acyl-CoA thioesterase 8	10005	ENSG00000101473
34	MUC6	NA	MUC6	mucin 6, oligomeric mucus/gel-forming	4588	ENSG00000184956
35	DHX9	NA	DHX9	DEAH (Asp-Glu-Ala-His) box polypeptide 9	1660	ENSG00000135829
36	AIFM1	NA	AIFM1	apoptosis-inducing factor, mitochondrion-associated, 1	9131	ENSG00000156709
37	PLA2G12A	NA	PLA2G12A	phospholipase A2, group XIIA	81579	ENSG00000123739
38	PYGO2	NA	PYGO2	pygopus homolog 2 (Drosophila)	90780	ENSG00000163348
39	EZH1	NA	EZH1	enhancer of zeste homolog 1 (Drosophila)	2145	ENSG00000108799
40	MTAP	NA	MTAP	methylthioadenosine phosphorylase	4507	ENSG00000099810
41	LMNA	NA	LMNA	lamin A/C	4000	ENSG00000160789
42	MCTS1	NA	MCTS1	malignant T cell amplified sequence 1	28985	ENSG00000232119
43	ALX1	NA	ALX1	ALX homeobox 1	8092	ENSG00000180318
44	SIPA1	NA	SIPA1	signal-induced proliferation-associated 1	6494	ENSG00000213445
45	FRY	NA	FRY	furry homolog (Drosophila)	10129	ENSG00000073910
46	ATP5H	NA	ATP5H	ATP synthase, H+ transporting, mitochondrial Fo complex, subunit d	10476	ENSG00000167863
47	UFSP2	NA	UFSP2	UFM1-specific peptidase 2	55325	ENSG00000109775
48	MED12	NA	MED12	mediator complex subunit 12	9968	ENSG00000184634
49	USP38	NA	USP38	ubiquitin specific peptidase 38	84640	ENSG00000170185
50	CKB	NA	CKB	creatine kinase, brain	1152	ENSG00000166165
51	UQCR11	NA	UQCR11	ubiquinol-cytochrome c reductase, complex III subunit XI	10975	ENSG00000127540
52	SIK1	NA	SIK1	salt-inducible kinase 1	150094	ENSG00000142178
53	PRMT5	NA	PRMT5	protein arginine methyltransferase 5	10419	ENSG00000100462
54	NDUFA12	NA	NDUFA12	NADH dehydrogenase (ubiquinone) 1 alpha subcomplex, 12	55967	ENSG00000184752
55	ZNF385A	NA	ZNF385A	zinc finger protein 385A	25946	ENSG00000161642
56	VEGFB	NA	VEGFB	vascular endothelial growth factor B	7423	ENSG00000173511
57	DNAJC7	NA	DNAJC7	DnaJ (Hsp40) homolog, subfamily C, member 7	7266	ENSG00000168259
58	UFD1L	NA	UFD1L	ubiquitin fusion degradation 1 like (yeast)	7353	ENSG00000070010
59	DNM1	NA	DNM1	dynamin 1	1759	ENSG00000106976
60	ETV3	NA	ETV3	ets variant 3	2117	ENSG00000117036
61	MAPKAPK3	NA	MAPKAPK3	mitogen-activated protein kinase-activated protein kinase 3	7867	ENSG00000114738
62	IDH3G	NA	IDH3G	isocitrate dehydrogenase 3 (NAD+) gamma	3421	ENSG00000067829
63	PRSS53	NA	PRSS53	protease, serine, 53	339105	ENSG00000151006
64	TARBP1	NA	TARBP1	TAR (HIV-1) RNA binding protein 1	6894	ENSG00000059588
65	SRSF5	NA	SRSF5	serine/arginine-rich splicing factor 5	6430	ENSG00000100650
66	MPG	NA	MPG	N-methylpurine-DNA glycosylase	4350	ENSG00000103152
67	ELK1	NA	ELK1	ELK1, member of ETS oncogene family	2002	ENSG00000126767
68	MBNL2	NA	MBNL2	muscleblind-like splicing regulator 2	10150	ENSG00000139793
69	NAAA	NA	NAAA	N-acylethanolamine acid amidase	27163	ENSG00000138744
70	DYRK1A	NA	DYRK1A	dual-specificity tyrosine-(Y)-phosphorylation regulated kinase 1A	1859	ENSG00000157540
71	POLR2J	NA	POLR2J	polymerase (RNA) II (DNA directed) polypeptide J, 13.3kDa	5439	ENSG00000005075
72	RPL28	NA	RPL28	ribosomal protein L28	6158	ENSG00000108107
73	ETS2	NA	ETS2	v-ets erythroblastosis virus E26 oncogene homolog 2 (avian)	2114	ENSG00000157557
74	CLASRP	NA	CLASRP	CLK4-associating serine/arginine rich protein	11129	ENSG00000104859
75	CSK	NA	CSK	c-src tyrosine kinase	1445	ENSG00000103653
76	ATP5C1	NA	ATP5C1	ATP synthase, H+ transporting, mitochondrial F1 complex, gamma polypeptide 1	509	ENSG00000165629
77	SETD3	NA	SETD3	SET domain containing 3	84193	ENSG00000183576
78	WAPAL	NA	WAPAL	wings apart-like homolog (Drosophila)	23063	ENSG00000062650
79	CCDC85B	NA	CCDC85B	coiled-coil domain containing 85B	11007	ENSG00000175602
80	DEDD	NA	DEDD	death effector domain containing	9191	ENSG00000158796
81	AR	NA	AR	androgen receptor	367	ENSG00000169083
82	VWF	NA	VWF	von Willebrand factor	7450	ENSG00000110799
83	MDH1	NA	MDH1	malate dehydrogenase 1, NAD (soluble)	4190	ENSG00000014641
84	STK39	NA	STK39	serine threonine kinase 39	27347	ENSG00000198648
85	BPNT1	NA	BPNT1	3'(2'), 5'-bisphosphate nucleotidase 1	10380	ENSG00000162813
86	DDX54	NA	DDX54	DEAD (Asp-Glu-Ala-Asp) box polypeptide 54	79039	ENSG00000123064
87	XDH	NA	XDH	xanthine dehydrogenase	7498	ENSG00000158125
88	ABCB6	NA	ABCB6	ATP-binding cassette, sub-family B (MDR/TAP), member 6	10058	ENSG00000115657
89	KARS	NA	KARS	lysyl-tRNA synthetase	3735	ENSG00000065427
90	RNASE3	NA	RNASE3	ribonuclease, RNase A family, 3	6037	ENSG00000169397
91	MAP2K5	NA	MAP2K5	mitogen-activated protein kinase kinase 5	5607	ENSG00000137764
92	PAPSS2	NA	PAPSS2	3'-phosphoadenosine 5'-phosphosulfate synthase 2	9060	ENSG00000198682
93	NQO1	NA	NQO1	NAD(P)H dehydrogenase, quinone 1	1728	ENSG00000181019
94	IVNS1ABP	NA	IVNS1ABP	influenza virus NS1A binding protein	10625	ENSG00000116679
95	HOXC8	NA	HOXC8	homeobox C8	3224	ENSG00000037965
96	ACTR8	NA	ACTR8	ARP8 actin-related protein 8 homolog (yeast)	93973	ENSG00000113812
97	ROMO1	NA	ROMO1	reactive oxygen species modulator 1	140823	ENSG00000125995
98	NIT2	NA	NIT2	nitrilase family, member 2	56954	ENSG00000114021
99	NDOR1	NA	NDOR1	NADPH dependent diflavin oxidoreductase 1	27158	ENSG00000188566
100	PRSS22	NA	PRSS22	protease, serine, 22	64063	ENSG00000005001
101	TRIM27	NA	TRIM27	tripartite motif containing 27	5987	ENSG00000204713
102	SNRPC	NA	SNRPC	small nuclear ribonucleoprotein polypeptide C	6631	ENSG00000124562
103	PRKD3	NA	PRKD3	protein kinase D3	23683	ENSG00000115825
104	SMG5	NA	SMG5	smg-5 homolog, nonsense mediated mRNA decay factor (C. elegans)	23381	ENSG00000198952
105	ATP2A2	NA	ATP2A2	ATPase, Ca++ transporting, cardiac muscle, slow twitch 2	488	ENSG00000174437
106	LAMTOR2	NA	LAMTOR2	late endosomal/lysosomal adaptor, MAPK and MTOR activator 2	28956	ENSG00000116586
107	ALDH1L1	NA	ALDH1L1	aldehyde dehydrogenase 1 family, member L1	10840	ENSG00000144908
108	ANAPC7	NA	ANAPC7	anaphase promoting complex subunit 7	51434	ENSG00000196510
109	BAG6	NA	BAG6	BCL2-associated athanogene 6	7917	ENSG00000204463
110	ATF2	NA	ATF2	activating transcription factor 2	1386	ENSG00000115966
111	ADRA2C	NA	ADRA2C	adrenoceptor alpha 2C	152	ENSG00000184160
112	ZNF579	NA	ZNF579	zinc finger protein 579	163033	ENSG00000218891
113	RPL38	NA	RPL38	ribosomal protein L38	6169	ENSG00000172809
114	CIRBP	NA	CIRBP	cold inducible RNA binding protein	1153	ENSG00000099622
115	CDK7	NA	CDK7	cyclin-dependent kinase 7	1022	ENSG00000134058
116	DGCR14	NA	DGCR14	DiGeorge syndrome critical region gene 14	8220	ENSG00000100056
117	MAT2A	NA	MAT2A	methionine adenosyltransferase II, alpha	4144	ENSG00000168906
118	FGFR1	NA	FGFR1	fibroblast growth factor receptor 1	2260	ENSG00000077782
119	DDX17	NA	DDX17	DEAD (Asp-Glu-Ala-Asp) box helicase 17	10521	ENSG00000100201
120	NSMCE2	NA	NSMCE2	non-SMC element 2, MMS21 homolog (S. cerevisiae)	286053	ENSG00000156831
121	HIPK2	NA	HIPK2	homeodomain interacting protein kinase 2	28996	ENSG00000064393
122	PAM16	NA	PAM16	presequence translocase-associated motor 16 homolog (S. cerevisiae)	51025	ENSG00000217930
123	RPLP1	NA	RPLP1	ribosomal protein, large, P1	6176	ENSG00000137818
124	FUS	NA	FUS	fused in sarcoma	2521	ENSG00000089280
125	PPP5C	NA	PPP5C	protein phosphatase 5, catalytic subunit	5536	ENSG00000011485
126	INO80B	NA	INO80B	INO80 complex subunit B	83444	ENSG00000115274
127	AURKAIP1	NA	AURKAIP1	aurora kinase A interacting protein 1	54998	ENSG00000175756
128	BACE1	NA	BACE1	beta-site APP-cleaving enzyme 1	23621	ENSG00000265969ENSG00000186318
129	GSTT1	NA	GSTT1	glutathione S-transferase theta 1	2952	ENSG00000184674
130	ATP5B	NA	ATP5B	ATP synthase, H+ transporting, mitochondrial F1 complex, beta polypeptide	506	ENSG00000110955
131	PRLH	NA	PRLH	prolactin releasing hormone	51052	ENSG00000071677
132	PSMF1	NA	PSMF1	proteasome (prosome, macropain) inhibitor subunit 1 (PI31)	9491	ENSG00000125818
133	ZCCHC11	NA	ZCCHC11	zinc finger, CCHC domain containing 11	23318	ENSG00000134744
134	CCL24	NA	CCL24	chemokine (C-C motif) ligand 24	6369	ENSG00000106178
135	MED25	NA	MED25	mediator complex subunit 25	81857	ENSG00000104973
136	HUWE1	NA	HUWE1	HECT, UBA and WWE domain containing 1, E3 ubiquitin protein ligase	10075	ENSG00000086758
137	ARF5	NA	ARF5	ADP-ribosylation factor 5	381	ENSG00000004059
138	MCF2L	NA	MCF2L	MCF.2 cell line derived transforming sequence-like	23263	ENSG00000126217
139	BAX	NA	BAX	BCL2-associated X protein	581	ENSG00000087088
140	ACOT11	NA	ACOT11	acyl-CoA thioesterase 11	26027	ENSG00000162390
141	DCP1A	NA	DCP1A	DCP1 decapping enzyme homolog A (S. cerevisiae)	55802	NULL
142	DUSP15	NA	DUSP15	dual specificity phosphatase 15	128853	ENSG00000149599
143	XRN2	NA	XRN2	5'-3' exoribonuclease 2	22803	ENSG00000088930
144	TCEANC2	NA	TCEANC2	transcription elongation factor A (SII) N-terminal and central domain containing 2	127428	ENSG00000116205
145	ME2	NA	ME2	malic enzyme 2, NAD(+)-dependent, mitochondrial	4200	ENSG00000082212
146	TAOK3	NA	TAOK3	TAO kinase 3	51347	ENSG00000135090
147	RAPGEF2	NA	RAPGEF2	Rap guanine nucleotide exchange factor (GEF) 2	9693	ENSG00000109756
148	UBE2A	NA	UBE2A	ubiquitin-conjugating enzyme E2A	7319	ENSG00000077721
149	MZF1	NA	MZF1	myeloid zinc finger 1	7593	ENSG00000099326
150	FAM109A	NA	FAM109A	family with sequence similarity 109, member A	144717	ENSG00000198324
151	SMARCC2	NA	SMARCC2	SWI/SNF related, matrix associated, actin dependent regulator of chromatin, subfamily c, member 2	6601	ENSG00000139613
152	FOXC1	NA	FOXC1	forkhead box C1	2296	ENSG00000054598
153	TENC1	NA	TENC1	tensin like C1 domain containing phosphatase (tensin 2)	23371	ENSG00000111077
154	ELFN1	NA	ELFN1	extracellular leucine-rich repeat and fibronectin type III domain containing 1	392617	ENSG00000225968
155	TAF15	NA	TAF15	TAF15 RNA polymerase II, TATA box binding protein (TBP)-associated factor, 68kDa	8148	ENSG00000172660
156	ID3	NA	ID3	inhibitor of DNA binding 3, dominant negative helix-loop-helix protein	3399	ENSG00000117318
157	SRCAP	NA	SRCAP	Snf2-related CREBBP activator protein	10847	ENSG00000080603
158	PC	NA	PC	pyruvate carboxylase	5091	ENSG00000173599
159	EIF2S3	NA	EIF2S3	eukaryotic translation initiation factor 2, subunit 3 gamma, 52kDa	1968	ENSG00000130741
160	GLRX	NA	GLRX	glutaredoxin (thioltransferase)	2745	ENSG00000173221
161	HMGA1	NA	HMGA1	high mobility group AT-hook 1	3159	ENSG00000137309
162	PSME3	NA	PSME3	proteasome (prosome, macropain) activator subunit 3 (PA28 gamma; Ki)	10197	ENSG00000131467
163	USF2	NA	USF2	upstream transcription factor 2, c-fos interacting	7392	ENSG00000105698
164	GPBP1L1	NA	GPBP1L1	GC-rich promoter binding protein 1-like 1	60313	ENSG00000159592
165	POLR2F	NA	POLR2F	polymerase (RNA) II (DNA directed) polypeptide F	5435	ENSG00000100142
166	PPARGC1B	NA	PPARGC1B	peroxisome proliferator-activated receptor gamma, coactivator 1 beta	133522	ENSG00000155846
167	DNAJB11	NA	DNAJB11	DnaJ (Hsp40) homolog, subfamily B, member 11	51726	ENSG00000090520
168	CELF4	NA	CELF4	CUGBP, Elav-like family member 4	56853	ENSG00000101489
169	SND1	NA	SND1	staphylococcal nuclease and tudor domain containing 1	27044	ENSG00000197157
170	HDAC6	NA	HDAC6	histone deacetylase 6	10013	ENSG00000094631
171	CYP2W1	NA	CYP2W1	cytochrome P450, family 2, subfamily W, polypeptide 1	54905	ENSG00000073067
172	RNF181	NA	RNF181	ring finger protein 181	51255	ENSG00000168894
173	LBH	NA	LBH	limb bud and heart development homolog (mouse)	81606	ENSG00000213626
174	SUOX	NA	SUOX	sulfite oxidase	6821	ENSG00000139531
175	GLIS2	NA	GLIS2	GLIS family zinc finger 2	84662	ENSG00000126603
176	TOB2	NA	TOB2	transducer of ERBB2, 2	10766	ENSG00000183864
177	RPL37A	NA	RPL37A	ribosomal protein L37a	6168	ENSG00000197756
178	PIN4	NA	PIN4	protein (peptidylprolyl cis/trans isomerase) NIMA-interacting, 4 (parvulin)	5303	ENSG00000102309
179	MPST	NA	MPST	mercaptopyruvate sulfurtransferase	4357	ENSG00000128309
180	WDR45	NA	WDR45	WD repeat domain 45	11152	ENSG00000196998
181	ABCC5	NA	ABCC5	ATP-binding cassette, sub-family C (CFTR/MRP), member 5	10057	ENSG00000114770
182	MRPL37	NA	MRPL37	mitochondrial ribosomal protein L37	51253	ENSG00000116221
183	THRB	NA	THRB	thyroid hormone receptor, beta	7068	ENSG00000151090
184	TRNAU1AP	NA	TRNAU1AP	tRNA selenocysteine 1 associated protein 1	54952	ENSG00000180098
185	ING1	NA	ING1	inhibitor of growth family, member 1	3621	ENSG00000153487
186	BAZ2A	NA	BAZ2A	bromodomain adjacent to zinc finger domain, 2A	11176	ENSG00000076108
187	HADHA	NA	HADHA	hydroxyacyl-CoA dehydrogenase/3-ketoacyl-CoA thiolase/enoyl-CoA hydratase (trifunctional protein), alpha subunit	3030	ENSG00000084754
188	SNRPB	NA	SNRPB	small nuclear ribonucleoprotein polypeptides B and B1	6628	ENSG00000125835
189	TLK1	NA	TLK1	tousled-like kinase 1	9874	ENSG00000198586
190	MRPL12	NA	MRPL12	mitochondrial ribosomal protein L12	6182	ENSG00000262814
191	FLNA	NA	FLNA	filamin A, alpha	2316	ENSG00000196924
192	ODC1	NA	ODC1	ornithine decarboxylase 1	4953	ENSG00000115758
193	PDHB	NA	PDHB	pyruvate dehydrogenase (lipoamide) beta	5162	ENSG00000168291
194	AKR1A1	NA	AKR1A1	aldo-keto reductase family 1, member A1 (aldehyde reductase)	10327	ENSG00000117448
195	ALG3	NA	ALG3	asparagine-linked glycosylation 3, alpha-1,3- mannosyltransferase homolog (S. cerevisiae)	10195	ENSG00000214160
196	MMP28	NA	MMP28	matrix metallopeptidase 28	79148	ENSG00000129270
197	CHD3	NA	CHD3	chromodomain helicase DNA binding protein 3	1107	ENSG00000170004
198	ATP5S	NA	ATP5S	ATP synthase, H+ transporting, mitochondrial Fo complex, subunit s (factor B)	27109	ENSG00000125375
199	TP53BP1	NA	TP53BP1	tumor protein p53 binding protein 1	7158	ENSG00000067369
200	FUBP1	NA	FUBP1	far upstream element (FUSE) binding protein 1	8880	ENSG00000162613
201	PSMB5	NA	PSMB5	proteasome (prosome, macropain) subunit, beta type, 5	5693	ENSG00000100804
202	PHB	NA	PHB	prohibitin	5245	ENSG00000167085
203	SORBS3	NA	SORBS3	sorbin and SH3 domain containing 3	10174	ENSG00000120896
204	COX4I1	NA	COX4I1	cytochrome c oxidase subunit IV isoform 1	1327	ENSG00000131143
205	CHEK1	NA	CHEK1	checkpoint kinase 1	1111	ENSG00000149554
206	NOSIP	NA	NOSIP	nitric oxide synthase interacting protein	51070	ENSG00000142546
207	NR1H3	NA	NR1H3	nuclear receptor subfamily 1, group H, member 3	10062	ENSG00000025434
208	RLF	NA	RLF	rearranged L-myc fusion	6018	ENSG00000117000
209	DHRS3	NA	DHRS3	dehydrogenase/reductase (SDR family) member 3	9249	ENSG00000162496
210	FKRP	NA	FKRP	fukutin related protein	79147	ENSG00000181027
211	CISH	NA	CISH	cytokine inducible SH2-containing protein	1154	ENSG00000114737
212	PDE10A	NA	PDE10A	phosphodiesterase 10A	10846	ENSG00000112541
213	IRF9	NA	IRF9	interferon regulatory factor 9	10379	ENSG00000213928
214	TOMM22	NA	TOMM22	translocase of outer mitochondrial membrane 22 homolog (yeast)	56993	ENSG00000100216
215	EDNRB	NA	EDNRB	endothelin receptor type B	1910	ENSG00000136160
216	CHSY3	NA	CHSY3	chondroitin sulfate synthase 3	337876	ENSG00000198108
217	SLC27A2	NA	SLC27A2	solute carrier family 27 (fatty acid transporter), member 2	11001	ENSG00000140284
218	TLE3	NA	TLE3	transducin-like enhancer of split 3 (E(sp1) homolog, Drosophila)	7090	ENSG00000140332
219	HDAC3	NA	HDAC3	histone deacetylase 3	8841	ENSG00000171720
220	TM7SF2	NA	TM7SF2	transmembrane 7 superfamily member 2	7108	ENSG00000149809
221	PDK3	NA	PDK3	pyruvate dehydrogenase kinase, isozyme 3	5165	ENSG00000067992
222	RNF10	NA	RNF10	ring finger protein 10	9921	ENSG00000022840
223	MAP1LC3A	NA	MAP1LC3A	microtubule-associated protein 1 light chain 3 alpha	84557	ENSG00000101460
224	NR2F1	NA	NR2F1	nuclear receptor subfamily 2, group F, member 1	7025	ENSG00000175745
225	RPL36	NA	RPL36	ribosomal protein L36	25873	ENSG00000130255
226	ARAF	NA	ARAF	v-raf murine sarcoma 3611 viral oncogene homolog	369	ENSG00000078061
227	ATP5A1	NA	ATP5A1	ATP synthase, H+ transporting, mitochondrial F1 complex, alpha subunit 1, cardiac muscle	498	ENSG00000152234
228	NTRK2	NA	NTRK2	neurotrophic tyrosine kinase, receptor, type 2	4915	ENSG00000148053
229	ESR1	NA	ESR1	estrogen receptor 1	2099	ENSG00000091831
230	AVPI1	NA	AVPI1	arginine vasopressin-induced 1	60370	ENSG00000119986
231	NF2	NA	NF2	neurofibromin 2 (merlin)	4771	ENSG00000186575
232	SUCLG1	NA	SUCLG1	succinate-CoA ligase, alpha subunit	8802	ENSG00000163541
233	HOXB7	NA	HOXB7	homeobox B7	3217	ENSG00000120087
234	ZNF548	NA	ZNF548	zinc finger protein 548	147694	ENSG00000188785
235	PTH1R	NA	PTH1R	parathyroid hormone 1 receptor	5745	ENSG00000160801
236	ZDHHC5	NA	ZDHHC5	zinc finger, DHHC-type containing 5	25921	ENSG00000156599
237	CHMP5	NA	CHMP5	charged multivesicular body protein 5	51510	ENSG00000086065
238	RBFOX2	NA	RBFOX2	RNA binding protein, fox-1 homolog (C. elegans) 2	23543	ENSG00000100320
239	PPP2R2A	NA	PPP2R2A	protein phosphatase 2, regulatory subunit B, alpha	5520	ENSG00000221914
240	RRAGC	NA	RRAGC	Ras-related GTP binding C	64121	ENSG00000116954
241	CREBZF	NA	CREBZF	CREB/ATF bZIP transcription factor	58487	ENSG00000137504
242	NTRK3	NA	NTRK3	neurotrophic tyrosine kinase, receptor, type 3	4916	ENSG00000140538
243	BAHD1	NA	BAHD1	bromo adjacent homology domain containing 1	22893	ENSG00000140320
244	PCBP1	NA	PCBP1	poly(rC) binding protein 1	5093	ENSG00000169564
245	KDM1A	NA	KDM1A	lysine (K)-specific demethylase 1A	23028	ENSG00000004487
246	FDX1	NA	FDX1	ferredoxin 1	2230	ENSG00000137714
247	SUV420H2	NA	SUV420H2	suppressor of variegation 4-20 homolog 2 (Drosophila)	84787	ENSG00000133247
248	MED26	NA	MED26	mediator complex subunit 26	9441	ENSG00000105085
249	PPME1	NA	PPME1	protein phosphatase methylesterase 1	51400	ENSG00000214517
250	FGGY	NA	FGGY	FGGY carbohydrate kinase domain containing	55277	ENSG00000172456
251	BCL6	NA	BCL6	B-cell CLL/lymphoma 6	604	ENSG00000113916
252	FARSB	NA	FARSB	phenylalanyl-tRNA synthetase, beta subunit	10056	ENSG00000116120
253	SAP30L	NA	SAP30L	SAP30-like	79685	ENSG00000164576
254	PPIF	NA	PPIF	peptidylprolyl isomerase F	10105	ENSG00000108179
255	CTSG	NA	CTSG	cathepsin G	1511	ENSG00000100448
256	ZNF593	NA	ZNF593	zinc finger protein 593	51042	ENSG00000142684
257	NDEL1	NA	NDEL1	nudE nuclear distribution E homolog (A. nidulans)-like 1	81565	ENSG00000166579
258	SLC11A1	NA	SLC11A1	solute carrier family 11 (proton-coupled divalent metal ion transporters), member 1	6556	ENSG00000018280
259	DNAJC19	NA	DNAJC19	DnaJ (Hsp40) homolog, subfamily C, member 19	131118	ENSG00000205981
260	SUGP1	NA	SUGP1	SURP and G patch domain containing 1	57794	ENSG00000105705
261	ACO2	NA	ACO2	aconitase 2, mitochondrial	50	ENSG00000100412
262	ZNF628	NA	ZNF628	zinc finger protein 628	89887	NULL
263	MRPL2	NA	MRPL2	mitochondrial ribosomal protein L2	51069	ENSG00000112651
264	ATP1A1	NA	ATP1A1	ATPase, Na+/K+ transporting, alpha 1 polypeptide	476	ENSG00000163399
265	DHX16	NA	DHX16	DEAH (Asp-Glu-Ala-His) box polypeptide 16	8449	ENSG00000204560
266	CLK3	NA	CLK3	CDC-like kinase 3	1198	ENSG00000179335
267	FASTK	NA	FASTK	Fas-activated serine/threonine kinase	10922	ENSG00000164896
268	ATG7	NA	ATG7	autophagy related 7	10533	ENSG00000197548
269	MAOA	NA	MAOA	monoamine oxidase A	4128	ENSG00000189221
270	NCOA1	NA	NCOA1	nuclear receptor coactivator 1	8648	ENSG00000084676
271	SLC25A39	NA	SLC25A39	solute carrier family 25, member 39	51629	ENSG00000013306
272	ASB1	NA	ASB1	ankyrin repeat and SOCS box containing 1	51665	ENSG00000065802
273	PRPF38A	NA	PRPF38A	PRP38 pre-mRNA processing factor 38 (yeast) domain containing A	84950	ENSG00000134748
274	BLVRB	NA	BLVRB	biliverdin reductase B (flavin reductase (NADPH))	645	ENSG00000090013
275	ATF7	NA	ATF7	activating transcription factor 7	11016	ENSG00000170653
276	SRD5A2	NA	SRD5A2	steroid-5-alpha-reductase, alpha polypeptide 2 (3-oxo-5 alpha-steroid delta 4-dehydrogenase alpha 2)	6716	NULL
277	VARS	NA	VARS	valyl-tRNA synthetase	7407	ENSG00000204394
278	COQ6	NA	COQ6	coenzyme Q6 homolog, monooxygenase (S. cerevisiae)	51004	ENSG00000119723
279	OS9	NA	OS9	osteosarcoma amplified 9, endoplasmic reticulum lectin	10956	ENSG00000135506
280	PTPN2	NA	PTPN2	protein tyrosine phosphatase, non-receptor type 2	5771	ENSG00000175354
281	NDUFV1	NA	NDUFV1	NADH dehydrogenase (ubiquinone) flavoprotein 1, 51kDa	4723	ENSG00000167792
282	CDK16	NA	CDK16	cyclin-dependent kinase 16	5127	ENSG00000102225
283	JUNB	NA	JUNB	jun B proto-oncogene	3726	ENSG00000171223
284	SLC4A1	NA	SLC4A1	solute carrier family 4, anion exchanger, member 1 (erythrocyte membrane protein band 3, Diego blood group)	6521	ENSG00000004939
285	VPRBP	NA	VPRBP	Vpr (HIV-1) binding protein	9730	ENSG00000145041
286	IMP4	NA	IMP4	IMP4, U3 small nucleolar ribonucleoprotein, homolog (yeast)	92856	ENSG00000136718
287	DUSP1	NA	DUSP1	dual specificity phosphatase 1	1843	ENSG00000120129
288	EIF2B5	NA	EIF2B5	eukaryotic translation initiation factor 2B, subunit 5 epsilon, 82kDa	8893	ENSG00000145191
289	GOSR2	NA	GOSR2	golgi SNAP receptor complex member 2	9570	ENSG00000108433
290	FOXN3	NA	FOXN3	forkhead box N3	1112	ENSG00000053254
291	TUFM	NA	TUFM	Tu translation elongation factor, mitochondrial	7284	ENSG00000178952
292	CCT3	NA	CCT3	chaperonin containing TCP1, subunit 3 (gamma)	7203	ENSG00000163468
293	HAGH	NA	HAGH	hydroxyacylglutathione hydrolase	3029	ENSG00000063854
294	SCRN2	NA	SCRN2	secernin 2	90507	ENSG00000141295
295	PPARD	NA	PPARD	peroxisome proliferator-activated receptor delta	5467	ENSG00000112033
296	HSPA9	NA	HSPA9	heat shock 70kDa protein 9 (mortalin)	3313	ENSG00000113013
297	AMN	NA	AMN	amnionless homolog (mouse)	81693	ENSG00000166126
298	GPX1	NA	GPX1	glutathione peroxidase 1	2876	ENSG00000233276
299	HOXD4	NA	HOXD4	homeobox D4	3233	ENSG00000170166
300	P2RX1	NA	P2RX1	purinergic receptor P2X, ligand-gated ion channel, 1	5023	ENSG00000108405
301	NUP188	NA	NUP188	nucleoporin 188kDa	23511	ENSG00000095319
302	DUSP8	NA	DUSP8	dual specificity phosphatase 8	1850	ENSG00000184545
303	PLA2G16	NA	PLA2G16	phospholipase A2, group XVI	11145	ENSG00000176485
304	GCDH	NA	GCDH	glutaryl-CoA dehydrogenase	2639	ENSG00000105607
305	GIPR	NA	GIPR	gastric inhibitory polypeptide receptor	2696	ENSG00000010310
306	ZFP36	NA	ZFP36	zinc finger protein 36, C3H type, homolog (mouse)	7538	ENSG00000128016
307	NDUFB8	NA	NDUFB8	NADH dehydrogenase (ubiquinone) 1 beta subcomplex, 8, 19kDa	4714	ENSG00000166136
308	FBXW2	NA	FBXW2	F-box and WD repeat domain containing 2	26190	ENSG00000119402
309	NDUFA10	NA	NDUFA10	NADH dehydrogenase (ubiquinone) 1 alpha subcomplex, 10, 42kDa	4705	ENSG00000130414
310	NONO	NA	NONO	non-POU domain containing, octamer-binding	4841	ENSG00000147140
311	COQ7	NA	COQ7	coenzyme Q7 homolog, ubiquinone (yeast)	10229	ENSG00000167186
312	GLP1R	NA	GLP1R	glucagon-like peptide 1 receptor	2740	ENSG00000112164
313	AKT2	NA	AKT2	v-akt murine thymoma viral oncogene homolog 2	208	ENSG00000105221
314	CSNK1E	NA	CSNK1E	casein kinase 1, epsilon	1454	ENSG00000213923
315	GNG7	NA	GNG7	guanine nucleotide binding protein (G protein), gamma 7	2788	ENSG00000176533
316	RRP1B	NA	RRP1B	ribosomal RNA processing 1 homolog B (S. cerevisiae)	23076	ENSG00000160208
317	RPUSD1	NA	RPUSD1	RNA pseudouridylate synthase domain containing 1	113000	ENSG00000007376
318	NDST1	NA	NDST1	N-deacetylase/N-sulfotransferase (heparan glucosaminyl) 1	3340	ENSG00000070614
319	SPOP	NA	SPOP	speckle-type POZ protein	8405	ENSG00000121067
320	OSBPL1A	NA	OSBPL1A	oxysterol binding protein-like 1A	114876	ENSG00000141447
321	RPL35A	NA	RPL35A	ribosomal protein L35a	6165	ENSG00000182899
322	TMED10	NA	TMED10	transmembrane emp24-like trafficking protein 10 (yeast)	10972	ENSG00000170348
323	MRPL27	NA	MRPL27	mitochondrial ribosomal protein L27	51264	ENSG00000108826
324	BRF2	NA	BRF2	BRF2, subunit of RNA polymerase III transcription initiation factor, BRF1-like	55290	ENSG00000104221
325	NRP1	NA	NRP1	neuropilin 1	8829	ENSG00000099250
326	TXN2	NA	TXN2	thioredoxin 2	25828	ENSG00000100348
327	PTOV1	NA	PTOV1	prostate tumor overexpressed 1	53635	ENSG00000104960
328	DLAT	NA	DLAT	dihydrolipoamide S-acetyltransferase	1737	ENSG00000150768
329	CDKN1C	NA	CDKN1C	cyclin-dependent kinase inhibitor 1C (p57, Kip2)	1028	ENSG00000129757
330	TSPYL2	NA	TSPYL2	TSPY-like 2	64061	ENSG00000184205
331	ATP2A3	NA	ATP2A3	ATPase, Ca++ transporting, ubiquitous	489	ENSG00000074370
332	SNF8	NA	SNF8	SNF8, ESCRT-II complex subunit, homolog (S. cerevisiae)	11267	ENSG00000159210
333	GTF2IRD1	NA	GTF2IRD1	GTF2I repeat domain containing 1	9569	ENSG00000006704
334	NEDD4L	NA	NEDD4L	neural precursor cell expressed, developmentally down-regulated 4-like, E3 ubiquitin protein ligase	23327	ENSG00000049759
335	PNKP	NA	PNKP	polynucleotide kinase 3'-phosphatase	11284	ENSG00000039650
336	DPM3	NA	DPM3	dolichyl-phosphate mannosyltransferase polypeptide 3	54344	ENSG00000179085
337	SPRR1A	NA	SPRR1A	small proline-rich protein 1A	6698	ENSG00000169474
338	HSPA14	NA	HSPA14	heat shock 70kDa protein 14	51182	ENSG00000187522
339	NDUFS7	NA	NDUFS7	NADH dehydrogenase (ubiquinone) Fe-S protein 7, 20kDa (NADH-coenzyme Q reductase)	374291	ENSG00000115286
340	NPLOC4	NA	NPLOC4	nuclear protein localization 4 homolog (S. cerevisiae)	55666	ENSG00000182446
341	CNOT3	NA	CNOT3	CCR4-NOT transcription complex, subunit 3	4849	ENSG00000088038
342	MECOM	NA	MECOM	MDS1 and EVI1 complex locus	2122	ENSG00000085276
343	HR	NA	HR	hairless homolog (mouse)	55806	ENSG00000168453
344	SCAF1	NA	SCAF1	SR-related CTD-associated factor 1	58506	ENSG00000126461
345	NECAB3	NA	NECAB3	N-terminal EF-hand calcium binding protein 3	63941	ENSG00000125967
346	SPDEF	NA	SPDEF	SAM pointed domain containing ets transcription factor	25803	ENSG00000124664
347	CYC1	NA	CYC1	cytochrome c-1	1537	ENSG00000179091
348	UBE2R2	NA	UBE2R2	ubiquitin-conjugating enzyme E2R 2	54926	ENSG00000107341
349	EEF1D	NA	EEF1D	eukaryotic translation elongation factor 1 delta (guanine nucleotide exchange protein)	1936	ENSG00000104529
350	CSNK2A2	NA	CSNK2A2	casein kinase 2, alpha prime polypeptide	1459	ENSG00000070770
351	SPATA20	NA	SPATA20	spermatogenesis associated 20	64847	ENSG00000006282
352	USE1	NA	USE1	unconventional SNARE in the ER 1 homolog (S. cerevisiae)	55850	ENSG00000053501
353	CYP2D6	NA	CYP2D6	cytochrome P450, family 2, subfamily D, polypeptide 6	1565	ENSG00000100197
354	MTHFR	NA	MTHFR	methylenetetrahydrofolate reductase (NAD(P)H)	4524	ENSG00000177000
355	ZNF574	NA	ZNF574	zinc finger protein 574	64763	ENSG00000105732
356	TMPRSS6	NA	TMPRSS6	transmembrane protease, serine 6	164656	ENSG00000187045
357	NPR1	NA	NPR1	natriuretic peptide receptor A/guanylate cyclase A (atrionatriuretic peptide receptor A)	4881	ENSG00000169418
358	TOMM40	NA	TOMM40	translocase of outer mitochondrial membrane 40 homolog (yeast)	10452	ENSG00000130204
359	NDUFB10	NA	NDUFB10	NADH dehydrogenase (ubiquinone) 1 beta subcomplex, 10, 22kDa	4716	ENSG00000140990
360	AVPR1B	NA	AVPR1B	arginine vasopressin receptor 1B	553	ENSG00000198049
361	LIPT1	NA	LIPT1	lipoyltransferase 1	51601	ENSG00000144182
362	MMP15	NA	MMP15	matrix metallopeptidase 15 (membrane-inserted)	4324	ENSG00000102996
363	NSF	NA	NSF	N-ethylmaleimide-sensitive factor	4905	ENSG00000073969
364	PIAS2	NA	PIAS2	protein inhibitor of activated STAT, 2	9063	ENSG00000078043
365	AGBL5	NA	AGBL5	ATP/GTP binding protein-like 5	60509	ENSG00000084693
366	DCAF11	NA	DCAF11	DDB1 and CUL4 associated factor 11	80344	ENSG00000100897
367	KLK7	NA	KLK7	kallikrein-related peptidase 7	5650	ENSG00000169035
368	TDH	NA	TDH	L-threonine dehydrogenase	157739	NULL
369	ESRRA	NA	ESRRA	estrogen-related receptor alpha	2101	ENSG00000173153
370	ACADVL	NA	ACADVL	acyl-CoA dehydrogenase, very long chain	37	ENSG00000072778
371	ZNF511	NA	ZNF511	zinc finger protein 511	118472	ENSG00000198546
372	FOXO6	NA	FOXO6	forkhead box O6	100132074	NULL
373	NPR2	NA	NPR2	natriuretic peptide receptor B/guanylate cyclase B (atrionatriuretic peptide receptor B)	4882	ENSG00000159899
374	UROD	NA	UROD	uroporphyrinogen decarboxylase	7389	ENSG00000126088
375	IDH2	NA	IDH2	isocitrate dehydrogenase 2 (NADP+), mitochondrial	3418	ENSG00000182054
376	GIT1	NA	GIT1	G protein-coupled receptor kinase interacting ArfGAP 1	28964	ENSG00000108262
377	PNMT	NA	PNMT	phenylethanolamine N-methyltransferase	5409	ENSG00000141744
378	AIFM2	NA	AIFM2	apoptosis-inducing factor, mitochondrion-associated, 2	84883	ENSG00000042286
379	SDHA	NA	SDHA	succinate dehydrogenase complex, subunit A, flavoprotein (Fp)	6389	ENSG00000073578
380	CHD7	NA	CHD7	chromodomain helicase DNA binding protein 7	55636	ENSG00000171316
381	ZNF827	NA	ZNF827	zinc finger protein 827	152485	ENSG00000151612
382	KDM2A	NA	KDM2A	lysine (K)-specific demethylase 2A	22992	ENSG00000173120
383	RNF31	NA	RNF31	ring finger protein 31	55072	ENSG00000092098
384	EXOSC5	NA	EXOSC5	exosome component 5	56915	ENSG00000077348
385	EPHB4	NA	EPHB4	EPH receptor B4	2050	ENSG00000196411
386	TALDO1	NA	TALDO1	transaldolase 1	6888	ENSG00000177156
387	ARL6IP4	NA	ARL6IP4	ADP-ribosylation-like factor 6 interacting protein 4	51329	ENSG00000182196
388	EXTL3	NA	EXTL3	exostoses (multiple)-like 3	2137	ENSG00000012232
389	RAD17	NA	RAD17	RAD17 homolog (S. pombe)	5884	ENSG00000152942
390	PNN	NA	PNN	pinin, desmosome associated protein	5411	ENSG00000100941
391	CRLS1	NA	CRLS1	cardiolipin synthase 1	54675	ENSG00000088766
392	SOCS7	NA	SOCS7	suppressor of cytokine signaling 7	30837	ENSG00000174111
393	LAMTOR1	NA	LAMTOR1	late endosomal/lysosomal adaptor, MAPK and MTOR activator 1	55004	ENSG00000149357
394	EIF3K	NA	EIF3K	eukaryotic translation initiation factor 3, subunit K	27335	ENSG00000178982
395	SOX12	NA	SOX12	SRY (sex determining region Y)-box 12	6666	ENSG00000177732
396	CCNT2	NA	CCNT2	cyclin T2	905	ENSG00000082258
397	RAB24	NA	RAB24	RAB24, member RAS oncogene family	53917	ENSG00000169228
398	FITM2	NA	FITM2	fat storage-inducing transmembrane protein 2	128486	ENSG00000197296
399	HAGHL	NA	HAGHL	hydroxyacylglutathione hydrolase-like	84264	ENSG00000103253
400	TRMT2A	NA	TRMT2A	tRNA methyltransferase 2 homolog A (S. cerevisiae)	27037	ENSG00000099899
401	GRB10	NA	GRB10	growth factor receptor-bound protein 10	2887	ENSG00000106070
402	NRG1	NA	NRG1	neuregulin 1	3084	ENSG00000157168
403	ZNF688	NA	ZNF688	zinc finger protein 688	146542	ENSG00000229809
404	OTUD5	NA	OTUD5	OTU domain containing 5	55593	ENSG00000068308
405	PRPF8	NA	PRPF8	PRP8 pre-mRNA processing factor 8 homolog (S. cerevisiae)	10594	ENSG00000174231
406	PKP4	NA	PKP4	plakophilin 4	8502	ENSG00000144283
407	MXI1	NA	MXI1	MAX interactor 1	4601	ENSG00000119950
408	ST6GALNAC6	NA	ST6GALNAC6	ST6 (alpha-N-acetyl-neuraminyl-2,3-beta-galactosyl-1,3)-N-acetylgalactosaminide alpha-2,6-sialyltransferase 6	30815	ENSG00000160408
409	TCF3	NA	TCF3	transcription factor 3 (E2A immunoglobulin enhancer binding factors E12/E47)	6929	ENSG00000071564
410	FARS2	NA	FARS2	phenylalanyl-tRNA synthetase 2, mitochondrial	10667	ENSG00000145982
411	ZNF205	NA	ZNF205	zinc finger protein 205	7755	ENSG00000122386
412	FADS3	NA	FADS3	fatty acid desaturase 3	3995	ENSG00000221968
413	PITPNM2	NA	PITPNM2	phosphatidylinositol transfer protein, membrane-associated 2	57605	ENSG00000090975
414	PTRF	NA	PTRF	polymerase I and transcript release factor	284119	ENSG00000177469
415	NDUFA3	NA	NDUFA3	NADH dehydrogenase (ubiquinone) 1 alpha subcomplex, 3, 9kDa	4696	ENSG00000170906
416	SYCP3	NA	SYCP3	synaptonemal complex protein 3	50511	ENSG00000139351
417	ATP5L	NA	ATP5L	ATP synthase, H+ transporting, mitochondrial Fo complex, subunit G	10632	ENSG00000167283
418	SHMT1	NA	SHMT1	serine hydroxymethyltransferase 1 (soluble)	6470	ENSG00000176974
419	PSAT1	NA	PSAT1	phosphoserine aminotransferase 1	29968	ENSG00000135069
420	UPB1	NA	UPB1	ureidopropionase, beta	51733	ENSG00000100024
421	TEF	NA	TEF	thyrotrophic embryonic factor	7008	ENSG00000167074
422	PRODH2	NA	PRODH2	proline dehydrogenase (oxidase) 2	58510	ENSG00000250799
423	CAPRIN1	NA	CAPRIN1	cell cycle associated protein 1	4076	ENSG00000135387
424	SNRK	NA	SNRK	SNF related kinase	54861	ENSG00000163788
425	FBXO9	NA	FBXO9	F-box protein 9	26268	ENSG00000112146
426	ANAPC2	NA	ANAPC2	anaphase promoting complex subunit 2	29882	ENSG00000176248
427	UQCRC1	NA	UQCRC1	ubiquinol-cytochrome c reductase core protein I	7384	ENSG00000010256
428	ECH1	NA	ECH1	enoyl CoA hydratase 1, peroxisomal	1891	ENSG00000104823
429	CITED1	NA	CITED1	Cbp/p300-interacting transactivator, with Glu/Asp-rich carboxy-terminal domain, 1	4435	ENSG00000125931
430	NFYC	NA	NFYC	nuclear transcription factor Y, gamma	4802	ENSG00000066136
431	CSTF2	NA	CSTF2	cleavage stimulation factor, 3' pre-RNA, subunit 2, 64kDa	1478	ENSG00000101811
432	WDR83	NA	WDR83	WD repeat domain 83	84292	ENSG00000123154
433	WRAP53	NA	WRAP53	WD repeat containing, antisense to TP53	55135	ENSG00000141499
434	LARP1	NA	LARP1	La ribonucleoprotein domain family, member 1	23367	ENSG00000155506
435	ZNF76	NA	ZNF76	zinc finger protein 76	7629	ENSG00000065029
436	KDM6A	NA	KDM6A	lysine (K)-specific demethylase 6A	7403	ENSG00000147050
437	UQCR10	NA	UQCR10	ubiquinol-cytochrome c reductase, complex III subunit X	29796	ENSG00000184076
438	FANCD2	NA	FANCD2	Fanconi anemia, complementation group D2	2177	ENSG00000144554
439	SLC25A3	NA	SLC25A3	solute carrier family 25 (mitochondrial carrier; phosphate carrier), member 3	5250	ENSG00000075415
440	SIRT2	NA	SIRT2	sirtuin 2	22933	ENSG00000068903
441	MAPK14	NA	MAPK14	mitogen-activated protein kinase 14	1432	ENSG00000112062
442	ZNF696	NA	ZNF696	zinc finger protein 696	79943	ENSG00000185730
443	SMARCB1	NA	SMARCB1	SWI/SNF related, matrix associated, actin dependent regulator of chromatin, subfamily b, member 1	6598	ENSG00000099956
444	SF3B2	NA	SF3B2	splicing factor 3b, subunit 2, 145kDa	10992	ENSG00000087365
445	CCT4	NA	CCT4	chaperonin containing TCP1, subunit 4 (delta)	10575	ENSG00000115484
446	BLOC1S1	NA	BLOC1S1	biogenesis of lysosomal organelles complex-1, subunit 1	2647	ENSG00000258311ENSG00000135441
447	OVGP1	NA	OVGP1	oviductal glycoprotein 1, 120kDa	5016	ENSG00000085465
448	KANSL1	NA	KANSL1	KAT8 regulatory NSL complex subunit 1	284058	ENSG00000120071
449	UQCRC2	NA	UQCRC2	ubiquinol-cytochrome c reductase core protein II	7385	ENSG00000140740
450	ATXN1L	NA	ATXN1L	ataxin 1-like	342371	ENSG00000224470
451	NDUFB9	NA	NDUFB9	NADH dehydrogenase (ubiquinone) 1 beta subcomplex, 9, 22kDa	4715	ENSG00000147684
452	NDUFA6	NA	NDUFA6	NADH dehydrogenase (ubiquinone) 1 alpha subcomplex, 6, 14kDa	4700	ENSG00000184983
453	MAP3K10	NA	MAP3K10	mitogen-activated protein kinase kinase kinase 10	4294	ENSG00000130758
454	NDUFS2	NA	NDUFS2	NADH dehydrogenase (ubiquinone) Fe-S protein 2, 49kDa (NADH-coenzyme Q reductase)	4720	ENSG00000158864
455	OSM	NA	OSM	oncostatin M	5008	ENSG00000099985
456	CERS2	NA	CERS2	ceramide synthase 2	29956	ENSG00000143418
457	TIMM50	NA	TIMM50	translocase of inner mitochondrial membrane 50 homolog (S. cerevisiae)	92609	ENSG00000105197
458	TNK2	NA	TNK2	tyrosine kinase, non-receptor, 2	10188	ENSG00000061938
459	SLC29A2	NA	SLC29A2	solute carrier family 29 (nucleoside transporters), member 2	3177	ENSG00000174669
460	HDAC8	NA	HDAC8	histone deacetylase 8	55869	ENSG00000147099
461	ZNF582	NA	ZNF582	zinc finger protein 582	147948	ENSG00000018869
462	MRPS36	NA	MRPS36	mitochondrial ribosomal protein S36	92259	ENSG00000134056
463	LAS1L	NA	LAS1L	LAS1-like (S. cerevisiae)	81887	ENSG00000001497
464	CAPRIN2	NA	CAPRIN2	caprin family member 2	65981	ENSG00000110888
465	ADAMTS10	NA	ADAMTS10	ADAM metallopeptidase with thrombospondin type 1 motif, 10	81794	ENSG00000142303
466	NNT	NA	NNT	nicotinamide nucleotide transhydrogenase	23530	ENSG00000112992
467	TDRD7	NA	TDRD7	tudor domain containing 7	23424	ENSG00000196116
468	PRSS36	NA	PRSS36	protease, serine, 36	146547	ENSG00000178226
469	CRCP	NA	CRCP	CGRP receptor component	27297	ENSG00000241258
470	PPARGC1A	NA	PPARGC1A	peroxisome proliferator-activated receptor gamma, coactivator 1 alpha	10891	ENSG00000109819
471	COPS6	NA	COPS6	COP9 constitutive photomorphogenic homolog subunit 6 (Arabidopsis)	10980	ENSG00000168090
472	COX6B1	NA	COX6B1	cytochrome c oxidase subunit VIb polypeptide 1 (ubiquitous)	1340	ENSG00000126267
473	TNRC6A	NA	TNRC6A	trinucleotide repeat containing 6A	27327	ENSG00000090905
474	TAF1	NA	TAF1	TAF1 RNA polymerase II, TATA box binding protein (TBP)-associated factor, 250kDa	6872	ENSG00000147133
475	UBXN1	NA	UBXN1	UBX domain protein 1	51035	ENSG00000162191
476	ASL	NA	ASL	argininosuccinate lyase	435	ENSG00000126522
477	TIA1	NA	TIA1	TIA1 cytotoxic granule-associated RNA binding protein	7072	ENSG00000116001
478	SMG7	NA	SMG7	smg-7 homolog, nonsense mediated mRNA decay factor (C. elegans)	9887	ENSG00000116698
479	DMRT2	NA	DMRT2	doublesex and mab-3 related transcription factor 2	10655	ENSG00000173253
480	ETFB	NA	ETFB	electron-transfer-flavoprotein, beta polypeptide	2109	ENSG00000105379
481	NAMPT	NA	NAMPT	nicotinamide phosphoribosyltransferase	10135	ENSG00000105835
482	ELL	NA	ELL	elongation factor RNA polymerase II	8178	ENSG00000105656
483	NOXA1	NA	NOXA1	NADPH oxidase activator 1	10811	ENSG00000188747
484	DPEP3	NA	DPEP3	dipeptidase 3	64180	ENSG00000141096
485	RPS11	NA	RPS11	ribosomal protein S11	6205	ENSG00000142534
486	NDUFB2	NA	NDUFB2	NADH dehydrogenase (ubiquinone) 1 beta subcomplex, 2, 8kDa	4708	ENSG00000090266
487	SRSF7	NA	SRSF7	serine/arginine-rich splicing factor 7	6432	ENSG00000115875
488	GMPS	NA	GMPS	guanine monphosphate synthetase	8833	ENSG00000163655
489	CTSW	NA	CTSW	cathepsin W	1521	ENSG00000172543
490	ATP5G1	NA	ATP5G1	ATP synthase, H+ transporting, mitochondrial Fo complex, subunit C1 (subunit 9)	516	ENSG00000159199
491	POLR2I	NA	POLR2I	polymerase (RNA) II (DNA directed) polypeptide I, 14.5kDa	5438	ENSG00000105258
492	PDE4A	NA	PDE4A	phosphodiesterase 4A, cAMP-specific	5141	ENSG00000065989
493	ASRGL1	NA	ASRGL1	asparaginase like 1	80150	ENSG00000162174
494	CREBRF	NA	CREBRF	CREB3 regulatory factor	153222	ENSG00000164463
495	WNT7B	NA	WNT7B	wingless-type MMTV integration site family, member 7B	7477	ENSG00000188064
496	SP2	NA	SP2	Sp2 transcription factor	6668	ENSG00000167182
497	SLTM	NA	SLTM	SAFB-like, transcription modulator	79811	ENSG00000137776
498	MYBPC3	NA	MYBPC3	myosin binding protein C, cardiac	4607	ENSG00000134571
499	MNAT1	NA	MNAT1	menage a trois homolog 1, cyclin H assembly factor (Xenopus laevis)	4331	ENSG00000020426
500	CHRNA4	NA	CHRNA4	cholinergic receptor, nicotinic, alpha 4 (neuronal)	1137	ENSG00000101204
501	PCBD1	NA	PCBD1	pterin-4 alpha-carbinolamine dehydratase/dimerization cofactor of hepatocyte nuclear factor 1 alpha	5092	ENSG00000166228
502	PFDN2	NA	PFDN2	prefoldin subunit 2	5202	ENSG00000143256
503	HOXA6	NA	HOXA6	homeobox A6	3203	ENSG00000106006
504	JAK3	NA	JAK3	Janus kinase 3	3718	ENSG00000105639
505	TOB1	NA	TOB1	transducer of ERBB2, 1	10140	ENSG00000141232
506	HOXD10	NA	HOXD10	homeobox D10	3236	ENSG00000128710
507	GAS2L1	NA	GAS2L1	growth arrest-specific 2 like 1	10634	ENSG00000185340
508	TPSG1	NA	TPSG1	tryptase gamma 1	25823	ENSG00000116176
509	PHLDA1	NA	PHLDA1	pleckstrin homology-like domain, family A, member 1	22822	ENSG00000139289
510	NDUFB11	NA	NDUFB11	NADH dehydrogenase (ubiquinone) 1 beta subcomplex, 11, 17.3kDa	54539	ENSG00000147123
511	BRE	NA	BRE	brain and reproductive organ-expressed (TNFRSF1A modulator)	9577	ENSG00000158019
512	CAMTA2	NA	CAMTA2	calmodulin binding transcription activator 2	23125	ENSG00000108509
513	ZNF24	NA	ZNF24	zinc finger protein 24	7572	ENSG00000172466
514	NACC1	NA	NACC1	nucleus accumbens associated 1, BEN and BTB (POZ) domain containing	112939	ENSG00000160877
515	PPP2R1A	NA	PPP2R1A	protein phosphatase 2, regulatory subunit A, alpha	5518	ENSG00000105568
516	SPTBN1	NA	SPTBN1	spectrin, beta, non-erythrocytic 1	6711	ENSG00000115306
517	PARL	NA	PARL	presenilin associated, rhomboid-like	55486	ENSG00000175193
518	GOT1	NA	GOT1	glutamic-oxaloacetic transaminase 1, soluble (aspartate aminotransferase 1)	2805	ENSG00000120053
519	ZNF787	NA	ZNF787	zinc finger protein 787	126208	ENSG00000142409
520	ETHE1	NA	ETHE1	ethylmalonic encephalopathy 1	23474	ENSG00000105755
521	HTRA2	NA	HTRA2	HtrA serine peptidase 2	27429	ENSG00000115317
522	CYB5R3	NA	CYB5R3	cytochrome b5 reductase 3	1727	ENSG00000100243
523	MCEE	NA	MCEE	methylmalonyl CoA epimerase	84693	ENSG00000124370
524	GTPBP1	NA	GTPBP1	GTP binding protein 1	9567	ENSG00000100226
525	RARA	NA	RARA	retinoic acid receptor, alpha	5914	ENSG00000131759
526	TAF5	NA	TAF5	TAF5 RNA polymerase II, TATA box binding protein (TBP)-associated factor, 100kDa	6877	ENSG00000148835
527	PLCD1	NA	PLCD1	phospholipase C, delta 1	5333	ENSG00000187091
528	PARP2	NA	PARP2	poly (ADP-ribose) polymerase 2	10038	ENSG00000129484
529	NAA38	NA	NAA38	N(alpha)-acetyltransferase 38, NatC auxiliary subunit	51691	ENSG00000128534
530	EDC4	NA	EDC4	enhancer of mRNA decapping 4	23644	ENSG00000038358
531	B3GNT4	NA	B3GNT4	UDP-GlcNAc:betaGal beta-1,3-N-acetylglucosaminyltransferase 4	79369	ENSG00000176383
532	ADRM1	NA	ADRM1	adhesion regulating molecule 1	11047	ENSG00000130706
533	GADD45B	NA	GADD45B	growth arrest and DNA-damage-inducible, beta	4616	ENSG00000099860
534	ARNTL	NA	ARNTL	aryl hydrocarbon receptor nuclear translocator-like	406	ENSG00000133794
535	FUOM	NA	FUOM	fucose mutarotase	282969	ENSG00000148803
536	C1orf86	NA	C1orf86	chromosome 1 open reading frame 86	199990	ENSG00000162585
537	MAPK1	NA	MAPK1	mitogen-activated protein kinase 1	5594	ENSG00000100030
538	NDUFB7	NA	NDUFB7	NADH dehydrogenase (ubiquinone) 1 beta subcomplex, 7, 18kDa	4713	ENSG00000099795
539	H2AFJ	NA	H2AFJ	H2A histone family, member J	55766	ENSG00000246705
540	ENDOG	NA	ENDOG	endonuclease G	2021	ENSG00000167136
541	CHCHD10	NA	CHCHD10	coiled-coil-helix-coiled-coil-helix domain containing 10	400916	ENSG00000250479
542	PIP4K2A	NA	PIP4K2A	phosphatidylinositol-5-phosphate 4-kinase, type II, alpha	5305	ENSG00000150867
543	RPL34	NA	RPL34	ribosomal protein L34	6164	ENSG00000109475
544	HBB	NA	HBB	hemoglobin, beta	3043	ENSG00000244734
545	ADRBK1	NA	ADRBK1	adrenergic, beta, receptor kinase 1	156	ENSG00000173020
546	BCL9L	NA	BCL9L	B-cell CLL/lymphoma 9-like	283149	ENSG00000186174
547	SHMT2	NA	SHMT2	serine hydroxymethyltransferase 2 (mitochondrial)	6472	ENSG00000182199
548	JAK2	NA	JAK2	Janus kinase 2	3717	ENSG00000096968
549	CLPP	NA	CLPP	ClpP caseinolytic peptidase, ATP-dependent, proteolytic subunit homolog (E. coli)	8192	ENSG00000125656
550	FMR1	NA	FMR1	fragile X mental retardation 1	2332	ENSG00000102081
551	STAT3	NA	STAT3	signal transducer and activator of transcription 3 (acute-phase response factor)	6774	ENSG00000168610
552	SLC25A1	NA	SLC25A1	solute carrier family 25 (mitochondrial carrier; citrate transporter), member 1	6576	ENSG00000100075
553	KDM6B	NA	KDM6B	lysine (K)-specific demethylase 6B	23135	ENSG00000132510
554	CDK8	NA	CDK8	cyclin-dependent kinase 8	1024	ENSG00000132964
555	RUNX3	NA	RUNX3	runt-related transcription factor 3	864	ENSG00000020633
556	EIF5B	NA	EIF5B	eukaryotic translation initiation factor 5B	9669	ENSG00000158417
557	TRIM33	NA	TRIM33	tripartite motif containing 33	51592	ENSG00000197323
558	UPF1	NA	UPF1	UPF1 regulator of nonsense transcripts homolog (yeast)	5976	ENSG00000005007
559	IDH3B	NA	IDH3B	isocitrate dehydrogenase 3 (NAD+) beta	3420	ENSG00000101365
560	PLOD3	NA	PLOD3	procollagen-lysine, 2-oxoglutarate 5-dioxygenase 3	8985	ENSG00000106397
561	SNRPD2	NA	SNRPD2	small nuclear ribonucleoprotein D2 polypeptide 16.5kDa	6633	ENSG00000125743
562	UHMK1	NA	UHMK1	U2AF homology motif (UHM) kinase 1	127933	ENSG00000152332
563	NIT1	NA	NIT1	nitrilase 1	4817	ENSG00000158793
Database:biological process Name:oxidative phosphorylation ID:GO:0006119
C=69; O=18; E=3.57; R=5.03; rawP=8.43e-09; adjP=1.25e-06
Index	UserID	Value	Gene Symbol	Gene Name	EntrezGene	Ensembl
1	COQ7	NA	COQ7	coenzyme Q7 homolog, ubiquinone (yeast)	10229	ENSG00000167186
2	UQCR10	NA	UQCR10	ubiquinol-cytochrome c reductase, complex III subunit X	29796	ENSG00000184076
3	CHCHD10	NA	CHCHD10	coiled-coil-helix-coiled-coil-helix domain containing 10	400916	ENSG00000250479
4	UQCRC1	NA	UQCRC1	ubiquinol-cytochrome c reductase core protein I	7384	ENSG00000010256
5	NDUFS7	NA	NDUFS7	NADH dehydrogenase (ubiquinone) Fe-S protein 7, 20kDa (NADH-coenzyme Q reductase)	374291	ENSG00000115286
6	NDUFB10	NA	NDUFB10	NADH dehydrogenase (ubiquinone) 1 beta subcomplex, 10, 22kDa	4716	ENSG00000140990
7	NDUFV1	NA	NDUFV1	NADH dehydrogenase (ubiquinone) flavoprotein 1, 51kDa	4723	ENSG00000167792
8	ATP5C1	NA	ATP5C1	ATP synthase, H+ transporting, mitochondrial F1 complex, gamma polypeptide 1	509	ENSG00000165629
9	NDUFB2	NA	NDUFB2	NADH dehydrogenase (ubiquinone) 1 beta subcomplex, 2, 8kDa	4708	ENSG00000090266
10	NDUFB8	NA	NDUFB8	NADH dehydrogenase (ubiquinone) 1 beta subcomplex, 8, 19kDa	4714	ENSG00000166136
11	UQCRC2	NA	UQCRC2	ubiquinol-cytochrome c reductase core protein II	7385	ENSG00000140740
12	NDUFS3	NA	NDUFS3	NADH dehydrogenase (ubiquinone) Fe-S protein 3, 30kDa (NADH-coenzyme Q reductase)	4722	ENSG00000213619
13	NDUFB9	NA	NDUFB9	NADH dehydrogenase (ubiquinone) 1 beta subcomplex, 9, 22kDa	4715	ENSG00000147684
14	NDUFA6	NA	NDUFA6	NADH dehydrogenase (ubiquinone) 1 alpha subcomplex, 6, 14kDa	4700	ENSG00000184983
15	NDUFA10	NA	NDUFA10	NADH dehydrogenase (ubiquinone) 1 alpha subcomplex, 10, 42kDa	4705	ENSG00000130414
16	NDUFA3	NA	NDUFA3	NADH dehydrogenase (ubiquinone) 1 alpha subcomplex, 3, 9kDa	4696	ENSG00000170906
17	NDUFB7	NA	NDUFB7	NADH dehydrogenase (ubiquinone) 1 beta subcomplex, 7, 18kDa	4713	ENSG00000099795
18	NDUFS2	NA	NDUFS2	NADH dehydrogenase (ubiquinone) Fe-S protein 2, 49kDa (NADH-coenzyme Q reductase)	4720	ENSG00000158864
Database:molecular function Name:NADH dehydrogenase (ubiquinone) activity ID:GO:0008137
C=44; O=13; E=2.22; R=5.85; rawP=1.52e-07; adjP=1.04e-05
Index	UserID	Value	Gene Symbol	Gene Name	EntrezGene	Ensembl
1	NDUFV1	NA	NDUFV1	NADH dehydrogenase (ubiquinone) flavoprotein 1, 51kDa	4723	ENSG00000167792
2	NDUFB2	NA	NDUFB2	NADH dehydrogenase (ubiquinone) 1 beta subcomplex, 2, 8kDa	4708	ENSG00000090266
3	NDUFB8	NA	NDUFB8	NADH dehydrogenase (ubiquinone) 1 beta subcomplex, 8, 19kDa	4714	ENSG00000166136
4	NDUFS3	NA	NDUFS3	NADH dehydrogenase (ubiquinone) Fe-S protein 3, 30kDa (NADH-coenzyme Q reductase)	4722	ENSG00000213619
5	NDUFB9	NA	NDUFB9	NADH dehydrogenase (ubiquinone) 1 beta subcomplex, 9, 22kDa	4715	ENSG00000147684
6	NDUFA6	NA	NDUFA6	NADH dehydrogenase (ubiquinone) 1 alpha subcomplex, 6, 14kDa	4700	ENSG00000184983
7	NDUFB7	NA	NDUFB7	NADH dehydrogenase (ubiquinone) 1 beta subcomplex, 7, 18kDa	4713	ENSG00000099795
8	NDUFA12	NA	NDUFA12	NADH dehydrogenase (ubiquinone) 1 alpha subcomplex, 12	55967	ENSG00000184752
9	NDUFA10	NA	NDUFA10	NADH dehydrogenase (ubiquinone) 1 alpha subcomplex, 10, 42kDa	4705	ENSG00000130414
[truncated: 4,739 more rows]

## Sheet: brown C1.4
model:1W
Module: brown
	WEB-based GEne SeT AnaLysis Toolkit
	Translating gene lists into biological insights...
User data and parameters: User data: textAreaUpload.txt, Organism: hsapiens, Id Type: gene_symbol, Ref Set: entrezgene, Significance Level: Top10, Statistics Test: Hypergeometric, MTC: BH, Minimum: 5
The results for the enriched GO category are listed in this table. For each GO category, the first row lists its sub-root (biological process, molecular function, or cellular component), category name, and corresponding GO ID.
The second row lists the following statistics:
C: the number of reference genes in the category
O: the number of genes in the gene set and also in the category
E: the expected number in the category
R: ratio of enrichment
rawP: p value from hypergeometric test
adjP: p value adjusted by the multiple test adjustment
Finally, genes in the category are listed. For each gene, the table lists the user uploaded ID and value (optional), Entrez ID, Ensembl Gene Stable ID, Gene symbol, and description. Ensembl Gene Stable ID and Entrez Gene ID are linked to the Ensembl and Entrez Gene databases, respectively.
Database:biological process Name:mRNA processing ID:GO:0006397
C=407; O=27; E=4.34; R=6.22; rawP=2.18e-14; adjP=1.08e-11
Index	UserID	Value	Gene Symbol	Gene Name	EntrezGene	Ensembl
1	YTHDC1	NA	YTHDC1	YTH domain containing 1	91746	ENSG00000083896
2	HNRNPA1	NA	HNRNPA1	heterogeneous nuclear ribonucleoprotein A1	3178	ENSG00000135486
3	POLR2G	NA	POLR2G	polymerase (RNA) II (DNA directed) polypeptide G	5436	ENSG00000168002
4	POLR2L	NA	POLR2L	polymerase (RNA) II (DNA directed) polypeptide L, 7.6kDa	5441	ENSG00000177700
5	RBM27	NA	RBM27	RNA binding motif protein 27	54439	ENSG00000091009
6	CSTF3	NA	CSTF3	cleavage stimulation factor, 3' pre-RNA, subunit 3, 77kDa	1479	ENSG00000176102
7	RBM4B	NA	RBM4B	RNA binding motif protein 4B	83759	ENSG00000173914
8	WTAP	NA	WTAP	Wilms tumor 1 associated protein	9589	ENSG00000146457
9	LSM7	NA	LSM7	LSM7 homolog, U6 small nuclear RNA associated (S. cerevisiae)	51690	ENSG00000130332
10	PRPF3	NA	PRPF3	PRP3 pre-mRNA processing factor 3 homolog (S. cerevisiae)	9129	ENSG00000117360
11	SNRPE	NA	SNRPE	small nuclear ribonucleoprotein polypeptide E	6635	ENSG00000182004
12	SNRPA	NA	SNRPA	small nuclear ribonucleoprotein polypeptide A	6626	ENSG00000077312
13	PUF60	NA	PUF60	poly-U binding splicing factor 60KDa	22827	ENSG00000179950
14	EIF4G1	NA	EIF4G1	eukaryotic translation initiation factor 4 gamma, 1	1981	ENSG00000114867
15	DNAJC8	NA	DNAJC8	DnaJ (Hsp40) homolog, subfamily C, member 8	22826	ENSG00000126698
16	HNRNPD	NA	HNRNPD	heterogeneous nuclear ribonucleoprotein D (AU-rich element RNA binding protein 1, 37kDa)	3184	ENSG00000138668
17	TRA2B	NA	TRA2B	transformer 2 beta homolog (Drosophila)	6434	ENSG00000136527
18	TARDBP	NA	TARDBP	TAR DNA binding protein	23435	ENSG00000120948
19	FIP1L1	NA	FIP1L1	FIP1 like 1 (S. cerevisiae)	81608	ENSG00000145216
20	HNRNPU	NA	HNRNPU	heterogeneous nuclear ribonucleoprotein U (scaffold attachment factor A)	3192	ENSG00000153187
21	RBM39	NA	RBM39	RNA binding motif protein 39	9584	ENSG00000131051
22	TSEN15	NA	TSEN15	tRNA splicing endonuclease 15 homolog (S. cerevisiae)	116461	ENSG00000198860
23	CWC15	NA	CWC15	CWC15 spliceosome-associated protein homolog (S. cerevisiae)	51503	NULL
24	HNRNPM	NA	HNRNPM	heterogeneous nuclear ribonucleoprotein M	4670	ENSG00000099783
25	PPP4R2	NA	PPP4R2	protein phosphatase 4, regulatory subunit 2	151987	ENSG00000163605
26	SRPK2	NA	SRPK2	SRSF protein kinase 2	6733	ENSG00000135250
27	SFPQ	NA	SFPQ	splicing factor proline/glutamine-rich	6421	ENSG00000116560
Database:biological process Name:mRNA metabolic process ID:GO:0016071
C=613; O=32; E=6.54; R=4.90; rawP=5.25e-14; adjP=1.30e-11
Index	UserID	Value	Gene Symbol	Gene Name	EntrezGene	Ensembl
1	HNRNPA1	NA	HNRNPA1	heterogeneous nuclear ribonucleoprotein A1	3178	ENSG00000135486
2	RBM4B	NA	RBM4B	RNA binding motif protein 4B	83759	ENSG00000173914
3	SNRPE	NA	SNRPE	small nuclear ribonucleoprotein polypeptide E	6635	ENSG00000182004
4	DNAJC8	NA	DNAJC8	DnaJ (Hsp40) homolog, subfamily C, member 8	22826	ENSG00000126698
5	HNRNPD	NA	HNRNPD	heterogeneous nuclear ribonucleoprotein D (AU-rich element RNA binding protein 1, 37kDa)	3184	ENSG00000138668
6	TRA2B	NA	TRA2B	transformer 2 beta homolog (Drosophila)	6434	ENSG00000136527
7	TARDBP	NA	TARDBP	TAR DNA binding protein	23435	ENSG00000120948
8	HNRNPU	NA	HNRNPU	heterogeneous nuclear ribonucleoprotein U (scaffold attachment factor A)	3192	ENSG00000153187
9	ZFP36L2	NA	ZFP36L2	zinc finger protein 36, C3H type-like 2	678	ENSG00000152518
10	HNRNPM	NA	HNRNPM	heterogeneous nuclear ribonucleoprotein M	4670	ENSG00000099783
11	PSMA5	NA	PSMA5	proteasome (prosome, macropain) subunit, alpha type, 5	5686	ENSG00000143106
12	SFPQ	NA	SFPQ	splicing factor proline/glutamine-rich	6421	ENSG00000116560
13	SRPK2	NA	SRPK2	SRSF protein kinase 2	6733	ENSG00000135250
14	YTHDC1	NA	YTHDC1	YTH domain containing 1	91746	ENSG00000083896
15	POLR2L	NA	POLR2L	polymerase (RNA) II (DNA directed) polypeptide L, 7.6kDa	5441	ENSG00000177700
16	POLR2G	NA	POLR2G	polymerase (RNA) II (DNA directed) polypeptide G	5436	ENSG00000168002
17	CSTF3	NA	CSTF3	cleavage stimulation factor, 3' pre-RNA, subunit 3, 77kDa	1479	ENSG00000176102
18	RBM27	NA	RBM27	RNA binding motif protein 27	54439	ENSG00000091009
19	LSM7	NA	LSM7	LSM7 homolog, U6 small nuclear RNA associated (S. cerevisiae)	51690	ENSG00000130332
20	WTAP	NA	WTAP	Wilms tumor 1 associated protein	9589	ENSG00000146457
21	PRPF3	NA	PRPF3	PRP3 pre-mRNA processing factor 3 homolog (S. cerevisiae)	9129	ENSG00000117360
22	PSMB3	NA	PSMB3	proteasome (prosome, macropain) subunit, beta type, 3	5691	ENSG00000108294
23	SNRPA	NA	SNRPA	small nuclear ribonucleoprotein polypeptide A	6626	ENSG00000077312
24	PUF60	NA	PUF60	poly-U binding splicing factor 60KDa	22827	ENSG00000179950
25	PPP2CA	NA	PPP2CA	protein phosphatase 2, catalytic subunit, alpha isozyme	5515	ENSG00000113575
26	EIF4G1	NA	EIF4G1	eukaryotic translation initiation factor 4 gamma, 1	1981	ENSG00000114867
27	GSPT1	NA	GSPT1	G1 to S phase transition 1	2935	ENSG00000103342
28	FIP1L1	NA	FIP1L1	FIP1 like 1 (S. cerevisiae)	81608	ENSG00000145216
29	TSEN15	NA	TSEN15	tRNA splicing endonuclease 15 homolog (S. cerevisiae)	116461	ENSG00000198860
30	RBM39	NA	RBM39	RNA binding motif protein 39	9584	ENSG00000131051
31	CWC15	NA	CWC15	CWC15 spliceosome-associated protein homolog (S. cerevisiae)	51503	NULL
32	PPP4R2	NA	PPP4R2	protein phosphatase 4, regulatory subunit 2	151987	ENSG00000163605
Database:biological process Name:RNA splicing ID:GO:0008380
C=329; O=24; E=3.51; R=6.84; rawP=8.93e-14; adjP=1.47e-11
Index	UserID	Value	Gene Symbol	Gene Name	EntrezGene	Ensembl
1	YTHDC1	NA	YTHDC1	YTH domain containing 1	91746	ENSG00000083896
2	HNRNPA1	NA	HNRNPA1	heterogeneous nuclear ribonucleoprotein A1	3178	ENSG00000135486
3	POLR2G	NA	POLR2G	polymerase (RNA) II (DNA directed) polypeptide G	5436	ENSG00000168002
4	POLR2L	NA	POLR2L	polymerase (RNA) II (DNA directed) polypeptide L, 7.6kDa	5441	ENSG00000177700
5	CSTF3	NA	CSTF3	cleavage stimulation factor, 3' pre-RNA, subunit 3, 77kDa	1479	ENSG00000176102
6	RBM4B	NA	RBM4B	RNA binding motif protein 4B	83759	ENSG00000173914
7	WTAP	NA	WTAP	Wilms tumor 1 associated protein	9589	ENSG00000146457
8	LSM7	NA	LSM7	LSM7 homolog, U6 small nuclear RNA associated (S. cerevisiae)	51690	ENSG00000130332
9	PRPF3	NA	PRPF3	PRP3 pre-mRNA processing factor 3 homolog (S. cerevisiae)	9129	ENSG00000117360
10	SNRPE	NA	SNRPE	small nuclear ribonucleoprotein polypeptide E	6635	ENSG00000182004
11	SNRPA	NA	SNRPA	small nuclear ribonucleoprotein polypeptide A	6626	ENSG00000077312
12	PUF60	NA	PUF60	poly-U binding splicing factor 60KDa	22827	ENSG00000179950
13	PPP2CA	NA	PPP2CA	protein phosphatase 2, catalytic subunit, alpha isozyme	5515	ENSG00000113575
14	DNAJC8	NA	DNAJC8	DnaJ (Hsp40) homolog, subfamily C, member 8	22826	ENSG00000126698
15	TRA2B	NA	TRA2B	transformer 2 beta homolog (Drosophila)	6434	ENSG00000136527
16	HNRNPD	NA	HNRNPD	heterogeneous nuclear ribonucleoprotein D (AU-rich element RNA binding protein 1, 37kDa)	3184	ENSG00000138668
17	TARDBP	NA	TARDBP	TAR DNA binding protein	23435	ENSG00000120948
18	HNRNPU	NA	HNRNPU	heterogeneous nuclear ribonucleoprotein U (scaffold attachment factor A)	3192	ENSG00000153187
19	RBM39	NA	RBM39	RNA binding motif protein 39	9584	ENSG00000131051
20	CWC15	NA	CWC15	CWC15 spliceosome-associated protein homolog (S. cerevisiae)	51503	NULL
21	HNRNPM	NA	HNRNPM	heterogeneous nuclear ribonucleoprotein M	4670	ENSG00000099783
22	PPP4R2	NA	PPP4R2	protein phosphatase 4, regulatory subunit 2	151987	ENSG00000163605
23	SRPK2	NA	SRPK2	SRSF protein kinase 2	6733	ENSG00000135250
24	SFPQ	NA	SFPQ	splicing factor proline/glutamine-rich	6421	ENSG00000116560
Database:biological process Name:RNA processing ID:GO:0006396
C=655; O=31; E=6.98; R=4.44; rawP=1.85e-12; adjP=2.28e-10
Index	UserID	Value	Gene Symbol	Gene Name	EntrezGene	Ensembl
1	YTHDC1	NA	YTHDC1	YTH domain containing 1	91746	ENSG00000083896
2	HNRNPA1	NA	HNRNPA1	heterogeneous nuclear ribonucleoprotein A1	3178	ENSG00000135486
3	POLR2G	NA	POLR2G	polymerase (RNA) II (DNA directed) polypeptide G	5436	ENSG00000168002
4	POLR2L	NA	POLR2L	polymerase (RNA) II (DNA directed) polypeptide L, 7.6kDa	5441	ENSG00000177700
5	RBM27	NA	RBM27	RNA binding motif protein 27	54439	ENSG00000091009
6	CSTF3	NA	CSTF3	cleavage stimulation factor, 3' pre-RNA, subunit 3, 77kDa	1479	ENSG00000176102
7	RBM4B	NA	RBM4B	RNA binding motif protein 4B	83759	ENSG00000173914
8	WTAP	NA	WTAP	Wilms tumor 1 associated protein	9589	ENSG00000146457
9	LSM7	NA	LSM7	LSM7 homolog, U6 small nuclear RNA associated (S. cerevisiae)	51690	ENSG00000130332
10	ATXN1	NA	ATXN1	ataxin 1	6310	ENSG00000124788
11	PRPF3	NA	PRPF3	PRP3 pre-mRNA processing factor 3 homolog (S. cerevisiae)	9129	ENSG00000117360
12	SNRPE	NA	SNRPE	small nuclear ribonucleoprotein polypeptide E	6635	ENSG00000182004
13	SNRPA	NA	SNRPA	small nuclear ribonucleoprotein polypeptide A	6626	ENSG00000077312
14	PUF60	NA	PUF60	poly-U binding splicing factor 60KDa	22827	ENSG00000179950
15	PPP2CA	NA	PPP2CA	protein phosphatase 2, catalytic subunit, alpha isozyme	5515	ENSG00000113575
16	EIF4G1	NA	EIF4G1	eukaryotic translation initiation factor 4 gamma, 1	1981	ENSG00000114867
17	DNAJC8	NA	DNAJC8	DnaJ (Hsp40) homolog, subfamily C, member 8	22826	ENSG00000126698
18	SMAD2	NA	SMAD2	SMAD family member 2	4087	ENSG00000175387
19	HNRNPD	NA	HNRNPD	heterogeneous nuclear ribonucleoprotein D (AU-rich element RNA binding protein 1, 37kDa)	3184	ENSG00000138668
20	TRA2B	NA	TRA2B	transformer 2 beta homolog (Drosophila)	6434	ENSG00000136527
21	TARDBP	NA	TARDBP	TAR DNA binding protein	23435	ENSG00000120948
22	FIP1L1	NA	FIP1L1	FIP1 like 1 (S. cerevisiae)	81608	ENSG00000145216
23	HNRNPU	NA	HNRNPU	heterogeneous nuclear ribonucleoprotein U (scaffold attachment factor A)	3192	ENSG00000153187
24	RBPMS	NA	RBPMS	RNA binding protein with multiple splicing	11030	ENSG00000157110
25	RBM39	NA	RBM39	RNA binding motif protein 39	9584	ENSG00000131051
26	TSEN15	NA	TSEN15	tRNA splicing endonuclease 15 homolog (S. cerevisiae)	116461	ENSG00000198860
27	CWC15	NA	CWC15	CWC15 spliceosome-associated protein homolog (S. cerevisiae)	51503	NULL
28	HNRNPM	NA	HNRNPM	heterogeneous nuclear ribonucleoprotein M	4670	ENSG00000099783
29	PPP4R2	NA	PPP4R2	protein phosphatase 4, regulatory subunit 2	151987	ENSG00000163605
30	SRPK2	NA	SRPK2	SRSF protein kinase 2	6733	ENSG00000135250
31	SFPQ	NA	SFPQ	splicing factor proline/glutamine-rich	6421	ENSG00000116560
Database:biological process Name:RNA splicing, via transesterification reactions with bulged adenosine as nucleophile ID:GO:0000377
C=207; O=17; E=2.21; R=7.70; rawP=7.33e-11; adjP=6.04e-09
Index	UserID	Value	Gene Symbol	Gene Name	EntrezGene	Ensembl
1	YTHDC1	NA	YTHDC1	YTH domain containing 1	91746	ENSG00000083896
2	HNRNPA1	NA	HNRNPA1	heterogeneous nuclear ribonucleoprotein A1	3178	ENSG00000135486
3	POLR2G	NA	POLR2G	polymerase (RNA) II (DNA directed) polypeptide G	5436	ENSG00000168002
4	POLR2L	NA	POLR2L	polymerase (RNA) II (DNA directed) polypeptide L, 7.6kDa	5441	ENSG00000177700
5	CSTF3	NA	CSTF3	cleavage stimulation factor, 3' pre-RNA, subunit 3, 77kDa	1479	ENSG00000176102
6	LSM7	NA	LSM7	LSM7 homolog, U6 small nuclear RNA associated (S. cerevisiae)	51690	ENSG00000130332
7	PRPF3	NA	PRPF3	PRP3 pre-mRNA processing factor 3 homolog (S. cerevisiae)	9129	ENSG00000117360
8	SNRPE	NA	SNRPE	small nuclear ribonucleoprotein polypeptide E	6635	ENSG00000182004
9	SNRPA	NA	SNRPA	small nuclear ribonucleoprotein polypeptide A	6626	ENSG00000077312
10	DNAJC8	NA	DNAJC8	DnaJ (Hsp40) homolog, subfamily C, member 8	22826	ENSG00000126698
11	TRA2B	NA	TRA2B	transformer 2 beta homolog (Drosophila)	6434	ENSG00000136527
12	HNRNPD	NA	HNRNPD	heterogeneous nuclear ribonucleoprotein D (AU-rich element RNA binding protein 1, 37kDa)	3184	ENSG00000138668
13	HNRNPU	NA	HNRNPU	heterogeneous nuclear ribonucleoprotein U (scaffold attachment factor A)	3192	ENSG00000153187
14	CWC15	NA	CWC15	CWC15 spliceosome-associated protein homolog (S. cerevisiae)	51503	NULL
15	HNRNPM	NA	HNRNPM	heterogeneous nuclear ribonucleoprotein M	4670	ENSG00000099783
16	SFPQ	NA	SFPQ	splicing factor proline/glutamine-rich	6421	ENSG00000116560
17	SRPK2	NA	SRPK2	SRSF protein kinase 2	6733	ENSG00000135250
Database:biological process Name:mRNA splicing, via spliceosome ID:GO:0000398
C=207; O=17; E=2.21; R=7.70; rawP=7.33e-11; adjP=6.04e-09
Index	UserID	Value	Gene Symbol	Gene Name	EntrezGene	Ensembl
1	YTHDC1	NA	YTHDC1	YTH domain containing 1	91746	ENSG00000083896
2	HNRNPA1	NA	HNRNPA1	heterogeneous nuclear ribonucleoprotein A1	3178	ENSG00000135486
3	POLR2G	NA	POLR2G	polymerase (RNA) II (DNA directed) polypeptide G	5436	ENSG00000168002
4	POLR2L	NA	POLR2L	polymerase (RNA) II (DNA directed) polypeptide L, 7.6kDa	5441	ENSG00000177700
5	CSTF3	NA	CSTF3	cleavage stimulation factor, 3' pre-RNA, subunit 3, 77kDa	1479	ENSG00000176102
6	LSM7	NA	LSM7	LSM7 homolog, U6 small nuclear RNA associated (S. cerevisiae)	51690	ENSG00000130332
7	PRPF3	NA	PRPF3	PRP3 pre-mRNA processing factor 3 homolog (S. cerevisiae)	9129	ENSG00000117360
8	SNRPE	NA	SNRPE	small nuclear ribonucleoprotein polypeptide E	6635	ENSG00000182004
9	SNRPA	NA	SNRPA	small nuclear ribonucleoprotein polypeptide A	6626	ENSG00000077312
10	DNAJC8	NA	DNAJC8	DnaJ (Hsp40) homolog, subfamily C, member 8	22826	ENSG00000126698
11	TRA2B	NA	TRA2B	transformer 2 beta homolog (Drosophila)	6434	ENSG00000136527
12	HNRNPD	NA	HNRNPD	heterogeneous nuclear ribonucleoprotein D (AU-rich element RNA binding protein 1, 37kDa)	3184	ENSG00000138668
13	HNRNPU	NA	HNRNPU	heterogeneous nuclear ribonucleoprotein U (scaffold attachment factor A)	3192	ENSG00000153187
14	CWC15	NA	CWC15	CWC15 spliceosome-associated protein homolog (S. cerevisiae)	51503	NULL
15	HNRNPM	NA	HNRNPM	heterogeneous nuclear ribonucleoprotein M	4670	ENSG00000099783
16	SFPQ	NA	SFPQ	splicing factor proline/glutamine-rich	6421	ENSG00000116560
17	SRPK2	NA	SRPK2	SRSF protein kinase 2	6733	ENSG00000135250
Database:biological process Name:RNA splicing, via transesterification reactions ID:GO:0000375
C=212; O=17; E=2.26; R=7.52; rawP=1.07e-10; adjP=7.55e-09
Index	UserID	Value	Gene Symbol	Gene Name	EntrezGene	Ensembl
1	YTHDC1	NA	YTHDC1	YTH domain containing 1	91746	ENSG00000083896
2	HNRNPA1	NA	HNRNPA1	heterogeneous nuclear ribonucleoprotein A1	3178	ENSG00000135486
3	POLR2G	NA	POLR2G	polymerase (RNA) II (DNA directed) polypeptide G	5436	ENSG00000168002
4	POLR2L	NA	POLR2L	polymerase (RNA) II (DNA directed) polypeptide L, 7.6kDa	5441	ENSG00000177700
5	CSTF3	NA	CSTF3	cleavage stimulation factor, 3' pre-RNA, subunit 3, 77kDa	1479	ENSG00000176102
6	LSM7	NA	LSM7	LSM7 homolog, U6 small nuclear RNA associated (S. cerevisiae)	51690	ENSG00000130332
7	PRPF3	NA	PRPF3	PRP3 pre-mRNA processing factor 3 homolog (S. cerevisiae)	9129	ENSG00000117360
8	SNRPE	NA	SNRPE	small nuclear ribonucleoprotein polypeptide E	6635	ENSG00000182004
9	SNRPA	NA	SNRPA	small nuclear ribonucleoprotein polypeptide A	6626	ENSG00000077312
10	DNAJC8	NA	DNAJC8	DnaJ (Hsp40) homolog, subfamily C, member 8	22826	ENSG00000126698
11	TRA2B	NA	TRA2B	transformer 2 beta homolog (Drosophila)	6434	ENSG00000136527
12	HNRNPD	NA	HNRNPD	heterogeneous nuclear ribonucleoprotein D (AU-rich element RNA binding protein 1, 37kDa)	3184	ENSG00000138668
13	HNRNPU	NA	HNRNPU	heterogeneous nuclear ribonucleoprotein U (scaffold attachment factor A)	3192	ENSG00000153187
14	CWC15	NA	CWC15	CWC15 spliceosome-associated protein homolog (S. cerevisiae)	51503	NULL
15	HNRNPM	NA	HNRNPM	heterogeneous nuclear ribonucleoprotein M	4670	ENSG00000099783
16	SFPQ	NA	SFPQ	splicing factor proline/glutamine-rich	6421	ENSG00000116560
17	SRPK2	NA	SRPK2	SRSF protein kinase 2	6733	ENSG00000135250
Database:biological process Name:cellular macromolecule metabolic process ID:GO:0044260
C=6670; O=109; E=71.12; R=1.53; rawP=6.28e-10; adjP=3.88e-08
Index	UserID	Value	Gene Symbol	Gene Name	EntrezGene	Ensembl
1	ACVR1	NA	ACVR1	activin A receptor, type I	90	ENSG00000115170
2	UBA1	NA	UBA1	ubiquitin-like modifier activating enzyme 1	7317	ENSG00000130985
3	HNRNPAB	NA	HNRNPAB	heterogeneous nuclear ribonucleoprotein A/B	3182	ENSG00000197451
4	RBM4B	NA	RBM4B	RNA binding motif protein 4B	83759	ENSG00000173914
5	PTTG1	NA	PTTG1	pituitary tumor-transforming 1	9232	ENSG00000164611
6	MAGED1	NA	MAGED1	melanoma antigen family D, 1	9500	ENSG00000179222
7	SNRPE	NA	SNRPE	small nuclear ribonucleoprotein polypeptide E	6635	ENSG00000182004
8	MORF4L2	NA	MORF4L2	mortality factor 4 like 2	9643	ENSG00000123562
9	EIF1B	NA	EIF1B	eukaryotic translation initiation factor 1B	10289	ENSG00000114784
10	RNF103	NA	RNF103	ring finger protein 103	7844	ENSG00000239305
11	SEC11A	NA	SEC11A	SEC11 homolog A (S. cerevisiae)	23478	ENSG00000140612
12	NIPBL	NA	NIPBL	Nipped-B homolog (Drosophila)	25836	ENSG00000164190
13	CDKN2C	NA	CDKN2C	cyclin-dependent kinase inhibitor 2C (p18, inhibits CDK4)	1031	ENSG00000123080
14	UBE2NL	NA	UBE2NL	ubiquitin-conjugating enzyme E2N-like	389898	ENSG00000102069
15	RBM14	NA	RBM14	RNA binding motif protein 14	10432	ENSG00000239306
16	NCOA6	NA	NCOA6	nuclear receptor coactivator 6	23054	ENSG00000198646
17	MTMR4	NA	MTMR4	myotubularin related protein 4	9110	ENSG00000108389
18	ACVR2A	NA	ACVR2A	activin A receptor, type IIA	92	ENSG00000121989
19	TLK2	NA	TLK2	tousled-like kinase 2	11011	ENSG00000146872
20	TRA2B	NA	TRA2B	transformer 2 beta homolog (Drosophila)	6434	ENSG00000136527
21	TARDBP	NA	TARDBP	TAR DNA binding protein	23435	ENSG00000120948
22	CHTOP	NA	CHTOP	chromatin target of PRMT1	26097	ENSG00000160679
23	RBPMS	NA	RBPMS	RNA binding protein with multiple splicing	11030	ENSG00000157110
24	HNRNPU	NA	HNRNPU	heterogeneous nuclear ribonucleoprotein U (scaffold attachment factor A)	3192	ENSG00000153187
25	PSENEN	NA	PSENEN	presenilin enhancer 2 homolog (C. elegans)	55851	ENSG00000205155
26	NAE1	NA	NAE1	NEDD8 activating enzyme E1 subunit 1	8883	ENSG00000159593
27	SFPQ	NA	SFPQ	splicing factor proline/glutamine-rich	6421	ENSG00000116560
28	SRPK2	NA	SRPK2	SRSF protein kinase 2	6733	ENSG00000135250
29	ZBTB47	NA	ZBTB47	zinc finger and BTB domain containing 47	92999	ENSG00000114853
30	ERLEC1	NA	ERLEC1	endoplasmic reticulum lectin 1	27248	ENSG00000068912
31	TRIM8	NA	TRIM8	tripartite motif containing 8	81603	ENSG00000171206
32	POLR2G	NA	POLR2G	polymerase (RNA) II (DNA directed) polypeptide G	5436	ENSG00000168002
33	POLR2L	NA	POLR2L	polymerase (RNA) II (DNA directed) polypeptide L, 7.6kDa	5441	ENSG00000177700
34	ZZZ3	NA	ZZZ3	zinc finger, ZZ-type containing 3	26009	ENSG00000036549
35	RBM27	NA	RBM27	RNA binding motif protein 27	54439	ENSG00000091009
36	CDK4	NA	CDK4	cyclin-dependent kinase 4	1019	ENSG00000135446
37	SMARCA1	NA	SMARCA1	SWI/SNF related, matrix associated, actin dependent regulator of chromatin, subfamily a, member 1	6594	ENSG00000102038
38	HSPA5	NA	HSPA5	heat shock 70kDa protein 5 (glucose-regulated protein, 78kDa)	3309	ENSG00000044574
39	LSM7	NA	LSM7	LSM7 homolog, U6 small nuclear RNA associated (S. cerevisiae)	51690	ENSG00000130332
40	ATXN1	NA	ATXN1	ataxin 1	6310	ENSG00000124788
41	PRPF3	NA	PRPF3	PRP3 pre-mRNA processing factor 3 homolog (S. cerevisiae)	9129	ENSG00000117360
42	GALNT7	NA	GALNT7	UDP-N-acetyl-alpha-D-galactosamine:polypeptide N-acetylgalactosaminyltransferase 7 (GalNAc-T7)	51809	ENSG00000109586
43	H2AFV	NA	H2AFV	H2A histone family, member V	94239	ENSG00000105968
44	HDAC5	NA	HDAC5	histone deacetylase 5	10014	ENSG00000108840
45	ZNRF1	NA	ZNRF1	zinc and ring finger 1, E3 ubiquitin protein ligase	84937	ENSG00000186187
46	VCP	NA	VCP	valosin containing protein	7415	ENSG00000165280
47	USP9X	NA	USP9X	ubiquitin specific peptidase 9, X-linked	8239	ENSG00000124486
48	TIAL1	NA	TIAL1	TIA1 cytotoxic granule-associated RNA binding protein-like 1	7073	ENSG00000151923
49	PPP2CA	NA	PPP2CA	protein phosphatase 2, catalytic subunit, alpha isozyme	5515	ENSG00000113575
50	DNAJC10	NA	DNAJC10	DnaJ (Hsp40) homolog, subfamily C, member 10	54431	ENSG00000077232
51	EIF4G1	NA	EIF4G1	eukaryotic translation initiation factor 4 gamma, 1	1981	ENSG00000114867
52	CARHSP1	NA	CARHSP1	calcium regulated heat stable protein 1, 24kDa	23589	ENSG00000153048
53	SMAD2	NA	SMAD2	SMAD family member 2	4087	ENSG00000175387
54	KLF12	NA	KLF12	Kruppel-like factor 12	11278	ENSG00000118922
55	PPM1G	NA	PPM1G	protein phosphatase, Mg2+/Mn2+ dependent, 1G	5496	ENSG00000115241
56	DUSP19	NA	DUSP19	dual specificity phosphatase 19	142679	ENSG00000162999
57	SSR3	NA	SSR3	signal sequence receptor, gamma (translocon-associated protein gamma)	6747	ENSG00000114850
58	FIP1L1	NA	FIP1L1	FIP1 like 1 (S. cerevisiae)	81608	ENSG00000145216
59	BRD9	NA	BRD9	bromodomain containing 9	65980	ENSG00000028310
60	MLLT3	NA	MLLT3	myeloid/lymphoid or mixed-lineage leukemia (trithorax homolog, Drosophila); translocated to, 3	4300	ENSG00000171843
61	HNRNPA1	NA	HNRNPA1	heterogeneous nuclear ribonucleoprotein A1	3178	ENSG00000135486
62	CHST14	NA	CHST14	carbohydrate (N-acetylgalactosamine 4-0) sulfotransferase 14	113189	ENSG00000169105
63	HMGN3	NA	HMGN3	high mobility group nucleosomal binding domain 3	9324	ENSG00000118418
64	RAI1	NA	RAI1	retinoic acid induced 1	10743	ENSG00000108557
65	RAB6A	NA	RAB6A	RAB6A, member RAS oncogene family	5870	ENSG00000175582
66	GSTP1	NA	GSTP1	glutathione S-transferase pi 1	2950	ENSG00000084207
67	DNAJC8	NA	DNAJC8	DnaJ (Hsp40) homolog, subfamily C, member 8	22826	ENSG00000126698
68	EIF1	NA	EIF1	eukaryotic translation initiation factor 1	10209	ENSG00000173812
69	HNRNPD	NA	HNRNPD	heterogeneous nuclear ribonucleoprotein D (AU-rich element RNA binding protein 1, 37kDa)	3184	ENSG00000138668
70	MED7	NA	MED7	mediator complex subunit 7	9443	ENSG00000155868
71	ZFP36L2	NA	ZFP36L2	zinc finger protein 36, C3H type-like 2	678	ENSG00000152518
72	ATRAID	NA	ATRAID	all-trans retinoic acid-induced differentiation factor	51374	ENSG00000138085
73	HNRNPM	NA	HNRNPM	heterogeneous nuclear ribonucleoprotein M	4670	ENSG00000099783
74	SOX6	NA	SOX6	SRY (sex determining region Y)-box 6	55553	ENSG00000110693
75	PSMA5	NA	PSMA5	proteasome (prosome, macropain) subunit, alpha type, 5	5686	ENSG00000143106
76	TSHZ1	NA	TSHZ1	teashirt zinc finger homeobox 1	10194	ENSG00000179981
77	YTHDC1	NA	YTHDC1	YTH domain containing 1	91746	ENSG00000083896
78	RHOA	NA	RHOA	ras homolog family member A	387	ENSG00000067560
79	CASK	NA	CASK	calcium/calmodulin-dependent serine protein kinase (MAGUK family)	8573	ENSG00000147044
80	NASP	NA	NASP	nuclear autoantigenic sperm protein (histone-binding)	4678	ENSG00000132780
81	CSTF3	NA	CSTF3	cleavage stimulation factor, 3' pre-RNA, subunit 3, 77kDa	1479	ENSG00000176102
82	RNF7	NA	RNF7	ring finger protein 7	9616	ENSG00000114125
83	PPP4C	NA	PPP4C	protein phosphatase 4, catalytic subunit	5531	ENSG00000149923
84	ARID5B	NA	ARID5B	AT rich interactive domain 5B (MRF1-like)	84159	ENSG00000150347
85	ILF3	NA	ILF3	interleukin enhancer binding factor 3, 90kDa	3609	ENSG00000129351
86	WTAP	NA	WTAP	Wilms tumor 1 associated protein	9589	ENSG00000146457
87	MRPL52	NA	MRPL52	mitochondrial ribosomal protein L52	122704	ENSG00000172590
88	HIPK1	NA	HIPK1	homeodomain interacting protein kinase 1	204851	ENSG00000163349
89	ZFPM2	NA	ZFPM2	zinc finger protein, multitype 2	23414	ENSG00000169946
90	ILK	NA	ILK	integrin-linked kinase	3611	ENSG00000166333
91	UBE2K	NA	UBE2K	ubiquitin-conjugating enzyme E2K	3093	ENSG00000078140
92	SNRPA	NA	SNRPA	small nuclear ribonucleoprotein polypeptide A	6626	ENSG00000077312
93	PSMB3	NA	PSMB3	proteasome (prosome, macropain) subunit, beta type, 3	5691	ENSG00000108294
94	PUF60	NA	PUF60	poly-U binding splicing factor 60KDa	22827	ENSG00000179950
95	HMGN2	NA	HMGN2	high mobility group nucleosomal binding domain 2	3151	ENSG00000198830
96	FBXO11	NA	FBXO11	F-box protein 11	80204	ENSG00000138081
97	NSD1	NA	NSD1	nuclear receptor binding SET domain protein 1	64324	ENSG00000165671
98	SERTAD2	NA	SERTAD2	SERTA domain containing 2	9792	ENSG00000179833
99	GADD45A	NA	GADD45A	growth arrest and DNA-damage-inducible, alpha	1647	ENSG00000116717
100	PPP1R15A	NA	PPP1R15A	protein phosphatase 1, regulatory subunit 15A	23645	ENSG00000087074
101	NFKBIA	NA	NFKBIA	nuclear factor of kappa light polypeptide gene enhancer in B-cells inhibitor, alpha	4792	ENSG00000100906
102	GSPT1	NA	GSPT1	G1 to S phase transition 1	2935	ENSG00000103342
103	TAF12	NA	TAF12	TAF12 RNA polymerase II, TATA box binding protein (TBP)-associated factor, 20kDa	6883	ENSG00000120656
104	ZMIZ1	NA	ZMIZ1	zinc finger, MIZ-type containing 1	57178	ENSG00000108175
105	RBM39	NA	RBM39	RNA binding motif protein 39	9584	ENSG00000131051
106	TSEN15	NA	TSEN15	tRNA splicing endonuclease 15 homolog (S. cerevisiae)	116461	ENSG00000198860
107	NRBP1	NA	NRBP1	nuclear receptor binding protein 1	29959	ENSG00000115216
108	CWC15	NA	CWC15	CWC15 spliceosome-associated protein homolog (S. cerevisiae)	51503	NULL
109	PPP4R2	NA	PPP4R2	protein phosphatase 4, regulatory subunit 2	151987	ENSG00000163605
Database:biological process Name:gene expression ID:GO:0010467
C=4736; O=86; E=50.50; R=1.70; rawP=3.27e-09; adjP=1.79e-07
Index	UserID	Value	Gene Symbol	Gene Name	EntrezGene	Ensembl
1	ACVR1	NA	ACVR1	activin A receptor, type I	90	ENSG00000115170
2	HNRNPAB	NA	HNRNPAB	heterogeneous nuclear ribonucleoprotein A/B	3182	ENSG00000197451
3	RBM4B	NA	RBM4B	RNA binding motif protein 4B	83759	ENSG00000173914
4	PTTG1	NA	PTTG1	pituitary tumor-transforming 1	9232	ENSG00000164611
5	MAGED1	NA	MAGED1	melanoma antigen family D, 1	9500	ENSG00000179222
6	SNRPE	NA	SNRPE	small nuclear ribonucleoprotein polypeptide E	6635	ENSG00000182004
7	MORF4L2	NA	MORF4L2	mortality factor 4 like 2	9643	ENSG00000123562
8	EIF1B	NA	EIF1B	eukaryotic translation initiation factor 1B	10289	ENSG00000114784
9	SEC11A	NA	SEC11A	SEC11 homolog A (S. cerevisiae)	23478	ENSG00000140612
10	NIPBL	NA	NIPBL	Nipped-B homolog (Drosophila)	25836	ENSG00000164190
11	RBM14	NA	RBM14	RNA binding motif protein 14	10432	ENSG00000239306
12	NCOA6	NA	NCOA6	nuclear receptor coactivator 6	23054	ENSG00000198646
13	ACVR2A	NA	ACVR2A	activin A receptor, type IIA	92	ENSG00000121989
14	TRA2B	NA	TRA2B	transformer 2 beta homolog (Drosophila)	6434	ENSG00000136527
15	TARDBP	NA	TARDBP	TAR DNA binding protein	23435	ENSG00000120948
16	CHTOP	NA	CHTOP	chromatin target of PRMT1	26097	ENSG00000160679
17	RBPMS	NA	RBPMS	RNA binding protein with multiple splicing	11030	ENSG00000157110
18	HNRNPU	NA	HNRNPU	heterogeneous nuclear ribonucleoprotein U (scaffold attachment factor A)	3192	ENSG00000153187
19	PSENEN	NA	PSENEN	presenilin enhancer 2 homolog (C. elegans)	55851	ENSG00000205155
20	SFPQ	NA	SFPQ	splicing factor proline/glutamine-rich	6421	ENSG00000116560
21	SRPK2	NA	SRPK2	SRSF protein kinase 2	6733	ENSG00000135250
22	ZBTB47	NA	ZBTB47	zinc finger and BTB domain containing 47	92999	ENSG00000114853
23	POLR2G	NA	POLR2G	polymerase (RNA) II (DNA directed) polypeptide G	5436	ENSG00000168002
24	POLR2L	NA	POLR2L	polymerase (RNA) II (DNA directed) polypeptide L, 7.6kDa	5441	ENSG00000177700
25	ZZZ3	NA	ZZZ3	zinc finger, ZZ-type containing 3	26009	ENSG00000036549
26	RBM27	NA	RBM27	RNA binding motif protein 27	54439	ENSG00000091009
27	CDK4	NA	CDK4	cyclin-dependent kinase 4	1019	ENSG00000135446
28	SMARCA1	NA	SMARCA1	SWI/SNF related, matrix associated, actin dependent regulator of chromatin, subfamily a, member 1	6594	ENSG00000102038
29	LSM7	NA	LSM7	LSM7 homolog, U6 small nuclear RNA associated (S. cerevisiae)	51690	ENSG00000130332
30	ATXN1	NA	ATXN1	ataxin 1	6310	ENSG00000124788
31	PRPF3	NA	PRPF3	PRP3 pre-mRNA processing factor 3 homolog (S. cerevisiae)	9129	ENSG00000117360
32	GALNT7	NA	GALNT7	UDP-N-acetyl-alpha-D-galactosamine:polypeptide N-acetylgalactosaminyltransferase 7 (GalNAc-T7)	51809	ENSG00000109586
33	HDAC5	NA	HDAC5	histone deacetylase 5	10014	ENSG00000108840
34	VCP	NA	VCP	valosin containing protein	7415	ENSG00000165280
35	USP9X	NA	USP9X	ubiquitin specific peptidase 9, X-linked	8239	ENSG00000124486
36	TIAL1	NA	TIAL1	TIA1 cytotoxic granule-associated RNA binding protein-like 1	7073	ENSG00000151923
37	PPP2CA	NA	PPP2CA	protein phosphatase 2, catalytic subunit, alpha isozyme	5515	ENSG00000113575
38	CARHSP1	NA	CARHSP1	calcium regulated heat stable protein 1, 24kDa	23589	ENSG00000153048
39	EIF4G1	NA	EIF4G1	eukaryotic translation initiation factor 4 gamma, 1	1981	ENSG00000114867
40	SMAD2	NA	SMAD2	SMAD family member 2	4087	ENSG00000175387
41	KLF12	NA	KLF12	Kruppel-like factor 12	11278	ENSG00000118922
42	SSR3	NA	SSR3	signal sequence receptor, gamma (translocon-associated protein gamma)	6747	ENSG00000114850
43	FIP1L1	NA	FIP1L1	FIP1 like 1 (S. cerevisiae)	81608	ENSG00000145216
44	BRD9	NA	BRD9	bromodomain containing 9	65980	ENSG00000028310
45	MLLT3	NA	MLLT3	myeloid/lymphoid or mixed-lineage leukemia (trithorax homolog, Drosophila); translocated to, 3	4300	ENSG00000171843
46	HNRNPA1	NA	HNRNPA1	heterogeneous nuclear ribonucleoprotein A1	3178	ENSG00000135486
47	RAI1	NA	RAI1	retinoic acid induced 1	10743	ENSG00000108557
48	HMGN3	NA	HMGN3	high mobility group nucleosomal binding domain 3	9324	ENSG00000118418
49	CHST14	NA	CHST14	carbohydrate (N-acetylgalactosamine 4-0) sulfotransferase 14	113189	ENSG00000169105
50	DNAJC8	NA	DNAJC8	DnaJ (Hsp40) homolog, subfamily C, member 8	22826	ENSG00000126698
51	EIF1	NA	EIF1	eukaryotic translation initiation factor 1	10209	ENSG00000173812
52	HNRNPD	NA	HNRNPD	heterogeneous nuclear ribonucleoprotein D (AU-rich element RNA binding protein 1, 37kDa)	3184	ENSG00000138668
53	MED7	NA	MED7	mediator complex subunit 7	9443	ENSG00000155868
54	ZFP36L2	NA	ZFP36L2	zinc finger protein 36, C3H type-like 2	678	ENSG00000152518
55	ATRAID	NA	ATRAID	all-trans retinoic acid-induced differentiation factor	51374	ENSG00000138085
56	HNRNPM	NA	HNRNPM	heterogeneous nuclear ribonucleoprotein M	4670	ENSG00000099783
57	SOX6	NA	SOX6	SRY (sex determining region Y)-box 6	55553	ENSG00000110693
58	SERBP1	NA	SERBP1	SERPINE1 mRNA binding protein 1	26135	ENSG00000142864
59	PSMA5	NA	PSMA5	proteasome (prosome, macropain) subunit, alpha type, 5	5686	ENSG00000143106
60	TSHZ1	NA	TSHZ1	teashirt zinc finger homeobox 1	10194	ENSG00000179981
61	YTHDC1	NA	YTHDC1	YTH domain containing 1	91746	ENSG00000083896
62	RHOA	NA	RHOA	ras homolog family member A	387	ENSG00000067560
63	CASK	NA	CASK	calcium/calmodulin-dependent serine protein kinase (MAGUK family)	8573	ENSG00000147044
64	CSTF3	NA	CSTF3	cleavage stimulation factor, 3' pre-RNA, subunit 3, 77kDa	1479	ENSG00000176102
65	ARID5B	NA	ARID5B	AT rich interactive domain 5B (MRF1-like)	84159	ENSG00000150347
66	ILF3	NA	ILF3	interleukin enhancer binding factor 3, 90kDa	3609	ENSG00000129351
67	WTAP	NA	WTAP	Wilms tumor 1 associated protein	9589	ENSG00000146457
68	MRPL52	NA	MRPL52	mitochondrial ribosomal protein L52	122704	ENSG00000172590
69	HIPK1	NA	HIPK1	homeodomain interacting protein kinase 1	204851	ENSG00000163349
70	ZFPM2	NA	ZFPM2	zinc finger protein, multitype 2	23414	ENSG00000169946
71	ILK	NA	ILK	integrin-linked kinase	3611	ENSG00000166333
72	SNRPA	NA	SNRPA	small nuclear ribonucleoprotein polypeptide A	6626	ENSG00000077312
73	PSMB3	NA	PSMB3	proteasome (prosome, macropain) subunit, beta type, 3	5691	ENSG00000108294
74	PUF60	NA	PUF60	poly-U binding splicing factor 60KDa	22827	ENSG00000179950
75	HMGN2	NA	HMGN2	high mobility group nucleosomal binding domain 2	3151	ENSG00000198830
76	NSD1	NA	NSD1	nuclear receptor binding SET domain protein 1	64324	ENSG00000165671
77	SERTAD2	NA	SERTAD2	SERTA domain containing 2	9792	ENSG00000179833
78	PPP1R15A	NA	PPP1R15A	protein phosphatase 1, regulatory subunit 15A	23645	ENSG00000087074
79	NFKBIA	NA	NFKBIA	nuclear factor of kappa light polypeptide gene enhancer in B-cells inhibitor, alpha	4792	ENSG00000100906
80	TAF12	NA	TAF12	TAF12 RNA polymerase II, TATA box binding protein (TBP)-associated factor, 20kDa	6883	ENSG00000120656
81	ZMIZ1	NA	ZMIZ1	zinc finger, MIZ-type containing 1	57178	ENSG00000108175
82	RBM39	NA	RBM39	RNA binding motif protein 39	9584	ENSG00000131051
83	TSEN15	NA	TSEN15	tRNA splicing endonuclease 15 homolog (S. cerevisiae)	116461	ENSG00000198860
84	NRBP1	NA	NRBP1	nuclear receptor binding protein 1	29959	ENSG00000115216
85	CWC15	NA	CWC15	CWC15 spliceosome-associated protein homolog (S. cerevisiae)	51503	NULL
86	PPP4R2	NA	PPP4R2	protein phosphatase 4, regulatory subunit 2	151987	ENSG00000163605
Database:biological process Name:RNA metabolic process ID:GO:0016070
C=3936; O=74; E=41.97; R=1.76; rawP=2.90e-08; adjP=1.43e-06
Index	UserID	Value	Gene Symbol	Gene Name	EntrezGene	Ensembl
1	ACVR1	NA	ACVR1	activin A receptor, type I	90	ENSG00000115170
2	HNRNPAB	NA	HNRNPAB	heterogeneous nuclear ribonucleoprotein A/B	3182	ENSG00000197451
3	RBM4B	NA	RBM4B	RNA binding motif protein 4B	83759	ENSG00000173914
4	PTTG1	NA	PTTG1	pituitary tumor-transforming 1	9232	ENSG00000164611
5	MAGED1	NA	MAGED1	melanoma antigen family D, 1	9500	ENSG00000179222
6	SNRPE	NA	SNRPE	small nuclear ribonucleoprotein polypeptide E	6635	ENSG00000182004
7	MORF4L2	NA	MORF4L2	mortality factor 4 like 2	9643	ENSG00000123562
8	NIPBL	NA	NIPBL	Nipped-B homolog (Drosophila)	25836	ENSG00000164190
9	RBM14	NA	RBM14	RNA binding motif protein 14	10432	ENSG00000239306
10	NCOA6	NA	NCOA6	nuclear receptor coactivator 6	23054	ENSG00000198646
11	ACVR2A	NA	ACVR2A	activin A receptor, type IIA	92	ENSG00000121989
12	TRA2B	NA	TRA2B	transformer 2 beta homolog (Drosophila)	6434	ENSG00000136527
13	TARDBP	NA	TARDBP	TAR DNA binding protein	23435	ENSG00000120948
14	CHTOP	NA	CHTOP	chromatin target of PRMT1	26097	ENSG00000160679
15	RBPMS	NA	RBPMS	RNA binding protein with multiple splicing	11030	ENSG00000157110
16	HNRNPU	NA	HNRNPU	heterogeneous nuclear ribonucleoprotein U (scaffold attachment factor A)	3192	ENSG00000153187
17	SFPQ	NA	SFPQ	splicing factor proline/glutamine-rich	6421	ENSG00000116560
18	SRPK2	NA	SRPK2	SRSF protein kinase 2	6733	ENSG00000135250
19	ZBTB47	NA	ZBTB47	zinc finger and BTB domain containing 47	92999	ENSG00000114853
20	POLR2G	NA	POLR2G	polymerase (RNA) II (DNA directed) polypeptide G	5436	ENSG00000168002
21	POLR2L	NA	POLR2L	polymerase (RNA) II (DNA directed) polypeptide L, 7.6kDa	5441	ENSG00000177700
22	ZZZ3	NA	ZZZ3	zinc finger, ZZ-type containing 3	26009	ENSG00000036549
23	RBM27	NA	RBM27	RNA binding motif protein 27	54439	ENSG00000091009
24	SMARCA1	NA	SMARCA1	SWI/SNF related, matrix associated, actin dependent regulator of chromatin, subfamily a, member 1	6594	ENSG00000102038
25	LSM7	NA	LSM7	LSM7 homolog, U6 small nuclear RNA associated (S. cerevisiae)	51690	ENSG00000130332
26	ATXN1	NA	ATXN1	ataxin 1	6310	ENSG00000124788
27	PRPF3	NA	PRPF3	PRP3 pre-mRNA processing factor 3 homolog (S. cerevisiae)	9129	ENSG00000117360
28	HDAC5	NA	HDAC5	histone deacetylase 5	10014	ENSG00000108840
29	USP9X	NA	USP9X	ubiquitin specific peptidase 9, X-linked	8239	ENSG00000124486
30	TIAL1	NA	TIAL1	TIA1 cytotoxic granule-associated RNA binding protein-like 1	7073	ENSG00000151923
31	PPP2CA	NA	PPP2CA	protein phosphatase 2, catalytic subunit, alpha isozyme	5515	ENSG00000113575
32	CARHSP1	NA	CARHSP1	calcium regulated heat stable protein 1, 24kDa	23589	ENSG00000153048
33	EIF4G1	NA	EIF4G1	eukaryotic translation initiation factor 4 gamma, 1	1981	ENSG00000114867
34	SMAD2	NA	SMAD2	SMAD family member 2	4087	ENSG00000175387
35	KLF12	NA	KLF12	Kruppel-like factor 12	11278	ENSG00000118922
36	FIP1L1	NA	FIP1L1	FIP1 like 1 (S. cerevisiae)	81608	ENSG00000145216
37	BRD9	NA	BRD9	bromodomain containing 9	65980	ENSG00000028310
38	MLLT3	NA	MLLT3	myeloid/lymphoid or mixed-lineage leukemia (trithorax homolog, Drosophila); translocated to, 3	4300	ENSG00000171843
39	HNRNPA1	NA	HNRNPA1	heterogeneous nuclear ribonucleoprotein A1	3178	ENSG00000135486
40	RAI1	NA	RAI1	retinoic acid induced 1	10743	ENSG00000108557
41	HMGN3	NA	HMGN3	high mobility group nucleosomal binding domain 3	9324	ENSG00000118418
42	DNAJC8	NA	DNAJC8	DnaJ (Hsp40) homolog, subfamily C, member 8	22826	ENSG00000126698
43	HNRNPD	NA	HNRNPD	heterogeneous nuclear ribonucleoprotein D (AU-rich element RNA binding protein 1, 37kDa)	3184	ENSG00000138668
44	MED7	NA	MED7	mediator complex subunit 7	9443	ENSG00000155868
45	ZFP36L2	NA	ZFP36L2	zinc finger protein 36, C3H type-like 2	678	ENSG00000152518
46	PSMA5	NA	PSMA5	proteasome (prosome, macropain) subunit, alpha type, 5	5686	ENSG00000143106
47	SOX6	NA	SOX6	SRY (sex determining region Y)-box 6	55553	ENSG00000110693
48	HNRNPM	NA	HNRNPM	heterogeneous nuclear ribonucleoprotein M	4670	ENSG00000099783
49	YTHDC1	NA	YTHDC1	YTH domain containing 1	91746	ENSG00000083896
50	TSHZ1	NA	TSHZ1	teashirt zinc finger homeobox 1	10194	ENSG00000179981
51	CASK	NA	CASK	calcium/calmodulin-dependent serine protein kinase (MAGUK family)	8573	ENSG00000147044
52	RHOA	NA	RHOA	ras homolog family member A	387	ENSG00000067560
53	CSTF3	NA	CSTF3	cleavage stimulation factor, 3' pre-RNA, subunit 3, 77kDa	1479	ENSG00000176102
54	ARID5B	NA	ARID5B	AT rich interactive domain 5B (MRF1-like)	84159	ENSG00000150347
55	ILF3	NA	ILF3	interleukin enhancer binding factor 3, 90kDa	3609	ENSG00000129351
56	WTAP	NA	WTAP	Wilms tumor 1 associated protein	9589	ENSG00000146457
57	HIPK1	NA	HIPK1	homeodomain interacting protein kinase 1	204851	ENSG00000163349
58	ZFPM2	NA	ZFPM2	zinc finger protein, multitype 2	23414	ENSG00000169946
59	ILK	NA	ILK	integrin-linked kinase	3611	ENSG00000166333
60	SNRPA	NA	SNRPA	small nuclear ribonucleoprotein polypeptide A	6626	ENSG00000077312
61	PSMB3	NA	PSMB3	proteasome (prosome, macropain) subunit, beta type, 3	5691	ENSG00000108294
62	HMGN2	NA	HMGN2	high mobility group nucleosomal binding domain 2	3151	ENSG00000198830
63	PUF60	NA	PUF60	poly-U binding splicing factor 60KDa	22827	ENSG00000179950
64	NSD1	NA	NSD1	nuclear receptor binding SET domain protein 1	64324	ENSG00000165671
65	SERTAD2	NA	SERTAD2	SERTA domain containing 2	9792	ENSG00000179833
66	NFKBIA	NA	NFKBIA	nuclear factor of kappa light polypeptide gene enhancer in B-cells inhibitor, alpha	4792	ENSG00000100906
67	GSPT1	NA	GSPT1	G1 to S phase transition 1	2935	ENSG00000103342
68	TAF12	NA	TAF12	TAF12 RNA polymerase II, TATA box binding protein (TBP)-associated factor, 20kDa	6883	ENSG00000120656
69	ZMIZ1	NA	ZMIZ1	zinc finger, MIZ-type containing 1	57178	ENSG00000108175
70	RBM39	NA	RBM39	RNA binding motif protein 39	9584	ENSG00000131051
71	NRBP1	NA	NRBP1	nuclear receptor binding protein 1	29959	ENSG00000115216
72	TSEN15	NA	TSEN15	tRNA splicing endonuclease 15 homolog (S. cerevisiae)	116461	ENSG00000198860
73	CWC15	NA	CWC15	CWC15 spliceosome-associated protein homolog (S. cerevisiae)	51503	NULL
74	PPP4R2	NA	PPP4R2	protein phosphatase 4, regulatory subunit 2	151987	ENSG00000163605
Database:molecular function Name:RNA binding ID:GO:0003723
C=854; O=36; E=8.94; R=4.03; rawP=4.24e-13; adjP=3.43e-11
Index	UserID	Value	Gene Symbol	Gene Name	EntrezGene	Ensembl
1	HNRNPA1	NA	HNRNPA1	heterogeneous nuclear ribonucleoprotein A1	3178	ENSG00000135486
2	HNRNPAB	NA	HNRNPAB	heterogeneous nuclear ribonucleoprotein A/B	3182	ENSG00000197451
3	ANKRD17	NA	ANKRD17	ankyrin repeat domain 17	26057	ENSG00000132466
4	RBM4B	NA	RBM4B	RNA binding motif protein 4B	83759	ENSG00000173914
5	SNRPE	NA	SNRPE	small nuclear ribonucleoprotein polypeptide E	6635	ENSG00000182004
6	EIF1B	NA	EIF1B	eukaryotic translation initiation factor 1B	10289	ENSG00000114784
7	RBM14	NA	RBM14	RNA binding motif protein 14	10432	ENSG00000239306
8	EIF1	NA	EIF1	eukaryotic translation initiation factor 1	10209	ENSG00000173812
9	HNRNPD	NA	HNRNPD	heterogeneous nuclear ribonucleoprotein D (AU-rich element RNA binding protein 1, 37kDa)	3184	ENSG00000138668
10	TRA2B	NA	TRA2B	transformer 2 beta homolog (Drosophila)	6434	ENSG00000136527
11	TARDBP	NA	TARDBP	TAR DNA binding protein	23435	ENSG00000120948
12	RBPMS	NA	RBPMS	RNA binding protein with multiple splicing	11030	ENSG00000157110
13	CHTOP	NA	CHTOP	chromatin target of PRMT1	26097	ENSG00000160679
14	HNRNPU	NA	HNRNPU	heterogeneous nuclear ribonucleoprotein U (scaffold attachment factor A)	3192	ENSG00000153187
15	ZFP36L2	NA	ZFP36L2	zinc finger protein 36, C3H type-like 2	678	ENSG00000152518
16	HNRNPM	NA	HNRNPM	heterogeneous nuclear ribonucleoprotein M	4670	ENSG00000099783
17	SERBP1	NA	SERBP1	SERPINE1 mRNA binding protein 1	26135	ENSG00000142864
18	SFPQ	NA	SFPQ	splicing factor proline/glutamine-rich	6421	ENSG00000116560
19	RBMS3	NA	RBMS3	RNA binding motif, single stranded interacting protein 3	27303	ENSG00000144642
20	RBM42	NA	RBM42	RNA binding motif protein 42	79171	ENSG00000126254
21	POLR2G	NA	POLR2G	polymerase (RNA) II (DNA directed) polypeptide G	5436	ENSG00000168002
22	CSTF3	NA	CSTF3	cleavage stimulation factor, 3' pre-RNA, subunit 3, 77kDa	1479	ENSG00000176102
23	RBM27	NA	RBM27	RNA binding motif protein 27	54439	ENSG00000091009
24	ILF3	NA	ILF3	interleukin enhancer binding factor 3, 90kDa	3609	ENSG00000129351
25	LSM7	NA	LSM7	LSM7 homolog, U6 small nuclear RNA associated (S. cerevisiae)	51690	ENSG00000130332
26	ATXN1	NA	ATXN1	ataxin 1	6310	ENSG00000124788
27	SNRPA	NA	SNRPA	small nuclear ribonucleoprotein polypeptide A	6626	ENSG00000077312
28	PUF60	NA	PUF60	poly-U binding splicing factor 60KDa	22827	ENSG00000179950
29	TIAL1	NA	TIAL1	TIA1 cytotoxic granule-associated RNA binding protein-like 1	7073	ENSG00000151923
30	CARHSP1	NA	CARHSP1	calcium regulated heat stable protein 1, 24kDa	23589	ENSG00000153048
31	EIF4G1	NA	EIF4G1	eukaryotic translation initiation factor 4 gamma, 1	1981	ENSG00000114867
32	G3BP2	NA	G3BP2	GTPase activating protein (SH3 domain) binding protein 2	9908	ENSG00000138757
33	GSPT1	NA	GSPT1	G1 to S phase transition 1	2935	ENSG00000103342
34	FIP1L1	NA	FIP1L1	FIP1 like 1 (S. cerevisiae)	81608	ENSG00000145216
35	RBM39	NA	RBM39	RNA binding motif protein 39	9584	ENSG00000131051
36	CWC15	NA	CWC15	CWC15 spliceosome-associated protein homolog (S. cerevisiae)	51503	NULL
Database:molecular function Name:nucleic acid binding ID:GO:0003676
C=3295; O=59; E=34.49; R=1.71; rawP=6.32e-06; adjP=0.0002
Index	UserID	Value	Gene Symbol	Gene Name	EntrezGene	Ensembl
1	HNRNPA1	NA	HNRNPA1	heterogeneous nuclear ribonucleoprotein A1	3178	ENSG00000135486
2	HNRNPAB	NA	HNRNPAB	heterogeneous nuclear ribonucleoprotein A/B	3182	ENSG00000197451
3	ANKRD17	NA	ANKRD17	ankyrin repeat domain 17	26057	ENSG00000132466
4	RBM4B	NA	RBM4B	RNA binding motif protein 4B	83759	ENSG00000173914
5	HMGN3	NA	HMGN3	high mobility group nucleosomal binding domain 3	9324	ENSG00000118418
6	SNRPE	NA	SNRPE	small nuclear ribonucleoprotein polypeptide E	6635	ENSG00000182004
7	EIF1B	NA	EIF1B	eukaryotic translation initiation factor 1B	10289	ENSG00000114784
8	RBM14	NA	RBM14	RNA binding motif protein 14	10432	ENSG00000239306
9	EIF1	NA	EIF1	eukaryotic translation initiation factor 1	10209	ENSG00000173812
10	GLYR1	NA	GLYR1	glyoxylate reductase 1 homolog (Arabidopsis)	84656	ENSG00000140632
11	HNRNPD	NA	HNRNPD	heterogeneous nuclear ribonucleoprotein D (AU-rich element RNA binding protein 1, 37kDa)	3184	ENSG00000138668
12	TRA2B	NA	TRA2B	transformer 2 beta homolog (Drosophila)	6434	ENSG00000136527
13	TARDBP	NA	TARDBP	TAR DNA binding protein	23435	ENSG00000120948
14	RBPMS	NA	RBPMS	RNA binding protein with multiple splicing	11030	ENSG00000157110
15	CHTOP	NA	CHTOP	chromatin target of PRMT1	26097	ENSG00000160679
16	HNRNPU	NA	HNRNPU	heterogeneous nuclear ribonucleoprotein U (scaffold attachment factor A)	3192	ENSG00000153187
17	ZFP36L2	NA	ZFP36L2	zinc finger protein 36, C3H type-like 2	678	ENSG00000152518
18	MEIS1	NA	MEIS1	Meis homeobox 1	4211	ENSG00000143995
19	SOX6	NA	SOX6	SRY (sex determining region Y)-box 6	55553	ENSG00000110693
20	HNRNPM	NA	HNRNPM	heterogeneous nuclear ribonucleoprotein M	4670	ENSG00000099783
21	SERBP1	NA	SERBP1	SERPINE1 mRNA binding protein 1	26135	ENSG00000142864
22	SFPQ	NA	SFPQ	splicing factor proline/glutamine-rich	6421	ENSG00000116560
23	TSHZ1	NA	TSHZ1	teashirt zinc finger homeobox 1	10194	ENSG00000179981
24	ZBTB47	NA	ZBTB47	zinc finger and BTB domain containing 47	92999	ENSG00000114853
25	RBMS3	NA	RBMS3	RNA binding motif, single stranded interacting protein 3	27303	ENSG00000144642
26	CXXC5	NA	CXXC5	CXXC finger protein 5	51523	ENSG00000171604
27	POLR2G	NA	POLR2G	polymerase (RNA) II (DNA directed) polypeptide G	5436	ENSG00000168002
28	POLR2L	NA	POLR2L	polymerase (RNA) II (DNA directed) polypeptide L, 7.6kDa	5441	ENSG00000177700
29	RBM42	NA	RBM42	RNA binding motif protein 42	79171	ENSG00000126254
30	ZZZ3	NA	ZZZ3	zinc finger, ZZ-type containing 3	26009	ENSG00000036549
31	RBM27	NA	RBM27	RNA binding motif protein 27	54439	ENSG00000091009
32	CSTF3	NA	CSTF3	cleavage stimulation factor, 3' pre-RNA, subunit 3, 77kDa	1479	ENSG00000176102
33	RC3H2	NA	RC3H2	ring finger and CCCH-type domains 2	54542	ENSG00000056586
[truncated: 1,574 more rows]

## Sheet: red C1.5
model:1W
Module: red
	WEB-based GEne SeT AnaLysis Toolkit
[truncated: 1,312 more rows]

## Sheet: blue C1.6
model:1W
Module: blue
[truncated: 2,238 more rows]

## Sheet: pink C1.7
model:1W
Module:pink
[truncated: 198 more rows]

## Sheet: greenyellow C1.8
model:1W
[truncated: 224 more rows]

[truncated: 3 more sheets: purple C1.9, black C1.10,  magenta C1.11]
