# Supplementary material for: Transcriptional analysis of adipose tissue during development reveals depot-specific responsiveness to maternal dietary supplementation
Source: Sci Rep. 2018 Jun 25;8:9628. doi: 10.1038/s41598-018-27376-3 (PMC6018169; doi:10.1038/s41598-018-27376-3)
Supplement: Supplementary file 7 — Dataset 6 [file 41598_2018_27376_MOESM7_ESM.xlsx]

## Sheet: Greenyellow C2.1
model: 4W
Module: yellowgreen
User data and parameters: User data: textAreaUpload.txt, Organism: hsapiens, Id Type: gene_symbol, Ref Set: entrezgene, Significance Level: Top10, Statistics Test: Hypergeometric, MTC: BH, Minimum: 5
The results for the enriched GO category are listed in this table. For each GO category, the first row lists its sub-root (biological process, molecular function, or cellular component), category name, and corresponding GO ID.
The second row lists the following statistics:
C: the number of reference genes in the category
O: the number of genes in the gene set and also in the category
E: the expected number in the category
R: ratio of enrichment
rawP: p value from hypergeometric test
adjP: p value adjusted by the multiple test adjustment
Finally, genes in the category are listed. For each gene, the table lists the user uploaded ID and value (optional), Entrez ID, Ensembl Gene Stable ID, Gene symbol, and description. Ensembl Gene Stable ID and Entrez Gene ID are linked to the Ensembl and Entrez Gene databases, respectively.
Database:biological process Name:response to chemical stimulus ID:GO:0042221
C=2746; O=19; E=7.13; R=2.66; rawP=1.32e-05; adjP=0.0031
Index	UserID	Value	Gene Symbol	Gene Name	EntrezGene	Ensembl
1	EFNB2	NA	EFNB2	ephrin-B2	1948	ENSG00000125266
2	KCNMA1	NA	KCNMA1	potassium large conductance calcium-activated channel, subfamily M, alpha member 1	3778	ENSG00000156113
3	DNAJB1	NA	DNAJB1	DnaJ (Hsp40) homolog, subfamily B, member 1	3337	ENSG00000132002
4	DPYSL4	NA	DPYSL4	dihydropyrimidinase-like 4	10570	ENSG00000151640
5	RHOB	NA	RHOB	ras homolog family member B	388	ENSG00000143878
6	JUND	NA	JUND	jun D proto-oncogene	3727	ENSG00000130522
7	JUN	NA	JUN	jun proto-oncogene	3725	ENSG00000177606
8	GNRH1	NA	GNRH1	gonadotropin-releasing hormone 1 (luteinizing-releasing hormone)	2796	ENSG00000147437
9	BRCA2	NA	BRCA2	breast cancer 2, early onset	675	ENSG00000139618
10	CYR61	NA	CYR61	cysteine-rich, angiogenic inducer, 61	3491	ENSG00000142871
11	THBS4	NA	THBS4	thrombospondin 4	7060	ENSG00000113296
12	THEM4	NA	THEM4	thioesterase superfamily member 4	117145	ENSG00000159445
13	ACTA1	NA	ACTA1	actin, alpha 1, skeletal muscle	58	ENSG00000143632
14	SRR	NA	SRR	serine racemase	63826	ENSG00000167720
15	PGAM2	NA	PGAM2	phosphoglycerate mutase 2 (muscle)	5224	ENSG00000164708
16	IL1RN	NA	IL1RN	interleukin 1 receptor antagonist	3557	ENSG00000136689
17	HSPB1	NA	HSPB1	heat shock 27kDa protein 1	3315	ENSG00000106211
18	KIT	NA	KIT	v-kit Hardy-Zuckerman 4 feline sarcoma viral oncogene homolog	3815	ENSG00000157404
19	AMOT	NA	AMOT	angiomotin	154796	ENSG00000126016
Database:biological process Name:blood vessel morphogenesis ID:GO:0048514
C=433; O=7; E=1.12; R=6.22; rawP=0.0001; adjP=0.0034
Index	UserID	Value	Gene Symbol	Gene Name	EntrezGene	Ensembl
1	JUN	NA	JUN	jun proto-oncogene	3725	ENSG00000177606
2	EFNB2	NA	EFNB2	ephrin-B2	1948	ENSG00000125266
3	HSPB1	NA	HSPB1	heat shock 27kDa protein 1	3315	ENSG00000106211
4	AMOT	NA	AMOT	angiomotin	154796	ENSG00000126016
5	CYR61	NA	CYR61	cysteine-rich, angiogenic inducer, 61	3491	ENSG00000142871
6	THBS4	NA	THBS4	thrombospondin 4	7060	ENSG00000113296
7	RHOB	NA	RHOB	ras homolog family member B	388	ENSG00000143878
Database:biological process Name:angiogenesis ID:GO:0001525
C=357; O=7; E=0.93; R=7.55; rawP=3.19e-05; adjP=0.0034
Index	UserID	Value	Gene Symbol	Gene Name	EntrezGene	Ensembl
1	JUN	NA	JUN	jun proto-oncogene	3725	ENSG00000177606
2	EFNB2	NA	EFNB2	ephrin-B2	1948	ENSG00000125266
3	HSPB1	NA	HSPB1	heat shock 27kDa protein 1	3315	ENSG00000106211
4	AMOT	NA	AMOT	angiomotin	154796	ENSG00000126016
5	CYR61	NA	CYR61	cysteine-rich, angiogenic inducer, 61	3491	ENSG00000142871
6	THBS4	NA	THBS4	thrombospondin 4	7060	ENSG00000113296
7	RHOB	NA	RHOB	ras homolog family member B	388	ENSG00000143878
Database:biological process Name:response to inorganic substance ID:GO:0010035
C=423; O=7; E=1.10; R=6.37; rawP=9.34e-05; adjP=0.0034
Index	UserID	Value	Gene Symbol	Gene Name	EntrezGene	Ensembl
1	JUN	NA	JUN	jun proto-oncogene	3725	ENSG00000177606
2	PGAM2	NA	PGAM2	phosphoglycerate mutase 2 (muscle)	5224	ENSG00000164708
3	ACTA1	NA	ACTA1	actin, alpha 1, skeletal muscle	58	ENSG00000143632
4	RHOB	NA	RHOB	ras homolog family member B	388	ENSG00000143878
5	KCNMA1	NA	KCNMA1	potassium large conductance calcium-activated channel, subfamily M, alpha member 1	3778	ENSG00000156113
6	SRR	NA	SRR	serine racemase	63826	ENSG00000167720
7	JUND	NA	JUND	jun D proto-oncogene	3727	ENSG00000130522
Database:biological process Name:response to external stimulus ID:GO:0009605
C=1323; O=12; E=3.44; R=3.49; rawP=8.31e-05; adjP=0.0034
Index	UserID	Value	Gene Symbol	Gene Name	EntrezGene	Ensembl
1	JUN	NA	JUN	jun proto-oncogene	3725	ENSG00000177606
2	EFNB2	NA	EFNB2	ephrin-B2	1948	ENSG00000125266
3	BRCA2	NA	BRCA2	breast cancer 2, early onset	675	ENSG00000139618
4	CYR61	NA	CYR61	cysteine-rich, angiogenic inducer, 61	3491	ENSG00000142871
5	THBS4	NA	THBS4	thrombospondin 4	7060	ENSG00000113296
6	ACTA1	NA	ACTA1	actin, alpha 1, skeletal muscle	58	ENSG00000143632
7	SLC7A2	NA	SLC7A2	solute carrier family 7 (cationic amino acid transporter, y+ system), member 2	6542	ENSG00000003989
8	HSPB1	NA	HSPB1	heat shock 27kDa protein 1	3315	ENSG00000106211
9	KIT	NA	KIT	v-kit Hardy-Zuckerman 4 feline sarcoma viral oncogene homolog	3815	ENSG00000157404
10	AMOT	NA	AMOT	angiomotin	154796	ENSG00000126016
11	DPYSL4	NA	DPYSL4	dihydropyrimidinase-like 4	10570	ENSG00000151640
12	RHOB	NA	RHOB	ras homolog family member B	388	ENSG00000143878
Database:biological process Name:chemotaxis ID:GO:0006935
C=595; O=8; E=1.55; R=5.18; rawP=0.0001; adjP=0.0034
Index	UserID	Value	Gene Symbol	Gene Name	EntrezGene	Ensembl
1	EFNB2	NA	EFNB2	ephrin-B2	1948	ENSG00000125266
2	CYR61	NA	CYR61	cysteine-rich, angiogenic inducer, 61	3491	ENSG00000142871
3	THBS4	NA	THBS4	thrombospondin 4	7060	ENSG00000113296
4	KIT	NA	KIT	v-kit Hardy-Zuckerman 4 feline sarcoma viral oncogene homolog	3815	ENSG00000157404
5	AMOT	NA	AMOT	angiomotin	154796	ENSG00000126016
6	DPYSL4	NA	DPYSL4	dihydropyrimidinase-like 4	10570	ENSG00000151640
7	HSPB1	NA	HSPB1	heat shock 27kDa protein 1	3315	ENSG00000106211
8	RHOB	NA	RHOB	ras homolog family member B	388	ENSG00000143878
Database:biological process Name:taxis ID:GO:0042330
C=595; O=8; E=1.55; R=5.18; rawP=0.0001; adjP=0.0034
Index	UserID	Value	Gene Symbol	Gene Name	EntrezGene	Ensembl
1	EFNB2	NA	EFNB2	ephrin-B2	1948	ENSG00000125266
2	CYR61	NA	CYR61	cysteine-rich, angiogenic inducer, 61	3491	ENSG00000142871
3	THBS4	NA	THBS4	thrombospondin 4	7060	ENSG00000113296
4	KIT	NA	KIT	v-kit Hardy-Zuckerman 4 feline sarcoma viral oncogene homolog	3815	ENSG00000157404
5	AMOT	NA	AMOT	angiomotin	154796	ENSG00000126016
6	DPYSL4	NA	DPYSL4	dihydropyrimidinase-like 4	10570	ENSG00000151640
7	HSPB1	NA	HSPB1	heat shock 27kDa protein 1	3315	ENSG00000106211
8	RHOB	NA	RHOB	ras homolog family member B	388	ENSG00000143878
Database:biological process Name:regulation of developmental process ID:GO:0050793
C=1436; O=12; E=3.73; R=3.22; rawP=0.0002; adjP=0.0052
Index	UserID	Value	Gene Symbol	Gene Name	EntrezGene	Ensembl
1	JUN	NA	JUN	jun proto-oncogene	3725	ENSG00000177606
2	EFNB2	NA	EFNB2	ephrin-B2	1948	ENSG00000125266
3	BRCA2	NA	BRCA2	breast cancer 2, early onset	675	ENSG00000139618
4	CYR61	NA	CYR61	cysteine-rich, angiogenic inducer, 61	3491	ENSG00000142871
5	THBS4	NA	THBS4	thrombospondin 4	7060	ENSG00000113296
6	FMNL1	NA	FMNL1	formin-like 1	752	ENSG00000184922
7	XRCC2	NA	XRCC2	X-ray repair complementing defective repair in Chinese hamster cells 2	7516	ENSG00000196584
8	IL1RN	NA	IL1RN	interleukin 1 receptor antagonist	3557	ENSG00000136689
9	AMOT	NA	AMOT	angiomotin	154796	ENSG00000126016
10	KIT	NA	KIT	v-kit Hardy-Zuckerman 4 feline sarcoma viral oncogene homolog	3815	ENSG00000157404
11	RHOB	NA	RHOB	ras homolog family member B	388	ENSG00000143878
12	JUND	NA	JUND	jun D proto-oncogene	3727	ENSG00000130522
Database:biological process Name:blood vessel development ID:GO:0001568
C=492; O=7; E=1.28; R=5.48; rawP=0.0002; adjP=0.0052
Index	UserID	Value	Gene Symbol	Gene Name	EntrezGene	Ensembl
1	JUN	NA	JUN	jun proto-oncogene	3725	ENSG00000177606
2	EFNB2	NA	EFNB2	ephrin-B2	1948	ENSG00000125266
3	HSPB1	NA	HSPB1	heat shock 27kDa protein 1	3315	ENSG00000106211
4	AMOT	NA	AMOT	angiomotin	154796	ENSG00000126016
5	CYR61	NA	CYR61	cysteine-rich, angiogenic inducer, 61	3491	ENSG00000142871
6	THBS4	NA	THBS4	thrombospondin 4	7060	ENSG00000113296
7	RHOB	NA	RHOB	ras homolog family member B	388	ENSG00000143878
Database:biological process Name:vasculature development ID:GO:0001944
C=517; O=7; E=1.34; R=5.21; rawP=0.0003; adjP=0.0071
Index	UserID	Value	Gene Symbol	Gene Name	EntrezGene	Ensembl
1	JUN	NA	JUN	jun proto-oncogene	3725	ENSG00000177606
2	EFNB2	NA	EFNB2	ephrin-B2	1948	ENSG00000125266
3	HSPB1	NA	HSPB1	heat shock 27kDa protein 1	3315	ENSG00000106211
4	AMOT	NA	AMOT	angiomotin	154796	ENSG00000126016
5	CYR61	NA	CYR61	cysteine-rich, angiogenic inducer, 61	3491	ENSG00000142871
6	THBS4	NA	THBS4	thrombospondin 4	7060	ENSG00000113296
7	RHOB	NA	RHOB	ras homolog family member B	388	ENSG00000143878

## Sheet: Brown C2.2
model: 4W
Module: brown
User data and parameters: User data: textAreaUpload.txt, Organism: hsapiens, Id Type: gene_symbol, Ref Set: entrezgene, Significance Level: Top10, Statistics Test: Hypergeometric, MTC: BH, Minimum: 5
The results for the enriched GO category are listed in this table. For each GO category, the first row lists its sub-root (biological process, molecular function, or cellular component), category name, and corresponding GO ID.
The second row lists the following statistics:
C: the number of reference genes in the category
O: the number of genes in the gene set and also in the category
E: the expected number in the category
R: ratio of enrichment
rawP: p value from hypergeometric test
adjP: p value adjusted by the multiple test adjustment
Finally, genes in the category are listed. For each gene, the table lists the user uploaded ID and value (optional), Entrez ID, Ensembl Gene Stable ID, Gene symbol, and description. Ensembl Gene Stable ID and Entrez Gene ID are linked to the Ensembl and Entrez Gene databases, respectively.
Database:biological process Name:cardiac muscle tissue development ID:GO:0048738
C=130; O=18; E=2.08; R=8.66; rawP=2.55e-12; adjP=1.98e-09
Index	UserID	Value	Gene Symbol	Gene Name	EntrezGene	Ensembl
1	RARB	NA	RARB	retinoic acid receptor, beta	5915	ENSG00000077092
2	TNNC1	NA	TNNC1	troponin C type 1 (slow)	7134	ENSG00000114854
3	MYH7	NA	MYH7	myosin, heavy chain 7, cardiac muscle, beta	4625	ENSG00000092054
4	TTN	NA	TTN	titin	7273	ENSG00000155657
5	NDUFV2	NA	NDUFV2	NADH dehydrogenase (ubiquinone) flavoprotein 2, 24kDa	4729	ENSG00000178127
6	TNNI3	NA	TNNI3	troponin I type 3 (cardiac)	7137	ENSG00000129991
7	ACTC1	NA	ACTC1	actin, alpha, cardiac muscle 1	70	ENSG00000159251
8	FOXC1	NA	FOXC1	forkhead box C1	2296	ENSG00000054598
9	FOXC2	NA	FOXC2	forkhead box C2 (MFH-1, mesenchyme forkhead 1)	2303	ENSG00000176692
10	PLN	NA	PLN	phospholamban	5350	ENSG00000198523
11	NEBL	NA	NEBL	nebulette	10529	ENSG00000078114
12	OBSL1	NA	OBSL1	obscurin-like 1	23363	ENSG00000124006
13	ITGB1	NA	ITGB1	integrin, beta 1 (fibronectin receptor, beta polypeptide, antigen CD29 includes MDF2, MSK12)	3688	ENSG00000150093
14	TNNT2	NA	TNNT2	troponin T type 2 (cardiac)	7139	ENSG00000118194
15	MYH6	NA	MYH6	myosin, heavy chain 6, cardiac muscle, alpha	4624	ENSG00000197616
16	TPM1	NA	TPM1	tropomyosin 1 (alpha)	7168	ENSG00000140416
17	MEF2C	NA	MEF2C	myocyte enhancer factor 2C	4208	ENSG00000081189
18	EGLN1	NA	EGLN1	egl nine homolog 1 (C. elegans)	54583	ENSG00000135766
Database:biological process Name:cellular respiration ID:GO:0045333
C=159; O=18; E=2.54; R=7.08; rawP=8.02e-11; adjP=3.11e-08
Index	UserID	Value	Gene Symbol	Gene Name	EntrezGene	Ensembl
1	ATP5G1	NA	ATP5G1	ATP synthase, H+ transporting, mitochondrial Fo complex, subunit C1 (subunit 9)	516	ENSG00000159199
2	NDUFV2	NA	NDUFV2	NADH dehydrogenase (ubiquinone) flavoprotein 2, 24kDa	4729	ENSG00000178127
3	CISD1	NA	CISD1	CDGSH iron sulfur domain 1	55847	ENSG00000122873
4	UQCRB	NA	UQCRB	ubiquinol-cytochrome c reductase binding protein	7381	ENSG00000156467
5	UQCRC1	NA	UQCRC1	ubiquinol-cytochrome c reductase core protein I	7384	ENSG00000010256
6	IDH2	NA	IDH2	isocitrate dehydrogenase 2 (NADP+), mitochondrial	3418	ENSG00000182054
7	COX4I1	NA	COX4I1	cytochrome c oxidase subunit IV isoform 1	1327	ENSG00000131143
8	ATP5B	NA	ATP5B	ATP synthase, H+ transporting, mitochondrial F1 complex, beta polypeptide	506	ENSG00000110955
9	SNCA	NA	SNCA	synuclein, alpha (non A4 component of amyloid precursor)	6622	ENSG00000145335
10	NNT	NA	NNT	nicotinamide nucleotide transhydrogenase	23530	ENSG00000112992
11	UQCRC2	NA	UQCRC2	ubiquinol-cytochrome c reductase core protein II	7385	ENSG00000140740
12	COX5A	NA	COX5A	cytochrome c oxidase subunit Va	9377	ENSG00000178741
13	MDH1	NA	MDH1	malate dehydrogenase 1, NAD (soluble)	4190	ENSG00000014641
14	IDH3B	NA	IDH3B	isocitrate dehydrogenase 3 (NAD+) beta	3420	ENSG00000101365
15	PPARGC1A	NA	PPARGC1A	peroxisome proliferator-activated receptor gamma, coactivator 1 alpha	10891	ENSG00000109819
16	NDUFA12	NA	NDUFA12	NADH dehydrogenase (ubiquinone) 1 alpha subcomplex, 12	55967	ENSG00000184752
17	NDUFA3	NA	NDUFA3	NADH dehydrogenase (ubiquinone) 1 alpha subcomplex, 3, 9kDa	4696	ENSG00000170906
18	NDUFS2	NA	NDUFS2	NADH dehydrogenase (ubiquinone) Fe-S protein 2, 49kDa (NADH-coenzyme Q reductase)	4720	ENSG00000158864
Database:biological process Name:muscle system process ID:GO:0003012
C=283; O=23; E=4.53; R=5.08; rawP=1.63e-10; adjP=4.21e-08
Index	UserID	Value	Gene Symbol	Gene Name	EntrezGene	Ensembl
1	TNNC1	NA	TNNC1	troponin C type 1 (slow)	7134	ENSG00000114854
2	SLMAP	NA	SLMAP	sarcolemma associated protein	7871	ENSG00000163681
3	MYH7	NA	MYH7	myosin, heavy chain 7, cardiac muscle, beta	4625	ENSG00000092054
4	TTN	NA	TTN	titin	7273	ENSG00000155657
5	TNNI3	NA	TNNI3	troponin I type 3 (cardiac)	7137	ENSG00000129991
6	ACTC1	NA	ACTC1	actin, alpha, cardiac muscle 1	70	ENSG00000159251
7	DMD	NA	DMD	dystrophin	1756	ENSG00000198947
8	CRYAB	NA	CRYAB	crystallin, alpha B	1410	ENSG00000109846
9	LMCD1	NA	LMCD1	LIM and cysteine-rich domains 1	29995	ENSG00000071282
10	CKMT2	NA	CKMT2	creatine kinase, mitochondrial 2 (sarcomeric)	1160	ENSG00000131730
11	ACTN2	NA	ACTN2	actinin, alpha 2	88	ENSG00000077522
12	KCNH2	NA	KCNH2	potassium voltage-gated channel, subfamily H (eag-related), member 2	3757	ENSG00000055118
13	EDNRA	NA	EDNRA	endothelin receptor type A	1909	ENSG00000151617
14	CAMK2D	NA	CAMK2D	calcium/calmodulin-dependent protein kinase II delta	817	ENSG00000145349
15	CAMK2B	NA	CAMK2B	calcium/calmodulin-dependent protein kinase II beta	816	ENSG00000058404
16	FKBP1B	NA	FKBP1B	FK506 binding protein 1B, 12.6 kDa	2281	ENSG00000119782
17	FXYD1	NA	FXYD1	FXYD domain containing ion transport regulator 1	5348	ENSG00000221857
18	SMTN	NA	SMTN	smoothelin	6525	ENSG00000183963
19	TNNT2	NA	TNNT2	troponin T type 2 (cardiac)	7139	ENSG00000118194
20	MYH6	NA	MYH6	myosin, heavy chain 6, cardiac muscle, alpha	4624	ENSG00000197616
21	PDE4D	NA	PDE4D	phosphodiesterase 4D, cAMP-specific	5144	ENSG00000113448
22	TPM1	NA	TPM1	tropomyosin 1 (alpha)	7168	ENSG00000140416
23	VCL	NA	VCL	vinculin	7414	ENSG00000035403
Database:biological process Name:actin-myosin filament sliding ID:GO:0033275
C=39; O=10; E=0.62; R=16.03; rawP=3.83e-10; adjP=5.94e-08
Index	UserID	Value	Gene Symbol	Gene Name	EntrezGene	Ensembl
1	TNNC1	NA	TNNC1	troponin C type 1 (slow)	7134	ENSG00000114854
2	MYH7	NA	MYH7	myosin, heavy chain 7, cardiac muscle, beta	4625	ENSG00000092054
3	TTN	NA	TTN	titin	7273	ENSG00000155657
4	TNNI3	NA	TNNI3	troponin I type 3 (cardiac)	7137	ENSG00000129991
5	ACTC1	NA	ACTC1	actin, alpha, cardiac muscle 1	70	ENSG00000159251
6	DMD	NA	DMD	dystrophin	1756	ENSG00000198947
7	TNNT2	NA	TNNT2	troponin T type 2 (cardiac)	7139	ENSG00000118194
8	ACTN2	NA	ACTN2	actinin, alpha 2	88	ENSG00000077522
9	MYH6	NA	MYH6	myosin, heavy chain 6, cardiac muscle, alpha	4624	ENSG00000197616
10	TPM1	NA	TPM1	tropomyosin 1 (alpha)	7168	ENSG00000140416
Database:biological process Name:muscle filament sliding ID:GO:0030049
C=39; O=10; E=0.62; R=16.03; rawP=3.83e-10; adjP=5.94e-08
Index	UserID	Value	Gene Symbol	Gene Name	EntrezGene	Ensembl
1	TNNC1	NA	TNNC1	troponin C type 1 (slow)	7134	ENSG00000114854
2	MYH7	NA	MYH7	myosin, heavy chain 7, cardiac muscle, beta	4625	ENSG00000092054
3	TTN	NA	TTN	titin	7273	ENSG00000155657
4	TNNI3	NA	TNNI3	troponin I type 3 (cardiac)	7137	ENSG00000129991
5	ACTC1	NA	ACTC1	actin, alpha, cardiac muscle 1	70	ENSG00000159251
6	DMD	NA	DMD	dystrophin	1756	ENSG00000198947
7	TNNT2	NA	TNNT2	troponin T type 2 (cardiac)	7139	ENSG00000118194
8	ACTN2	NA	ACTN2	actinin, alpha 2	88	ENSG00000077522
9	MYH6	NA	MYH6	myosin, heavy chain 6, cardiac muscle, alpha	4624	ENSG00000197616
10	TPM1	NA	TPM1	tropomyosin 1 (alpha)	7168	ENSG00000140416
Database:biological process Name:muscle contraction ID:GO:0006936
C=254; O=21; E=4.06; R=5.17; rawP=7.73e-10; adjP=8.56e-08
Index	UserID	Value	Gene Symbol	Gene Name	EntrezGene	Ensembl
1	TNNC1	NA	TNNC1	troponin C type 1 (slow)	7134	ENSG00000114854
2	SLMAP	NA	SLMAP	sarcolemma associated protein	7871	ENSG00000163681
3	MYH7	NA	MYH7	myosin, heavy chain 7, cardiac muscle, beta	4625	ENSG00000092054
4	TTN	NA	TTN	titin	7273	ENSG00000155657
5	TNNI3	NA	TNNI3	troponin I type 3 (cardiac)	7137	ENSG00000129991
6	ACTC1	NA	ACTC1	actin, alpha, cardiac muscle 1	70	ENSG00000159251
7	DMD	NA	DMD	dystrophin	1756	ENSG00000198947
8	CRYAB	NA	CRYAB	crystallin, alpha B	1410	ENSG00000109846
9	CKMT2	NA	CKMT2	creatine kinase, mitochondrial 2 (sarcomeric)	1160	ENSG00000131730
10	ACTN2	NA	ACTN2	actinin, alpha 2	88	ENSG00000077522
11	KCNH2	NA	KCNH2	potassium voltage-gated channel, subfamily H (eag-related), member 2	3757	ENSG00000055118
12	EDNRA	NA	EDNRA	endothelin receptor type A	1909	ENSG00000151617
13	CAMK2D	NA	CAMK2D	calcium/calmodulin-dependent protein kinase II delta	817	ENSG00000145349
14	FKBP1B	NA	FKBP1B	FK506 binding protein 1B, 12.6 kDa	2281	ENSG00000119782
15	FXYD1	NA	FXYD1	FXYD domain containing ion transport regulator 1	5348	ENSG00000221857
16	SMTN	NA	SMTN	smoothelin	6525	ENSG00000183963
17	TNNT2	NA	TNNT2	troponin T type 2 (cardiac)	7139	ENSG00000118194
18	MYH6	NA	MYH6	myosin, heavy chain 6, cardiac muscle, alpha	4624	ENSG00000197616
19	PDE4D	NA	PDE4D	phosphodiesterase 4D, cAMP-specific	5144	ENSG00000113448
20	TPM1	NA	TPM1	tropomyosin 1 (alpha)	7168	ENSG00000140416
21	VCL	NA	VCL	vinculin	7414	ENSG00000035403
Database:biological process Name:cardiac muscle tissue morphogenesis ID:GO:0055008
C=54; O=11; E=0.86; R=12.74; rawP=7.24e-10; adjP=8.56e-08
Index	UserID	Value	Gene Symbol	Gene Name	EntrezGene	Ensembl
1	TNNC1	NA	TNNC1	troponin C type 1 (slow)	7134	ENSG00000114854
2	MYH7	NA	MYH7	myosin, heavy chain 7, cardiac muscle, beta	4625	ENSG00000092054
3	TTN	NA	TTN	titin	7273	ENSG00000155657
4	TNNI3	NA	TNNI3	troponin I type 3 (cardiac)	7137	ENSG00000129991
5	ACTC1	NA	ACTC1	actin, alpha, cardiac muscle 1	70	ENSG00000159251
6	TNNT2	NA	TNNT2	troponin T type 2 (cardiac)	7139	ENSG00000118194
7	MYH6	NA	MYH6	myosin, heavy chain 6, cardiac muscle, alpha	4624	ENSG00000197616
8	TPM1	NA	TPM1	tropomyosin 1 (alpha)	7168	ENSG00000140416
9	FOXC1	NA	FOXC1	forkhead box C1	2296	ENSG00000054598
10	EGLN1	NA	EGLN1	egl nine homolog 1 (C. elegans)	54583	ENSG00000135766
11	FOXC2	NA	FOXC2	forkhead box C2 (MFH-1, mesenchyme forkhead 1)	2303	ENSG00000176692
Database:biological process Name:muscle tissue morphogenesis ID:GO:0060415
C=59; O=11; E=0.94; R=11.66; rawP=1.97e-09; adjP=1.91e-07
Index	UserID	Value	Gene Symbol	Gene Name	EntrezGene	Ensembl
1	TNNC1	NA	TNNC1	troponin C type 1 (slow)	7134	ENSG00000114854
2	MYH7	NA	MYH7	myosin, heavy chain 7, cardiac muscle, beta	4625	ENSG00000092054
3	TTN	NA	TTN	titin	7273	ENSG00000155657
4	TNNI3	NA	TNNI3	troponin I type 3 (cardiac)	7137	ENSG00000129991
5	ACTC1	NA	ACTC1	actin, alpha, cardiac muscle 1	70	ENSG00000159251
6	TNNT2	NA	TNNT2	troponin T type 2 (cardiac)	7139	ENSG00000118194
7	MYH6	NA	MYH6	myosin, heavy chain 6, cardiac muscle, alpha	4624	ENSG00000197616
8	TPM1	NA	TPM1	tropomyosin 1 (alpha)	7168	ENSG00000140416
9	FOXC1	NA	FOXC1	forkhead box C1	2296	ENSG00000054598
10	EGLN1	NA	EGLN1	egl nine homolog 1 (C. elegans)	54583	ENSG00000135766
11	FOXC2	NA	FOXC2	forkhead box C2 (MFH-1, mesenchyme forkhead 1)	2303	ENSG00000176692
Database:biological process Name:striated muscle tissue development ID:GO:0014706
C=299; O=22; E=4.78; R=4.60; rawP=2.70e-09; adjP=2.32e-07
Index	UserID	Value	Gene Symbol	Gene Name	EntrezGene	Ensembl
1	RARB	NA	RARB	retinoic acid receptor, beta	5915	ENSG00000077092
2	TNNC1	NA	TNNC1	troponin C type 1 (slow)	7134	ENSG00000114854
3	MYH7	NA	MYH7	myosin, heavy chain 7, cardiac muscle, beta	4625	ENSG00000092054
4	TTN	NA	TTN	titin	7273	ENSG00000155657
5	NDUFV2	NA	NDUFV2	NADH dehydrogenase (ubiquinone) flavoprotein 2, 24kDa	4729	ENSG00000178127
6	TNNI3	NA	TNNI3	troponin I type 3 (cardiac)	7137	ENSG00000129991
7	ACTC1	NA	ACTC1	actin, alpha, cardiac muscle 1	70	ENSG00000159251
8	DMD	NA	DMD	dystrophin	1756	ENSG00000198947
9	RBM24	NA	RBM24	RNA binding motif protein 24	221662	ENSG00000112183
10	LUC7L	NA	LUC7L	LUC7-like (S. cerevisiae)	55692	ENSG00000007392
11	FOXC1	NA	FOXC1	forkhead box C1	2296	ENSG00000054598
12	FOXC2	NA	FOXC2	forkhead box C2 (MFH-1, mesenchyme forkhead 1)	2303	ENSG00000176692
13	PLN	NA	PLN	phospholamban	5350	ENSG00000198523
14	NEBL	NA	NEBL	nebulette	10529	ENSG00000078114
15	OBSL1	NA	OBSL1	obscurin-like 1	23363	ENSG00000124006
16	ITGB1	NA	ITGB1	integrin, beta 1 (fibronectin receptor, beta polypeptide, antigen CD29 includes MDF2, MSK12)	3688	ENSG00000150093
17	TNNT2	NA	TNNT2	troponin T type 2 (cardiac)	7139	ENSG00000118194
18	MYH6	NA	MYH6	myosin, heavy chain 6, cardiac muscle, alpha	4624	ENSG00000197616
19	TPM1	NA	TPM1	tropomyosin 1 (alpha)	7168	ENSG00000140416
20	NMRK2	NA	NMRK2	nicotinamide riboside kinase 2	27231	ENSG00000077009
21	MEF2C	NA	MEF2C	myocyte enhancer factor 2C	4208	ENSG00000081189
22	EGLN1	NA	EGLN1	egl nine homolog 1 (C. elegans)	54583	ENSG00000135766
Database:biological process Name:energy derivation by oxidation of organic compounds ID:GO:0015980
C=329; O=23; E=5.26; R=4.37; rawP=3.10e-09; adjP=2.40e-07
Index	UserID	Value	Gene Symbol	Gene Name	EntrezGene	Ensembl
1	ATP5G1	NA	ATP5G1	ATP synthase, H+ transporting, mitochondrial Fo complex, subunit C1 (subunit 9)	516	ENSG00000159199
2	NDUFV2	NA	NDUFV2	NADH dehydrogenase (ubiquinone) flavoprotein 2, 24kDa	4729	ENSG00000178127
3	CISD1	NA	CISD1	CDGSH iron sulfur domain 1	55847	ENSG00000122873
4	UQCRB	NA	UQCRB	ubiquinol-cytochrome c reductase binding protein	7381	ENSG00000156467
5	PGM5	NA	PGM5	phosphoglucomutase 5	5239	ENSG00000154330
6	UQCRC1	NA	UQCRC1	ubiquinol-cytochrome c reductase core protein I	7384	ENSG00000010256
7	IDH2	NA	IDH2	isocitrate dehydrogenase 2 (NADP+), mitochondrial	3418	ENSG00000182054
8	COX4I1	NA	COX4I1	cytochrome c oxidase subunit IV isoform 1	1327	ENSG00000131143
9	ATP5B	NA	ATP5B	ATP synthase, H+ transporting, mitochondrial F1 complex, beta polypeptide	506	ENSG00000110955
10	SNCA	NA	SNCA	synuclein, alpha (non A4 component of amyloid precursor)	6622	ENSG00000145335
11	SLC25A4	NA	SLC25A4	solute carrier family 25 (mitochondrial carrier; adenine nucleotide translocator), member 4	291	ENSG00000151729
12	NNT	NA	NNT	nicotinamide nucleotide transhydrogenase	23530	ENSG00000112992
13	UQCRC2	NA	UQCRC2	ubiquinol-cytochrome c reductase core protein II	7385	ENSG00000140740
14	COX5A	NA	COX5A	cytochrome c oxidase subunit Va	9377	ENSG00000178741
15	MDH1	NA	MDH1	malate dehydrogenase 1, NAD (soluble)	4190	ENSG00000014641
16	IDH3B	NA	IDH3B	isocitrate dehydrogenase 3 (NAD+) beta	3420	ENSG00000101365
17	PPARGC1A	NA	PPARGC1A	peroxisome proliferator-activated receptor gamma, coactivator 1 alpha	10891	ENSG00000109819
18	NDUFA3	NA	NDUFA3	NADH dehydrogenase (ubiquinone) 1 alpha subcomplex, 3, 9kDa	4696	ENSG00000170906
19	ACADVL	NA	ACADVL	acyl-CoA dehydrogenase, very long chain	37	ENSG00000072778
20	NDUFA12	NA	NDUFA12	NADH dehydrogenase (ubiquinone) 1 alpha subcomplex, 12	55967	ENSG00000184752
21	NDUFS2	NA	NDUFS2	NADH dehydrogenase (ubiquinone) Fe-S protein 2, 49kDa (NADH-coenzyme Q reductase)	4720	ENSG00000158864
22	PRKACB	NA	PRKACB	protein kinase, cAMP-dependent, catalytic, beta	5567	ENSG00000142875
23	DYRK2	NA	DYRK2	dual-specificity tyrosine-(Y)-phosphorylation regulated kinase 2	8445	ENSG00000127334
Database:molecular function Name:cytoskeletal protein binding ID:GO:0008092
C=638; O=38; E=9.85; R=3.86; rawP=6.67e-13; adjP=8.67e-11
Index	UserID	Value	Gene Symbol	Gene Name	EntrezGene	Ensembl
1	TNNC1	NA	TNNC1	troponin C type 1 (slow)	7134	ENSG00000114854
2	TTN	NA	TTN	titin	7273	ENSG00000155657
3	ARPC5L	NA	ARPC5L	actin related protein 2/3 complex, subunit 5-like	81873	ENSG00000136950
4	TNNI3	NA	TNNI3	troponin I type 3 (cardiac)	7137	ENSG00000129991
5	ACTC1	NA	ACTC1	actin, alpha, cardiac muscle 1	70	ENSG00000159251
6	DMD	NA	DMD	dystrophin	1756	ENSG00000198947
7	FGF13	NA	FGF13	fibroblast growth factor 13	2258	ENSG00000129682
8	CRYAB	NA	CRYAB	crystallin, alpha B	1410	ENSG00000109846
9	ANK3	NA	ANK3	ankyrin 3, node of Ranvier (ankyrin G)	288	ENSG00000151150
10	ACTN2	NA	ACTN2	actinin, alpha 2	88	ENSG00000077522
11	PPP1R9A	NA	PPP1R9A	protein phosphatase 1, regulatory subunit 9A	55607	ENSG00000158528
12	NRAP	NA	NRAP	nebulin-related anchoring protein	4892	ENSG00000197893
13	EPB41L3	NA	EPB41L3	erythrocyte membrane protein band 4.1-like 3	23136	ENSG00000082397
14	ANK1	NA	ANK1	ankyrin 1, erythrocytic	286	ENSG00000029534
15	LMOD2	NA	LMOD2	leiomodin 2 (cardiac)	442721	ENSG00000170807
16	NEBL	NA	NEBL	nebulette	10529	ENSG00000078114
17	OBSL1	NA	OBSL1	obscurin-like 1	23363	ENSG00000124006
18	SMTN	NA	SMTN	smoothelin	6525	ENSG00000183963
19	LIMCH1	NA	LIMCH1	LIM and calponin homology domains 1	22998	ENSG00000064042
20	VCL	NA	VCL	vinculin	7414	ENSG00000035403
21	FLNC	NA	FLNC	filamin C, gamma	2318	ENSG00000128591
22	MYH7	NA	MYH7	myosin, heavy chain 7, cardiac muscle, beta	4625	ENSG00000092054
23	DSTN	NA	DSTN	destrin (actin depolymerizing factor)	11034	ENSG00000125868
24	FEZ1	NA	FEZ1	fasciculation and elongation protein zeta 1 (zygin I)	9638	ENSG00000149557
25	MARCKSL1	NA	MARCKSL1	MARCKS-like 1	65108	ENSG00000175130
26	SORBS2	NA	SORBS2	sorbin and SH3 domain containing 2	8470	ENSG00000154556
27	TRIM63	NA	TRIM63	tripartite motif containing 63, E3 ubiquitin protein ligase	84676	ENSG00000158022
28	DAG1	NA	DAG1	dystroglycan 1 (dystrophin-associated glycoprotein 1)	1605	ENSG00000173402
29	CFL2	NA	CFL2	cofilin 2 (muscle)	1073	ENSG00000165410
30	MAPK8IP2	NA	MAPK8IP2	mitogen-activated protein kinase 8 interacting protein 2	23542	ENSG00000008735
31	SNCA	NA	SNCA	synuclein, alpha (non A4 component of amyloid precursor)	6622	ENSG00000145335
32	MAP2	NA	MAP2	microtubule-associated protein 2	4133	ENSG00000078018
33	CAMK2B	NA	CAMK2B	calcium/calmodulin-dependent protein kinase II beta	816	ENSG00000058404
34	ITGB1	NA	ITGB1	integrin, beta 1 (fibronectin receptor, beta polypeptide, antigen CD29 includes MDF2, MSK12)	3688	ENSG00000150093
35	TNNT2	NA	TNNT2	troponin T type 2 (cardiac)	7139	ENSG00000118194
36	MYH6	NA	MYH6	myosin, heavy chain 6, cardiac muscle, alpha	4624	ENSG00000197616
37	TPM1	NA	TPM1	tropomyosin 1 (alpha)	7168	ENSG00000140416
38	PDLIM5	NA	PDLIM5	PDZ and LIM domain 5	10611	ENSG00000163110
Database:molecular function Name:actin binding ID:GO:0003779
C=356; O=26; E=5.50; R=4.73; rawP=4.94e-11; adjP=3.21e-09
Index	UserID	Value	Gene Symbol	Gene Name	EntrezGene	Ensembl
1	TNNC1	NA	TNNC1	troponin C type 1 (slow)	7134	ENSG00000114854
2	FLNC	NA	FLNC	filamin C, gamma	2318	ENSG00000128591
3	MYH7	NA	MYH7	myosin, heavy chain 7, cardiac muscle, beta	4625	ENSG00000092054
4	TTN	NA	TTN	titin	7273	ENSG00000155657
5	ARPC5L	NA	ARPC5L	actin related protein 2/3 complex, subunit 5-like	81873	ENSG00000136950
6	TNNI3	NA	TNNI3	troponin I type 3 (cardiac)	7137	ENSG00000129991
7	DMD	NA	DMD	dystrophin	1756	ENSG00000198947
8	DSTN	NA	DSTN	destrin (actin depolymerizing factor)	11034	ENSG00000125868
9	MARCKSL1	NA	MARCKSL1	MARCKS-like 1	65108	ENSG00000175130
10	ACTN2	NA	ACTN2	actinin, alpha 2	88	ENSG00000077522
11	DAG1	NA	DAG1	dystroglycan 1 (dystrophin-associated glycoprotein 1)	1605	ENSG00000173402
12	PPP1R9A	NA	PPP1R9A	protein phosphatase 1, regulatory subunit 9A	55607	ENSG00000158528
13	CFL2	NA	CFL2	cofilin 2 (muscle)	1073	ENSG00000165410
14	NRAP	NA	NRAP	nebulin-related anchoring protein	4892	ENSG00000197893
15	EPB41L3	NA	EPB41L3	erythrocyte membrane protein band 4.1-like 3	23136	ENSG00000082397
16	LMOD2	NA	LMOD2	leiomodin 2 (cardiac)	442721	ENSG00000170807
17	NEBL	NA	NEBL	nebulette	10529	ENSG00000078114
18	CAMK2B	NA	CAMK2B	calcium/calmodulin-dependent protein kinase II beta	816	ENSG00000058404
19	ITGB1	NA	ITGB1	integrin, beta 1 (fibronectin receptor, beta polypeptide, antigen CD29 includes MDF2, MSK12)	3688	ENSG00000150093
20	SMTN	NA	SMTN	smoothelin	6525	ENSG00000183963
21	LIMCH1	NA	LIMCH1	LIM and calponin homology domains 1	22998	ENSG00000064042
22	TNNT2	NA	TNNT2	troponin T type 2 (cardiac)	7139	ENSG00000118194
23	MYH6	NA	MYH6	myosin, heavy chain 6, cardiac muscle, alpha	4624	ENSG00000197616
24	TPM1	NA	TPM1	tropomyosin 1 (alpha)	7168	ENSG00000140416
25	VCL	NA	VCL	vinculin	7414	ENSG00000035403
26	PDLIM5	NA	PDLIM5	PDZ and LIM domain 5	10611	ENSG00000163110
Database:molecular function Name:structural constituent of muscle ID:GO:0008307
C=46; O=10; E=0.71; R=14.08; rawP=1.60e-09; adjP=6.93e-08
Index	UserID	Value	Gene Symbol	Gene Name	EntrezGene	Ensembl
1	MYH7	NA	MYH7	myosin, heavy chain 7, cardiac muscle, beta	4625	ENSG00000092054
2	TTN	NA	TTN	titin	7273	ENSG00000155657
3	NEBL	NA	NEBL	nebulette	10529	ENSG00000078114
4	DMD	NA	DMD	dystrophin	1756	ENSG00000198947
5	SMTN	NA	SMTN	smoothelin	6525	ENSG00000183963
6	ACTN2	NA	ACTN2	actinin, alpha 2	88	ENSG00000077522
7	MYH6	NA	MYH6	myosin, heavy chain 6, cardiac muscle, alpha	4624	ENSG00000197616
8	TPM1	NA	TPM1	tropomyosin 1 (alpha)	7168	ENSG00000140416
9	SORBS2	NA	SORBS2	sorbin and SH3 domain containing 2	8470	ENSG00000154556
10	DAG1	NA	DAG1	dystroglycan 1 (dystrophin-associated glycoprotein 1)	1605	ENSG00000173402
Database:molecular function Name:protein binding ID:GO:0005515
C=7337; O=147; E=113.29; R=1.30; rawP=6.14e-06; adjP=0.0002
Index	UserID	Value	Gene Symbol	Gene Name	EntrezGene	Ensembl
1	SLMAP	NA	SLMAP	sarcolemma associated protein	7871	ENSG00000163681
2	ZDHHC17	NA	ZDHHC17	zinc finger, DHHC-type containing 17	23390	ENSG00000186908
3	FGF13	NA	FGF13	fibroblast growth factor 13	2258	ENSG00000129682
4	CRYAB	NA	CRYAB	crystallin, alpha B	1410	ENSG00000109846
5	MORF4L2	NA	MORF4L2	mortality factor 4 like 2	9643	ENSG00000123562
6	RRAD	NA	RRAD	Ras-related associated with diabetes	6236	ENSG00000166592
7	SH3KBP1	NA	SH3KBP1	SH3-domain kinase binding protein 1	30011	ENSG00000147010
8	SMARCB1	NA	SMARCB1	SWI/SNF related, matrix associated, actin dependent regulator of chromatin, subfamily b, member 1	6598	ENSG00000099956
9	PIAS1	NA	PIAS1	protein inhibitor of activated STAT, 1	8554	ENSG00000033800
10	ELAVL2	NA	ELAVL2	ELAV (embryonic lethal, abnormal vision, Drosophila)-like 2 (Hu antigen B)	1993	ENSG00000107105
11	PPM1E	NA	PPM1E	protein phosphatase, Mg2+/Mn2+ dependent, 1E	22843	ENSG00000175175
12	HSF2	NA	HSF2	heat shock transcription factor 2	3298	ENSG00000025156
13	AKAP7	NA	AKAP7	A kinase (PRKA) anchor protein 7	9465	ENSG00000118507
14	OSBPL3	NA	OSBPL3	oxysterol binding protein-like 3	26031	ENSG00000070882
15	CADM3	NA	CADM3	cell adhesion molecule 3	57863	ENSG00000162706
16	UQCRC2	NA	UQCRC2	ubiquinol-cytochrome c reductase core protein II	7385	ENSG00000140740
17	PPP1R12C	NA	PPP1R12C	protein phosphatase 1, regulatory subunit 12C	54776	ENSG00000125503
18	NDUFS2	NA	NDUFS2	NADH dehydrogenase (ubiquinone) Fe-S protein 2, 49kDa (NADH-coenzyme Q reductase)	4720	ENSG00000158864
19	PRKACB	NA	PRKACB	protein kinase, cAMP-dependent, catalytic, beta	5567	ENSG00000142875
20	TEAD2	NA	TEAD2	TEA domain family member 2	8463	ENSG00000074219
21	DYRK2	NA	DYRK2	dual-specificity tyrosine-(Y)-phosphorylation regulated kinase 2	8445	ENSG00000127334
22	FLNC	NA	FLNC	filamin C, gamma	2318	ENSG00000128591
23	UBA52	NA	UBA52	ubiquitin A-52 residue ribosomal protein fusion product 1	7311	ENSG00000221983
24	DSTN	NA	DSTN	destrin (actin depolymerizing factor)	11034	ENSG00000125868
25	MARCKSL1	NA	MARCKSL1	MARCKS-like 1	65108	ENSG00000175130
26	FEZ1	NA	FEZ1	fasciculation and elongation protein zeta 1 (zygin I)	9638	ENSG00000149557
27	LAMA2	NA	LAMA2	laminin, alpha 2	3908	ENSG00000196569
28	KCNH2	NA	KCNH2	potassium voltage-gated channel, subfamily H (eag-related), member 2	3757	ENSG00000055118
29	TRIM63	NA	TRIM63	tripartite motif containing 63, E3 ubiquitin protein ligase	84676	ENSG00000158022
30	LUC7L	NA	LUC7L	LUC7-like (S. cerevisiae)	55692	ENSG00000007392
31	MAPK8IP2	NA	MAPK8IP2	mitogen-activated protein kinase 8 interacting protein 2	23542	ENSG00000008735
32	GLS	NA	GLS	glutaminase	2744	ENSG00000115419
33	SLC25A4	NA	SLC25A4	solute carrier family 25 (mitochondrial carrier; adenine nucleotide translocator), member 4	291	ENSG00000151729
34	MAP2	NA	MAP2	microtubule-associated protein 2	4133	ENSG00000078018
35	ITGB1	NA	ITGB1	integrin, beta 1 (fibronectin receptor, beta polypeptide, antigen CD29 includes MDF2, MSK12)	3688	ENSG00000150093
36	RRAGB	NA	RRAGB	Ras-related GTP binding B	10325	ENSG00000083750
37	MYH6	NA	MYH6	myosin, heavy chain 6, cardiac muscle, alpha	4624	ENSG00000197616
38	PPARGC1A	NA	PPARGC1A	peroxisome proliferator-activated receptor gamma, coactivator 1 alpha	10891	ENSG00000109819
39	TPM1	NA	TPM1	tropomyosin 1 (alpha)	7168	ENSG00000140416
40	MEF2C	NA	MEF2C	myocyte enhancer factor 2C	4208	ENSG00000081189
41	DLAT	NA	DLAT	dihydrolipoamide S-acetyltransferase	1737	ENSG00000150768
42	ZNF384	NA	ZNF384	zinc finger protein 384	171017	ENSG00000126746
43	LRRFIP1	NA	LRRFIP1	leucine rich repeat (in FLII) interacting protein 1	9208	ENSG00000124831
44	TNNC1	NA	TNNC1	troponin C type 1 (slow)	7134	ENSG00000114854
45	TTN	NA	TTN	titin	7273	ENSG00000155657
46	TNNI3	NA	TNNI3	troponin I type 3 (cardiac)	7137	ENSG00000129991
47	PPP1R12A	NA	PPP1R12A	protein phosphatase 1, regulatory subunit 12A	4659	ENSG00000058272
48	NUAK1	NA	NUAK1	NUAK family, SNF1-like kinase, 1	9891	ENSG00000074590
49	C19orf68	NA	C19orf68	chromosome 19 open reading frame 68	374920	ENSG00000185453
50	RBFOX1	NA	RBFOX1	RNA binding protein, fox-1 homolog (C. elegans) 1	54715	ENSG00000078328
51	SEMA6D	NA	SEMA6D	sema domain, transmembrane domain (TM), and cytoplasmic domain, (semaphorin) 6D	80031	ENSG00000137872
52	KCNK3	NA	KCNK3	potassium channel, subfamily K, member 3	3777	ENSG00000171303
53	NPLOC4	NA	NPLOC4	nuclear protein localization 4 homolog (S. cerevisiae)	55666	ENSG00000182446
54	CEP164	NA	CEP164	centrosomal protein 164kDa	22897	ENSG00000110274
55	IGF1R	NA	IGF1R	insulin-like growth factor 1 receptor	3480	ENSG00000140443
56	OBSL1	NA	OBSL1	obscurin-like 1	23363	ENSG00000124006
57	RANBP1	NA	RANBP1	RAN binding protein 1	5902	ENSG00000099901
58	SMTN	NA	SMTN	smoothelin	6525	ENSG00000183963
59	LIMCH1	NA	LIMCH1	LIM and calponin homology domains 1	22998	ENSG00000064042
60	MYCN	NA	MYCN	v-myc myelocytomatosis viral related oncogene, neuroblastoma derived (avian)	4613	ENSG00000134323
61	NMRK2	NA	NMRK2	nicotinamide riboside kinase 2	27231	ENSG00000077009
62	LGI1	NA	LGI1	leucine-rich, glioma inactivated 1	9211	ENSG00000108231
63	MYH7	NA	MYH7	myosin, heavy chain 7, cardiac muscle, beta	4625	ENSG00000092054
64	STAG1	NA	STAG1	stromal antigen 1	10274	ENSG00000118007
65	SYNGAP1	NA	SYNGAP1	synaptic Ras GTPase activating protein 1	8831	ENSG00000197283
66	VLDLR	NA	VLDLR	very low density lipoprotein receptor	7436	ENSG00000147852
67	BCS1L	NA	BCS1L	BCS1-like (S. cerevisiae)	617	ENSG00000074582
68	USP28	NA	USP28	ubiquitin specific peptidase 28	57646	ENSG00000048028
69	KIAA1109	NA	KIAA1109	KIAA1109	84162	ENSG00000138688
70	BCLAF1	NA	BCLAF1	BCL2-associated transcription factor 1	9774	ENSG00000029363
71	SORBS2	NA	SORBS2	sorbin and SH3 domain containing 2	8470	ENSG00000154556
72	SUPT5H	NA	SUPT5H	suppressor of Ty 5 homolog (S. cerevisiae)	6829	ENSG00000196235
73	FOXC2	NA	FOXC2	forkhead box C2 (MFH-1, mesenchyme forkhead 1)	2303	ENSG00000176692
74	STMN2	NA	STMN2	stathmin-like 2	11075	ENSG00000104435
75	PLN	NA	PLN	phospholamban	5350	ENSG00000198523
76	TNNT2	NA	TNNT2	troponin T type 2 (cardiac)	7139	ENSG00000118194
77	RUVBL2	NA	RUVBL2	RuvB-like 2 (E. coli)	10856	ENSG00000183207
78	TSC22D4	NA	TSC22D4	TSC22 domain family, member 4	81628	ENSG00000166925
79	PDLIM5	NA	PDLIM5	PDZ and LIM domain 5	10611	ENSG00000163110
80	CDH2	NA	CDH2	cadherin 2, type 1, N-cadherin (neuronal)	1000	ENSG00000170558
81	EPHA7	NA	EPHA7	EPH receptor A7	2045	ENSG00000135333
82	EGLN1	NA	EGLN1	egl nine homolog 1 (C. elegans)	54583	ENSG00000135766
83	MAPK8	NA	MAPK8	mitogen-activated protein kinase 8	5599	ENSG00000107643
84	CCNE2	NA	CCNE2	cyclin E2	9134	ENSG00000175305
85	FOXO6	NA	FOXO6	forkhead box O6	100132074	NULL
86	IMMT	NA	IMMT	inner membrane protein, mitochondrial	10989	ENSG00000132305
87	HSPB2	NA	HSPB2	heat shock 27kDa protein 2	3316	ENSG00000170276
88	DDX18	NA	DDX18	DEAD (Asp-Glu-Ala-Asp) box polypeptide 18	8886	ENSG00000088205
89	ANK3	NA	ANK3	ankyrin 3, node of Ranvier (ankyrin G)	288	ENSG00000151150
90	DACH1	NA	DACH1	dachshund homolog 1 (Drosophila)	1602	ENSG00000165659
91	WDTC1	NA	WDTC1	WD and tetratricopeptide repeats 1	23038	ENSG00000142784
92	NDOR1	NA	NDOR1	NADPH dependent diflavin oxidoreductase 1	27158	ENSG00000188566
93	PPP1R9A	NA	PPP1R9A	protein phosphatase 1, regulatory subunit 9A	55607	ENSG00000158528
94	NRAP	NA	NRAP	nebulin-related anchoring protein	4892	ENSG00000197893
95	EPB41L3	NA	EPB41L3	erythrocyte membrane protein band 4.1-like 3	23136	ENSG00000082397
96	TACC2	NA	TACC2	transforming, acidic coiled-coil containing protein 2	10579	ENSG00000138162
97	EXOSC1	NA	EXOSC1	exosome component 1	51013	ENSG00000171311
98	CBX2	NA	CBX2	chromobox homolog 2	84733	ENSG00000173894
99	UBE2G1	NA	UBE2G1	ubiquitin-conjugating enzyme E2G 1	7326	ENSG00000132388
100	STEAP3	NA	STEAP3	STEAP family member 3, metalloreductase	55240	ENSG00000115107
101	NOTCH3	NA	NOTCH3	notch 3	4854	ENSG00000074181
102	PDE4D	NA	PDE4D	phosphodiesterase 4D, cAMP-specific	5144	ENSG00000113448
103	CEP63	NA	CEP63	centrosomal protein 63kDa	80254	ENSG00000182923
104	VCL	NA	VCL	vinculin	7414	ENSG00000035403
105	ADM2	NA	ADM2	adrenomedullin 2	79924	ENSG00000128165
106	ACVR1B	NA	ACVR1B	activin A receptor, type IB	91	ENSG00000135503
107	VDAC2	NA	VDAC2	voltage-dependent anion channel 2	7417	ENSG00000165637
108	ATP1B1	NA	ATP1B1	ATPase, Na+/K+ transporting, beta 1 polypeptide	481	ENSG00000143153
109	DAG1	NA	DAG1	dystroglycan 1 (dystrophin-associated glycoprotein 1)	1605	ENSG00000173402
110	SNCA	NA	SNCA	synuclein, alpha (non A4 component of amyloid precursor)	6622	ENSG00000145335
111	ARHGAP21	NA	ARHGAP21	Rho GTPase activating protein 21	57584	ENSG00000107863
112	CAMK2D	NA	CAMK2D	calcium/calmodulin-dependent protein kinase II delta	817	ENSG00000145349
113	IL37	NA	IL37	interleukin 37	27178	ENSG00000125571
114	MAPK10	NA	MAPK10	mitogen-activated protein kinase 10	5602	ENSG00000109339
115	USP13	NA	USP13	ubiquitin specific peptidase 13 (isopeptidase T-3)	8975	ENSG00000058056
116	ADAM23	NA	ADAM23	ADAM metallopeptidase domain 23	8745	ENSG00000114948
117	PRPF8	NA	PRPF8	PRP8 pre-mRNA processing factor 8 homolog (S. cerevisiae)	10594	ENSG00000174231
118	DNAJC2	NA	DNAJC2	DnaJ (Hsp40) homolog, subfamily C, member 2	27000	ENSG00000105821
119	MXI1	NA	MXI1	MAX interactor 1	4601	ENSG00000119950
120	ARPC5L	NA	ARPC5L	actin related protein 2/3 complex, subunit 5-like	81873	ENSG00000136950
121	DMD	NA	DMD	dystrophin	1756	ENSG00000198947
122	ACTC1	NA	ACTC1	actin, alpha, cardiac muscle 1	70	ENSG00000159251
123	CTNNA3	NA	CTNNA3	catenin (cadherin-associated protein), alpha 3	29119	ENSG00000183230
124	GRB14	NA	GRB14	growth factor receptor-bound protein 14	2888	ENSG00000115290
125	DACT3	NA	DACT3	dapper, antagonist of beta-catenin, homolog 3 (Xenopus laevis)	147906	ENSG00000197380
126	ACTN2	NA	ACTN2	actinin, alpha 2	88	ENSG00000077522
127	ATP5B	NA	ATP5B	ATP synthase, H+ transporting, mitochondrial F1 complex, beta polypeptide	506	ENSG00000110955
128	FOXO3	NA	FOXO3	forkhead box O3	2309	ENSG00000118689
129	KCNJ4	NA	KCNJ4	potassium inwardly-rectifying channel, subfamily J, member 4	3761	ENSG00000168135
130	ADAP1	NA	ADAP1	ArfGAP with dual PH domains 1	11033	ENSG00000105963
131	ANK1	NA	ANK1	ankyrin 1, erythrocytic	286	ENSG00000029534
132	CLIC4	NA	CLIC4	chloride intracellular channel 4	25932	ENSG00000169504
133	LMOD2	NA	LMOD2	leiomodin 2 (cardiac)	442721	ENSG00000170807
134	NEBL	NA	NEBL	nebulette	10529	ENSG00000078114
135	BMP7	NA	BMP7	bone morphogenetic protein 7	655	ENSG00000101144
136	MAP3K1	NA	MAP3K1	mitogen-activated protein kinase kinase kinase 1, E3 ubiquitin protein ligase	4214	ENSG00000095015
137	PDE4DIP	NA	PDE4DIP	phosphodiesterase 4D interacting protein	9659	ENSG00000178104
138	SOS1	NA	SOS1	son of sevenless homolog 1 (Drosophila)	6654	ENSG00000115904
139	ESRRG	NA	ESRRG	estrogen-related receptor gamma	2104	ENSG00000196482
140	GPC4	NA	GPC4	glypican 4	2239	ENSG00000076716
141	UQCRC1	NA	UQCRC1	ubiquinol-cytochrome c reductase core protein I	7384	ENSG00000010256
142	FOXC1	NA	FOXC1	forkhead box C1	2296	ENSG00000054598
143	CFL2	NA	CFL2	cofilin 2 (muscle)	1073	ENSG00000165410
144	SUPT3H	NA	SUPT3H	suppressor of Ty 3 homolog (S. cerevisiae)	8464	ENSG00000196284
145	CAMK2B	NA	CAMK2B	calcium/calmodulin-dependent protein kinase II beta	816	ENSG00000058404
146	FKBP1B	NA	FKBP1B	FK506 binding protein 1B, 12.6 kDa	2281	ENSG00000119782
147	SNPH	NA	SNPH	syntaphilin	9751	ENSG00000101298
Database:molecular function Name:actinin binding ID:GO:0042805
C=21; O=5; E=0.32; R=15.42; rawP=1.40e-05; adjP=0.0003
Index	UserID	Value	Gene Symbol	Gene Name	EntrezGene	Ensembl
1	TTN	NA	TTN	titin	7273	ENSG00000155657
2	PDLIM5	NA	PDLIM5	PDZ and LIM domain 5	10611	ENSG00000163110
3	DAG1	NA	DAG1	dystroglycan 1 (dystrophin-associated glycoprotein 1)	1605	ENSG00000173402
4	NRAP	NA	NRAP	nebulin-related anchoring protein	4892	ENSG00000197893
5	ITGB1	NA	ITGB1	integrin, beta 1 (fibronectin receptor, beta polypeptide, antigen CD29 includes MDF2, MSK12)	3688	ENSG00000150093
Database:molecular function Name:structural molecule activity ID:GO:0005198
C=621; O=25; E=9.59; R=2.61; rawP=1.18e-05; adjP=0.0003
Index	UserID	Value	Gene Symbol	Gene Name	EntrezGene	Ensembl
1	MYH7	NA	MYH7	myosin, heavy chain 7, cardiac muscle, beta	4625	ENSG00000092054
2	TTN	NA	TTN	titin	7273	ENSG00000155657
3	TUBB2A	NA	TUBB2A	tubulin, beta 2A class IIa	7280	ENSG00000137267
4	UBA52	NA	UBA52	ubiquitin A-52 residue ribosomal protein fusion product 1	7311	ENSG00000221983
5	CTNNA3	NA	CTNNA3	catenin (cadherin-associated protein), alpha 3	29119	ENSG00000183230
6	DMD	NA	DMD	dystrophin	1756	ENSG00000198947
7	CRYAB	NA	CRYAB	crystallin, alpha B	1410	ENSG00000109846
8	PGM5	NA	PGM5	phosphoglucomutase 5	5239	ENSG00000154330
9	ANK3	NA	ANK3	ankyrin 3, node of Ranvier (ankyrin G)	288	ENSG00000151150
10	ACTN2	NA	ACTN2	actinin, alpha 2	88	ENSG00000077522
11	LAMA2	NA	LAMA2	laminin, alpha 2	3908	ENSG00000196569
12	SORBS2	NA	SORBS2	sorbin and SH3 domain containing 2	8470	ENSG00000154556
13	DAG1	NA	DAG1	dystroglycan 1 (dystrophin-associated glycoprotein 1)	1605	ENSG00000173402
14	MAPK8IP2	NA	MAPK8IP2	mitogen-activated protein kinase 8 interacting protein 2	23542	ENSG00000008735
15	RPL34	NA	RPL34	ribosomal protein L34	6164	ENSG00000109475
16	EPB41L3	NA	EPB41L3	erythrocyte membrane protein band 4.1-like 3	23136	ENSG00000082397
17	ANK1	NA	ANK1	ankyrin 1, erythrocytic	286	ENSG00000029534
18	NEBL	NA	NEBL	nebulette	10529	ENSG00000078114
19	AKAP7	NA	AKAP7	A kinase (PRKA) anchor protein 7	9465	ENSG00000118507
20	MAP2	NA	MAP2	microtubule-associated protein 2	4133	ENSG00000078018
21	SMTN	NA	SMTN	smoothelin	6525	ENSG00000183963
22	MYH6	NA	MYH6	myosin, heavy chain 6, cardiac muscle, alpha	4624	ENSG00000197616
23	TPM1	NA	TPM1	tropomyosin 1 (alpha)	7168	ENSG00000140416
24	VCL	NA	VCL	vinculin	7414	ENSG00000035403
25	TUBB3	NA	TUBB3	tubulin, beta 3 class III	10381	ENSG00000198211ENSG00000258947
Database:molecular function Name:hydrogen ion transmembrane transporter activity ID:GO:0015078
C=101; O=8; E=1.56; R=5.13; rawP=0.0002; adjP=0.0037
Index	UserID	Value	Gene Symbol	Gene Name	EntrezGene	Ensembl
1	ATP5G1	NA	ATP5G1	ATP synthase, H+ transporting, mitochondrial Fo complex, subunit C1 (subunit 9)	516	ENSG00000159199
2	ATP5G2	NA	ATP5G2	ATP synthase, H+ transporting, mitochondrial Fo complex, subunit C2 (subunit 9)	517	ENSG00000135390
3	UQCRB	NA	UQCRB	ubiquinol-cytochrome c reductase binding protein	7381	ENSG00000156467
4	NNT	NA	NNT	nicotinamide nucleotide transhydrogenase	23530	ENSG00000112992
5	COX5A	NA	COX5A	cytochrome c oxidase subunit Va	9377	ENSG00000178741
6	COX4I1	NA	COX4I1	cytochrome c oxidase subunit IV isoform 1	1327	ENSG00000131143
7	UQCRC1	NA	UQCRC1	ubiquinol-cytochrome c reductase core protein I	7384	ENSG00000010256
8	ATP5B	NA	ATP5B	ATP synthase, H+ transporting, mitochondrial F1 complex, beta polypeptide	506	ENSG00000110955
Database:molecular function Name:glycoprotein binding ID:GO:0001948
C=61; O=6; E=0.94; R=6.37; rawP=0.0003; adjP=0.0049
Index	UserID	Value	Gene Symbol	Gene Name	EntrezGene	Ensembl
1	DMD	NA	DMD	dystrophin	1756	ENSG00000198947
2	VCL	NA	VCL	vinculin	7414	ENSG00000035403
3	MAP2	NA	MAP2	microtubule-associated protein 2	4133	ENSG00000078018
4	GPC4	NA	GPC4	glypican 4	2239	ENSG00000076716
5	VLDLR	NA	VLDLR	very low density lipoprotein receptor	7436	ENSG00000147852
6	ITGB1	NA	ITGB1	integrin, beta 1 (fibronectin receptor, beta polypeptide, antigen CD29 includes MDF2, MSK12)	3688	ENSG00000150093
Database:molecular function Name:binding ID:GO:0005488
C=11955; O=205; E=184.60; R=1.11; rawP=0.0004; adjP=0.0058
Index	UserID	Value	Gene Symbol	Gene Name	EntrezGene	Ensembl
1	SLMAP	NA	SLMAP	sarcolemma associated protein	7871	ENSG00000163681
2	ZDHHC17	NA	ZDHHC17	zinc finger, DHHC-type containing 17	23390	ENSG00000186908
3	FGF13	NA	FGF13	fibroblast growth factor 13	2258	ENSG00000129682
4	KDM6A	NA	KDM6A	lysine (K)-specific demethylase 6A	7403	ENSG00000147050
5	CRYAB	NA	CRYAB	crystallin, alpha B	1410	ENSG00000109846
6	FAM129B	NA	FAM129B	family with sequence similarity 129, member B	64855	ENSG00000136830
7	LMCD1	NA	LMCD1	LIM and cysteine-rich domains 1	29995	ENSG00000071282
8	SMARCAL1	NA	SMARCAL1	SWI/SNF related, matrix associated, actin dependent regulator of chromatin, subfamily a-like 1	50485	ENSG00000138375
9	MMP19	NA	MMP19	matrix metallopeptidase 19	4327	ENSG00000123342
10	RRAD	NA	RRAD	Ras-related associated with diabetes	6236	ENSG00000166592
11	MORF4L2	NA	MORF4L2	mortality factor 4 like 2	9643	ENSG00000123562
12	SH3KBP1	NA	SH3KBP1	SH3-domain kinase binding protein 1	30011	ENSG00000147010
13	SMARCB1	NA	SMARCB1	SWI/SNF related, matrix associated, actin dependent regulator of chromatin, subfamily b, member 1	6598	ENSG00000099956
14	PIAS1	NA	PIAS1	protein inhibitor of activated STAT, 1	8554	ENSG00000033800
15	ELAVL2	NA	ELAVL2	ELAV (embryonic lethal, abnormal vision, Drosophila)-like 2 (Hu antigen B)	1993	ENSG00000107105
16	PPM1E	NA	PPM1E	protein phosphatase, Mg2+/Mn2+ dependent, 1E	22843	ENSG00000175175
17	HSF2	NA	HSF2	heat shock transcription factor 2	3298	ENSG00000025156
18	RPS6KA2	NA	RPS6KA2	ribosomal protein S6 kinase, 90kDa, polypeptide 2	6196	ENSG00000071242
19	AKAP7	NA	AKAP7	A kinase (PRKA) anchor protein 7	9465	ENSG00000118507
20	ATP5G2	NA	ATP5G2	ATP synthase, H+ transporting, mitochondrial Fo complex, subunit C2 (subunit 9)	517	ENSG00000135390
21	OSBPL3	NA	OSBPL3	oxysterol binding protein-like 3	26031	ENSG00000070882
22	CADM3	NA	CADM3	cell adhesion molecule 3	57863	ENSG00000162706
23	MPPED2	NA	MPPED2	metallophosphoesterase domain containing 2	744	ENSG00000066382
24	PPP1R12C	NA	PPP1R12C	protein phosphatase 1, regulatory subunit 12C	54776	ENSG00000125503
25	UQCRC2	NA	UQCRC2	ubiquinol-cytochrome c reductase core protein II	7385	ENSG00000140740
26	ZNF71	NA	ZNF71	zinc finger protein 71	58491	ENSG00000197951
27	KIF9	NA	KIF9	kinesin family member 9	64147	ENSG00000088727
28	APOBEC2	NA	APOBEC2	apolipoprotein B mRNA editing enzyme, catalytic polypeptide-like 2	10930	ENSG00000124701
29	ZNRD1	NA	ZNRD1	zinc ribbon domain containing 1	30834	ENSG00000066379
30	NDUFS2	NA	NDUFS2	NADH dehydrogenase (ubiquinone) Fe-S protein 2, 49kDa (NADH-coenzyme Q reductase)	4720	ENSG00000158864
31	PRKACB	NA	PRKACB	protein kinase, cAMP-dependent, catalytic, beta	5567	ENSG00000142875
32	TEAD2	NA	TEAD2	TEA domain family member 2	8463	ENSG00000074219
33	DYRK2	NA	DYRK2	dual-specificity tyrosine-(Y)-phosphorylation regulated kinase 2	8445	ENSG00000127334
34	FLNC	NA	FLNC	filamin C, gamma	2318	ENSG00000128591
35	UBA52	NA	UBA52	ubiquitin A-52 residue ribosomal protein fusion product 1	7311	ENSG00000221983
36	DSTN	NA	DSTN	destrin (actin depolymerizing factor)	11034	ENSG00000125868
37	RNF165	NA	RNF165	ring finger protein 165	494470	ENSG00000141622
38	FEZ1	NA	FEZ1	fasciculation and elongation protein zeta 1 (zygin I)	9638	ENSG00000149557
39	MARCKSL1	NA	MARCKSL1	MARCKS-like 1	65108	ENSG00000175130
40	MSRB3	NA	MSRB3	methionine sulfoxide reductase B3	253827	ENSG00000174099
41	OSGEP	NA	OSGEP	O-sialoglycoprotein endopeptidase	55644	ENSG00000092094
42	LAMA2	NA	LAMA2	laminin, alpha 2	3908	ENSG00000196569
43	KCNH2	NA	KCNH2	potassium voltage-gated channel, subfamily H (eag-related), member 2	3757	ENSG00000055118
44	LUC7L	NA	LUC7L	LUC7-like (S. cerevisiae)	55692	ENSG00000007392
45	TRIM63	NA	TRIM63	tripartite motif containing 63, E3 ubiquitin protein ligase	84676	ENSG00000158022
46	ABR	NA	ABR	active BCR-related	29	ENSG00000159842
47	MAPK8IP2	NA	MAPK8IP2	mitogen-activated protein kinase 8 interacting protein 2	23542	ENSG00000008735
48	GLS	NA	GLS	glutaminase	2744	ENSG00000115419
49	SLC25A4	NA	SLC25A4	solute carrier family 25 (mitochondrial carrier; adenine nucleotide translocator), member 4	291	ENSG00000151729
50	MAP2	NA	MAP2	microtubule-associated protein 2	4133	ENSG00000078018
51	NNT	NA	NNT	nicotinamide nucleotide transhydrogenase	23530	ENSG00000112992
52	ITGB1	NA	ITGB1	integrin, beta 1 (fibronectin receptor, beta polypeptide, antigen CD29 includes MDF2, MSK12)	3688	ENSG00000150093
53	RRAGB	NA	RRAGB	Ras-related GTP binding B	10325	ENSG00000083750
54	COX5A	NA	COX5A	cytochrome c oxidase subunit Va	9377	ENSG00000178741
55	MYH6	NA	MYH6	myosin, heavy chain 6, cardiac muscle, alpha	4624	ENSG00000197616
56	PPARGC1A	NA	PPARGC1A	peroxisome proliferator-activated receptor gamma, coactivator 1 alpha	10891	ENSG00000109819
57	TPM1	NA	TPM1	tropomyosin 1 (alpha)	7168	ENSG00000140416
58	ADAMTS19	NA	ADAMTS19	ADAM metallopeptidase with thrombospondin type 1 motif, 19	171019	ENSG00000145808
59	PPTC7	NA	PPTC7	PTC7 protein phosphatase homolog (S. cerevisiae)	160760	ENSG00000196850
60	MEF2C	NA	MEF2C	myocyte enhancer factor 2C	4208	ENSG00000081189
61	DLAT	NA	DLAT	dihydrolipoamide S-acetyltransferase	1737	ENSG00000150768
62	ZNF384	NA	ZNF384	zinc finger protein 384	171017	ENSG00000126746
63	LRRFIP1	NA	LRRFIP1	leucine rich repeat (in FLII) interacting protein 1	9208	ENSG00000124831
64	TNNC1	NA	TNNC1	troponin C type 1 (slow)	7134	ENSG00000114854
65	TTN	NA	TTN	titin	7273	ENSG00000155657
66	NDUFV2	NA	NDUFV2	NADH dehydrogenase (ubiquinone) flavoprotein 2, 24kDa	4729	ENSG00000178127
67	TNNI3	NA	TNNI3	troponin I type 3 (cardiac)	7137	ENSG00000129991
68	PPP1R12A	NA	PPP1R12A	protein phosphatase 1, regulatory subunit 12A	4659	ENSG00000058272
69	C19orf68	NA	C19orf68	chromosome 19 open reading frame 68	374920	ENSG00000185453
70	NUAK1	NA	NUAK1	NUAK family, SNF1-like kinase, 1	9891	ENSG00000074590
71	RBFOX1	NA	RBFOX1	RNA binding protein, fox-1 homolog (C. elegans) 1	54715	ENSG00000078328
72	ZNF536	NA	ZNF536	zinc finger protein 536	9745	ENSG00000198597
73	SEMA6D	NA	SEMA6D	sema domain, transmembrane domain (TM), and cytoplasmic domain, (semaphorin) 6D	80031	ENSG00000137872
74	KCNK3	NA	KCNK3	potassium channel, subfamily K, member 3	3777	ENSG00000171303
75	NPLOC4	NA	NPLOC4	nuclear protein localization 4 homolog (S. cerevisiae)	55666	ENSG00000182446
76	CEP164	NA	CEP164	centrosomal protein 164kDa	22897	ENSG00000110274
77	OBSL1	NA	OBSL1	obscurin-like 1	23363	ENSG00000124006
78	IGF1R	NA	IGF1R	insulin-like growth factor 1 receptor	3480	ENSG00000140443
79	LHX2	NA	LHX2	LIM homeobox 2	9355	ENSG00000106689
80	RANBP1	NA	RANBP1	RAN binding protein 1	5902	ENSG00000099901
81	SMTN	NA	SMTN	smoothelin	6525	ENSG00000183963
82	LIMCH1	NA	LIMCH1	LIM and calponin homology domains 1	22998	ENSG00000064042
83	MYCN	NA	MYCN	v-myc myelocytomatosis viral related oncogene, neuroblastoma derived (avian)	4613	ENSG00000134323
84	SPDEF	NA	SPDEF	SAM pointed domain containing ets transcription factor	25803	ENSG00000124664
85	PHF21A	NA	PHF21A	PHD finger protein 21A	51317	ENSG00000135365
86	NMRK2	NA	NMRK2	nicotinamide riboside kinase 2	27231	ENSG00000077009
87	ATP5G1	NA	ATP5G1	ATP synthase, H+ transporting, mitochondrial Fo complex, subunit C1 (subunit 9)	516	ENSG00000159199
88	LGI1	NA	LGI1	leucine-rich, glioma inactivated 1	9211	ENSG00000108231
89	RARB	NA	RARB	retinoic acid receptor, beta	5915	ENSG00000077092
90	CASZ1	NA	CASZ1	castor zinc finger 1	54897	ENSG00000130940
91	MYH7	NA	MYH7	myosin, heavy chain 7, cardiac muscle, beta	4625	ENSG00000092054
92	SYNGAP1	NA	SYNGAP1	synaptic Ras GTPase activating protein 1	8831	ENSG00000197283
93	STAG1	NA	STAG1	stromal antigen 1	10274	ENSG00000118007
94	CISD1	NA	CISD1	CDGSH iron sulfur domain 1	55847	ENSG00000122873
95	PGM5	NA	PGM5	phosphoglucomutase 5	5239	ENSG00000154330
96	VLDLR	NA	VLDLR	very low density lipoprotein receptor	7436	ENSG00000147852
97	TCEA3	NA	TCEA3	transcription elongation factor A (SII), 3	6920	ENSG00000204219
98	BCS1L	NA	BCS1L	BCS1-like (S. cerevisiae)	617	ENSG00000074582
99	USP28	NA	USP28	ubiquitin specific peptidase 28	57646	ENSG00000048028
100	KIAA1109	NA	KIAA1109	KIAA1109	84162	ENSG00000138688
101	BCLAF1	NA	BCLAF1	BCL2-associated transcription factor 1	9774	ENSG00000029363
102	PKDCC	NA	PKDCC	protein kinase domain containing, cytoplasmic homolog (mouse)	91461	ENSG00000162878
103	TARBP1	NA	TARBP1	TAR (HIV-1) RNA binding protein 1	6894	ENSG00000059588
104	SORBS2	NA	SORBS2	sorbin and SH3 domain containing 2	8470	ENSG00000154556
105	SUPT5H	NA	SUPT5H	suppressor of Ty 5 homolog (S. cerevisiae)	6829	ENSG00000196235
106	FOXC2	NA	FOXC2	forkhead box C2 (MFH-1, mesenchyme forkhead 1)	2303	ENSG00000176692
107	STMN2	NA	STMN2	stathmin-like 2	11075	ENSG00000104435
108	PLN	NA	PLN	phospholamban	5350	ENSG00000198523
109	PLAGL1	NA	PLAGL1	pleiomorphic adenoma gene-like 1	5325	ENSG00000118495
110	NME7	NA	NME7	NME/NM23 family member 7	29922	ENSG00000143156
111	MDH1	NA	MDH1	malate dehydrogenase 1, NAD (soluble)	4190	ENSG00000014641
112	TNNT2	NA	TNNT2	troponin T type 2 (cardiac)	7139	ENSG00000118194
113	PHLDB1	NA	PHLDB1	pleckstrin homology-like domain, family B, member 1	23187	ENSG00000019144
114	RUVBL2	NA	RUVBL2	RuvB-like 2 (E. coli)	10856	ENSG00000183207
115	TSC22D4	NA	TSC22D4	TSC22 domain family, member 4	81628	ENSG00000166925
116	PDLIM5	NA	PDLIM5	PDZ and LIM domain 5	10611	ENSG00000163110
117	CDH2	NA	CDH2	cadherin 2, type 1, N-cadherin (neuronal)	1000	ENSG00000170558
118	EPHA7	NA	EPHA7	EPH receptor A7	2045	ENSG00000135333
119	ACADVL	NA	ACADVL	acyl-CoA dehydrogenase, very long chain	37	ENSG00000072778
120	CNKSR2	NA	CNKSR2	connector enhancer of kinase suppressor of Ras 2	22866	ENSG00000149970
121	EGLN1	NA	EGLN1	egl nine homolog 1 (C. elegans)	54583	ENSG00000135766
122	MAPK8	NA	MAPK8	mitogen-activated protein kinase 8	5599	ENSG00000107643
123	CCNE2	NA	CCNE2	cyclin E2	9134	ENSG00000175305
124	FOXO6	NA	FOXO6	forkhead box O6	100132074	NULL
125	IMMT	NA	IMMT	inner membrane protein, mitochondrial	10989	ENSG00000132305
126	HSPB2	NA	HSPB2	heat shock 27kDa protein 2	3316	ENSG00000170276
127	DDX18	NA	DDX18	DEAD (Asp-Glu-Ala-Asp) box polypeptide 18	8886	ENSG00000088205
128	ANK3	NA	ANK3	ankyrin 3, node of Ranvier (ankyrin G)	288	ENSG00000151150
129	DACH1	NA	DACH1	dachshund homolog 1 (Drosophila)	1602	ENSG00000165659
130	WDTC1	NA	WDTC1	WD and tetratricopeptide repeats 1	23038	ENSG00000142784
131	IDH2	NA	IDH2	isocitrate dehydrogenase 2 (NADP+), mitochondrial	3418	ENSG00000182054
132	NDOR1	NA	NDOR1	NADPH dependent diflavin oxidoreductase 1	27158	ENSG00000188566
133	CKMT2	NA	CKMT2	creatine kinase, mitochondrial 2 (sarcomeric)	1160	ENSG00000131730
134	PPP1R9A	NA	PPP1R9A	protein phosphatase 1, regulatory subunit 9A	55607	ENSG00000158528
135	PDE3A	NA	PDE3A	phosphodiesterase 3A, cGMP-inhibited	5139	ENSG00000172572
136	NRAP	NA	NRAP	nebulin-related anchoring protein	4892	ENSG00000197893
137	CYHR1	NA	CYHR1	cysteine/histidine-rich 1	50626	ENSG00000187954
138	EPB41L3	NA	EPB41L3	erythrocyte membrane protein band 4.1-like 3	23136	ENSG00000082397
139	TACC2	NA	TACC2	transforming, acidic coiled-coil containing protein 2	10579	ENSG00000138162
140	EXOSC1	NA	EXOSC1	exosome component 1	51013	ENSG00000171311
141	CBX2	NA	CBX2	chromobox homolog 2	84733	ENSG00000173894
142	STEAP3	NA	STEAP3	STEAP family member 3, metalloreductase	55240	ENSG00000115107
143	UBE2G1	NA	UBE2G1	ubiquitin-conjugating enzyme E2G 1	7326	ENSG00000132388
144	CEP63	NA	CEP63	centrosomal protein 63kDa	80254	ENSG00000182923
145	PDE4D	NA	PDE4D	phosphodiesterase 4D, cAMP-specific	5144	ENSG00000113448
146	NOTCH3	NA	NOTCH3	notch 3	4854	ENSG00000074181
147	VCL	NA	VCL	vinculin	7414	ENSG00000035403
148	SOBP	NA	SOBP	sine oculis binding protein homolog (Drosophila)	55084	ENSG00000112320
149	ADM2	NA	ADM2	adrenomedullin 2	79924	ENSG00000128165
150	ACVR1B	NA	ACVR1B	activin A receptor, type IB	91	ENSG00000135503
151	VDAC2	NA	VDAC2	voltage-dependent anion channel 2	7417	ENSG00000165637
152	ATP1B1	NA	ATP1B1	ATPase, Na+/K+ transporting, beta 1 polypeptide	481	ENSG00000143153
153	DAG1	NA	DAG1	dystroglycan 1 (dystrophin-associated glycoprotein 1)	1605	ENSG00000173402
154	SNCA	NA	SNCA	synuclein, alpha (non A4 component of amyloid precursor)	6622	ENSG00000145335
155	CAMK2D	NA	CAMK2D	calcium/calmodulin-dependent protein kinase II delta	817	ENSG00000145349
156	ZNF628	NA	ZNF628	zinc finger protein 628	89887	NULL
157	VEZF1	NA	VEZF1	vascular endothelial zinc finger 1	7716	ENSG00000136451
158	ARHGAP21	NA	ARHGAP21	Rho GTPase activating protein 21	57584	ENSG00000107863
159	IL37	NA	IL37	interleukin 37	27178	ENSG00000125571
160	MAPK10	NA	MAPK10	mitogen-activated protein kinase 10	5602	ENSG00000109339
161	ATP13A4	NA	ATP13A4	ATPase type 13A4	84239	ENSG00000127249
162	ADAM23	NA	ADAM23	ADAM metallopeptidase domain 23	8745	ENSG00000114948
163	USP13	NA	USP13	ubiquitin specific peptidase 13 (isopeptidase T-3)	8975	ENSG00000058056
164	DNAJC2	NA	DNAJC2	DnaJ (Hsp40) homolog, subfamily C, member 2	27000	ENSG00000105821
165	PRPF8	NA	PRPF8	PRP8 pre-mRNA processing factor 8 homolog (S. cerevisiae)	10594	ENSG00000174231
166	ARPC5L	NA	ARPC5L	actin related protein 2/3 complex, subunit 5-like	81873	ENSG00000136950
167	MXI1	NA	MXI1	MAX interactor 1	4601	ENSG00000119950
168	TUBB2A	NA	TUBB2A	tubulin, beta 2A class IIa	7280	ENSG00000137267
169	CTNNA3	NA	CTNNA3	catenin (cadherin-associated protein), alpha 3	29119	ENSG00000183230
170	ACTC1	NA	ACTC1	actin, alpha, cardiac muscle 1	70	ENSG00000159251
171	DMD	NA	DMD	dystrophin	1756	ENSG00000198947
172	RBM24	NA	RBM24	RNA binding motif protein 24	221662	ENSG00000112183
173	GRB14	NA	GRB14	growth factor receptor-bound protein 14	2888	ENSG00000115290
174	DACT3	NA	DACT3	dapper, antagonist of beta-catenin, homolog 3 (Xenopus laevis)	147906	ENSG00000197380
175	ATP5B	NA	ATP5B	ATP synthase, H+ transporting, mitochondrial F1 complex, beta polypeptide	506	ENSG00000110955
176	ACTN2	NA	ACTN2	actinin, alpha 2	88	ENSG00000077522
177	EIF1AD	NA	EIF1AD	eukaryotic translation initiation factor 1A domain containing	84285	ENSG00000175376
178	FOXO3	NA	FOXO3	forkhead box O3	2309	ENSG00000118689
179	RPL34	NA	RPL34	ribosomal protein L34	6164	ENSG00000109475
180	KCNJ4	NA	KCNJ4	potassium inwardly-rectifying channel, subfamily J, member 4	3761	ENSG00000168135
181	ADAP1	NA	ADAP1	ArfGAP with dual PH domains 1	11033	ENSG00000105963
182	CLIC4	NA	CLIC4	chloride intracellular channel 4	25932	ENSG00000169504
183	ANK1	NA	ANK1	ankyrin 1, erythrocytic	286	ENSG00000029534
184	LMOD2	NA	LMOD2	leiomodin 2 (cardiac)	442721	ENSG00000170807
185	NEBL	NA	NEBL	nebulette	10529	ENSG00000078114
186	BMP7	NA	BMP7	bone morphogenetic protein 7	655	ENSG00000101144
187	MAP3K1	NA	MAP3K1	mitogen-activated protein kinase kinase kinase 1, E3 ubiquitin protein ligase	4214	ENSG00000095015
188	TUBB3	NA	TUBB3	tubulin, beta 3 class III	10381	ENSG00000198211ENSG00000258947
189	PDE4DIP	NA	PDE4DIP	phosphodiesterase 4D interacting protein	9659	ENSG00000178104
190	SOS1	NA	SOS1	son of sevenless homolog 1 (Drosophila)	6654	ENSG00000115904
191	ESRRG	NA	ESRRG	estrogen-related receptor gamma	2104	ENSG00000196482
192	GPC4	NA	GPC4	glypican 4	2239	ENSG00000076716
193	RC3H2	NA	RC3H2	ring finger and CCCH-type domains 2	54542	ENSG00000056586
194	UQCRC1	NA	UQCRC1	ubiquinol-cytochrome c reductase core protein I	7384	ENSG00000010256
195	FOXC1	NA	FOXC1	forkhead box C1	2296	ENSG00000054598
196	CFL2	NA	CFL2	cofilin 2 (muscle)	1073	ENSG00000165410
197	PAPLN	NA	PAPLN	papilin, proteoglycan-like sulfated glycoprotein	89932	ENSG00000100767
198	SUPT3H	NA	SUPT3H	suppressor of Ty 3 homolog (S. cerevisiae)	8464	ENSG00000196284
199	CAMK2B	NA	CAMK2B	calcium/calmodulin-dependent protein kinase II beta	816	ENSG00000058404
200	FKBP1B	NA	FKBP1B	FK506 binding protein 1B, 12.6 kDa	2281	ENSG00000119782
201	DHRS2	NA	DHRS2	dehydrogenase/reductase (SDR family) member 2	10202	ENSG00000100867
202	ZNF32	NA	ZNF32	zinc finger protein 32	7580	ENSG00000169740
203	IDH3B	NA	IDH3B	isocitrate dehydrogenase 3 (NAD+) beta	3420	ENSG00000101365
204	LPHN3	NA	LPHN3	latrophilin 3	23284	ENSG00000150471
205	SNPH	NA	SNPH	syntaphilin	9751	ENSG00000101298
Database:molecular function Name:enzyme binding ID:GO:0019899
C=1086; O=31; E=16.77; R=1.85; rawP=0.0007; adjP=0.0091
Index	UserID	Value	Gene Symbol	Gene Name	EntrezGene	Ensembl
1	CCNE2	NA	CCNE2	cyclin E2	9134	ENSG00000175305
2	MAPK8	NA	MAPK8	mitogen-activated protein kinase 8	5599	ENSG00000107643
3	PDE4DIP	NA	PDE4DIP	phosphodiesterase 4D interacting protein	9659	ENSG00000178104
4	FOXO6	NA	FOXO6	forkhead box O6	100132074	NULL
5	TTN	NA	TTN	titin	7273	ENSG00000155657
6	TNNI3	NA	TNNI3	troponin I type 3 (cardiac)	7137	ENSG00000129991
7	DMD	NA	DMD	dystrophin	1756	ENSG00000198947
8	PPP1R12A	NA	PPP1R12A	protein phosphatase 1, regulatory subunit 12A	4659	ENSG00000058272
9	ACVR1B	NA	ACVR1B	activin A receptor, type IB	91	ENSG00000135503
10	WDTC1	NA	WDTC1	WD and tetratricopeptide repeats 1	23038	ENSG00000142784
11	FEZ1	NA	FEZ1	fasciculation and elongation protein zeta 1 (zygin I)	9638	ENSG00000149557
12	DACT3	NA	DACT3	dapper, antagonist of beta-catenin, homolog 3 (Xenopus laevis)	147906	ENSG00000197380
13	SUPT5H	NA	SUPT5H	suppressor of Ty 5 homolog (S. cerevisiae)	6829	ENSG00000196235
14	FOXO3	NA	FOXO3	forkhead box O3	2309	ENSG00000118689
15	MAPK8IP2	NA	MAPK8IP2	mitogen-activated protein kinase 8 interacting protein 2	23542	ENSG00000008735
16	PIAS1	NA	PIAS1	protein inhibitor of activated STAT, 1	8554	ENSG00000033800
17	ANK1	NA	ANK1	ankyrin 1, erythrocytic	286	ENSG00000029534
18	SLC25A4	NA	SLC25A4	solute carrier family 25 (mitochondrial carrier; adenine nucleotide translocator), member 4	291	ENSG00000151729
19	AKAP7	NA	AKAP7	A kinase (PRKA) anchor protein 7	9465	ENSG00000118507
20	RANBP1	NA	RANBP1	RAN binding protein 1	5902	ENSG00000099901
21	ITGB1	NA	ITGB1	integrin, beta 1 (fibronectin receptor, beta polypeptide, antigen CD29 includes MDF2, MSK12)	3688	ENSG00000150093
22	UBE2G1	NA	UBE2G1	ubiquitin-conjugating enzyme E2G 1	7326	ENSG00000132388
23	PDE4D	NA	PDE4D	phosphodiesterase 4D, cAMP-specific	5144	ENSG00000113448
24	NOTCH3	NA	NOTCH3	notch 3	4854	ENSG00000074181
25	MYH6	NA	MYH6	myosin, heavy chain 6, cardiac muscle, alpha	4624	ENSG00000197616
26	VCL	NA	VCL	vinculin	7414	ENSG00000035403
27	CDH2	NA	CDH2	cadherin 2, type 1, N-cadherin (neuronal)	1000	ENSG00000170558
28	PDLIM5	NA	PDLIM5	PDZ and LIM domain 5	10611	ENSG00000163110
29	PRKACB	NA	PRKACB	protein kinase, cAMP-dependent, catalytic, beta	5567	ENSG00000142875
30	MAP3K1	NA	MAP3K1	mitogen-activated protein kinase kinase kinase 1, E3 ubiquitin protein ligase	4214	ENSG00000095015
31	USP13	NA	USP13	ubiquitin specific peptidase 13 (isopeptidase T-3)	8975	ENSG00000058056
Database:cellular component Name:contractile fiber ID:GO:0043292
C=162; O=24; E=2.30; R=10.44; rawP=7.20e-18; adjP=9.22e-16
Index	UserID	Value	Gene Symbol	Gene Name	EntrezGene	Ensembl
1	TNNC1	NA	TNNC1	troponin C type 1 (slow)	7134	ENSG00000114854
2	FLNC	NA	FLNC	filamin C, gamma	2318	ENSG00000128591
3	PDE4DIP	NA	PDE4DIP	phosphodiesterase 4D interacting protein	9659	ENSG00000178104
4	MYH7	NA	MYH7	myosin, heavy chain 7, cardiac muscle, beta	4625	ENSG00000092054
5	TTN	NA	TTN	titin	7273	ENSG00000155657
6	TNNI3	NA	TNNI3	troponin I type 3 (cardiac)	7137	ENSG00000129991
7	ACTC1	NA	ACTC1	actin, alpha, cardiac muscle 1	70	ENSG00000159251
8	DMD	NA	DMD	dystrophin	1756	ENSG00000198947
9	PPP1R12A	NA	PPP1R12A	protein phosphatase 1, regulatory subunit 12A	4659	ENSG00000058272
10	CRYAB	NA	CRYAB	crystallin, alpha B	1410	ENSG00000109846
11	PGM5	NA	PGM5	phosphoglucomutase 5	5239	ENSG00000154330
12	ANK3	NA	ANK3	ankyrin 3, node of Ranvier (ankyrin G)	288	ENSG00000151150
13	ACTN2	NA	ACTN2	actinin, alpha 2	88	ENSG00000077522
14	SORBS2	NA	SORBS2	sorbin and SH3 domain containing 2	8470	ENSG00000154556
15	DAG1	NA	DAG1	dystroglycan 1 (dystrophin-associated glycoprotein 1)	1605	ENSG00000173402
16	NRAP	NA	NRAP	nebulin-related anchoring protein	4892	ENSG00000197893
17	ANK1	NA	ANK1	ankyrin 1, erythrocytic	286	ENSG00000029534
18	NEBL	NA	NEBL	nebulette	10529	ENSG00000078114
19	OBSL1	NA	OBSL1	obscurin-like 1	23363	ENSG00000124006
20	TNNT2	NA	TNNT2	troponin T type 2 (cardiac)	7139	ENSG00000118194
21	MYH6	NA	MYH6	myosin, heavy chain 6, cardiac muscle, alpha	4624	ENSG00000197616
22	TPM1	NA	TPM1	tropomyosin 1 (alpha)	7168	ENSG00000140416
23	PDLIM5	NA	PDLIM5	PDZ and LIM domain 5	10611	ENSG00000163110
24	VCL	NA	VCL	vinculin	7414	ENSG00000035403
Database:cellular component Name:myofibril ID:GO:0030016
C=152; O=23; E=2.16; R=10.66; rawP=2.22e-17; adjP=1.42e-15
Index	UserID	Value	Gene Symbol	Gene Name	EntrezGene	Ensembl
1	TNNC1	NA	TNNC1	troponin C type 1 (slow)	7134	ENSG00000114854
2	FLNC	NA	FLNC	filamin C, gamma	2318	ENSG00000128591
3	PDE4DIP	NA	PDE4DIP	phosphodiesterase 4D interacting protein	9659	ENSG00000178104
4	MYH7	NA	MYH7	myosin, heavy chain 7, cardiac muscle, beta	4625	ENSG00000092054
5	TTN	NA	TTN	titin	7273	ENSG00000155657
6	TNNI3	NA	TNNI3	troponin I type 3 (cardiac)	7137	ENSG00000129991
7	ACTC1	NA	ACTC1	actin, alpha, cardiac muscle 1	70	ENSG00000159251
8	DMD	NA	DMD	dystrophin	1756	ENSG00000198947
9	CRYAB	NA	CRYAB	crystallin, alpha B	1410	ENSG00000109846
10	PGM5	NA	PGM5	phosphoglucomutase 5	5239	ENSG00000154330
11	ANK3	NA	ANK3	ankyrin 3, node of Ranvier (ankyrin G)	288	ENSG00000151150
12	ACTN2	NA	ACTN2	actinin, alpha 2	88	ENSG00000077522
13	SORBS2	NA	SORBS2	sorbin and SH3 domain containing 2	8470	ENSG00000154556
14	DAG1	NA	DAG1	dystroglycan 1 (dystrophin-associated glycoprotein 1)	1605	ENSG00000173402
15	NRAP	NA	NRAP	nebulin-related anchoring protein	4892	ENSG00000197893
16	ANK1	NA	ANK1	ankyrin 1, erythrocytic	286	ENSG00000029534
17	NEBL	NA	NEBL	nebulette	10529	ENSG00000078114
18	OBSL1	NA	OBSL1	obscurin-like 1	23363	ENSG00000124006
19	TNNT2	NA	TNNT2	troponin T type 2 (cardiac)	7139	ENSG00000118194
20	MYH6	NA	MYH6	myosin, heavy chain 6, cardiac muscle, alpha	4624	ENSG00000197616
21	TPM1	NA	TPM1	tropomyosin 1 (alpha)	7168	ENSG00000140416
22	PDLIM5	NA	PDLIM5	PDZ and LIM domain 5	10611	ENSG00000163110
23	VCL	NA	VCL	vinculin	7414	ENSG00000035403
Database:cellular component Name:contractile fiber part ID:GO:0044449
C=145; O=21; E=2.06; R=10.21; rawP=1.43e-15; adjP=6.10e-14
Index	UserID	Value	Gene Symbol	Gene Name	EntrezGene	Ensembl
1	TNNC1	NA	TNNC1	troponin C type 1 (slow)	7134	ENSG00000114854
2	FLNC	NA	FLNC	filamin C, gamma	2318	ENSG00000128591
3	MYH7	NA	MYH7	myosin, heavy chain 7, cardiac muscle, beta	4625	ENSG00000092054
4	TTN	NA	TTN	titin	7273	ENSG00000155657
5	TNNI3	NA	TNNI3	troponin I type 3 (cardiac)	7137	ENSG00000129991
6	ACTC1	NA	ACTC1	actin, alpha, cardiac muscle 1	70	ENSG00000159251
7	DMD	NA	DMD	dystrophin	1756	ENSG00000198947
8	CRYAB	NA	CRYAB	crystallin, alpha B	1410	ENSG00000109846
9	PGM5	NA	PGM5	phosphoglucomutase 5	5239	ENSG00000154330
10	ANK3	NA	ANK3	ankyrin 3, node of Ranvier (ankyrin G)	288	ENSG00000151150
11	ACTN2	NA	ACTN2	actinin, alpha 2	88	ENSG00000077522
12	SORBS2	NA	SORBS2	sorbin and SH3 domain containing 2	8470	ENSG00000154556
13	DAG1	NA	DAG1	dystroglycan 1 (dystrophin-associated glycoprotein 1)	1605	ENSG00000173402
14	ANK1	NA	ANK1	ankyrin 1, erythrocytic	286	ENSG00000029534
15	NEBL	NA	NEBL	nebulette	10529	ENSG00000078114
16	OBSL1	NA	OBSL1	obscurin-like 1	23363	ENSG00000124006
17	TNNT2	NA	TNNT2	troponin T type 2 (cardiac)	7139	ENSG00000118194
18	MYH6	NA	MYH6	myosin, heavy chain 6, cardiac muscle, alpha	4624	ENSG00000197616
19	TPM1	NA	TPM1	tropomyosin 1 (alpha)	7168	ENSG00000140416
20	PDLIM5	NA	PDLIM5	PDZ and LIM domain 5	10611	ENSG00000163110
21	VCL	NA	VCL	vinculin	7414	ENSG00000035403
Database:cellular component Name:sarcomere ID:GO:0030017
C=128; O=18; E=1.82; R=9.91; rawP=2.74e-13; adjP=8.77e-12
Index	UserID	Value	Gene Symbol	Gene Name	EntrezGene	Ensembl
1	TNNC1	NA	TNNC1	troponin C type 1 (slow)	7134	ENSG00000114854
2	FLNC	NA	FLNC	filamin C, gamma	2318	ENSG00000128591
3	MYH7	NA	MYH7	myosin, heavy chain 7, cardiac muscle, beta	4625	ENSG00000092054
4	TTN	NA	TTN	titin	7273	ENSG00000155657
5	TNNI3	NA	TNNI3	troponin I type 3 (cardiac)	7137	ENSG00000129991
6	ACTC1	NA	ACTC1	actin, alpha, cardiac muscle 1	70	ENSG00000159251
7	DMD	NA	DMD	dystrophin	1756	ENSG00000198947
8	CRYAB	NA	CRYAB	crystallin, alpha B	1410	ENSG00000109846
9	PGM5	NA	PGM5	phosphoglucomutase 5	5239	ENSG00000154330
10	ACTN2	NA	ACTN2	actinin, alpha 2	88	ENSG00000077522
11	SORBS2	NA	SORBS2	sorbin and SH3 domain containing 2	8470	ENSG00000154556
12	ANK1	NA	ANK1	ankyrin 1, erythrocytic	286	ENSG00000029534
13	NEBL	NA	NEBL	nebulette	10529	ENSG00000078114
14	OBSL1	NA	OBSL1	obscurin-like 1	23363	ENSG00000124006
15	TNNT2	NA	TNNT2	troponin T type 2 (cardiac)	7139	ENSG00000118194
16	MYH6	NA	MYH6	myosin, heavy chain 6, cardiac muscle, alpha	4624	ENSG00000197616
17	TPM1	NA	TPM1	tropomyosin 1 (alpha)	7168	ENSG00000140416
18	PDLIM5	NA	PDLIM5	PDZ and LIM domain 5	10611	ENSG00000163110
Database:cellular component Name:I band ID:GO:0031674
C=84; O=13; E=1.19; R=10.91; rawP=1.76e-10; adjP=4.51e-09
Index	UserID	Value	Gene Symbol	Gene Name	EntrezGene	Ensembl
1	FLNC	NA	FLNC	filamin C, gamma	2318	ENSG00000128591
2	MYH7	NA	MYH7	myosin, heavy chain 7, cardiac muscle, beta	4625	ENSG00000092054
3	TTN	NA	TTN	titin	7273	ENSG00000155657
4	NEBL	NA	NEBL	nebulette	10529	ENSG00000078114
5	ACTC1	NA	ACTC1	actin, alpha, cardiac muscle 1	70	ENSG00000159251
6	DMD	NA	DMD	dystrophin	1756	ENSG00000198947
7	OBSL1	NA	OBSL1	obscurin-like 1	23363	ENSG00000124006
8	CRYAB	NA	CRYAB	crystallin, alpha B	1410	ENSG00000109846
9	PGM5	NA	PGM5	phosphoglucomutase 5	5239	ENSG00000154330
10	ACTN2	NA	ACTN2	actinin, alpha 2	88	ENSG00000077522
11	MYH6	NA	MYH6	myosin, heavy chain 6, cardiac muscle, alpha	4624	ENSG00000197616
12	SORBS2	NA	SORBS2	sorbin and SH3 domain containing 2	8470	ENSG00000154556
13	PDLIM5	NA	PDLIM5	PDZ and LIM domain 5	10611	ENSG00000163110
Database:cellular component Name:Z disc ID:GO:0030018
C=72; O=12; E=1.02; R=11.74; rawP=3.68e-10; adjP=7.85e-09
Index	UserID	Value	Gene Symbol	Gene Name	EntrezGene	Ensembl
1	FLNC	NA	FLNC	filamin C, gamma	2318	ENSG00000128591
2	MYH7	NA	MYH7	myosin, heavy chain 7, cardiac muscle, beta	4625	ENSG00000092054
3	TTN	NA	TTN	titin	7273	ENSG00000155657
4	NEBL	NA	NEBL	nebulette	10529	ENSG00000078114
5	DMD	NA	DMD	dystrophin	1756	ENSG00000198947
6	OBSL1	NA	OBSL1	obscurin-like 1	23363	ENSG00000124006
7	CRYAB	NA	CRYAB	crystallin, alpha B	1410	ENSG00000109846
8	PGM5	NA	PGM5	phosphoglucomutase 5	5239	ENSG00000154330
9	ACTN2	NA	ACTN2	actinin, alpha 2	88	ENSG00000077522
10	MYH6	NA	MYH6	myosin, heavy chain 6, cardiac muscle, alpha	4624	ENSG00000197616
11	SORBS2	NA	SORBS2	sorbin and SH3 domain containing 2	8470	ENSG00000154556
12	PDLIM5	NA	PDLIM5	PDZ and LIM domain 5	10611	ENSG00000163110
Database:cellular component Name:intercalated disc ID:GO:0014704
C=33; O=9; E=0.47; R=19.22; rawP=5.77e-10; adjP=1.06e-08
Index	UserID	Value	Gene Symbol	Gene Name	EntrezGene	Ensembl
1	CTNNA3	NA	CTNNA3	catenin (cadherin-associated protein), alpha 3	29119	ENSG00000183230
2	OBSL1	NA	OBSL1	obscurin-like 1	23363	ENSG00000124006
3	FGF13	NA	FGF13	fibroblast growth factor 13	2258	ENSG00000129682
4	PGM5	NA	PGM5	phosphoglucomutase 5	5239	ENSG00000154330
5	ANK3	NA	ANK3	ankyrin 3, node of Ranvier (ankyrin G)	288	ENSG00000151150
6	ITGB1	NA	ITGB1	integrin, beta 1 (fibronectin receptor, beta polypeptide, antigen CD29 includes MDF2, MSK12)	3688	ENSG00000150093
7	CDH2	NA	CDH2	cadherin 2, type 1, N-cadherin (neuronal)	1000	ENSG00000170558
8	VCL	NA	VCL	vinculin	7414	ENSG00000035403
9	NRAP	NA	NRAP	nebulin-related anchoring protein	4892	ENSG00000197893
Database:cellular component Name:cytoskeleton ID:GO:0005856
C=1790; O=58; E=25.40; R=2.28; rawP=1.16e-09; adjP=1.65e-08
Index	UserID	Value	Gene Symbol	Gene Name	EntrezGene	Ensembl
1	TNNC1	NA	TNNC1	troponin C type 1 (slow)	7134	ENSG00000114854
2	LRRFIP1	NA	LRRFIP1	leucine rich repeat (in FLII) interacting protein 1	9208	ENSG00000124831
3	SLMAP	NA	SLMAP	sarcolemma associated protein	7871	ENSG00000163681
4	TTN	NA	TTN	titin	7273	ENSG00000155657
5	ARPC5L	NA	ARPC5L	actin related protein 2/3 complex, subunit 5-like	81873	ENSG00000136950
6	TUBB2A	NA	TUBB2A	tubulin, beta 2A class IIa	7280	ENSG00000137267
7	TNNI3	NA	TNNI3	troponin I type 3 (cardiac)	7137	ENSG00000129991
8	CTNNA3	NA	CTNNA3	catenin (cadherin-associated protein), alpha 3	29119	ENSG00000183230
9	ACTC1	NA	ACTC1	actin, alpha, cardiac muscle 1	70	ENSG00000159251
10	DMD	NA	DMD	dystrophin	1756	ENSG00000198947
11	PPP1R12A	NA	PPP1R12A	protein phosphatase 1, regulatory subunit 12A	4659	ENSG00000058272
12	FGF13	NA	FGF13	fibroblast growth factor 13	2258	ENSG00000129682
13	CRYAB	NA	CRYAB	crystallin, alpha B	1410	ENSG00000109846
14	ANK3	NA	ANK3	ankyrin 3, node of Ranvier (ankyrin G)	288	ENSG00000151150
15	NDOR1	NA	NDOR1	NADPH dependent diflavin oxidoreductase 1	27158	ENSG00000188566
16	ACTN2	NA	ACTN2	actinin, alpha 2	88	ENSG00000077522
17	PPP1R9A	NA	PPP1R9A	protein phosphatase 1, regulatory subunit 9A	55607	ENSG00000158528
18	CEP85L	NA	CEP85L	centrosomal protein 85kDa-like	387119	ENSG00000111860
19	SH3KBP1	NA	SH3KBP1	SH3-domain kinase binding protein 1	30011	ENSG00000147010
20	KRTAP10-11	NA	KRTAP10-11	keratin associated protein 10-11	386678	ENSG00000243489
21	CEP164	NA	CEP164	centrosomal protein 164kDa	22897	ENSG00000110274
22	EPB41L3	NA	EPB41L3	erythrocyte membrane protein band 4.1-like 3	23136	ENSG00000082397
23	CLIC4	NA	CLIC4	chloride intracellular channel 4	25932	ENSG00000169504
24	ANK1	NA	ANK1	ankyrin 1, erythrocytic	286	ENSG00000029534
25	RPS6KA2	NA	RPS6KA2	ribosomal protein S6 kinase, 90kDa, polypeptide 2	6196	ENSG00000071242
26	LMOD2	NA	LMOD2	leiomodin 2 (cardiac)	442721	ENSG00000170807
27	NEBL	NA	NEBL	nebulette	10529	ENSG00000078114
28	TACC2	NA	TACC2	transforming, acidic coiled-coil containing protein 2	10579	ENSG00000138162
29	RANBP1	NA	RANBP1	RAN binding protein 1	5902	ENSG00000099901
30	SMTN	NA	SMTN	smoothelin	6525	ENSG00000183963
31	KIF9	NA	KIF9	kinesin family member 9	64147	ENSG00000088727
32	CEP63	NA	CEP63	centrosomal protein 63kDa	80254	ENSG00000182923
33	PDE4D	NA	PDE4D	phosphodiesterase 4D, cAMP-specific	5144	ENSG00000113448
34	VCL	NA	VCL	vinculin	7414	ENSG00000035403
35	PRKACB	NA	PRKACB	protein kinase, cAMP-dependent, catalytic, beta	5567	ENSG00000142875
36	MAP3K1	NA	MAP3K1	mitogen-activated protein kinase kinase kinase 1, E3 ubiquitin protein ligase	4214	ENSG00000095015
37	TUBB3	NA	TUBB3	tubulin, beta 3 class III	10381	ENSG00000198211ENSG00000258947
38	FLNC	NA	FLNC	filamin C, gamma	2318	ENSG00000128591
39	PDE4DIP	NA	PDE4DIP	phosphodiesterase 4D interacting protein	9659	ENSG00000178104
40	MYH7	NA	MYH7	myosin, heavy chain 7, cardiac muscle, beta	4625	ENSG00000092054
41	DSTN	NA	DSTN	destrin (actin depolymerizing factor)	11034	ENSG00000125868
42	PGM5	NA	PGM5	phosphoglucomutase 5	5239	ENSG00000154330
43	FEZ1	NA	FEZ1	fasciculation and elongation protein zeta 1 (zygin I)	9638	ENSG00000149557
44	SORBS2	NA	SORBS2	sorbin and SH3 domain containing 2	8470	ENSG00000154556
45	TRIM63	NA	TRIM63	tripartite motif containing 63, E3 ubiquitin protein ligase	84676	ENSG00000158022
46	DAG1	NA	DAG1	dystroglycan 1 (dystrophin-associated glycoprotein 1)	1605	ENSG00000173402
47	CFL2	NA	CFL2	cofilin 2 (muscle)	1073	ENSG00000165410
48	MAPK8IP2	NA	MAPK8IP2	mitogen-activated protein kinase 8 interacting protein 2	23542	ENSG00000008735
49	SNCA	NA	SNCA	synuclein, alpha (non A4 component of amyloid precursor)	6622	ENSG00000145335
50	ARHGAP21	NA	ARHGAP21	Rho GTPase activating protein 21	57584	ENSG00000107863
51	NME7	NA	NME7	NME/NM23 family member 7	29922	ENSG00000143156
52	MAP2	NA	MAP2	microtubule-associated protein 2	4133	ENSG00000078018
53	CAMK2B	NA	CAMK2B	calcium/calmodulin-dependent protein kinase II beta	816	ENSG00000058404
54	TNNT2	NA	TNNT2	troponin T type 2 (cardiac)	7139	ENSG00000118194
55	MDH1	NA	MDH1	malate dehydrogenase 1, NAD (soluble)	4190	ENSG00000014641
56	MYH6	NA	MYH6	myosin, heavy chain 6, cardiac muscle, alpha	4624	ENSG00000197616
57	TPM1	NA	TPM1	tropomyosin 1 (alpha)	7168	ENSG00000140416
58	PDLIM5	NA	PDLIM5	PDZ and LIM domain 5	10611	ENSG00000163110
Database:cellular component Name:cell-cell contact zone ID:GO:0044291
C=35; O=9; E=0.50; R=18.12; rawP=1.03e-09; adjP=1.65e-08
Index	UserID	Value	Gene Symbol	Gene Name	EntrezGene	Ensembl
1	CTNNA3	NA	CTNNA3	catenin (cadherin-associated protein), alpha 3	29119	ENSG00000183230
2	OBSL1	NA	OBSL1	obscurin-like 1	23363	ENSG00000124006
3	FGF13	NA	FGF13	fibroblast growth factor 13	2258	ENSG00000129682
4	PGM5	NA	PGM5	phosphoglucomutase 5	5239	ENSG00000154330
5	ANK3	NA	ANK3	ankyrin 3, node of Ranvier (ankyrin G)	288	ENSG00000151150
6	ITGB1	NA	ITGB1	integrin, beta 1 (fibronectin receptor, beta polypeptide, antigen CD29 includes MDF2, MSK12)	3688	ENSG00000150093
7	CDH2	NA	CDH2	cadherin 2, type 1, N-cadherin (neuronal)	1000	ENSG00000170558
8	VCL	NA	VCL	vinculin	7414	ENSG00000035403
9	NRAP	NA	NRAP	nebulin-related anchoring protein	4892	ENSG00000197893
Database:cellular component Name:intracellular organelle ID:GO:0043229
C=10636; O=194; E=150.94; R=1.29; rawP=1.35e-09; adjP=1.73e-08
Index	UserID	Value	Gene Symbol	Gene Name	EntrezGene	Ensembl
1	SLMAP	NA	SLMAP	sarcolemma associated protein	7871	ENSG00000163681
2	ZDHHC17	NA	ZDHHC17	zinc finger, DHHC-type containing 17	23390	ENSG00000186908
3	FGF13	NA	FGF13	fibroblast growth factor 13	2258	ENSG00000129682
4	KDM6A	NA	KDM6A	lysine (K)-specific demethylase 6A	7403	ENSG00000147050
5	CRYAB	NA	CRYAB	crystallin, alpha B	1410	ENSG00000109846
6	UQCRB	NA	UQCRB	ubiquinol-cytochrome c reductase binding protein	7381	ENSG00000156467
7	FAM129B	NA	FAM129B	family with sequence similarity 129, member B	64855	ENSG00000136830
8	C7orf55	NA	C7orf55	chromosome 7 open reading frame 55	154791	NULL
9	LMCD1	NA	LMCD1	LIM and cysteine-rich domains 1	29995	ENSG00000071282
10	NCR1	NA	NCR1	natural cytotoxicity triggering receptor 1	9437	ENSG00000189430
11	SMARCAL1	NA	SMARCAL1	SWI/SNF related, matrix associated, actin dependent regulator of chromatin, subfamily a-like 1	50485	ENSG00000138375
12	PTP4A3	NA	PTP4A3	protein tyrosine phosphatase type IVA, member 3	11156	ENSG00000184489
13	SLC25A3	NA	SLC25A3	solute carrier family 25 (mitochondrial carrier; phosphate carrier), member 3	5250	ENSG00000075415
14	MORF4L2	NA	MORF4L2	mortality factor 4 like 2	9643	ENSG00000123562
15	KRTAP10-11	NA	KRTAP10-11	keratin associated protein 10-11	386678	ENSG00000243489
16	SH3KBP1	NA	SH3KBP1	SH3-domain kinase binding protein 1	30011	ENSG00000147010
17	CEP85L	NA	CEP85L	centrosomal protein 85kDa-like	387119	ENSG00000111860
18	SMARCB1	NA	SMARCB1	SWI/SNF related, matrix associated, actin dependent regulator of chromatin, subfamily b, member 1	6598	ENSG00000099956
19	PPM1E	NA	PPM1E	protein phosphatase, Mg2+/Mn2+ dependent, 1E	22843	ENSG00000175175
20	PIAS1	NA	PIAS1	protein inhibitor of activated STAT, 1	8554	ENSG00000033800
21	HSF2	NA	HSF2	heat shock transcription factor 2	3298	ENSG00000025156
22	RPS6KA2	NA	RPS6KA2	ribosomal protein S6 kinase, 90kDa, polypeptide 2	6196	ENSG00000071242
23	AKAP7	NA	AKAP7	A kinase (PRKA) anchor protein 7	9465	ENSG00000118507
24	ATP5G2	NA	ATP5G2	ATP synthase, H+ transporting, mitochondrial Fo complex, subunit C2 (subunit 9)	517	ENSG00000135390
25	UQCRC2	NA	UQCRC2	ubiquinol-cytochrome c reductase core protein II	7385	ENSG00000140740
26	HHATL	NA	HHATL	hedgehog acyltransferase-like	57467	ENSG00000010282
27	ZNF71	NA	ZNF71	zinc finger protein 71	58491	ENSG00000197951
28	KIF9	NA	KIF9	kinesin family member 9	64147	ENSG00000088727
29	ZNRD1	NA	ZNRD1	zinc ribbon domain containing 1	30834	ENSG00000066379
30	NDUFS2	NA	NDUFS2	NADH dehydrogenase (ubiquinone) Fe-S protein 2, 49kDa (NADH-coenzyme Q reductase)	4720	ENSG00000158864
31	PRKACB	NA	PRKACB	protein kinase, cAMP-dependent, catalytic, beta	5567	ENSG00000142875
32	TEAD2	NA	TEAD2	TEA domain family member 2	8463	ENSG00000074219
33	DYRK2	NA	DYRK2	dual-specificity tyrosine-(Y)-phosphorylation regulated kinase 2	8445	ENSG00000127334
34	FLNC	NA	FLNC	filamin C, gamma	2318	ENSG00000128591
35	UBA52	NA	UBA52	ubiquitin A-52 residue ribosomal protein fusion product 1	7311	ENSG00000221983
36	DSTN	NA	DSTN	destrin (actin depolymerizing factor)	11034	ENSG00000125868
37	PTPLA	NA	PTPLA	protein tyrosine phosphatase-like (proline instead of catalytic arginine), member A	9200	ENSG00000165996
38	FEZ1	NA	FEZ1	fasciculation and elongation protein zeta 1 (zygin I)	9638	ENSG00000149557
39	MSRB3	NA	MSRB3	methionine sulfoxide reductase B3	253827	ENSG00000174099
40	KCNH2	NA	KCNH2	potassium voltage-gated channel, subfamily H (eag-related), member 2	3757	ENSG00000055118
41	KRTCAP2	NA	KRTCAP2	keratinocyte associated protein 2	200185	ENSG00000163463
42	LUC7L	NA	LUC7L	LUC7-like (S. cerevisiae)	55692	ENSG00000007392
43	TRIM63	NA	TRIM63	tripartite motif containing 63, E3 ubiquitin protein ligase	84676	ENSG00000158022
44	MAPK8IP2	NA	MAPK8IP2	mitogen-activated protein kinase 8 interacting protein 2	23542	ENSG00000008735
45	EDNRA	NA	EDNRA	endothelin receptor type A	1909	ENSG00000151617
46	GLS	NA	GLS	glutaminase	2744	ENSG00000115419
47	SLC25A4	NA	SLC25A4	solute carrier family 25 (mitochondrial carrier; adenine nucleotide translocator), member 4	291	ENSG00000151729
48	LRRTM1	NA	LRRTM1	leucine rich repeat transmembrane neuronal 1	347730	ENSG00000162951
49	MAP2	NA	MAP2	microtubule-associated protein 2	4133	ENSG00000078018
50	NNT	NA	NNT	nicotinamide nucleotide transhydrogenase	23530	ENSG00000112992
51	ITGB1	NA	ITGB1	integrin, beta 1 (fibronectin receptor, beta polypeptide, antigen CD29 includes MDF2, MSK12)	3688	ENSG00000150093
52	RRAGB	NA	RRAGB	Ras-related GTP binding B	10325	ENSG00000083750
53	COX5A	NA	COX5A	cytochrome c oxidase subunit Va	9377	ENSG00000178741
54	MYH6	NA	MYH6	myosin, heavy chain 6, cardiac muscle, alpha	4624	ENSG00000197616
55	PPARGC1A	NA	PPARGC1A	peroxisome proliferator-activated receptor gamma, coactivator 1 alpha	10891	ENSG00000109819
56	TPM1	NA	TPM1	tropomyosin 1 (alpha)	7168	ENSG00000140416
57	PPTC7	NA	PPTC7	PTC7 protein phosphatase homolog (S. cerevisiae)	160760	ENSG00000196850
58	FAM60A	NA	FAM60A	family with sequence similarity 60, member A	58516	ENSG00000139146
59	MEF2C	NA	MEF2C	myocyte enhancer factor 2C	4208	ENSG00000081189
60	DLAT	NA	DLAT	dihydrolipoamide S-acetyltransferase	1737	ENSG00000150768
61	ZNF384	NA	ZNF384	zinc finger protein 384	171017	ENSG00000126746
62	LRRFIP1	NA	LRRFIP1	leucine rich repeat (in FLII) interacting protein 1	9208	ENSG00000124831
63	TNNC1	NA	TNNC1	troponin C type 1 (slow)	7134	ENSG00000114854
64	TTN	NA	TTN	titin	7273	ENSG00000155657
65	NDUFV2	NA	NDUFV2	NADH dehydrogenase (ubiquinone) flavoprotein 2, 24kDa	4729	ENSG00000178127
66	TNNI3	NA	TNNI3	troponin I type 3 (cardiac)	7137	ENSG00000129991
67	PPP1R12A	NA	PPP1R12A	protein phosphatase 1, regulatory subunit 12A	4659	ENSG00000058272
68	NUAK1	NA	NUAK1	NUAK family, SNF1-like kinase, 1	9891	ENSG00000074590
69	RBFOX1	NA	RBFOX1	RNA binding protein, fox-1 homolog (C. elegans) 1	54715	ENSG00000078328
70	ZNF536	NA	ZNF536	zinc finger protein 536	9745	ENSG00000198597
71	SEMA6D	NA	SEMA6D	sema domain, transmembrane domain (TM), and cytoplasmic domain, (semaphorin) 6D	80031	ENSG00000137872
72	COX4I1	NA	COX4I1	cytochrome c oxidase subunit IV isoform 1	1327	ENSG00000131143
73	XPO7	NA	XPO7	exportin 7	23039	ENSG00000130227
74	NPLOC4	NA	NPLOC4	nuclear protein localization 4 homolog (S. cerevisiae)	55666	ENSG00000182446
75	CEP164	NA	CEP164	centrosomal protein 164kDa	22897	ENSG00000110274
76	OBSL1	NA	OBSL1	obscurin-like 1	23363	ENSG00000124006
77	IGF1R	NA	IGF1R	insulin-like growth factor 1 receptor	3480	ENSG00000140443
78	LHX2	NA	LHX2	LIM homeobox 2	9355	ENSG00000106689
79	RANBP1	NA	RANBP1	RAN binding protein 1	5902	ENSG00000099901
80	SMTN	NA	SMTN	smoothelin	6525	ENSG00000183963
81	MYCN	NA	MYCN	v-myc myelocytomatosis viral related oncogene, neuroblastoma derived (avian)	4613	ENSG00000134323
82	SPDEF	NA	SPDEF	SAM pointed domain containing ets transcription factor	25803	ENSG00000124664
83	NCAM1	NA	NCAM1	neural cell adhesion molecule 1	4684	ENSG00000149294
84	NDUFA12	NA	NDUFA12	NADH dehydrogenase (ubiquinone) 1 alpha subcomplex, 12	55967	ENSG00000184752
85	PHF21A	NA	PHF21A	PHD finger protein 21A	51317	ENSG00000135365
86	ATP5G1	NA	ATP5G1	ATP synthase, H+ transporting, mitochondrial Fo complex, subunit C1 (subunit 9)	516	ENSG00000159199
87	RARB	NA	RARB	retinoic acid receptor, beta	5915	ENSG00000077092
88	CASZ1	NA	CASZ1	castor zinc finger 1	54897	ENSG00000130940
89	MYH7	NA	MYH7	myosin, heavy chain 7, cardiac muscle, beta	4625	ENSG00000092054
90	STAG1	NA	STAG1	stromal antigen 1	10274	ENSG00000118007
91	CISD1	NA	CISD1	CDGSH iron sulfur domain 1	55847	ENSG00000122873
92	PGM5	NA	PGM5	phosphoglucomutase 5	5239	ENSG00000154330
93	VLDLR	NA	VLDLR	very low density lipoprotein receptor	7436	ENSG00000147852
94	TCEA3	NA	TCEA3	transcription elongation factor A (SII), 3	6920	ENSG00000204219
95	BCS1L	NA	BCS1L	BCS1-like (S. cerevisiae)	617	ENSG00000074582
96	USP28	NA	USP28	ubiquitin specific peptidase 28	57646	ENSG00000048028
97	KIAA1109	NA	KIAA1109	KIAA1109	84162	ENSG00000138688
98	BCLAF1	NA	BCLAF1	BCL2-associated transcription factor 1	9774	ENSG00000029363
99	PKDCC	NA	PKDCC	protein kinase domain containing, cytoplasmic homolog (mouse)	91461	ENSG00000162878
100	TARBP1	NA	TARBP1	TAR (HIV-1) RNA binding protein 1	6894	ENSG00000059588
101	SORBS2	NA	SORBS2	sorbin and SH3 domain containing 2	8470	ENSG00000154556
102	SUPT5H	NA	SUPT5H	suppressor of Ty 5 homolog (S. cerevisiae)	6829	ENSG00000196235
103	FOXC2	NA	FOXC2	forkhead box C2 (MFH-1, mesenchyme forkhead 1)	2303	ENSG00000176692
104	STMN2	NA	STMN2	stathmin-like 2	11075	ENSG00000104435
105	PLN	NA	PLN	phospholamban	5350	ENSG00000198523
106	FCF1	NA	FCF1	FCF1 small subunit (SSU) processome component homolog (S. cerevisiae)	51077	ENSG00000119616
107	PLAGL1	NA	PLAGL1	pleiomorphic adenoma gene-like 1	5325	ENSG00000118495
108	NME7	NA	NME7	NME/NM23 family member 7	29922	ENSG00000143156
109	MDH1	NA	MDH1	malate dehydrogenase 1, NAD (soluble)	4190	ENSG00000014641
110	TNNT2	NA	TNNT2	troponin T type 2 (cardiac)	7139	ENSG00000118194
111	RUVBL2	NA	RUVBL2	RuvB-like 2 (E. coli)	10856	ENSG00000183207
112	TSC22D4	NA	TSC22D4	TSC22 domain family, member 4	81628	ENSG00000166925
113	PDLIM5	NA	PDLIM5	PDZ and LIM domain 5	10611	ENSG00000163110
114	ACADVL	NA	ACADVL	acyl-CoA dehydrogenase, very long chain	37	ENSG00000072778
115	EGLN1	NA	EGLN1	egl nine homolog 1 (C. elegans)	54583	ENSG00000135766
116	MAPK8	NA	MAPK8	mitogen-activated protein kinase 8	5599	ENSG00000107643
117	CCNE2	NA	CCNE2	cyclin E2	9134	ENSG00000175305
118	FOXO6	NA	FOXO6	forkhead box O6	100132074	NULL
119	IMMT	NA	IMMT	inner membrane protein, mitochondrial	10989	ENSG00000132305
120	HSPB2	NA	HSPB2	heat shock 27kDa protein 2	3316	ENSG00000170276
121	DDX18	NA	DDX18	DEAD (Asp-Glu-Ala-Asp) box polypeptide 18	8886	ENSG00000088205
122	ANK3	NA	ANK3	ankyrin 3, node of Ranvier (ankyrin G)	288	ENSG00000151150
123	DACH1	NA	DACH1	dachshund homolog 1 (Drosophila)	1602	ENSG00000165659
124	WDTC1	NA	WDTC1	WD and tetratricopeptide repeats 1	23038	ENSG00000142784
125	CKMT2	NA	CKMT2	creatine kinase, mitochondrial 2 (sarcomeric)	1160	ENSG00000131730
126	NDOR1	NA	NDOR1	NADPH dependent diflavin oxidoreductase 1	27158	ENSG00000188566
127	IDH2	NA	IDH2	isocitrate dehydrogenase 2 (NADP+), mitochondrial	3418	ENSG00000182054
128	SSBP2	NA	SSBP2	single-stranded DNA binding protein 2	23635	ENSG00000145687
129	HCFC1R1	NA	HCFC1R1	host cell factor C1 regulator 1 (XPO1 dependent)	54985	ENSG00000103145
130	PPP1R9A	NA	PPP1R9A	protein phosphatase 1, regulatory subunit 9A	55607	ENSG00000158528
131	NRAP	NA	NRAP	nebulin-related anchoring protein	4892	ENSG00000197893
132	CYHR1	NA	CYHR1	cysteine/histidine-rich 1	50626	ENSG00000187954
133	EPB41L3	NA	EPB41L3	erythrocyte membrane protein band 4.1-like 3	23136	ENSG00000082397
134	TACC2	NA	TACC2	transforming, acidic coiled-coil containing protein 2	10579	ENSG00000138162
135	EXOSC1	NA	EXOSC1	exosome component 1	51013	ENSG00000171311
136	CBX2	NA	CBX2	chromobox homolog 2	84733	ENSG00000173894
137	STEAP3	NA	STEAP3	STEAP family member 3, metalloreductase	55240	ENSG00000115107
138	CEP63	NA	CEP63	centrosomal protein 63kDa	80254	ENSG00000182923
139	PDE4D	NA	PDE4D	phosphodiesterase 4D, cAMP-specific	5144	ENSG00000113448
140	NOTCH3	NA	NOTCH3	notch 3	4854	ENSG00000074181
141	VCL	NA	VCL	vinculin	7414	ENSG00000035403
142	KLHDC2	NA	KLHDC2	kelch domain containing 2	23588	ENSG00000165516
143	FNBP4	NA	FNBP4	formin binding protein 4	23360	ENSG00000109920
144	SYNGR1	NA	SYNGR1	synaptogyrin 1	9145	ENSG00000100321
145	VDAC2	NA	VDAC2	voltage-dependent anion channel 2	7417	ENSG00000165637
146	DAG1	NA	DAG1	dystroglycan 1 (dystrophin-associated glycoprotein 1)	1605	ENSG00000173402
147	SNCA	NA	SNCA	synuclein, alpha (non A4 component of amyloid precursor)	6622	ENSG00000145335
148	CAMK2D	NA	CAMK2D	calcium/calmodulin-dependent protein kinase II delta	817	ENSG00000145349
149	ZNF628	NA	ZNF628	zinc finger protein 628	89887	NULL
150	VEZF1	NA	VEZF1	vascular endothelial zinc finger 1	7716	ENSG00000136451
151	ARHGAP21	NA	ARHGAP21	Rho GTPase activating protein 21	57584	ENSG00000107863
152	IL37	NA	IL37	interleukin 37	27178	ENSG00000125571
153	MAPK10	NA	MAPK10	mitogen-activated protein kinase 10	5602	ENSG00000109339
154	FAM134B	NA	FAM134B	family with sequence similarity 134, member B	54463	ENSG00000154153
155	DNAJC2	NA	DNAJC2	DnaJ (Hsp40) homolog, subfamily C, member 2	27000	ENSG00000105821
156	PRPF8	NA	PRPF8	PRP8 pre-mRNA processing factor 8 homolog (S. cerevisiae)	10594	ENSG00000174231
157	ARPC5L	NA	ARPC5L	actin related protein 2/3 complex, subunit 5-like	81873	ENSG00000136950
158	MXI1	NA	MXI1	MAX interactor 1	4601	ENSG00000119950
159	TUBB2A	NA	TUBB2A	tubulin, beta 2A class IIa	7280	ENSG00000137267
160	CTNNA3	NA	CTNNA3	catenin (cadherin-associated protein), alpha 3	29119	ENSG00000183230
161	ACTC1	NA	ACTC1	actin, alpha, cardiac muscle 1	70	ENSG00000159251
162	DMD	NA	DMD	dystrophin	1756	ENSG00000198947
163	RBM24	NA	RBM24	RNA binding motif protein 24	221662	ENSG00000112183
164	GRB14	NA	GRB14	growth factor receptor-bound protein 14	2888	ENSG00000115290
165	CHCHD10	NA	CHCHD10	coiled-coil-helix-coiled-coil-helix domain containing 10	400916	ENSG00000250479
166	ATP5B	NA	ATP5B	ATP synthase, H+ transporting, mitochondrial F1 complex, beta polypeptide	506	ENSG00000110955
167	ACTN2	NA	ACTN2	actinin, alpha 2	88	ENSG00000077522
168	EIF1AD	NA	EIF1AD	eukaryotic translation initiation factor 1A domain containing	84285	ENSG00000175376
169	FOXO3	NA	FOXO3	forkhead box O3	2309	ENSG00000118689
170	RPL34	NA	RPL34	ribosomal protein L34	6164	ENSG00000109475
171	KCNJ4	NA	KCNJ4	potassium inwardly-rectifying channel, subfamily J, member 4	3761	ENSG00000168135
172	ADAP1	NA	ADAP1	ArfGAP with dual PH domains 1	11033	ENSG00000105963
173	CLIC4	NA	CLIC4	chloride intracellular channel 4	25932	ENSG00000169504
174	ANK1	NA	ANK1	ankyrin 1, erythrocytic	286	ENSG00000029534
175	LMOD2	NA	LMOD2	leiomodin 2 (cardiac)	442721	ENSG00000170807
176	NEBL	NA	NEBL	nebulette	10529	ENSG00000078114
177	NDUFA3	NA	NDUFA3	NADH dehydrogenase (ubiquinone) 1 alpha subcomplex, 3, 9kDa	4696	ENSG00000170906
178	MAP3K1	NA	MAP3K1	mitogen-activated protein kinase kinase kinase 1, E3 ubiquitin protein ligase	4214	ENSG00000095015
179	TUBB3	NA	TUBB3	tubulin, beta 3 class III	10381	ENSG00000198211ENSG00000258947
180	PDE4DIP	NA	PDE4DIP	phosphodiesterase 4D interacting protein	9659	ENSG00000178104
181	VPS39	NA	VPS39	vacuolar protein sorting 39 homolog (S. cerevisiae)	23339	ENSG00000166887
182	ESRRG	NA	ESRRG	estrogen-related receptor gamma	2104	ENSG00000196482
183	GPC4	NA	GPC4	glypican 4	2239	ENSG00000076716
184	UQCRC1	NA	UQCRC1	ubiquinol-cytochrome c reductase core protein I	7384	ENSG00000010256
185	FOXC1	NA	FOXC1	forkhead box C1	2296	ENSG00000054598
186	CFL2	NA	CFL2	cofilin 2 (muscle)	1073	ENSG00000165410
187	SUPT3H	NA	SUPT3H	suppressor of Ty 3 homolog (S. cerevisiae)	8464	ENSG00000196284
188	CAMK2B	NA	CAMK2B	calcium/calmodulin-dependent protein kinase II beta	816	ENSG00000058404
189	FKBP1B	NA	FKBP1B	FK506 binding protein 1B, 12.6 kDa	2281	ENSG00000119782
190	DHRS2	NA	DHRS2	dehydrogenase/reductase (SDR family) member 2	10202	ENSG00000100867
191	NDUFAF5	NA	NDUFAF5	NADH dehydrogenase (ubiquinone) complex I, assembly factor 5	79133	ENSG00000101247
192	ZNF32	NA	ZNF32	zinc finger protein 32	7580	ENSG00000169740
193	IDH3B	NA	IDH3B	isocitrate dehydrogenase 3 (NAD+) beta	3420	ENSG00000101365
194	SNPH	NA	SNPH	syntaphilin	9751	ENSG00000101298

## Sheet: floralwhite C2.3
model: 4W
Module: Floralwhite
User data and parameters: User data: textAreaUpload.txt, Organism: hsapiens, Id Type: gene_symbol, Ref Set: entrezgene, Significance Level: Top10, Statistics Test: Hypergeometric, MTC: BH, Minimum: 5
The results for the enriched GO category are listed in this table. For each GO category, the first row lists its sub-root (biological process, molecular function, or cellular component), category name, and corresponding GO ID.
The second row lists the following statistics:
C: the number of reference genes in the category
O: the number of genes in the gene set and also in the category
E: the expected number in the category
R: ratio of enrichment
rawP: p value from hypergeometric test
adjP: p value adjusted by the multiple test adjustment
Finally, genes in the category are listed. For each gene, the table lists the user uploaded ID and value (optional), Entrez ID, Ensembl Gene Stable ID, Gene symbol, and description. Ensembl Gene Stable ID and Entrez Gene ID are linked to the Ensembl and Entrez Gene databases, respectively.
Database:biological process Name:RNA splicing ID:GO:0008380
C=329; O=34; E=4.41; R=7.71; rawP=9.15e-21; adjP=5.33e-18
Index	UserID	Value	Gene Symbol	Gene Name	EntrezGene	Ensembl
1	RNPC3	NA	RNPC3	RNA-binding region (RNP1, RRM) containing 3	55599	ENSG00000185946
2	THOC1	NA	THOC1	THO complex 1	9984	ENSG00000079134
3	IVNS1ABP	NA	IVNS1ABP	influenza virus NS1A binding protein	10625	ENSG00000116679
4	RBM4B	NA	RBM4B	RNA binding motif protein 4B	83759	ENSG00000173914
5	SRSF6	NA	SRSF6	serine/arginine-rich splicing factor 6	6431	ENSG00000124193
6	SRRM1	NA	SRRM1	serine/arginine repetitive matrix 1	10250	ENSG00000133226
7	TIA1	NA	TIA1	TIA1 cytotoxic granule-associated RNA binding protein	7072	ENSG00000116001
8	HNRNPH1	NA	HNRNPH1	heterogeneous nuclear ribonucleoprotein H1 (H)	3187	ENSG00000169045
9	PRPF39	NA	PRPF39	PRP39 pre-mRNA processing factor 39 homolog (S. cerevisiae)	55015	ENSG00000185246
10	HNRNPA2B1	NA	HNRNPA2B1	heterogeneous nuclear ribonucleoprotein A2/B1	3181	ENSG00000122566
11	PPIG	NA	PPIG	peptidylprolyl isomerase G (cyclophilin G)	9360	ENSG00000138398
12	SRSF4	NA	SRSF4	serine/arginine-rich splicing factor 4	6429	ENSG00000116350
13	ZNF326	NA	ZNF326	zinc finger protein 326	284695	ENSG00000162664
14	SRSF7	NA	SRSF7	serine/arginine-rich splicing factor 7	6432	ENSG00000115875
15	TRA2B	NA	TRA2B	transformer 2 beta homolog (Drosophila)	6434	ENSG00000136527
16	HNRNPL	NA	HNRNPL	heterogeneous nuclear ribonucleoprotein L	3191	ENSG00000104824
17	TARDBP	NA	TARDBP	TAR DNA binding protein	23435	ENSG00000120948
18	HNRNPU	NA	HNRNPU	heterogeneous nuclear ribonucleoprotein U (scaffold attachment factor A)	3192	ENSG00000153187
19	YTHDC1	NA	YTHDC1	YTH domain containing 1	91746	ENSG00000083896
20	PTBP2	NA	PTBP2	polypyrimidine tract binding protein 2	58155	ENSG00000117569
21	SRSF5	NA	SRSF5	serine/arginine-rich splicing factor 5	6430	ENSG00000100650
22	PNN	NA	PNN	pinin, desmosome associated protein	5411	ENSG00000100941
23	PRPF3	NA	PRPF3	PRP3 pre-mRNA processing factor 3 homolog (S. cerevisiae)	9129	ENSG00000117360
24	SON	NA	SON	SON DNA binding protein	6651	ENSG00000159140
25	DHX15	NA	DHX15	DEAH (Asp-Glu-Ala-His) box polypeptide 15	1665	ENSG00000109606
26	SRSF1	NA	SRSF1	serine/arginine-rich splicing factor 1	6426	ENSG00000136450
27	RBM5	NA	RBM5	RNA binding motif protein 5	10181	ENSG00000003756
28	RBM25	NA	RBM25	RNA binding motif protein 25	58517	ENSG00000119707
29	CLK3	NA	CLK3	CDC-like kinase 3	1198	ENSG00000179335
30	LUC7L3	NA	LUC7L3	LUC7-like 3 (S. cerevisiae)	51747	ENSG00000108848
31	KHSRP	NA	KHSRP	KH-type splicing regulatory protein	8570	ENSG00000088247
32	FUS	NA	FUS	fused in sarcoma	2521	ENSG00000089280
33	RBM39	NA	RBM39	RNA binding motif protein 39	9584	ENSG00000131051
34	CPSF7	NA	CPSF7	cleavage and polyadenylation specific factor 7, 59kDa	79869	ENSG00000149532
Database:biological process Name:mRNA processing ID:GO:0006397
C=407; O=32; E=5.45; R=5.87; rawP=4.54e-16; adjP=1.04e-13
Index	UserID	Value	Gene Symbol	Gene Name	EntrezGene	Ensembl
1	YTHDC1	NA	YTHDC1	YTH domain containing 1	91746	ENSG00000083896
2	RNPC3	NA	RNPC3	RNA-binding region (RNP1, RRM) containing 3	55599	ENSG00000185946
3	PTBP2	NA	PTBP2	polypyrimidine tract binding protein 2	58155	ENSG00000117569
4	THOC1	NA	THOC1	THO complex 1	9984	ENSG00000079134
5	RBM4B	NA	RBM4B	RNA binding motif protein 4B	83759	ENSG00000173914
6	SRSF6	NA	SRSF6	serine/arginine-rich splicing factor 6	6431	ENSG00000124193
7	SRRM1	NA	SRRM1	serine/arginine repetitive matrix 1	10250	ENSG00000133226
8	TIA1	NA	TIA1	TIA1 cytotoxic granule-associated RNA binding protein	7072	ENSG00000116001
9	PRPF3	NA	PRPF3	PRP3 pre-mRNA processing factor 3 homolog (S. cerevisiae)	9129	ENSG00000117360
10	PNN	NA	PNN	pinin, desmosome associated protein	5411	ENSG00000100941
11	SRSF5	NA	SRSF5	serine/arginine-rich splicing factor 5	6430	ENSG00000100650
12	HNRNPH1	NA	HNRNPH1	heterogeneous nuclear ribonucleoprotein H1 (H)	3187	ENSG00000169045
13	PRPF39	NA	PRPF39	PRP39 pre-mRNA processing factor 39 homolog (S. cerevisiae)	55015	ENSG00000185246
14	SON	NA	SON	SON DNA binding protein	6651	ENSG00000159140
15	CPEB1	NA	CPEB1	cytoplasmic polyadenylation element binding protein 1	64506	ENSG00000214575ENSG00000260836
16	DHX15	NA	DHX15	DEAH (Asp-Glu-Ala-His) box polypeptide 15	1665	ENSG00000109606
17	SRSF1	NA	SRSF1	serine/arginine-rich splicing factor 1	6426	ENSG00000136450
18	HNRNPA2B1	NA	HNRNPA2B1	heterogeneous nuclear ribonucleoprotein A2/B1	3181	ENSG00000122566
19	RBM5	NA	RBM5	RNA binding motif protein 5	10181	ENSG00000003756
20	RBM25	NA	RBM25	RNA binding motif protein 25	58517	ENSG00000119707
21	LUC7L3	NA	LUC7L3	LUC7-like 3 (S. cerevisiae)	51747	ENSG00000108848
22	SRSF4	NA	SRSF4	serine/arginine-rich splicing factor 4	6429	ENSG00000116350
23	ZNF326	NA	ZNF326	zinc finger protein 326	284695	ENSG00000162664
24	SRSF7	NA	SRSF7	serine/arginine-rich splicing factor 7	6432	ENSG00000115875
25	KHSRP	NA	KHSRP	KH-type splicing regulatory protein	8570	ENSG00000088247
26	TRA2B	NA	TRA2B	transformer 2 beta homolog (Drosophila)	6434	ENSG00000136527
27	HNRNPL	NA	HNRNPL	heterogeneous nuclear ribonucleoprotein L	3191	ENSG00000104824
28	TARDBP	NA	TARDBP	TAR DNA binding protein	23435	ENSG00000120948
29	FUS	NA	FUS	fused in sarcoma	2521	ENSG00000089280
30	HNRNPU	NA	HNRNPU	heterogeneous nuclear ribonucleoprotein U (scaffold attachment factor A)	3192	ENSG00000153187
31	RBM39	NA	RBM39	RNA binding motif protein 39	9584	ENSG00000131051
32	CPSF7	NA	CPSF7	cleavage and polyadenylation specific factor 7, 59kDa	79869	ENSG00000149532
Database:biological process Name:RNA metabolic process ID:GO:0016070
C=3936; O=106; E=52.73; R=2.01; rawP=5.34e-16; adjP=1.04e-13
Index	UserID	Value	Gene Symbol	Gene Name	EntrezGene	Ensembl
1	EP300	NA	EP300	E1A binding protein p300	2033	ENSG00000100393
2	MYCBP2	NA	MYCBP2	MYC binding protein 2, E3 ubiquitin protein ligase	23077	ENSG00000005810
3	RNPC3	NA	RNPC3	RNA-binding region (RNP1, RRM) containing 3	55599	ENSG00000185946
4	THOC1	NA	THOC1	THO complex 1	9984	ENSG00000079134
5	IVNS1ABP	NA	IVNS1ABP	influenza virus NS1A binding protein	10625	ENSG00000116679
6	INO80	NA	INO80	INO80 homolog (S. cerevisiae)	54617	ENSG00000128908
7	RBM4B	NA	RBM4B	RNA binding motif protein 4B	83759	ENSG00000173914
8	ZNF683	NA	ZNF683	zinc finger protein 683	257101	ENSG00000176083
9	CREBZF	NA	CREBZF	CREB/ATF bZIP transcription factor	58487	ENSG00000137504
10	GPBP1	NA	GPBP1	GC-rich promoter binding protein 1	65056	ENSG00000062194
11	CHD1	NA	CHD1	chromodomain helicase DNA binding protein 1	1105	ENSG00000153922
12	TAL1	NA	TAL1	T-cell acute lymphocytic leukemia 1	6886	ENSG00000162367
13	CSDE1	NA	CSDE1	cold shock domain containing E1, RNA-binding	7812	ENSG00000009307
14	HNRNPA2B1	NA	HNRNPA2B1	heterogeneous nuclear ribonucleoprotein A2/B1	3181	ENSG00000122566
15	CAMTA2	NA	CAMTA2	calmodulin binding transcription activator 2	23125	ENSG00000108509
16	CHD8	NA	CHD8	chromodomain helicase DNA binding protein 8	57680	ENSG00000100888
17	YLPM1	NA	YLPM1	YLP motif containing 1	56252	ENSG00000119596
18	FRYL	NA	FRYL	FRY-like	285527	ENSG00000075539
19	SRSF4	NA	SRSF4	serine/arginine-rich splicing factor 4	6429	ENSG00000116350
20	ZFC3H1	NA	ZFC3H1	zinc finger, C3H1-type containing	196441	ENSG00000133858
21	TRA2B	NA	TRA2B	transformer 2 beta homolog (Drosophila)	6434	ENSG00000136527
22	HNRNPL	NA	HNRNPL	heterogeneous nuclear ribonucleoprotein L	3191	ENSG00000104824
23	ZNF226	NA	ZNF226	zinc finger protein 226	7769	ENSG00000167380
24	TARDBP	NA	TARDBP	TAR DNA binding protein	23435	ENSG00000120948
25	HNRNPU	NA	HNRNPU	heterogeneous nuclear ribonucleoprotein U (scaffold attachment factor A)	3192	ENSG00000153187
26	ATF2	NA	ATF2	activating transcription factor 2	1386	ENSG00000115966
27	ZNF460	NA	ZNF460	zinc finger protein 460	10794	ENSG00000197714
28	MAML3	NA	MAML3	mastermind-like 3 (Drosophila)	55534	ENSG00000196782
29	SMARCA2	NA	SMARCA2	SWI/SNF related, matrix associated, actin dependent regulator of chromatin, subfamily a, member 2	6595	ENSG00000080503
30	PHIP	NA	PHIP	pleckstrin homology domain interacting protein	55023	ENSG00000146247
31	PTBP2	NA	PTBP2	polypyrimidine tract binding protein 2	58155	ENSG00000117569
32	RUNX1T1	NA	RUNX1T1	runt-related transcription factor 1; translocated to, 1 (cyclin D-related)	862	ENSG00000079102
33	KAT7	NA	KAT7	K(lysine) acetyltransferase 7	11143	ENSG00000136504
34	PRPF3	NA	PRPF3	PRP3 pre-mRNA processing factor 3 homolog (S. cerevisiae)	9129	ENSG00000117360
35	PNN	NA	PNN	pinin, desmosome associated protein	5411	ENSG00000100941
36	MEF2D	NA	MEF2D	myocyte enhancer factor 2D	4209	ENSG00000116604
37	ACVR2B	NA	ACVR2B	activin A receptor, type IIB	93	ENSG00000114739
38	VEGFA	NA	VEGFA	vascular endothelial growth factor A	7422	ENSG00000112715
39	SON	NA	SON	SON DNA binding protein	6651	ENSG00000159140
40	LAS1L	NA	LAS1L	LAS1-like (S. cerevisiae)	81887	ENSG00000001497
41	DHX15	NA	DHX15	DEAH (Asp-Glu-Ala-His) box polypeptide 15	1665	ENSG00000109606
42	SRSF1	NA	SRSF1	serine/arginine-rich splicing factor 1	6426	ENSG00000136450
43	DDX17	NA	DDX17	DEAD (Asp-Glu-Ala-Asp) box helicase 17	10521	ENSG00000100201
44	BCL11A	NA	BCL11A	B-cell CLL/lymphoma 11A (zinc finger protein)	53335	ENSG00000119866
45	NRARP	NA	NRARP	NOTCH-regulated ankyrin repeat protein	441478	ENSG00000198435
46	TIAL1	NA	TIAL1	TIA1 cytotoxic granule-associated RNA binding protein-like 1	7073	ENSG00000151923
47	CCNT2	NA	CCNT2	cyclin T2	905	ENSG00000082258
48	XPO1	NA	XPO1	exportin 1 (CRM1 homolog, yeast)	7514	ENSG00000082898
49	GATA6	NA	GATA6	GATA binding protein 6	2627	ENSG00000141448
50	CLK3	NA	CLK3	CDC-like kinase 3	1198	ENSG00000179335
51	LUC7L3	NA	LUC7L3	LUC7-like 3 (S. cerevisiae)	51747	ENSG00000108848
52	U2SURP	NA	U2SURP	U2 snRNP-associated SURP domain containing	23350	ENSG00000163714
53	MKL2	NA	MKL2	MKL/myocardin-like 2	57496	ENSG00000186260
54	FUS	NA	FUS	fused in sarcoma	2521	ENSG00000089280
55	MED14	NA	MED14	mediator complex subunit 14	9282	ENSG00000180182
56	LCOR	NA	LCOR	ligand dependent nuclear receptor corepressor	84458	ENSG00000196233
57	NR3C2	NA	NR3C2	nuclear receptor subfamily 3, group C, member 2	4306	ENSG00000151623
58	KCTD1	NA	KCTD1	potassium channel tetramerisation domain containing 1	284252	ENSG00000134504
59	NCOR2	NA	NCOR2	nuclear receptor corepressor 2	9612	ENSG00000196498
60	EWSR1	NA	EWSR1	Ewing sarcoma breakpoint region 1	2130	ENSG00000182944
61	FZD8	NA	FZD8	frizzled family receptor 8	8325	ENSG00000177283
62	SRSF6	NA	SRSF6	serine/arginine-rich splicing factor 6	6431	ENSG00000124193
63	SRRM1	NA	SRRM1	serine/arginine repetitive matrix 1	10250	ENSG00000133226
64	ETV5	NA	ETV5	ets variant 5	2119	ENSG00000244405
65	TIA1	NA	TIA1	TIA1 cytotoxic granule-associated RNA binding protein	7072	ENSG00000116001
66	CTCF	NA	CTCF	CCCTC-binding factor (zinc finger protein)	10664	ENSG00000102974
67	NEDD4L	NA	NEDD4L	neural precursor cell expressed, developmentally down-regulated 4-like, E3 ubiquitin protein ligase	23327	ENSG00000049759
68	THRAP3	NA	THRAP3	thyroid hormone receptor associated protein 3	9967	ENSG00000054118
69	HNRNPH1	NA	HNRNPH1	heterogeneous nuclear ribonucleoprotein H1 (H)	3187	ENSG00000169045
70	PRPF39	NA	PRPF39	PRP39 pre-mRNA processing factor 39 homolog (S. cerevisiae)	55015	ENSG00000185246
71	ZNF518A	NA	ZNF518A	zinc finger protein 518A	9849	NULL
72	ASXL2	NA	ASXL2	additional sex combs like 2 (Drosophila)	55252	ENSG00000143970
73	NFAT5	NA	NFAT5	nuclear factor of activated T-cells 5, tonicity-responsive	10725	ENSG00000102908
74	EED	NA	EED	embryonic ectoderm development	8726	ENSG00000074266
75	METTL3	NA	METTL3	methyltransferase like 3	56339	ENSG00000165819
76	ICAM1	NA	ICAM1	intercellular adhesion molecule 1	3383	ENSG00000090339
77	PPIG	NA	PPIG	peptidylprolyl isomerase G (cyclophilin G)	9360	ENSG00000138398
78	SSBP3	NA	SSBP3	single stranded DNA binding protein 3	23648	ENSG00000157216
79	ATXN2	NA	ATXN2	ataxin 2	6311	ENSG00000204842
80	PRDM4	NA	PRDM4	PR domain containing 4	11108	ENSG00000110851
81	ZNF326	NA	ZNF326	zinc finger protein 326	284695	ENSG00000162664
82	SRSF7	NA	SRSF7	serine/arginine-rich splicing factor 7	6432	ENSG00000115875
83	ZNF692	NA	ZNF692	zinc finger protein 692	55657	ENSG00000171163
84	ELF2	NA	ELF2	E74-like factor 2 (ets domain transcription factor)	1998	ENSG00000109381
85	ZBTB40	NA	ZBTB40	zinc finger and BTB domain containing 40	9923	ENSG00000184677
86	YTHDC1	NA	YTHDC1	YTH domain containing 1	91746	ENSG00000083896
87	PATZ1	NA	PATZ1	POZ (BTB) and AT hook containing zinc finger 1	23598	ENSG00000100105
88	JMJD1C	NA	JMJD1C	jumonji domain containing 1C	221037	ENSG00000171988
89	SETD2	NA	SETD2	SET domain containing 2	29072	ENSG00000181555
90	ZNF574	NA	ZNF574	zinc finger protein 574	64763	ENSG00000105732
91	ARID4B	NA	ARID4B	AT rich interactive domain 4B (RBP1-like)	51742	ENSG00000054267
92	SRSF5	NA	SRSF5	serine/arginine-rich splicing factor 5	6430	ENSG00000100650
93	ARID1A	NA	ARID1A	AT rich interactive domain 1A (SWI-like)	8289	ENSG00000117713
94	EIF4G2	NA	EIF4G2	eukaryotic translation initiation factor 4 gamma, 2	1982	ENSG00000110321
95	SLTM	NA	SLTM	SAFB-like, transcription modulator	79811	ENSG00000137776
96	CPEB1	NA	CPEB1	cytoplasmic polyadenylation element binding protein 1	64506	ENSG00000214575ENSG00000260836
97	RBM5	NA	RBM5	RNA binding motif protein 5	10181	ENSG00000003756
98	BAZ2B	NA	BAZ2B	bromodomain adjacent to zinc finger domain, 2B	29994	ENSG00000123636
99	RBM25	NA	RBM25	RNA binding motif protein 25	58517	ENSG00000119707
100	KAT6B	NA	KAT6B	K(lysine) acetyltransferase 6B	23522	ENSG00000156650
101	ATN1	NA	ATN1	atrophin 1	1822	ENSG00000111676
102	KHSRP	NA	KHSRP	KH-type splicing regulatory protein	8570	ENSG00000088247
103	RBM39	NA	RBM39	RNA binding motif protein 39	9584	ENSG00000131051
104	CPSF7	NA	CPSF7	cleavage and polyadenylation specific factor 7, 59kDa	79869	ENSG00000149532
105	ZBTB4	NA	ZBTB4	zinc finger and BTB domain containing 4	57659	ENSG00000174282
106	KLF7	NA	KLF7	Kruppel-like factor 7 (ubiquitous)	8609	ENSG00000118263
Database:biological process Name:RNA processing ID:GO:0006396
C=655; O=39; E=8.78; R=4.44; rawP=2.30e-15; adjP=2.89e-13
Index	UserID	Value	Gene Symbol	Gene Name	EntrezGene	Ensembl
1	RNPC3	NA	RNPC3	RNA-binding region (RNP1, RRM) containing 3	55599	ENSG00000185946
2	THOC1	NA	THOC1	THO complex 1	9984	ENSG00000079134
3	IVNS1ABP	NA	IVNS1ABP	influenza virus NS1A binding protein	10625	ENSG00000116679
4	RBM4B	NA	RBM4B	RNA binding motif protein 4B	83759	ENSG00000173914
5	SRSF6	NA	SRSF6	serine/arginine-rich splicing factor 6	6431	ENSG00000124193
6	SRRM1	NA	SRRM1	serine/arginine repetitive matrix 1	10250	ENSG00000133226
7	TIA1	NA	TIA1	TIA1 cytotoxic granule-associated RNA binding protein	7072	ENSG00000116001
8	HNRNPH1	NA	HNRNPH1	heterogeneous nuclear ribonucleoprotein H1 (H)	3187	ENSG00000169045
9	PRPF39	NA	PRPF39	PRP39 pre-mRNA processing factor 39 homolog (S. cerevisiae)	55015	ENSG00000185246
10	HNRNPA2B1	NA	HNRNPA2B1	heterogeneous nuclear ribonucleoprotein A2/B1	3181	ENSG00000122566
11	PPIG	NA	PPIG	peptidylprolyl isomerase G (cyclophilin G)	9360	ENSG00000138398
12	SRSF4	NA	SRSF4	serine/arginine-rich splicing factor 4	6429	ENSG00000116350
13	ZFC3H1	NA	ZFC3H1	zinc finger, C3H1-type containing	196441	ENSG00000133858
14	ZNF326	NA	ZNF326	zinc finger protein 326	284695	ENSG00000162664
15	SRSF7	NA	SRSF7	serine/arginine-rich splicing factor 7	6432	ENSG00000115875
16	TRA2B	NA	TRA2B	transformer 2 beta homolog (Drosophila)	6434	ENSG00000136527
17	HNRNPL	NA	HNRNPL	heterogeneous nuclear ribonucleoprotein L	3191	ENSG00000104824
18	TARDBP	NA	TARDBP	TAR DNA binding protein	23435	ENSG00000120948
19	HNRNPU	NA	HNRNPU	heterogeneous nuclear ribonucleoprotein U (scaffold attachment factor A)	3192	ENSG00000153187
20	YTHDC1	NA	YTHDC1	YTH domain containing 1	91746	ENSG00000083896
21	PTBP2	NA	PTBP2	polypyrimidine tract binding protein 2	58155	ENSG00000117569
22	SRSF5	NA	SRSF5	serine/arginine-rich splicing factor 5	6430	ENSG00000100650
23	PNN	NA	PNN	pinin, desmosome associated protein	5411	ENSG00000100941
24	PRPF3	NA	PRPF3	PRP3 pre-mRNA processing factor 3 homolog (S. cerevisiae)	9129	ENSG00000117360
25	SON	NA	SON	SON DNA binding protein	6651	ENSG00000159140
26	LAS1L	NA	LAS1L	LAS1-like (S. cerevisiae)	81887	ENSG00000001497
27	DHX15	NA	DHX15	DEAH (Asp-Glu-Ala-His) box polypeptide 15	1665	ENSG00000109606
28	CPEB1	NA	CPEB1	cytoplasmic polyadenylation element binding protein 1	64506	ENSG00000214575ENSG00000260836
29	DDX17	NA	DDX17	DEAD (Asp-Glu-Ala-Asp) box helicase 17	10521	ENSG00000100201
30	SRSF1	NA	SRSF1	serine/arginine-rich splicing factor 1	6426	ENSG00000136450
31	RBM5	NA	RBM5	RNA binding motif protein 5	10181	ENSG00000003756
32	RBM25	NA	RBM25	RNA binding motif protein 25	58517	ENSG00000119707
33	CLK3	NA	CLK3	CDC-like kinase 3	1198	ENSG00000179335
34	LUC7L3	NA	LUC7L3	LUC7-like 3 (S. cerevisiae)	51747	ENSG00000108848
35	U2SURP	NA	U2SURP	U2 snRNP-associated SURP domain containing	23350	ENSG00000163714
36	KHSRP	NA	KHSRP	KH-type splicing regulatory protein	8570	ENSG00000088247
37	FUS	NA	FUS	fused in sarcoma	2521	ENSG00000089280
38	RBM39	NA	RBM39	RNA binding motif protein 39	9584	ENSG00000131051
39	CPSF7	NA	CPSF7	cleavage and polyadenylation specific factor 7, 59kDa	79869	ENSG00000149532
Database:biological process Name:gene expression ID:GO:0010467
C=4736; O=117; E=63.45; R=1.84; rawP=2.48e-15; adjP=2.89e-13
Index	UserID	Value	Gene Symbol	Gene Name	EntrezGene	Ensembl
1	EP300	NA	EP300	E1A binding protein p300	2033	ENSG00000100393
2	MYCBP2	NA	MYCBP2	MYC binding protein 2, E3 ubiquitin protein ligase	23077	ENSG00000005810
3	RNPC3	NA	RNPC3	RNA-binding region (RNP1, RRM) containing 3	55599	ENSG00000185946
4	THOC1	NA	THOC1	THO complex 1	9984	ENSG00000079134
5	IVNS1ABP	NA	IVNS1ABP	influenza virus NS1A binding protein	10625	ENSG00000116679
6	INO80	NA	INO80	INO80 homolog (S. cerevisiae)	54617	ENSG00000128908
7	RBM4B	NA	RBM4B	RNA binding motif protein 4B	83759	ENSG00000173914
8	ZNF683	NA	ZNF683	zinc finger protein 683	257101	ENSG00000176083
9	SIDT2	NA	SIDT2	SID1 transmembrane family, member 2	51092	ENSG00000149577
10	CREBZF	NA	CREBZF	CREB/ATF bZIP transcription factor	58487	ENSG00000137504
11	GPBP1	NA	GPBP1	GC-rich promoter binding protein 1	65056	ENSG00000062194
12	CHD1	NA	CHD1	chromodomain helicase DNA binding protein 1	1105	ENSG00000153922
13	TAL1	NA	TAL1	T-cell acute lymphocytic leukemia 1	6886	ENSG00000162367
14	CSDE1	NA	CSDE1	cold shock domain containing E1, RNA-binding	7812	ENSG00000009307
15	HNRNPA2B1	NA	HNRNPA2B1	heterogeneous nuclear ribonucleoprotein A2/B1	3181	ENSG00000122566
16	CAMTA2	NA	CAMTA2	calmodulin binding transcription activator 2	23125	ENSG00000108509
17	CHD8	NA	CHD8	chromodomain helicase DNA binding protein 8	57680	ENSG00000100888
18	YLPM1	NA	YLPM1	YLP motif containing 1	56252	ENSG00000119596
19	FRYL	NA	FRYL	FRY-like	285527	ENSG00000075539
20	SRSF4	NA	SRSF4	serine/arginine-rich splicing factor 4	6429	ENSG00000116350
21	ZFC3H1	NA	ZFC3H1	zinc finger, C3H1-type containing	196441	ENSG00000133858
22	TRA2B	NA	TRA2B	transformer 2 beta homolog (Drosophila)	6434	ENSG00000136527
23	HNRNPL	NA	HNRNPL	heterogeneous nuclear ribonucleoprotein L	3191	ENSG00000104824
24	ZNF226	NA	ZNF226	zinc finger protein 226	7769	ENSG00000167380
25	TARDBP	NA	TARDBP	TAR DNA binding protein	23435	ENSG00000120948
26	HNRNPU	NA	HNRNPU	heterogeneous nuclear ribonucleoprotein U (scaffold attachment factor A)	3192	ENSG00000153187
27	ATF2	NA	ATF2	activating transcription factor 2	1386	ENSG00000115966
28	ZNF460	NA	ZNF460	zinc finger protein 460	10794	ENSG00000197714
29	MAML3	NA	MAML3	mastermind-like 3 (Drosophila)	55534	ENSG00000196782
30	SMARCA2	NA	SMARCA2	SWI/SNF related, matrix associated, actin dependent regulator of chromatin, subfamily a, member 2	6595	ENSG00000080503
31	PHIP	NA	PHIP	pleckstrin homology domain interacting protein	55023	ENSG00000146247
32	PTBP2	NA	PTBP2	polypyrimidine tract binding protein 2	58155	ENSG00000117569
33	PUM1	NA	PUM1	pumilio homolog 1 (Drosophila)	9698	ENSG00000134644
34	RUNX1T1	NA	RUNX1T1	runt-related transcription factor 1; translocated to, 1 (cyclin D-related)	862	ENSG00000079102
35	KAT7	NA	KAT7	K(lysine) acetyltransferase 7	11143	ENSG00000136504
36	PRPF3	NA	PRPF3	PRP3 pre-mRNA processing factor 3 homolog (S. cerevisiae)	9129	ENSG00000117360
37	PNN	NA	PNN	pinin, desmosome associated protein	5411	ENSG00000100941
38	MEF2D	NA	MEF2D	myocyte enhancer factor 2D	4209	ENSG00000116604
39	ACVR2B	NA	ACVR2B	activin A receptor, type IIB	93	ENSG00000114739
40	VEGFA	NA	VEGFA	vascular endothelial growth factor A	7422	ENSG00000112715
41	SON	NA	SON	SON DNA binding protein	6651	ENSG00000159140
42	LAS1L	NA	LAS1L	LAS1-like (S. cerevisiae)	81887	ENSG00000001497
43	DHX15	NA	DHX15	DEAH (Asp-Glu-Ala-His) box polypeptide 15	1665	ENSG00000109606
44	SRSF1	NA	SRSF1	serine/arginine-rich splicing factor 1	6426	ENSG00000136450
45	DDX17	NA	DDX17	DEAD (Asp-Glu-Ala-Asp) box helicase 17	10521	ENSG00000100201
46	BCL11A	NA	BCL11A	B-cell CLL/lymphoma 11A (zinc finger protein)	53335	ENSG00000119866
47	NRARP	NA	NRARP	NOTCH-regulated ankyrin repeat protein	441478	ENSG00000198435
48	TIAL1	NA	TIAL1	TIA1 cytotoxic granule-associated RNA binding protein-like 1	7073	ENSG00000151923
49	CCNT2	NA	CCNT2	cyclin T2	905	ENSG00000082258
50	XPO1	NA	XPO1	exportin 1 (CRM1 homolog, yeast)	7514	ENSG00000082898
51	GATA6	NA	GATA6	GATA binding protein 6	2627	ENSG00000141448
52	CLK3	NA	CLK3	CDC-like kinase 3	1198	ENSG00000179335
53	CYP1A2	NA	CYP1A2	cytochrome P450, family 1, subfamily A, polypeptide 2	1544	ENSG00000140505
54	LSM14A	NA	LSM14A	LSM14A, SCD6 homolog A (S. cerevisiae)	26065	ENSG00000257103
55	LUC7L3	NA	LUC7L3	LUC7-like 3 (S. cerevisiae)	51747	ENSG00000108848
56	U2SURP	NA	U2SURP	U2 snRNP-associated SURP domain containing	23350	ENSG00000163714
57	MKL2	NA	MKL2	MKL/myocardin-like 2	57496	ENSG00000186260
58	OGT	NA	OGT	O-linked N-acetylglucosamine (GlcNAc) transferase	8473	ENSG00000147162
59	FUS	NA	FUS	fused in sarcoma	2521	ENSG00000089280
60	MED14	NA	MED14	mediator complex subunit 14	9282	ENSG00000180182
61	LCOR	NA	LCOR	ligand dependent nuclear receptor corepressor	84458	ENSG00000196233
62	NR3C2	NA	NR3C2	nuclear receptor subfamily 3, group C, member 2	4306	ENSG00000151623
63	KCTD1	NA	KCTD1	potassium channel tetramerisation domain containing 1	284252	ENSG00000134504
64	TNRC6A	NA	TNRC6A	trinucleotide repeat containing 6A	27327	ENSG00000090905
65	NCOR2	NA	NCOR2	nuclear receptor corepressor 2	9612	ENSG00000196498
66	TNRC6B	NA	TNRC6B	trinucleotide repeat containing 6B	23112	ENSG00000100354
67	EWSR1	NA	EWSR1	Ewing sarcoma breakpoint region 1	2130	ENSG00000182944
68	FZD8	NA	FZD8	frizzled family receptor 8	8325	ENSG00000177283
69	SRSF6	NA	SRSF6	serine/arginine-rich splicing factor 6	6431	ENSG00000124193
70	SRRM1	NA	SRRM1	serine/arginine repetitive matrix 1	10250	ENSG00000133226
71	ETV5	NA	ETV5	ets variant 5	2119	ENSG00000244405
72	TIA1	NA	TIA1	TIA1 cytotoxic granule-associated RNA binding protein	7072	ENSG00000116001
73	CTCF	NA	CTCF	CCCTC-binding factor (zinc finger protein)	10664	ENSG00000102974
74	NEDD4L	NA	NEDD4L	neural precursor cell expressed, developmentally down-regulated 4-like, E3 ubiquitin protein ligase	23327	ENSG00000049759
75	THRAP3	NA	THRAP3	thyroid hormone receptor associated protein 3	9967	ENSG00000054118
76	HNRNPH1	NA	HNRNPH1	heterogeneous nuclear ribonucleoprotein H1 (H)	3187	ENSG00000169045
77	PRPF39	NA	PRPF39	PRP39 pre-mRNA processing factor 39 homolog (S. cerevisiae)	55015	ENSG00000185246
78	ZNF518A	NA	ZNF518A	zinc finger protein 518A	9849	NULL
79	ASXL2	NA	ASXL2	additional sex combs like 2 (Drosophila)	55252	ENSG00000143970
80	NFAT5	NA	NFAT5	nuclear factor of activated T-cells 5, tonicity-responsive	10725	ENSG00000102908
81	EED	NA	EED	embryonic ectoderm development	8726	ENSG00000074266
82	METTL3	NA	METTL3	methyltransferase like 3	56339	ENSG00000165819
83	ICAM1	NA	ICAM1	intercellular adhesion molecule 1	3383	ENSG00000090339
84	PPIG	NA	PPIG	peptidylprolyl isomerase G (cyclophilin G)	9360	ENSG00000138398
85	SSBP3	NA	SSBP3	single stranded DNA binding protein 3	23648	ENSG00000157216
86	ATXN2	NA	ATXN2	ataxin 2	6311	ENSG00000204842
87	PRDM4	NA	PRDM4	PR domain containing 4	11108	ENSG00000110851
88	ZNF326	NA	ZNF326	zinc finger protein 326	284695	ENSG00000162664
89	SRSF7	NA	SRSF7	serine/arginine-rich splicing factor 7	6432	ENSG00000115875
90	ZNF692	NA	ZNF692	zinc finger protein 692	55657	ENSG00000171163
91	ELF2	NA	ELF2	E74-like factor 2 (ets domain transcription factor)	1998	ENSG00000109381
92	FMR1	NA	FMR1	fragile X mental retardation 1	2332	ENSG00000102081
93	ZBTB40	NA	ZBTB40	zinc finger and BTB domain containing 40	9923	ENSG00000184677
94	YTHDC1	NA	YTHDC1	YTH domain containing 1	91746	ENSG00000083896
95	PATZ1	NA	PATZ1	POZ (BTB) and AT hook containing zinc finger 1	23598	ENSG00000100105
96	JMJD1C	NA	JMJD1C	jumonji domain containing 1C	221037	ENSG00000171988
97	SETD2	NA	SETD2	SET domain containing 2	29072	ENSG00000181555
98	ZNF574	NA	ZNF574	zinc finger protein 574	64763	ENSG00000105732
99	ARID4B	NA	ARID4B	AT rich interactive domain 4B (RBP1-like)	51742	ENSG00000054267
100	PUM2	NA	PUM2	pumilio homolog 2 (Drosophila)	23369	ENSG00000055917
101	SRSF5	NA	SRSF5	serine/arginine-rich splicing factor 5	6430	ENSG00000100650
102	ARID1A	NA	ARID1A	AT rich interactive domain 1A (SWI-like)	8289	ENSG00000117713
103	BBS2	NA	BBS2	Bardet-Biedl syndrome 2	583	ENSG00000125124
104	EIF4G2	NA	EIF4G2	eukaryotic translation initiation factor 4 gamma, 2	1982	ENSG00000110321
105	SLTM	NA	SLTM	SAFB-like, transcription modulator	79811	ENSG00000137776
106	CPEB1	NA	CPEB1	cytoplasmic polyadenylation element binding protein 1	64506	ENSG00000214575ENSG00000260836
107	RBM5	NA	RBM5	RNA binding motif protein 5	10181	ENSG00000003756
108	BAZ2B	NA	BAZ2B	bromodomain adjacent to zinc finger domain, 2B	29994	ENSG00000123636
109	RBM25	NA	RBM25	RNA binding motif protein 25	58517	ENSG00000119707
110	KAT6B	NA	KAT6B	K(lysine) acetyltransferase 6B	23522	ENSG00000156650
111	ATN1	NA	ATN1	atrophin 1	1822	ENSG00000111676
112	KHSRP	NA	KHSRP	KH-type splicing regulatory protein	8570	ENSG00000088247
113	CD34	NA	CD34	CD34 molecule	947	ENSG00000174059
114	RBM39	NA	RBM39	RNA binding motif protein 39	9584	ENSG00000131051
115	CPSF7	NA	CPSF7	cleavage and polyadenylation specific factor 7, 59kDa	79869	ENSG00000149532
116	ZBTB4	NA	ZBTB4	zinc finger and BTB domain containing 4	57659	ENSG00000174282
117	KLF7	NA	KLF7	Kruppel-like factor 7 (ubiquitous)	8609	ENSG00000118263
Database:biological process Name:regulation of gene expression ID:GO:0010468
C=3344; O=94; E=44.80; R=2.10; rawP=7.90e-15; adjP=6.57e-13
Index	UserID	Value	Gene Symbol	Gene Name	EntrezGene	Ensembl
1	EP300	NA	EP300	E1A binding protein p300	2033	ENSG00000100393
2	MYCBP2	NA	MYCBP2	MYC binding protein 2, E3 ubiquitin protein ligase	23077	ENSG00000005810
3	THOC1	NA	THOC1	THO complex 1	9984	ENSG00000079134
4	INO80	NA	INO80	INO80 homolog (S. cerevisiae)	54617	ENSG00000128908
5	RBM4B	NA	RBM4B	RNA binding motif protein 4B	83759	ENSG00000173914
6	ZNF683	NA	ZNF683	zinc finger protein 683	257101	ENSG00000176083
7	SIDT2	NA	SIDT2	SID1 transmembrane family, member 2	51092	ENSG00000149577
8	CREBZF	NA	CREBZF	CREB/ATF bZIP transcription factor	58487	ENSG00000137504
9	GPBP1	NA	GPBP1	GC-rich promoter binding protein 1	65056	ENSG00000062194
10	CHD1	NA	CHD1	chromodomain helicase DNA binding protein 1	1105	ENSG00000153922
11	TAL1	NA	TAL1	T-cell acute lymphocytic leukemia 1	6886	ENSG00000162367
12	CSDE1	NA	CSDE1	cold shock domain containing E1, RNA-binding	7812	ENSG00000009307
13	CAMTA2	NA	CAMTA2	calmodulin binding transcription activator 2	23125	ENSG00000108509
14	CHD8	NA	CHD8	chromodomain helicase DNA binding protein 8	57680	ENSG00000100888
15	YLPM1	NA	YLPM1	YLP motif containing 1	56252	ENSG00000119596
16	FRYL	NA	FRYL	FRY-like	285527	ENSG00000075539
17	SRSF4	NA	SRSF4	serine/arginine-rich splicing factor 4	6429	ENSG00000116350
18	TRA2B	NA	TRA2B	transformer 2 beta homolog (Drosophila)	6434	ENSG00000136527
19	ZNF226	NA	ZNF226	zinc finger protein 226	7769	ENSG00000167380
20	TARDBP	NA	TARDBP	TAR DNA binding protein	23435	ENSG00000120948
21	HNRNPU	NA	HNRNPU	heterogeneous nuclear ribonucleoprotein U (scaffold attachment factor A)	3192	ENSG00000153187
22	ATF2	NA	ATF2	activating transcription factor 2	1386	ENSG00000115966
23	ZNF460	NA	ZNF460	zinc finger protein 460	10794	ENSG00000197714
24	MAML3	NA	MAML3	mastermind-like 3 (Drosophila)	55534	ENSG00000196782
25	SMARCA2	NA	SMARCA2	SWI/SNF related, matrix associated, actin dependent regulator of chromatin, subfamily a, member 2	6595	ENSG00000080503
26	PHIP	NA	PHIP	pleckstrin homology domain interacting protein	55023	ENSG00000146247
27	PTBP2	NA	PTBP2	polypyrimidine tract binding protein 2	58155	ENSG00000117569
28	PUM1	NA	PUM1	pumilio homolog 1 (Drosophila)	9698	ENSG00000134644
29	KAT7	NA	KAT7	K(lysine) acetyltransferase 7	11143	ENSG00000136504
30	PNN	NA	PNN	pinin, desmosome associated protein	5411	ENSG00000100941
31	MEF2D	NA	MEF2D	myocyte enhancer factor 2D	4209	ENSG00000116604
32	ACVR2B	NA	ACVR2B	activin A receptor, type IIB	93	ENSG00000114739
33	VEGFA	NA	VEGFA	vascular endothelial growth factor A	7422	ENSG00000112715
34	SON	NA	SON	SON DNA binding protein	6651	ENSG00000159140
35	DDX17	NA	DDX17	DEAD (Asp-Glu-Ala-Asp) box helicase 17	10521	ENSG00000100201
36	BCL11A	NA	BCL11A	B-cell CLL/lymphoma 11A (zinc finger protein)	53335	ENSG00000119866
37	NRARP	NA	NRARP	NOTCH-regulated ankyrin repeat protein	441478	ENSG00000198435
38	TIAL1	NA	TIAL1	TIA1 cytotoxic granule-associated RNA binding protein-like 1	7073	ENSG00000151923
39	CCNT2	NA	CCNT2	cyclin T2	905	ENSG00000082258
40	XPO1	NA	XPO1	exportin 1 (CRM1 homolog, yeast)	7514	ENSG00000082898
41	GATA6	NA	GATA6	GATA binding protein 6	2627	ENSG00000141448
42	CLK3	NA	CLK3	CDC-like kinase 3	1198	ENSG00000179335
43	CYP1A2	NA	CYP1A2	cytochrome P450, family 1, subfamily A, polypeptide 2	1544	ENSG00000140505
44	LSM14A	NA	LSM14A	LSM14A, SCD6 homolog A (S. cerevisiae)	26065	ENSG00000257103
45	MKL2	NA	MKL2	MKL/myocardin-like 2	57496	ENSG00000186260
46	MED14	NA	MED14	mediator complex subunit 14	9282	ENSG00000180182
47	LCOR	NA	LCOR	ligand dependent nuclear receptor corepressor	84458	ENSG00000196233
48	KCTD1	NA	KCTD1	potassium channel tetramerisation domain containing 1	284252	ENSG00000134504
49	TNRC6A	NA	TNRC6A	trinucleotide repeat containing 6A	27327	ENSG00000090905
50	NCOR2	NA	NCOR2	nuclear receptor corepressor 2	9612	ENSG00000196498
51	TNRC6B	NA	TNRC6B	trinucleotide repeat containing 6B	23112	ENSG00000100354
52	EWSR1	NA	EWSR1	Ewing sarcoma breakpoint region 1	2130	ENSG00000182944
53	FZD8	NA	FZD8	frizzled family receptor 8	8325	ENSG00000177283
54	SRSF6	NA	SRSF6	serine/arginine-rich splicing factor 6	6431	ENSG00000124193
55	ETV5	NA	ETV5	ets variant 5	2119	ENSG00000244405
56	TIA1	NA	TIA1	TIA1 cytotoxic granule-associated RNA binding protein	7072	ENSG00000116001
57	CTCF	NA	CTCF	CCCTC-binding factor (zinc finger protein)	10664	ENSG00000102974
58	NEDD4L	NA	NEDD4L	neural precursor cell expressed, developmentally down-regulated 4-like, E3 ubiquitin protein ligase	23327	ENSG00000049759
59	THRAP3	NA	THRAP3	thyroid hormone receptor associated protein 3	9967	ENSG00000054118
60	HNRNPH1	NA	HNRNPH1	heterogeneous nuclear ribonucleoprotein H1 (H)	3187	ENSG00000169045
61	ZNF518A	NA	ZNF518A	zinc finger protein 518A	9849	NULL
62	ASXL2	NA	ASXL2	additional sex combs like 2 (Drosophila)	55252	ENSG00000143970
63	EED	NA	EED	embryonic ectoderm development	8726	ENSG00000074266
64	ICAM1	NA	ICAM1	intercellular adhesion molecule 1	3383	ENSG00000090339
65	SSBP3	NA	SSBP3	single stranded DNA binding protein 3	23648	ENSG00000157216
66	ATXN2	NA	ATXN2	ataxin 2	6311	ENSG00000204842
67	PRDM4	NA	PRDM4	PR domain containing 4	11108	ENSG00000110851
68	ZNF326	NA	ZNF326	zinc finger protein 326	284695	ENSG00000162664
69	SRSF7	NA	SRSF7	serine/arginine-rich splicing factor 7	6432	ENSG00000115875
70	ZNF692	NA	ZNF692	zinc finger protein 692	55657	ENSG00000171163
71	ELF2	NA	ELF2	E74-like factor 2 (ets domain transcription factor)	1998	ENSG00000109381
72	FMR1	NA	FMR1	fragile X mental retardation 1	2332	ENSG00000102081
73	ZBTB40	NA	ZBTB40	zinc finger and BTB domain containing 40	9923	ENSG00000184677
74	PATZ1	NA	PATZ1	POZ (BTB) and AT hook containing zinc finger 1	23598	ENSG00000100105
75	JMJD1C	NA	JMJD1C	jumonji domain containing 1C	221037	ENSG00000171988
76	SETD2	NA	SETD2	SET domain containing 2	29072	ENSG00000181555
77	ZNF574	NA	ZNF574	zinc finger protein 574	64763	ENSG00000105732
78	ARID4B	NA	ARID4B	AT rich interactive domain 4B (RBP1-like)	51742	ENSG00000054267
79	PUM2	NA	PUM2	pumilio homolog 2 (Drosophila)	23369	ENSG00000055917
80	ARID1A	NA	ARID1A	AT rich interactive domain 1A (SWI-like)	8289	ENSG00000117713
81	BBS2	NA	BBS2	Bardet-Biedl syndrome 2	583	ENSG00000125124
82	EIF4G2	NA	EIF4G2	eukaryotic translation initiation factor 4 gamma, 2	1982	ENSG00000110321
83	SLTM	NA	SLTM	SAFB-like, transcription modulator	79811	ENSG00000137776
84	CPEB1	NA	CPEB1	cytoplasmic polyadenylation element binding protein 1	64506	ENSG00000214575ENSG00000260836
85	RBM5	NA	RBM5	RNA binding motif protein 5	10181	ENSG00000003756
86	BAZ2B	NA	BAZ2B	bromodomain adjacent to zinc finger domain, 2B	29994	ENSG00000123636
87	RBM25	NA	RBM25	RNA binding motif protein 25	58517	ENSG00000119707
88	KAT6B	NA	KAT6B	K(lysine) acetyltransferase 6B	23522	ENSG00000156650
89	ATN1	NA	ATN1	atrophin 1	1822	ENSG00000111676
90	KHSRP	NA	KHSRP	KH-type splicing regulatory protein	8570	ENSG00000088247
91	CD34	NA	CD34	CD34 molecule	947	ENSG00000174059
92	RBM39	NA	RBM39	RNA binding motif protein 39	9584	ENSG00000131051
93	ZBTB4	NA	ZBTB4	zinc finger and BTB domain containing 4	57659	ENSG00000174282
94	KLF7	NA	KLF7	Kruppel-like factor 7 (ubiquitous)	8609	ENSG00000118263
Database:biological process Name:nucleic acid metabolic process ID:GO:0090304
C=4462; O=112; E=59.78; R=1.87; rawP=6.82e-15; adjP=6.57e-13
Index	UserID	Value	Gene Symbol	Gene Name	EntrezGene	Ensembl
1	EP300	NA	EP300	E1A binding protein p300	2033	ENSG00000100393
2	MYCBP2	NA	MYCBP2	MYC binding protein 2, E3 ubiquitin protein ligase	23077	ENSG00000005810
3	RNPC3	NA	RNPC3	RNA-binding region (RNP1, RRM) containing 3	55599	ENSG00000185946
4	THOC1	NA	THOC1	THO complex 1	9984	ENSG00000079134
5	IVNS1ABP	NA	IVNS1ABP	influenza virus NS1A binding protein	10625	ENSG00000116679
6	INO80	NA	INO80	INO80 homolog (S. cerevisiae)	54617	ENSG00000128908
7	RBM4B	NA	RBM4B	RNA binding motif protein 4B	83759	ENSG00000173914
8	ZNF683	NA	ZNF683	zinc finger protein 683	257101	ENSG00000176083
9	CHD1L	NA	CHD1L	chromodomain helicase DNA binding protein 1-like	9557	ENSG00000131778
10	CREBZF	NA	CREBZF	CREB/ATF bZIP transcription factor	58487	ENSG00000137504
11	GPBP1	NA	GPBP1	GC-rich promoter binding protein 1	65056	ENSG00000062194
12	CHD1	NA	CHD1	chromodomain helicase DNA binding protein 1	1105	ENSG00000153922
13	TAL1	NA	TAL1	T-cell acute lymphocytic leukemia 1	6886	ENSG00000162367
14	CSDE1	NA	CSDE1	cold shock domain containing E1, RNA-binding	7812	ENSG00000009307
15	HNRNPA2B1	NA	HNRNPA2B1	heterogeneous nuclear ribonucleoprotein A2/B1	3181	ENSG00000122566
16	CAMTA2	NA	CAMTA2	calmodulin binding transcription activator 2	23125	ENSG00000108509
17	CHD8	NA	CHD8	chromodomain helicase DNA binding protein 8	57680	ENSG00000100888
18	YLPM1	NA	YLPM1	YLP motif containing 1	56252	ENSG00000119596
19	FRYL	NA	FRYL	FRY-like	285527	ENSG00000075539
20	SRSF4	NA	SRSF4	serine/arginine-rich splicing factor 4	6429	ENSG00000116350
21	ZFC3H1	NA	ZFC3H1	zinc finger, C3H1-type containing	196441	ENSG00000133858
22	TRA2B	NA	TRA2B	transformer 2 beta homolog (Drosophila)	6434	ENSG00000136527
23	HNRNPL	NA	HNRNPL	heterogeneous nuclear ribonucleoprotein L	3191	ENSG00000104824
24	ZNF226	NA	ZNF226	zinc finger protein 226	7769	ENSG00000167380
25	TARDBP	NA	TARDBP	TAR DNA binding protein	23435	ENSG00000120948
26	HNRNPU	NA	HNRNPU	heterogeneous nuclear ribonucleoprotein U (scaffold attachment factor A)	3192	ENSG00000153187
27	ATF2	NA	ATF2	activating transcription factor 2	1386	ENSG00000115966
28	ZNF460	NA	ZNF460	zinc finger protein 460	10794	ENSG00000197714
29	MAML3	NA	MAML3	mastermind-like 3 (Drosophila)	55534	ENSG00000196782
30	SMARCA2	NA	SMARCA2	SWI/SNF related, matrix associated, actin dependent regulator of chromatin, subfamily a, member 2	6595	ENSG00000080503
31	PHIP	NA	PHIP	pleckstrin homology domain interacting protein	55023	ENSG00000146247
32	PTBP2	NA	PTBP2	polypyrimidine tract binding protein 2	58155	ENSG00000117569
33	RUNX1T1	NA	RUNX1T1	runt-related transcription factor 1; translocated to, 1 (cyclin D-related)	862	ENSG00000079102
34	KAT7	NA	KAT7	K(lysine) acetyltransferase 7	11143	ENSG00000136504
35	PRPF3	NA	PRPF3	PRP3 pre-mRNA processing factor 3 homolog (S. cerevisiae)	9129	ENSG00000117360
36	PNN	NA	PNN	pinin, desmosome associated protein	5411	ENSG00000100941
37	MEF2D	NA	MEF2D	myocyte enhancer factor 2D	4209	ENSG00000116604
38	ACVR2B	NA	ACVR2B	activin A receptor, type IIB	93	ENSG00000114739
39	VEGFA	NA	VEGFA	vascular endothelial growth factor A	7422	ENSG00000112715
40	SON	NA	SON	SON DNA binding protein	6651	ENSG00000159140
41	LAS1L	NA	LAS1L	LAS1-like (S. cerevisiae)	81887	ENSG00000001497
42	DHX15	NA	DHX15	DEAH (Asp-Glu-Ala-His) box polypeptide 15	1665	ENSG00000109606
43	SRSF1	NA	SRSF1	serine/arginine-rich splicing factor 1	6426	ENSG00000136450
44	DDX17	NA	DDX17	DEAD (Asp-Glu-Ala-Asp) box helicase 17	10521	ENSG00000100201
45	BCL11A	NA	BCL11A	B-cell CLL/lymphoma 11A (zinc finger protein)	53335	ENSG00000119866
46	NRARP	NA	NRARP	NOTCH-regulated ankyrin repeat protein	441478	ENSG00000198435
47	TIAL1	NA	TIAL1	TIA1 cytotoxic granule-associated RNA binding protein-like 1	7073	ENSG00000151923
48	CCNT2	NA	CCNT2	cyclin T2	905	ENSG00000082258
49	XPO1	NA	XPO1	exportin 1 (CRM1 homolog, yeast)	7514	ENSG00000082898
50	GATA6	NA	GATA6	GATA binding protein 6	2627	ENSG00000141448
51	CLK3	NA	CLK3	CDC-like kinase 3	1198	ENSG00000179335
52	LUC7L3	NA	LUC7L3	LUC7-like 3 (S. cerevisiae)	51747	ENSG00000108848
53	U2SURP	NA	U2SURP	U2 snRNP-associated SURP domain containing	23350	ENSG00000163714
54	MKL2	NA	MKL2	MKL/myocardin-like 2	57496	ENSG00000186260
55	FUS	NA	FUS	fused in sarcoma	2521	ENSG00000089280
56	MED14	NA	MED14	mediator complex subunit 14	9282	ENSG00000180182
57	LCOR	NA	LCOR	ligand dependent nuclear receptor corepressor	84458	ENSG00000196233
58	NR3C2	NA	NR3C2	nuclear receptor subfamily 3, group C, member 2	4306	ENSG00000151623
59	KCTD1	NA	KCTD1	potassium channel tetramerisation domain containing 1	284252	ENSG00000134504
60	NCOR2	NA	NCOR2	nuclear receptor corepressor 2	9612	ENSG00000196498
61	EWSR1	NA	EWSR1	Ewing sarcoma breakpoint region 1	2130	ENSG00000182944
62	FZD8	NA	FZD8	frizzled family receptor 8	8325	ENSG00000177283
63	SRSF6	NA	SRSF6	serine/arginine-rich splicing factor 6	6431	ENSG00000124193
64	POLG	NA	POLG	polymerase (DNA directed), gamma	5428	ENSG00000140521
65	SRRM1	NA	SRRM1	serine/arginine repetitive matrix 1	10250	ENSG00000133226
66	ETV5	NA	ETV5	ets variant 5	2119	ENSG00000244405
67	TIA1	NA	TIA1	TIA1 cytotoxic granule-associated RNA binding protein	7072	ENSG00000116001
68	CTCF	NA	CTCF	CCCTC-binding factor (zinc finger protein)	10664	ENSG00000102974
69	NEDD4L	NA	NEDD4L	neural precursor cell expressed, developmentally down-regulated 4-like, E3 ubiquitin protein ligase	23327	ENSG00000049759
70	THRAP3	NA	THRAP3	thyroid hormone receptor associated protein 3	9967	ENSG00000054118
71	HNRNPH1	NA	HNRNPH1	heterogeneous nuclear ribonucleoprotein H1 (H)	3187	ENSG00000169045
72	PRPF39	NA	PRPF39	PRP39 pre-mRNA processing factor 39 homolog (S. cerevisiae)	55015	ENSG00000185246
73	ZNF518A	NA	ZNF518A	zinc finger protein 518A	9849	NULL
74	ASXL2	NA	ASXL2	additional sex combs like 2 (Drosophila)	55252	ENSG00000143970
75	NFAT5	NA	NFAT5	nuclear factor of activated T-cells 5, tonicity-responsive	10725	ENSG00000102908
76	EED	NA	EED	embryonic ectoderm development	8726	ENSG00000074266
77	METTL3	NA	METTL3	methyltransferase like 3	56339	ENSG00000165819
78	ICAM1	NA	ICAM1	intercellular adhesion molecule 1	3383	ENSG00000090339
79	HUWE1	NA	HUWE1	HECT, UBA and WWE domain containing 1, E3 ubiquitin protein ligase	10075	ENSG00000086758
80	PPIG	NA	PPIG	peptidylprolyl isomerase G (cyclophilin G)	9360	ENSG00000138398
81	SSBP3	NA	SSBP3	single stranded DNA binding protein 3	23648	ENSG00000157216
82	ATXN2	NA	ATXN2	ataxin 2	6311	ENSG00000204842
83	PRDM4	NA	PRDM4	PR domain containing 4	11108	ENSG00000110851
84	ZNF326	NA	ZNF326	zinc finger protein 326	284695	ENSG00000162664
85	SRSF7	NA	SRSF7	serine/arginine-rich splicing factor 7	6432	ENSG00000115875
86	ZNF692	NA	ZNF692	zinc finger protein 692	55657	ENSG00000171163
87	NCAPH2	NA	NCAPH2	non-SMC condensin II complex, subunit H2	29781	ENSG00000025770
88	ELF2	NA	ELF2	E74-like factor 2 (ets domain transcription factor)	1998	ENSG00000109381
89	ZBTB40	NA	ZBTB40	zinc finger and BTB domain containing 40	9923	ENSG00000184677
90	YTHDC1	NA	YTHDC1	YTH domain containing 1	91746	ENSG00000083896
91	NASP	NA	NASP	nuclear autoantigenic sperm protein (histone-binding)	4678	ENSG00000132780
92	PATZ1	NA	PATZ1	POZ (BTB) and AT hook containing zinc finger 1	23598	ENSG00000100105
93	JMJD1C	NA	JMJD1C	jumonji domain containing 1C	221037	ENSG00000171988
94	SETD2	NA	SETD2	SET domain containing 2	29072	ENSG00000181555
95	ZNF574	NA	ZNF574	zinc finger protein 574	64763	ENSG00000105732
96	ARID4B	NA	ARID4B	AT rich interactive domain 4B (RBP1-like)	51742	ENSG00000054267
97	SRSF5	NA	SRSF5	serine/arginine-rich splicing factor 5	6430	ENSG00000100650
98	ARID1A	NA	ARID1A	AT rich interactive domain 1A (SWI-like)	8289	ENSG00000117713
99	EIF4G2	NA	EIF4G2	eukaryotic translation initiation factor 4 gamma, 2	1982	ENSG00000110321
100	SLTM	NA	SLTM	SAFB-like, transcription modulator	79811	ENSG00000137776
101	CPEB1	NA	CPEB1	cytoplasmic polyadenylation element binding protein 1	64506	ENSG00000214575ENSG00000260836
102	RBM5	NA	RBM5	RNA binding motif protein 5	10181	ENSG00000003756
103	BAZ2B	NA	BAZ2B	bromodomain adjacent to zinc finger domain, 2B	29994	ENSG00000123636
104	RBM25	NA	RBM25	RNA binding motif protein 25	58517	ENSG00000119707
105	KAT6B	NA	KAT6B	K(lysine) acetyltransferase 6B	23522	ENSG00000156650
106	ATN1	NA	ATN1	atrophin 1	1822	ENSG00000111676
107	KHSRP	NA	KHSRP	KH-type splicing regulatory protein	8570	ENSG00000088247
108	RBM39	NA	RBM39	RNA binding motif protein 39	9584	ENSG00000131051
109	WRAP53	NA	WRAP53	WD repeat containing, antisense to TP53	55135	ENSG00000141499
110	CPSF7	NA	CPSF7	cleavage and polyadenylation specific factor 7, 59kDa	79869	ENSG00000149532
111	ZBTB4	NA	ZBTB4	zinc finger and BTB domain containing 4	57659	ENSG00000174282
112	KLF7	NA	KLF7	Kruppel-like factor 7 (ubiquitous)	8609	ENSG00000118263
Database:biological process Name:nucleobase-containing compound metabolic process ID:GO:0006139
C=5232; O=120; E=70.09; R=1.71; rawP=2.69e-13; adjP=1.96e-11
Index	UserID	Value	Gene Symbol	Gene Name	EntrezGene	Ensembl
1	EP300	NA	EP300	E1A binding protein p300	2033	ENSG00000100393
2	MYCBP2	NA	MYCBP2	MYC binding protein 2, E3 ubiquitin protein ligase	23077	ENSG00000005810
3	RNPC3	NA	RNPC3	RNA-binding region (RNP1, RRM) containing 3	55599	ENSG00000185946
4	THOC1	NA	THOC1	THO complex 1	9984	ENSG00000079134
5	IVNS1ABP	NA	IVNS1ABP	influenza virus NS1A binding protein	10625	ENSG00000116679
6	RAB11B	NA	RAB11B	RAB11B, member RAS oncogene family	9230	ENSG00000185236
7	INO80	NA	INO80	INO80 homolog (S. cerevisiae)	54617	ENSG00000128908
8	RBM4B	NA	RBM4B	RNA binding motif protein 4B	83759	ENSG00000173914
9	ZNF683	NA	ZNF683	zinc finger protein 683	257101	ENSG00000176083
10	CHD1L	NA	CHD1L	chromodomain helicase DNA binding protein 1-like	9557	ENSG00000131778
11	CREBZF	NA	CREBZF	CREB/ATF bZIP transcription factor	58487	ENSG00000137504
12	GPBP1	NA	GPBP1	GC-rich promoter binding protein 1	65056	ENSG00000062194
13	CHD1	NA	CHD1	chromodomain helicase DNA binding protein 1	1105	ENSG00000153922
14	TAL1	NA	TAL1	T-cell acute lymphocytic leukemia 1	6886	ENSG00000162367
15	CSDE1	NA	CSDE1	cold shock domain containing E1, RNA-binding	7812	ENSG00000009307
16	HNRNPA2B1	NA	HNRNPA2B1	heterogeneous nuclear ribonucleoprotein A2/B1	3181	ENSG00000122566
17	CAMTA2	NA	CAMTA2	calmodulin binding transcription activator 2	23125	ENSG00000108509
18	CHD8	NA	CHD8	chromodomain helicase DNA binding protein 8	57680	ENSG00000100888
19	YLPM1	NA	YLPM1	YLP motif containing 1	56252	ENSG00000119596
20	FRYL	NA	FRYL	FRY-like	285527	ENSG00000075539
21	RABGAP1	NA	RABGAP1	RAB GTPase activating protein 1	23637	ENSG00000011454
22	SRSF4	NA	SRSF4	serine/arginine-rich splicing factor 4	6429	ENSG00000116350
23	ZFC3H1	NA	ZFC3H1	zinc finger, C3H1-type containing	196441	ENSG00000133858
24	TRA2B	NA	TRA2B	transformer 2 beta homolog (Drosophila)	6434	ENSG00000136527
25	RICTOR	NA	RICTOR	RPTOR independent companion of MTOR, complex 2	253260	ENSG00000164327
26	HNRNPL	NA	HNRNPL	heterogeneous nuclear ribonucleoprotein L	3191	ENSG00000104824
27	ZNF226	NA	ZNF226	zinc finger protein 226	7769	ENSG00000167380
28	TARDBP	NA	TARDBP	TAR DNA binding protein	23435	ENSG00000120948
29	HNRNPU	NA	HNRNPU	heterogeneous nuclear ribonucleoprotein U (scaffold attachment factor A)	3192	ENSG00000153187
30	ATF2	NA	ATF2	activating transcription factor 2	1386	ENSG00000115966
31	ZNF460	NA	ZNF460	zinc finger protein 460	10794	ENSG00000197714
32	MAML3	NA	MAML3	mastermind-like 3 (Drosophila)	55534	ENSG00000196782
33	SMARCA2	NA	SMARCA2	SWI/SNF related, matrix associated, actin dependent regulator of chromatin, subfamily a, member 2	6595	ENSG00000080503
34	PHIP	NA	PHIP	pleckstrin homology domain interacting protein	55023	ENSG00000146247
35	PTBP2	NA	PTBP2	polypyrimidine tract binding protein 2	58155	ENSG00000117569
36	RUNX1T1	NA	RUNX1T1	runt-related transcription factor 1; translocated to, 1 (cyclin D-related)	862	ENSG00000079102
37	KAT7	NA	KAT7	K(lysine) acetyltransferase 7	11143	ENSG00000136504
38	PRPF3	NA	PRPF3	PRP3 pre-mRNA processing factor 3 homolog (S. cerevisiae)	9129	ENSG00000117360
39	PNN	NA	PNN	pinin, desmosome associated protein	5411	ENSG00000100941
40	MEF2D	NA	MEF2D	myocyte enhancer factor 2D	4209	ENSG00000116604
41	ACVR2B	NA	ACVR2B	activin A receptor, type IIB	93	ENSG00000114739
42	VEGFA	NA	VEGFA	vascular endothelial growth factor A	7422	ENSG00000112715
43	SON	NA	SON	SON DNA binding protein	6651	ENSG00000159140
44	LAS1L	NA	LAS1L	LAS1-like (S. cerevisiae)	81887	ENSG00000001497
45	DHX15	NA	DHX15	DEAH (Asp-Glu-Ala-His) box polypeptide 15	1665	ENSG00000109606
46	SRSF1	NA	SRSF1	serine/arginine-rich splicing factor 1	6426	ENSG00000136450
47	DDX17	NA	DDX17	DEAD (Asp-Glu-Ala-Asp) box helicase 17	10521	ENSG00000100201
48	BCL11A	NA	BCL11A	B-cell CLL/lymphoma 11A (zinc finger protein)	53335	ENSG00000119866
49	NRARP	NA	NRARP	NOTCH-regulated ankyrin repeat protein	441478	ENSG00000198435
50	TIAL1	NA	TIAL1	TIA1 cytotoxic granule-associated RNA binding protein-like 1	7073	ENSG00000151923
51	CCNT2	NA	CCNT2	cyclin T2	905	ENSG00000082258
52	XPO1	NA	XPO1	exportin 1 (CRM1 homolog, yeast)	7514	ENSG00000082898
53	GATA6	NA	GATA6	GATA binding protein 6	2627	ENSG00000141448
54	CLK3	NA	CLK3	CDC-like kinase 3	1198	ENSG00000179335
55	LUC7L3	NA	LUC7L3	LUC7-like 3 (S. cerevisiae)	51747	ENSG00000108848
56	U2SURP	NA	U2SURP	U2 snRNP-associated SURP domain containing	23350	ENSG00000163714
57	MKL2	NA	MKL2	MKL/myocardin-like 2	57496	ENSG00000186260
58	AGFG2	NA	AGFG2	ArfGAP with FG repeats 2	3268	ENSG00000106351
59	FUS	NA	FUS	fused in sarcoma	2521	ENSG00000089280
60	MED14	NA	MED14	mediator complex subunit 14	9282	ENSG00000180182
61	LCOR	NA	LCOR	ligand dependent nuclear receptor corepressor	84458	ENSG00000196233
62	NR3C2	NA	NR3C2	nuclear receptor subfamily 3, group C, member 2	4306	ENSG00000151623
63	KCTD1	NA	KCTD1	potassium channel tetramerisation domain containing 1	284252	ENSG00000134504
64	NCOR2	NA	NCOR2	nuclear receptor corepressor 2	9612	ENSG00000196498
65	PKP4	NA	PKP4	plakophilin 4	8502	ENSG00000144283
66	EWSR1	NA	EWSR1	Ewing sarcoma breakpoint region 1	2130	ENSG00000182944
67	FZD8	NA	FZD8	frizzled family receptor 8	8325	ENSG00000177283
68	SRSF6	NA	SRSF6	serine/arginine-rich splicing factor 6	6431	ENSG00000124193
69	POLG	NA	POLG	polymerase (DNA directed), gamma	5428	ENSG00000140521
70	SRRM1	NA	SRRM1	serine/arginine repetitive matrix 1	10250	ENSG00000133226
71	ETV5	NA	ETV5	ets variant 5	2119	ENSG00000244405
72	TIA1	NA	TIA1	TIA1 cytotoxic granule-associated RNA binding protein	7072	ENSG00000116001
73	CTCF	NA	CTCF	CCCTC-binding factor (zinc finger protein)	10664	ENSG00000102974
74	NEDD4L	NA	NEDD4L	neural precursor cell expressed, developmentally down-regulated 4-like, E3 ubiquitin protein ligase	23327	ENSG00000049759
75	THRAP3	NA	THRAP3	thyroid hormone receptor associated protein 3	9967	ENSG00000054118
76	HNRNPH1	NA	HNRNPH1	heterogeneous nuclear ribonucleoprotein H1 (H)	3187	ENSG00000169045
77	PRPF39	NA	PRPF39	PRP39 pre-mRNA processing factor 39 homolog (S. cerevisiae)	55015	ENSG00000185246
78	ZNF518A	NA	ZNF518A	zinc finger protein 518A	9849	NULL
79	ASXL2	NA	ASXL2	additional sex combs like 2 (Drosophila)	55252	ENSG00000143970
80	NFAT5	NA	NFAT5	nuclear factor of activated T-cells 5, tonicity-responsive	10725	ENSG00000102908
81	EED	NA	EED	embryonic ectoderm development	8726	ENSG00000074266
82	METTL3	NA	METTL3	methyltransferase like 3	56339	ENSG00000165819
83	ICAM1	NA	ICAM1	intercellular adhesion molecule 1	3383	ENSG00000090339
84	HUWE1	NA	HUWE1	HECT, UBA and WWE domain containing 1, E3 ubiquitin protein ligase	10075	ENSG00000086758
85	PPIG	NA	PPIG	peptidylprolyl isomerase G (cyclophilin G)	9360	ENSG00000138398
86	SSBP3	NA	SSBP3	single stranded DNA binding protein 3	23648	ENSG00000157216
87	ATXN2	NA	ATXN2	ataxin 2	6311	ENSG00000204842
88	PRDM4	NA	PRDM4	PR domain containing 4	11108	ENSG00000110851
89	ZNF326	NA	ZNF326	zinc finger protein 326	284695	ENSG00000162664
90	SRSF7	NA	SRSF7	serine/arginine-rich splicing factor 7	6432	ENSG00000115875
91	ZNF692	NA	ZNF692	zinc finger protein 692	55657	ENSG00000171163
92	NCAPH2	NA	NCAPH2	non-SMC condensin II complex, subunit H2	29781	ENSG00000025770
93	ELF2	NA	ELF2	E74-like factor 2 (ets domain transcription factor)	1998	ENSG00000109381
94	ZBTB40	NA	ZBTB40	zinc finger and BTB domain containing 40	9923	ENSG00000184677
95	YTHDC1	NA	YTHDC1	YTH domain containing 1	91746	ENSG00000083896
96	NASP	NA	NASP	nuclear autoantigenic sperm protein (histone-binding)	4678	ENSG00000132780
97	PATZ1	NA	PATZ1	POZ (BTB) and AT hook containing zinc finger 1	23598	ENSG00000100105
98	JMJD1C	NA	JMJD1C	jumonji domain containing 1C	221037	ENSG00000171988
99	SETD2	NA	SETD2	SET domain containing 2	29072	ENSG00000181555
100	ZNF574	NA	ZNF574	zinc finger protein 574	64763	ENSG00000105732
101	ARID4B	NA	ARID4B	AT rich interactive domain 4B (RBP1-like)	51742	ENSG00000054267
102	PTK2	NA	PTK2	PTK2 protein tyrosine kinase 2	5747	ENSG00000169398
103	SRSF5	NA	SRSF5	serine/arginine-rich splicing factor 5	6430	ENSG00000100650
104	ARID1A	NA	ARID1A	AT rich interactive domain 1A (SWI-like)	8289	ENSG00000117713
105	MACF1	NA	MACF1	microtubule-actin crosslinking factor 1	23499	ENSG00000127603
106	EIF4G2	NA	EIF4G2	eukaryotic translation initiation factor 4 gamma, 2	1982	ENSG00000110321
107	SLTM	NA	SLTM	SAFB-like, transcription modulator	79811	ENSG00000137776
108	CPEB1	NA	CPEB1	cytoplasmic polyadenylation element binding protein 1	64506	ENSG00000214575ENSG00000260836
109	RBM5	NA	RBM5	RNA binding motif protein 5	10181	ENSG00000003756
110	BAZ2B	NA	BAZ2B	bromodomain adjacent to zinc finger domain, 2B	29994	ENSG00000123636
111	RBM25	NA	RBM25	RNA binding motif protein 25	58517	ENSG00000119707
112	KAT6B	NA	KAT6B	K(lysine) acetyltransferase 6B	23522	ENSG00000156650
113	ATL2	NA	ATL2	atlastin GTPase 2	64225	ENSG00000119787
114	ATN1	NA	ATN1	atrophin 1	1822	ENSG00000111676
115	KHSRP	NA	KHSRP	KH-type splicing regulatory protein	8570	ENSG00000088247
116	RBM39	NA	RBM39	RNA binding motif protein 39	9584	ENSG00000131051
117	WRAP53	NA	WRAP53	WD repeat containing, antisense to TP53	55135	ENSG00000141499
118	CPSF7	NA	CPSF7	cleavage and polyadenylation specific factor 7, 59kDa	79869	ENSG00000149532
119	ZBTB4	NA	ZBTB4	zinc finger and BTB domain containing 4	57659	ENSG00000174282
120	KLF7	NA	KLF7	Kruppel-like factor 7 (ubiquitous)	8609	ENSG00000118263
Database:biological process Name:heterocycle metabolic process ID:GO:0046483
C=5385; O=121; E=72.14; R=1.68; rawP=9.27e-13; adjP=5.40e-11
Index	UserID	Value	Gene Symbol	Gene Name	EntrezGene	Ensembl
1	EP300	NA	EP300	E1A binding protein p300	2033	ENSG00000100393
2	MYCBP2	NA	MYCBP2	MYC binding protein 2, E3 ubiquitin protein ligase	23077	ENSG00000005810
3	RNPC3	NA	RNPC3	RNA-binding region (RNP1, RRM) containing 3	55599	ENSG00000185946
4	THOC1	NA	THOC1	THO complex 1	9984	ENSG00000079134
5	IVNS1ABP	NA	IVNS1ABP	influenza virus NS1A binding protein	10625	ENSG00000116679
6	RAB11B	NA	RAB11B	RAB11B, member RAS oncogene family	9230	ENSG00000185236
7	INO80	NA	INO80	INO80 homolog (S. cerevisiae)	54617	ENSG00000128908
8	RBM4B	NA	RBM4B	RNA binding motif protein 4B	83759	ENSG00000173914
9	ZNF683	NA	ZNF683	zinc finger protein 683	257101	ENSG00000176083
10	CHD1L	NA	CHD1L	chromodomain helicase DNA binding protein 1-like	9557	ENSG00000131778
11	CREBZF	NA	CREBZF	CREB/ATF bZIP transcription factor	58487	ENSG00000137504
12	GPBP1	NA	GPBP1	GC-rich promoter binding protein 1	65056	ENSG00000062194
13	CHD1	NA	CHD1	chromodomain helicase DNA binding protein 1	1105	ENSG00000153922
14	TAL1	NA	TAL1	T-cell acute lymphocytic leukemia 1	6886	ENSG00000162367
15	CSDE1	NA	CSDE1	cold shock domain containing E1, RNA-binding	7812	ENSG00000009307
16	HNRNPA2B1	NA	HNRNPA2B1	heterogeneous nuclear ribonucleoprotein A2/B1	3181	ENSG00000122566
17	CAMTA2	NA	CAMTA2	calmodulin binding transcription activator 2	23125	ENSG00000108509
18	CHD8	NA	CHD8	chromodomain helicase DNA binding protein 8	57680	ENSG00000100888
19	YLPM1	NA	YLPM1	YLP motif containing 1	56252	ENSG00000119596
20	FRYL	NA	FRYL	FRY-like	285527	ENSG00000075539
21	RABGAP1	NA	RABGAP1	RAB GTPase activating protein 1	23637	ENSG00000011454
22	SRSF4	NA	SRSF4	serine/arginine-rich splicing factor 4	6429	ENSG00000116350
23	ZFC3H1	NA	ZFC3H1	zinc finger, C3H1-type containing	196441	ENSG00000133858
24	TRA2B	NA	TRA2B	transformer 2 beta homolog (Drosophila)	6434	ENSG00000136527
25	RICTOR	NA	RICTOR	RPTOR independent companion of MTOR, complex 2	253260	ENSG00000164327
26	HNRNPL	NA	HNRNPL	heterogeneous nuclear ribonucleoprotein L	3191	ENSG00000104824
27	ZNF226	NA	ZNF226	zinc finger protein 226	7769	ENSG00000167380
28	TARDBP	NA	TARDBP	TAR DNA binding protein	23435	ENSG00000120948
29	HNRNPU	NA	HNRNPU	heterogeneous nuclear ribonucleoprotein U (scaffold attachment factor A)	3192	ENSG00000153187
30	ATF2	NA	ATF2	activating transcription factor 2	1386	ENSG00000115966
31	ZNF460	NA	ZNF460	zinc finger protein 460	10794	ENSG00000197714
32	MAML3	NA	MAML3	mastermind-like 3 (Drosophila)	55534	ENSG00000196782
33	SMARCA2	NA	SMARCA2	SWI/SNF related, matrix associated, actin dependent regulator of chromatin, subfamily a, member 2	6595	ENSG00000080503
34	PHIP	NA	PHIP	pleckstrin homology domain interacting protein	55023	ENSG00000146247
35	PTBP2	NA	PTBP2	polypyrimidine tract binding protein 2	58155	ENSG00000117569
36	RUNX1T1	NA	RUNX1T1	runt-related transcription factor 1; translocated to, 1 (cyclin D-related)	862	ENSG00000079102
37	KAT7	NA	KAT7	K(lysine) acetyltransferase 7	11143	ENSG00000136504
38	PRPF3	NA	PRPF3	PRP3 pre-mRNA processing factor 3 homolog (S. cerevisiae)	9129	ENSG00000117360
39	PNN	NA	PNN	pinin, desmosome associated protein	5411	ENSG00000100941
40	MEF2D	NA	MEF2D	myocyte enhancer factor 2D	4209	ENSG00000116604
41	ACVR2B	NA	ACVR2B	activin A receptor, type IIB	93	ENSG00000114739
42	VEGFA	NA	VEGFA	vascular endothelial growth factor A	7422	ENSG00000112715
43	SON	NA	SON	SON DNA binding protein	6651	ENSG00000159140
44	LAS1L	NA	LAS1L	LAS1-like (S. cerevisiae)	81887	ENSG00000001497
45	DHX15	NA	DHX15	DEAH (Asp-Glu-Ala-His) box polypeptide 15	1665	ENSG00000109606
46	SRSF1	NA	SRSF1	serine/arginine-rich splicing factor 1	6426	ENSG00000136450
47	DDX17	NA	DDX17	DEAD (Asp-Glu-Ala-Asp) box helicase 17	10521	ENSG00000100201
48	BCL11A	NA	BCL11A	B-cell CLL/lymphoma 11A (zinc finger protein)	53335	ENSG00000119866
49	NRARP	NA	NRARP	NOTCH-regulated ankyrin repeat protein	441478	ENSG00000198435
50	TIAL1	NA	TIAL1	TIA1 cytotoxic granule-associated RNA binding protein-like 1	7073	ENSG00000151923
51	CCNT2	NA	CCNT2	cyclin T2	905	ENSG00000082258
52	XPO1	NA	XPO1	exportin 1 (CRM1 homolog, yeast)	7514	ENSG00000082898
53	GATA6	NA	GATA6	GATA binding protein 6	2627	ENSG00000141448
54	CLK3	NA	CLK3	CDC-like kinase 3	1198	ENSG00000179335
55	CYP1A2	NA	CYP1A2	cytochrome P450, family 1, subfamily A, polypeptide 2	1544	ENSG00000140505
56	LUC7L3	NA	LUC7L3	LUC7-like 3 (S. cerevisiae)	51747	ENSG00000108848
57	U2SURP	NA	U2SURP	U2 snRNP-associated SURP domain containing	23350	ENSG00000163714
58	MKL2	NA	MKL2	MKL/myocardin-like 2	57496	ENSG00000186260
59	AGFG2	NA	AGFG2	ArfGAP with FG repeats 2	3268	ENSG00000106351
60	FUS	NA	FUS	fused in sarcoma	2521	ENSG00000089280
61	MED14	NA	MED14	mediator complex subunit 14	9282	ENSG00000180182
62	LCOR	NA	LCOR	ligand dependent nuclear receptor corepressor	84458	ENSG00000196233
63	NR3C2	NA	NR3C2	nuclear receptor subfamily 3, group C, member 2	4306	ENSG00000151623
64	KCTD1	NA	KCTD1	potassium channel tetramerisation domain containing 1	284252	ENSG00000134504
65	NCOR2	NA	NCOR2	nuclear receptor corepressor 2	9612	ENSG00000196498
66	PKP4	NA	PKP4	plakophilin 4	8502	ENSG00000144283
67	EWSR1	NA	EWSR1	Ewing sarcoma breakpoint region 1	2130	ENSG00000182944
68	FZD8	NA	FZD8	frizzled family receptor 8	8325	ENSG00000177283
69	SRSF6	NA	SRSF6	serine/arginine-rich splicing factor 6	6431	ENSG00000124193
70	POLG	NA	POLG	polymerase (DNA directed), gamma	5428	ENSG00000140521
71	SRRM1	NA	SRRM1	serine/arginine repetitive matrix 1	10250	ENSG00000133226
72	ETV5	NA	ETV5	ets variant 5	2119	ENSG00000244405
73	TIA1	NA	TIA1	TIA1 cytotoxic granule-associated RNA binding protein	7072	ENSG00000116001
74	CTCF	NA	CTCF	CCCTC-binding factor (zinc finger protein)	10664	ENSG00000102974
75	NEDD4L	NA	NEDD4L	neural precursor cell expressed, developmentally down-regulated 4-like, E3 ubiquitin protein ligase	23327	ENSG00000049759
76	THRAP3	NA	THRAP3	thyroid hormone receptor associated protein 3	9967	ENSG00000054118
77	HNRNPH1	NA	HNRNPH1	heterogeneous nuclear ribonucleoprotein H1 (H)	3187	ENSG00000169045
78	PRPF39	NA	PRPF39	PRP39 pre-mRNA processing factor 39 homolog (S. cerevisiae)	55015	ENSG00000185246
79	ZNF518A	NA	ZNF518A	zinc finger protein 518A	9849	NULL
80	ASXL2	NA	ASXL2	additional sex combs like 2 (Drosophila)	55252	ENSG00000143970
81	NFAT5	NA	NFAT5	nuclear factor of activated T-cells 5, tonicity-responsive	10725	ENSG00000102908
82	EED	NA	EED	embryonic ectoderm development	8726	ENSG00000074266
83	METTL3	NA	METTL3	methyltransferase like 3	56339	ENSG00000165819
84	ICAM1	NA	ICAM1	intercellular adhesion molecule 1	3383	ENSG00000090339
85	HUWE1	NA	HUWE1	HECT, UBA and WWE domain containing 1, E3 ubiquitin protein ligase	10075	ENSG00000086758
86	PPIG	NA	PPIG	peptidylprolyl isomerase G (cyclophilin G)	9360	ENSG00000138398
87	SSBP3	NA	SSBP3	single stranded DNA binding protein 3	23648	ENSG00000157216
88	ATXN2	NA	ATXN2	ataxin 2	6311	ENSG00000204842
89	PRDM4	NA	PRDM4	PR domain containing 4	11108	ENSG00000110851
90	ZNF326	NA	ZNF326	zinc finger protein 326	284695	ENSG00000162664
91	SRSF7	NA	SRSF7	serine/arginine-rich splicing factor 7	6432	ENSG00000115875
92	ZNF692	NA	ZNF692	zinc finger protein 692	55657	ENSG00000171163
93	NCAPH2	NA	NCAPH2	non-SMC condensin II complex, subunit H2	29781	ENSG00000025770
94	ELF2	NA	ELF2	E74-like factor 2 (ets domain transcription factor)	1998	ENSG00000109381
95	ZBTB40	NA	ZBTB40	zinc finger and BTB domain containing 40	9923	ENSG00000184677
96	YTHDC1	NA	YTHDC1	YTH domain containing 1	91746	ENSG00000083896
97	NASP	NA	NASP	nuclear autoantigenic sperm protein (histone-binding)	4678	ENSG00000132780
98	PATZ1	NA	PATZ1	POZ (BTB) and AT hook containing zinc finger 1	23598	ENSG00000100105
99	JMJD1C	NA	JMJD1C	jumonji domain containing 1C	221037	ENSG00000171988
100	SETD2	NA	SETD2	SET domain containing 2	29072	ENSG00000181555
101	ZNF574	NA	ZNF574	zinc finger protein 574	64763	ENSG00000105732
102	ARID4B	NA	ARID4B	AT rich interactive domain 4B (RBP1-like)	51742	ENSG00000054267
103	PTK2	NA	PTK2	PTK2 protein tyrosine kinase 2	5747	ENSG00000169398
104	SRSF5	NA	SRSF5	serine/arginine-rich splicing factor 5	6430	ENSG00000100650
105	ARID1A	NA	ARID1A	AT rich interactive domain 1A (SWI-like)	8289	ENSG00000117713
106	MACF1	NA	MACF1	microtubule-actin crosslinking factor 1	23499	ENSG00000127603
107	EIF4G2	NA	EIF4G2	eukaryotic translation initiation factor 4 gamma, 2	1982	ENSG00000110321
108	SLTM	NA	SLTM	SAFB-like, transcription modulator	79811	ENSG00000137776
109	CPEB1	NA	CPEB1	cytoplasmic polyadenylation element binding protein 1	64506	ENSG00000214575ENSG00000260836
110	RBM5	NA	RBM5	RNA binding motif protein 5	10181	ENSG00000003756
111	BAZ2B	NA	BAZ2B	bromodomain adjacent to zinc finger domain, 2B	29994	ENSG00000123636
112	RBM25	NA	RBM25	RNA binding motif protein 25	58517	ENSG00000119707
113	KAT6B	NA	KAT6B	K(lysine) acetyltransferase 6B	23522	ENSG00000156650
114	ATL2	NA	ATL2	atlastin GTPase 2	64225	ENSG00000119787
115	ATN1	NA	ATN1	atrophin 1	1822	ENSG00000111676
116	KHSRP	NA	KHSRP	KH-type splicing regulatory protein	8570	ENSG00000088247
117	RBM39	NA	RBM39	RNA binding motif protein 39	9584	ENSG00000131051
118	WRAP53	NA	WRAP53	WD repeat containing, antisense to TP53	55135	ENSG00000141499
119	CPSF7	NA	CPSF7	cleavage and polyadenylation specific factor 7, 59kDa	79869	ENSG00000149532
120	ZBTB4	NA	ZBTB4	zinc finger and BTB domain containing 4	57659	ENSG00000174282
121	KLF7	NA	KLF7	Kruppel-like factor 7 (ubiquitous)	8609	ENSG00000118263
Database:biological process Name:RNA splicing, via transesterification reactions ID:GO:0000375
C=212; O=21; E=2.84; R=7.39; rawP=8.58e-13; adjP=5.40e-11
Index	UserID	Value	Gene Symbol	Gene Name	EntrezGene	Ensembl
1	YTHDC1	NA	YTHDC1	YTH domain containing 1	91746	ENSG00000083896
2	PTBP2	NA	PTBP2	polypyrimidine tract binding protein 2	58155	ENSG00000117569
3	SRSF6	NA	SRSF6	serine/arginine-rich splicing factor 6	6431	ENSG00000124193
4	SRRM1	NA	SRRM1	serine/arginine repetitive matrix 1	10250	ENSG00000133226
5	TIA1	NA	TIA1	TIA1 cytotoxic granule-associated RNA binding protein	7072	ENSG00000116001
6	PRPF3	NA	PRPF3	PRP3 pre-mRNA processing factor 3 homolog (S. cerevisiae)	9129	ENSG00000117360
7	PNN	NA	PNN	pinin, desmosome associated protein	5411	ENSG00000100941
8	HNRNPH1	NA	HNRNPH1	heterogeneous nuclear ribonucleoprotein H1 (H)	3187	ENSG00000169045
9	SRSF5	NA	SRSF5	serine/arginine-rich splicing factor 5	6430	ENSG00000100650
10	SRSF1	NA	SRSF1	serine/arginine-rich splicing factor 1	6426	ENSG00000136450
11	RBM5	NA	RBM5	RNA binding motif protein 5	10181	ENSG00000003756
12	HNRNPA2B1	NA	HNRNPA2B1	heterogeneous nuclear ribonucleoprotein A2/B1	3181	ENSG00000122566
13	RBM25	NA	RBM25	RNA binding motif protein 25	58517	ENSG00000119707
14	SRSF4	NA	SRSF4	serine/arginine-rich splicing factor 4	6429	ENSG00000116350
15	SRSF7	NA	SRSF7	serine/arginine-rich splicing factor 7	6432	ENSG00000115875
16	KHSRP	NA	KHSRP	KH-type splicing regulatory protein	8570	ENSG00000088247
17	TRA2B	NA	TRA2B	transformer 2 beta homolog (Drosophila)	6434	ENSG00000136527
18	HNRNPL	NA	HNRNPL	heterogeneous nuclear ribonucleoprotein L	3191	ENSG00000104824
19	FUS	NA	FUS	fused in sarcoma	2521	ENSG00000089280
20	HNRNPU	NA	HNRNPU	heterogeneous nuclear ribonucleoprotein U (scaffold attachment factor A)	3192	ENSG00000153187
21	CPSF7	NA	CPSF7	cleavage and polyadenylation specific factor 7, 59kDa	79869	ENSG00000149532
Database:molecular function Name:nucleic acid binding ID:GO:0003676
C=3295; O=93; E=43.12; R=2.16; rawP=2.74e-15; adjP=2.74e-13
Index	UserID	Value	Gene Symbol	Gene Name	EntrezGene	Ensembl
1	EP300	NA	EP300	E1A binding protein p300	2033	ENSG00000100393
2	RNPC3	NA	RNPC3	RNA-binding region (RNP1, RRM) containing 3	55599	ENSG00000185946
3	THOC1	NA	THOC1	THO complex 1	9984	ENSG00000079134
4	INO80	NA	INO80	INO80 homolog (S. cerevisiae)	54617	ENSG00000128908
5	RBM4B	NA	RBM4B	RNA binding motif protein 4B	83759	ENSG00000173914
6	ZNF683	NA	ZNF683	zinc finger protein 683	257101	ENSG00000176083
7	CHD1L	NA	CHD1L	chromodomain helicase DNA binding protein 1-like	9557	ENSG00000131778
8	CREBZF	NA	CREBZF	CREB/ATF bZIP transcription factor	58487	ENSG00000137504
9	GPBP1	NA	GPBP1	GC-rich promoter binding protein 1	65056	ENSG00000062194
10	MBD5	NA	MBD5	methyl-CpG binding domain protein 5	55777	ENSG00000204406
11	CHD1	NA	CHD1	chromodomain helicase DNA binding protein 1	1105	ENSG00000153922
12	TAL1	NA	TAL1	T-cell acute lymphocytic leukemia 1	6886	ENSG00000162367
13	CSDE1	NA	CSDE1	cold shock domain containing E1, RNA-binding	7812	ENSG00000009307
14	HNRNPA2B1	NA	HNRNPA2B1	heterogeneous nuclear ribonucleoprotein A2/B1	3181	ENSG00000122566
15	CAMTA2	NA	CAMTA2	calmodulin binding transcription activator 2	23125	ENSG00000108509
16	CHD8	NA	CHD8	chromodomain helicase DNA binding protein 8	57680	ENSG00000100888
17	SRSF4	NA	SRSF4	serine/arginine-rich splicing factor 4	6429	ENSG00000116350
18	TRA2B	NA	TRA2B	transformer 2 beta homolog (Drosophila)	6434	ENSG00000136527
19	HNRNPL	NA	HNRNPL	heterogeneous nuclear ribonucleoprotein L	3191	ENSG00000104824
20	ZNF226	NA	ZNF226	zinc finger protein 226	7769	ENSG00000167380
21	TARDBP	NA	TARDBP	TAR DNA binding protein	23435	ENSG00000120948
22	HNRNPU	NA	HNRNPU	heterogeneous nuclear ribonucleoprotein U (scaffold attachment factor A)	3192	ENSG00000153187
23	ATF2	NA	ATF2	activating transcription factor 2	1386	ENSG00000115966
24	ZNF460	NA	ZNF460	zinc finger protein 460	10794	ENSG00000197714
25	SMARCA2	NA	SMARCA2	SWI/SNF related, matrix associated, actin dependent regulator of chromatin, subfamily a, member 2	6595	ENSG00000080503
26	PTBP2	NA	PTBP2	polypyrimidine tract binding protein 2	58155	ENSG00000117569
27	AKAP8L	NA	AKAP8L	A kinase (PRKA) anchor protein 8-like	26993	ENSG00000011243
28	PUM1	NA	PUM1	pumilio homolog 1 (Drosophila)	9698	ENSG00000134644
29	RUNX1T1	NA	RUNX1T1	runt-related transcription factor 1; translocated to, 1 (cyclin D-related)	862	ENSG00000079102
30	ZBED5	NA	ZBED5	zinc finger, BED-type containing 5	58486	ENSG00000236287
31	PNN	NA	PNN	pinin, desmosome associated protein	5411	ENSG00000100941
32	MEF2D	NA	MEF2D	myocyte enhancer factor 2D	4209	ENSG00000116604
33	SON	NA	SON	SON DNA binding protein	6651	ENSG00000159140
34	DHX15	NA	DHX15	DEAH (Asp-Glu-Ala-His) box polypeptide 15	1665	ENSG00000109606
35	SRSF1	NA	SRSF1	serine/arginine-rich splicing factor 1	6426	ENSG00000136450
36	DDX17	NA	DDX17	DEAD (Asp-Glu-Ala-Asp) box helicase 17	10521	ENSG00000100201
37	BCL11A	NA	BCL11A	B-cell CLL/lymphoma 11A (zinc finger protein)	53335	ENSG00000119866
38	TIAL1	NA	TIAL1	TIA1 cytotoxic granule-associated RNA binding protein-like 1	7073	ENSG00000151923
39	XPO1	NA	XPO1	exportin 1 (CRM1 homolog, yeast)	7514	ENSG00000082898
40	GATA6	NA	GATA6	GATA binding protein 6	2627	ENSG00000141448
41	LUC7L3	NA	LUC7L3	LUC7-like 3 (S. cerevisiae)	51747	ENSG00000108848
42	U2SURP	NA	U2SURP	U2 snRNP-associated SURP domain containing	23350	ENSG00000163714
43	MKL2	NA	MKL2	MKL/myocardin-like 2	57496	ENSG00000186260
44	FUS	NA	FUS	fused in sarcoma	2521	ENSG00000089280
45	LCOR	NA	LCOR	ligand dependent nuclear receptor corepressor	84458	ENSG00000196233
46	NR3C2	NA	NR3C2	nuclear receptor subfamily 3, group C, member 2	4306	ENSG00000151623
47	TNRC6A	NA	TNRC6A	trinucleotide repeat containing 6A	27327	ENSG00000090905
48	NCOR2	NA	NCOR2	nuclear receptor corepressor 2	9612	ENSG00000196498
49	TNRC6B	NA	TNRC6B	trinucleotide repeat containing 6B	23112	ENSG00000100354
50	EWSR1	NA	EWSR1	Ewing sarcoma breakpoint region 1	2130	ENSG00000182944
51	ANKRD17	NA	ANKRD17	ankyrin repeat domain 17	26057	ENSG00000132466
52	SRSF6	NA	SRSF6	serine/arginine-rich splicing factor 6	6431	ENSG00000124193
53	POLG	NA	POLG	polymerase (DNA directed), gamma	5428	ENSG00000140521
54	SRRM1	NA	SRRM1	serine/arginine repetitive matrix 1	10250	ENSG00000133226
55	ETV5	NA	ETV5	ets variant 5	2119	ENSG00000244405
56	TIA1	NA	TIA1	TIA1 cytotoxic granule-associated RNA binding protein	7072	ENSG00000116001
57	CTCF	NA	CTCF	CCCTC-binding factor (zinc finger protein)	10664	ENSG00000102974
58	HNRNPH1	NA	HNRNPH1	heterogeneous nuclear ribonucleoprotein H1 (H)	3187	ENSG00000169045
59	ZNF518A	NA	ZNF518A	zinc finger protein 518A	9849	NULL
60	NFAT5	NA	NFAT5	nuclear factor of activated T-cells 5, tonicity-responsive	10725	ENSG00000102908
61	METTL3	NA	METTL3	methyltransferase like 3	56339	ENSG00000165819
62	HUWE1	NA	HUWE1	HECT, UBA and WWE domain containing 1, E3 ubiquitin protein ligase	10075	ENSG00000086758
63	ATXN2	NA	ATXN2	ataxin 2	6311	ENSG00000204842
64	PRDM4	NA	PRDM4	PR domain containing 4	11108	ENSG00000110851
65	ZNF326	NA	ZNF326	zinc finger protein 326	284695	ENSG00000162664
66	SRSF7	NA	SRSF7	serine/arginine-rich splicing factor 7	6432	ENSG00000115875
67	ZNF692	NA	ZNF692	zinc finger protein 692	55657	ENSG00000171163
68	ELF2	NA	ELF2	E74-like factor 2 (ets domain transcription factor)	1998	ENSG00000109381
69	FMR1	NA	FMR1	fragile X mental retardation 1	2332	ENSG00000102081
70	ENPP2	NA	ENPP2	ectonucleotide pyrophosphatase/phosphodiesterase 2	5168	ENSG00000136960
71	ZBTB40	NA	ZBTB40	zinc finger and BTB domain containing 40	9923	ENSG00000184677
72	PATZ1	NA	PATZ1	POZ (BTB) and AT hook containing zinc finger 1	23598	ENSG00000100105
73	SETD2	NA	SETD2	SET domain containing 2	29072	ENSG00000181555
74	ZNF574	NA	ZNF574	zinc finger protein 574	64763	ENSG00000105732
75	ARID4B	NA	ARID4B	AT rich interactive domain 4B (RBP1-like)	51742	ENSG00000054267
76	PUM2	NA	PUM2	pumilio homolog 2 (Drosophila)	23369	ENSG00000055917
77	SRSF5	NA	SRSF5	serine/arginine-rich splicing factor 5	6430	ENSG00000100650
78	ARID1A	NA	ARID1A	AT rich interactive domain 1A (SWI-like)	8289	ENSG00000117713
79	EIF4G2	NA	EIF4G2	eukaryotic translation initiation factor 4 gamma, 2	1982	ENSG00000110321
80	SLTM	NA	SLTM	SAFB-like, transcription modulator	79811	ENSG00000137776
81	CPEB1	NA	CPEB1	cytoplasmic polyadenylation element binding protein 1	64506	ENSG00000214575ENSG00000260836
82	RBM5	NA	RBM5	RNA binding motif protein 5	10181	ENSG00000003756
83	BAZ2B	NA	BAZ2B	bromodomain adjacent to zinc finger domain, 2B	29994	ENSG00000123636
84	RBM25	NA	RBM25	RNA binding motif protein 25	58517	ENSG00000119707
85	KAT6B	NA	KAT6B	K(lysine) acetyltransferase 6B	23522	ENSG00000156650
86	KHSRP	NA	KHSRP	KH-type splicing regulatory protein	8570	ENSG00000088247
87	MBD6	NA	MBD6	methyl-CpG binding domain protein 6	114785	ENSG00000166987
88	RBM39	NA	RBM39	RNA binding motif protein 39	9584	ENSG00000131051
89	WRAP53	NA	WRAP53	WD repeat containing, antisense to TP53	55135	ENSG00000141499
90	RBBP6	NA	RBBP6	retinoblastoma binding protein 6	5930	ENSG00000122257
91	CPSF7	NA	CPSF7	cleavage and polyadenylation specific factor 7, 59kDa	79869	ENSG00000149532
92	ZBTB4	NA	ZBTB4	zinc finger and BTB domain containing 4	57659	ENSG00000174282
93	KLF7	NA	KLF7	Kruppel-like factor 7 (ubiquitous)	8609	ENSG00000118263
Database:molecular function Name:RNA binding ID:GO:0003723
C=854; O=43; E=11.18; R=3.85; rawP=1.22e-14; adjP=6.10e-13
Index	UserID	Value	Gene Symbol	Gene Name	EntrezGene	Ensembl
1	TNRC6B	NA	TNRC6B	trinucleotide repeat containing 6B	23112	ENSG00000100354
2	RNPC3	NA	RNPC3	RNA-binding region (RNP1, RRM) containing 3	55599	ENSG00000185946
3	EWSR1	NA	EWSR1	Ewing sarcoma breakpoint region 1	2130	ENSG00000182944
4	THOC1	NA	THOC1	THO complex 1	9984	ENSG00000079134
5	ANKRD17	NA	ANKRD17	ankyrin repeat domain 17	26057	ENSG00000132466
6	RBM4B	NA	RBM4B	RNA binding motif protein 4B	83759	ENSG00000173914
7	SRSF6	NA	SRSF6	serine/arginine-rich splicing factor 6	6431	ENSG00000124193
8	SRRM1	NA	SRRM1	serine/arginine repetitive matrix 1	10250	ENSG00000133226
9	TIA1	NA	TIA1	TIA1 cytotoxic granule-associated RNA binding protein	7072	ENSG00000116001
10	HNRNPH1	NA	HNRNPH1	heterogeneous nuclear ribonucleoprotein H1 (H)	3187	ENSG00000169045
11	METTL3	NA	METTL3	methyltransferase like 3	56339	ENSG00000165819
12	CSDE1	NA	CSDE1	cold shock domain containing E1, RNA-binding	7812	ENSG00000009307
13	HNRNPA2B1	NA	HNRNPA2B1	heterogeneous nuclear ribonucleoprotein A2/B1	3181	ENSG00000122566
14	ATXN2	NA	ATXN2	ataxin 2	6311	ENSG00000204842
15	SRSF4	NA	SRSF4	serine/arginine-rich splicing factor 4	6429	ENSG00000116350
16	SRSF7	NA	SRSF7	serine/arginine-rich splicing factor 7	6432	ENSG00000115875
17	TRA2B	NA	TRA2B	transformer 2 beta homolog (Drosophila)	6434	ENSG00000136527
18	HNRNPL	NA	HNRNPL	heterogeneous nuclear ribonucleoprotein L	3191	ENSG00000104824
19	TARDBP	NA	TARDBP	TAR DNA binding protein	23435	ENSG00000120948
20	HNRNPU	NA	HNRNPU	heterogeneous nuclear ribonucleoprotein U (scaffold attachment factor A)	3192	ENSG00000153187
21	FMR1	NA	FMR1	fragile X mental retardation 1	2332	ENSG00000102081
22	PTBP2	NA	PTBP2	polypyrimidine tract binding protein 2	58155	ENSG00000117569
23	PUM1	NA	PUM1	pumilio homolog 1 (Drosophila)	9698	ENSG00000134644
24	PUM2	NA	PUM2	pumilio homolog 2 (Drosophila)	23369	ENSG00000055917
25	SRSF5	NA	SRSF5	serine/arginine-rich splicing factor 5	6430	ENSG00000100650
26	SON	NA	SON	SON DNA binding protein	6651	ENSG00000159140
27	EIF4G2	NA	EIF4G2	eukaryotic translation initiation factor 4 gamma, 2	1982	ENSG00000110321
28	SLTM	NA	SLTM	SAFB-like, transcription modulator	79811	ENSG00000137776
29	CPEB1	NA	CPEB1	cytoplasmic polyadenylation element binding protein 1	64506	ENSG00000214575ENSG00000260836
30	DDX17	NA	DDX17	DEAD (Asp-Glu-Ala-Asp) box helicase 17	10521	ENSG00000100201
31	SRSF1	NA	SRSF1	serine/arginine-rich splicing factor 1	6426	ENSG00000136450
32	TIAL1	NA	TIAL1	TIA1 cytotoxic granule-associated RNA binding protein-like 1	7073	ENSG00000151923
33	RBM5	NA	RBM5	RNA binding motif protein 5	10181	ENSG00000003756
34	XPO1	NA	XPO1	exportin 1 (CRM1 homolog, yeast)	7514	ENSG00000082898
35	RBM25	NA	RBM25	RNA binding motif protein 25	58517	ENSG00000119707
36	LUC7L3	NA	LUC7L3	LUC7-like 3 (S. cerevisiae)	51747	ENSG00000108848
37	U2SURP	NA	U2SURP	U2 snRNP-associated SURP domain containing	23350	ENSG00000163714
38	KHSRP	NA	KHSRP	KH-type splicing regulatory protein	8570	ENSG00000088247
39	FUS	NA	FUS	fused in sarcoma	2521	ENSG00000089280
40	RBM39	NA	RBM39	RNA binding motif protein 39	9584	ENSG00000131051
41	WRAP53	NA	WRAP53	WD repeat containing, antisense to TP53	55135	ENSG00000141499
42	CPSF7	NA	CPSF7	cleavage and polyadenylation specific factor 7, 59kDa	79869	ENSG00000149532
43	TNRC6A	NA	TNRC6A	trinucleotide repeat containing 6A	27327	ENSG00000090905
Database:molecular function Name:binding ID:GO:0005488
C=11955; O=188; E=156.44; R=1.20; rawP=6.47e-10; adjP=1.62e-08
Index	UserID	Value	Gene Symbol	Gene Name	EntrezGene	Ensembl
1	MYCBP2	NA	MYCBP2	MYC binding protein 2, E3 ubiquitin protein ligase	23077	ENSG00000005810
2	PDCD6IP	NA	PDCD6IP	programmed cell death 6 interacting protein	10015	ENSG00000170248
3	THOC1	NA	THOC1	THO complex 1	9984	ENSG00000079134
4	INO80	NA	INO80	INO80 homolog (S. cerevisiae)	54617	ENSG00000128908
5	RBM4B	NA	RBM4B	RNA binding motif protein 4B	83759	ENSG00000173914
6	ZNF683	NA	ZNF683	zinc finger protein 683	257101	ENSG00000176083
7	NDRG2	NA	NDRG2	NDRG family member 2	57447	ENSG00000165795
8	GPBP1	NA	GPBP1	GC-rich promoter binding protein 1	65056	ENSG00000062194
9	MBD5	NA	MBD5	methyl-CpG binding domain protein 5	55777	ENSG00000204406
10	PPP1R16B	NA	PPP1R16B	protein phosphatase 1, regulatory subunit 16B	26051	ENSG00000101445
11	TET3	NA	TET3	tet methylcytosine dioxygenase 3	200424	ENSG00000187605
12	YLPM1	NA	YLPM1	YLP motif containing 1	56252	ENSG00000119596
13	RASSF3	NA	RASSF3	Ras association (RalGDS/AF-6) domain family member 3	283349	ENSG00000153179
14	SRSF4	NA	SRSF4	serine/arginine-rich splicing factor 4	6429	ENSG00000116350
15	ZFC3H1	NA	ZFC3H1	zinc finger, C3H1-type containing	196441	ENSG00000133858
16	TRA2B	NA	TRA2B	transformer 2 beta homolog (Drosophila)	6434	ENSG00000136527
17	WIZ	NA	WIZ	widely interspaced zinc finger motifs	58525	ENSG00000011451
18	HNRNPU	NA	HNRNPU	heterogeneous nuclear ribonucleoprotein U (scaffold attachment factor A)	3192	ENSG00000153187
19	TXNRD2	NA	TXNRD2	thioredoxin reductase 2	10587	ENSG00000184470
20	ABCC5	NA	ABCC5	ATP-binding cassette, sub-family C (CFTR/MRP), member 5	10057	ENSG00000114770
21	USP34	NA	USP34	ubiquitin specific peptidase 34	9736	ENSG00000115464
22	SMARCA2	NA	SMARCA2	SWI/SNF related, matrix associated, actin dependent regulator of chromatin, subfamily a, member 2	6595	ENSG00000080503
23	MARK1	NA	MARK1	MAP/microtubule affinity-regulating kinase 1	4139	ENSG00000116141
24	ZBED5	NA	ZBED5	zinc finger, BED-type containing 5	58486	ENSG00000236287
25	MYL10	NA	MYL10	myosin, light chain 10, regulatory	93408	ENSG00000106436
26	ACVR2B	NA	ACVR2B	activin A receptor, type IIB	93	ENSG00000114739
27	VEGFA	NA	VEGFA	vascular endothelial growth factor A	7422	ENSG00000112715
28	SON	NA	SON	SON DNA binding protein	6651	ENSG00000159140
29	DHX15	NA	DHX15	DEAH (Asp-Glu-Ala-His) box polypeptide 15	1665	ENSG00000109606
30	KRIT1	NA	KRIT1	KRIT1, ankyrin repeat containing	889	ENSG00000001631
31	TET2	NA	TET2	tet methylcytosine dioxygenase 2	54790	ENSG00000168769
32	EIF4ENIF1	NA	EIF4ENIF1	eukaryotic translation initiation factor 4E nuclear import factor 1	56478	ENSG00000184708
33	NAV2	NA	NAV2	neuron navigator 2	89797	ENSG00000166833
34	GATA6	NA	GATA6	GATA binding protein 6	2627	ENSG00000141448
35	LUC7L3	NA	LUC7L3	LUC7-like 3 (S. cerevisiae)	51747	ENSG00000108848
36	MKL2	NA	MKL2	MKL/myocardin-like 2	57496	ENSG00000186260
37	U2SURP	NA	U2SURP	U2 snRNP-associated SURP domain containing	23350	ENSG00000163714
38	OGT	NA	OGT	O-linked N-acetylglucosamine (GlcNAc) transferase	8473	ENSG00000147162
39	AGFG2	NA	AGFG2	ArfGAP with FG repeats 2	3268	ENSG00000106351
40	KLK4	NA	KLK4	kallikrein-related peptidase 4	9622	ENSG00000167749
41	MED14	NA	MED14	mediator complex subunit 14	9282	ENSG00000180182
42	NGLY1	NA	NGLY1	N-glycanase 1	55768	ENSG00000151092
43	TRIM46	NA	TRIM46	tripartite motif containing 46	80128	ENSG00000163462
44	TNRC6A	NA	TNRC6A	trinucleotide repeat containing 6A	27327	ENSG00000090905
45	EWSR1	NA	EWSR1	Ewing sarcoma breakpoint region 1	2130	ENSG00000182944
46	FRMD4A	NA	FRMD4A	FERM domain containing 4A	55691	ENSG00000151474
47	ANKRD17	NA	ANKRD17	ankyrin repeat domain 17	26057	ENSG00000132466
48	POLG	NA	POLG	polymerase (DNA directed), gamma	5428	ENSG00000140521
49	SBSPON	NA	SBSPON	somatomedin B and thrombospondin, type 1 domain containing	157869	ENSG00000164764
50	WSB1	NA	WSB1	WD repeat and SOCS box containing 1	26118	ENSG00000109046
51	ETV5	NA	ETV5	ets variant 5	2119	ENSG00000244405
52	TIA1	NA	TIA1	TIA1 cytotoxic granule-associated RNA binding protein	7072	ENSG00000116001
53	CTCF	NA	CTCF	CCCTC-binding factor (zinc finger protein)	10664	ENSG00000102974
54	NEDD4L	NA	NEDD4L	neural precursor cell expressed, developmentally down-regulated 4-like, E3 ubiquitin protein ligase	23327	ENSG00000049759
55	THRAP3	NA	THRAP3	thyroid hormone receptor associated protein 3	9967	ENSG00000054118
56	HNRNPH1	NA	HNRNPH1	heterogeneous nuclear ribonucleoprotein H1 (H)	3187	ENSG00000169045
57	ZNF518A	NA	ZNF518A	zinc finger protein 518A	9849	NULL
58	ASXL2	NA	ASXL2	additional sex combs like 2 (Drosophila)	55252	ENSG00000143970
59	METTL3	NA	METTL3	methyltransferase like 3	56339	ENSG00000165819
60	ATXN2	NA	ATXN2	ataxin 2	6311	ENSG00000204842
61	ZNF326	NA	ZNF326	zinc finger protein 326	284695	ENSG00000162664
62	SRSF7	NA	SRSF7	serine/arginine-rich splicing factor 7	6432	ENSG00000115875
63	ZNF692	NA	ZNF692	zinc finger protein 692	55657	ENSG00000171163
64	STX5	NA	STX5	syntaxin 5	6811	ENSG00000162236
65	BUB3	NA	BUB3	budding uninhibited by benzimidazoles 3 homolog (yeast)	9184	ENSG00000154473
66	DCHS1	NA	DCHS1	dachsous 1 (Drosophila)	8642	ENSG00000166341
67	SETD2	NA	SETD2	SET domain containing 2	29072	ENSG00000181555
68	JMJD1C	NA	JMJD1C	jumonji domain containing 1C	221037	ENSG00000171988
69	ZNF574	NA	ZNF574	zinc finger protein 574	64763	ENSG00000105732
70	ARID4B	NA	ARID4B	AT rich interactive domain 4B (RBP1-like)	51742	ENSG00000054267
71	ARID1A	NA	ARID1A	AT rich interactive domain 1A (SWI-like)	8289	ENSG00000117713
72	SRSF5	NA	SRSF5	serine/arginine-rich splicing factor 5	6430	ENSG00000100650
73	VAMP2	NA	VAMP2	vesicle-associated membrane protein 2 (synaptobrevin 2)	6844	ENSG00000220205ENSG00000263620
74	EIF4G2	NA	EIF4G2	eukaryotic translation initiation factor 4 gamma, 2	1982	ENSG00000110321
75	SLTM	NA	SLTM	SAFB-like, transcription modulator	79811	ENSG00000137776
76	CPEB1	NA	CPEB1	cytoplasmic polyadenylation element binding protein 1	64506	ENSG00000214575ENSG00000260836
77	RBM5	NA	RBM5	RNA binding motif protein 5	10181	ENSG00000003756
78	GOLGA4	NA	GOLGA4	golgin A4	2803	ENSG00000144674
79	RBM25	NA	RBM25	RNA binding motif protein 25	58517	ENSG00000119707
80	PHLPP2	NA	PHLPP2	PH domain and leucine rich repeat protein phosphatase 2	23035	ENSG00000040199
81	CD34	NA	CD34	CD34 molecule	947	ENSG00000174059
82	IQSEC2	NA	IQSEC2	IQ motif and Sec7 domain 2	23096	ENSG00000124313
83	CPSF7	NA	CPSF7	cleavage and polyadenylation specific factor 7, 59kDa	79869	ENSG00000149532
84	RBBP6	NA	RBBP6	retinoblastoma binding protein 6	5930	ENSG00000122257
85	KLF7	NA	KLF7	Kruppel-like factor 7 (ubiquitous)	8609	ENSG00000118263
86	ZBTB4	NA	ZBTB4	zinc finger and BTB domain containing 4	57659	ENSG00000174282
87	CDC42EP3	NA	CDC42EP3	CDC42 effector protein (Rho GTPase binding) 3	10602	ENSG00000163171
88	EP300	NA	EP300	E1A binding protein p300	2033	ENSG00000100393
89	AKAP9	NA	AKAP9	A kinase (PRKA) anchor protein (yotiao) 9	10142	ENSG00000127914
90	RNPC3	NA	RNPC3	RNA-binding region (RNP1, RRM) containing 3	55599	ENSG00000185946
91	UBA1	NA	UBA1	ubiquitin-like modifier activating enzyme 1	7317	ENSG00000130985
92	BIRC6	NA	BIRC6	baculoviral IAP repeat containing 6	57448	ENSG00000115760
93	RAB11B	NA	RAB11B	RAB11B, member RAS oncogene family	9230	ENSG00000185236
94	CHD1L	NA	CHD1L	chromodomain helicase DNA binding protein 1-like	9557	ENSG00000131778
95	DGKA	NA	DGKA	diacylglycerol kinase, alpha 80kDa	1606	ENSG00000065357
96	CREBZF	NA	CREBZF	CREB/ATF bZIP transcription factor	58487	ENSG00000137504
97	NRXN1	NA	NRXN1	neurexin 1	9378	ENSG00000179915
98	CHD1	NA	CHD1	chromodomain helicase DNA binding protein 1	1105	ENSG00000153922
99	TAL1	NA	TAL1	T-cell acute lymphocytic leukemia 1	6886	ENSG00000162367
100	HNRNPA2B1	NA	HNRNPA2B1	heterogeneous nuclear ribonucleoprotein A2/B1	3181	ENSG00000122566
101	CSDE1	NA	CSDE1	cold shock domain containing E1, RNA-binding	7812	ENSG00000009307
102	ZNF608	NA	ZNF608	zinc finger protein 608	57507	ENSG00000168916
103	CAMTA2	NA	CAMTA2	calmodulin binding transcription activator 2	23125	ENSG00000108509
104	UBR1	NA	UBR1	ubiquitin protein ligase E3 component n-recognin 1	197131	ENSG00000159459
105	CHD8	NA	CHD8	chromodomain helicase DNA binding protein 8	57680	ENSG00000100888
106	SPTBN1	NA	SPTBN1	spectrin, beta, non-erythrocytic 1	6711	ENSG00000115306
107	RABGAP1	NA	RABGAP1	RAB GTPase activating protein 1	23637	ENSG00000011454
108	LPHN1	NA	LPHN1	latrophilin 1	22859	ENSG00000072071
109	NSFL1C	NA	NSFL1C	NSFL1 (p97) cofactor (p47)	55968	ENSG00000088833
110	TLK2	NA	TLK2	tousled-like kinase 2	11011	ENSG00000146872
111	TARDBP	NA	TARDBP	TAR DNA binding protein	23435	ENSG00000120948
112	ZNF226	NA	ZNF226	zinc finger protein 226	7769	ENSG00000167380
113	HNRNPL	NA	HNRNPL	heterogeneous nuclear ribonucleoprotein L	3191	ENSG00000104824
114	RICTOR	NA	RICTOR	RPTOR independent companion of MTOR, complex 2	253260	ENSG00000164327
115	ZNF460	NA	ZNF460	zinc finger protein 460	10794	ENSG00000197714
116	ATF2	NA	ATF2	activating transcription factor 2	1386	ENSG00000115966
117	IL23R	NA	IL23R	interleukin 23 receptor	149233	ENSG00000162594
118	PHIP	NA	PHIP	pleckstrin homology domain interacting protein	55023	ENSG00000146247
119	AKAP8L	NA	AKAP8L	A kinase (PRKA) anchor protein 8-like	26993	ENSG00000011243
120	PTBP2	NA	PTBP2	polypyrimidine tract binding protein 2	58155	ENSG00000117569
121	RUNX1T1	NA	RUNX1T1	runt-related transcription factor 1; translocated to, 1 (cyclin D-related)	862	ENSG00000079102
122	PUM1	NA	PUM1	pumilio homolog 1 (Drosophila)	9698	ENSG00000134644
123	KAT7	NA	KAT7	K(lysine) acetyltransferase 7	11143	ENSG00000136504
124	UTRN	NA	UTRN	utrophin	7402	ENSG00000152818
125	CADM1	NA	CADM1	cell adhesion molecule 1	23705	ENSG00000182985
126	MEF2D	NA	MEF2D	myocyte enhancer factor 2D	4209	ENSG00000116604
127	PNN	NA	PNN	pinin, desmosome associated protein	5411	ENSG00000100941
128	PRPF3	NA	PRPF3	PRP3 pre-mRNA processing factor 3 homolog (S. cerevisiae)	9129	ENSG00000117360
129	SRSF1	NA	SRSF1	serine/arginine-rich splicing factor 1	6426	ENSG00000136450
130	DDX17	NA	DDX17	DEAD (Asp-Glu-Ala-Asp) box helicase 17	10521	ENSG00000100201
131	BCL11A	NA	BCL11A	B-cell CLL/lymphoma 11A (zinc finger protein)	53335	ENSG00000119866
132	TIAL1	NA	TIAL1	TIA1 cytotoxic granule-associated RNA binding protein-like 1	7073	ENSG00000151923
133	CCNT2	NA	CCNT2	cyclin T2	905	ENSG00000082258
134	XPO1	NA	XPO1	exportin 1 (CRM1 homolog, yeast)	7514	ENSG00000082898
135	RAB24	NA	RAB24	RAB24, member RAS oncogene family	53917	ENSG00000169228
136	CLK3	NA	CLK3	CDC-like kinase 3	1198	ENSG00000179335
137	CYP1A2	NA	CYP1A2	cytochrome P450, family 1, subfamily A, polypeptide 2	1544	ENSG00000140505
138	ZNF704	NA	ZNF704	zinc finger protein 704	619279	ENSG00000164684
139	FUS	NA	FUS	fused in sarcoma	2521	ENSG00000089280
140	LCOR	NA	LCOR	ligand dependent nuclear receptor corepressor	84458	ENSG00000196233
141	NR3C2	NA	NR3C2	nuclear receptor subfamily 3, group C, member 2	4306	ENSG00000151623
142	KCTD1	NA	KCTD1	potassium channel tetramerisation domain containing 1	284252	ENSG00000134504
143	NCOR2	NA	NCOR2	nuclear receptor corepressor 2	9612	ENSG00000196498
144	TNIK	NA	TNIK	TRAF2 and NCK interacting kinase	23043	ENSG00000154310
145	TNRC6B	NA	TNRC6B	trinucleotide repeat containing 6B	23112	ENSG00000100354
146	PKP4	NA	PKP4	plakophilin 4	8502	ENSG00000144283
147	MINK1	NA	MINK1	misshapen-like kinase 1	50488	ENSG00000141503
148	FZD8	NA	FZD8	frizzled family receptor 8	8325	ENSG00000177283
149	SRSF6	NA	SRSF6	serine/arginine-rich splicing factor 6	6431	ENSG00000124193
150	SRRM1	NA	SRRM1	serine/arginine repetitive matrix 1	10250	ENSG00000133226
151	NFAT5	NA	NFAT5	nuclear factor of activated T-cells 5, tonicity-responsive	10725	ENSG00000102908
152	EED	NA	EED	embryonic ectoderm development	8726	ENSG00000074266
153	ICAM1	NA	ICAM1	intercellular adhesion molecule 1	3383	ENSG00000090339
154	GSS	NA	GSS	glutathione synthetase	2937	ENSG00000100983
155	FAM160A2	NA	FAM160A2	family with sequence similarity 160, member A2	84067	ENSG00000051009
156	HUWE1	NA	HUWE1	HECT, UBA and WWE domain containing 1, E3 ubiquitin protein ligase	10075	ENSG00000086758
157	PPIG	NA	PPIG	peptidylprolyl isomerase G (cyclophilin G)	9360	ENSG00000138398
158	TMSB4Y	NA	TMSB4Y	thymosin beta 4, Y-linked	9087	ENSG00000154620
159	PRDM4	NA	PRDM4	PR domain containing 4	11108	ENSG00000110851
160	ARHGEF1	NA	ARHGEF1	Rho guanine nucleotide exchange factor (GEF) 1	9138	ENSG00000076928
161	DHRS12	NA	DHRS12	dehydrogenase/reductase (SDR family) member 12	79758	ENSG00000102796
162	ELF2	NA	ELF2	E74-like factor 2 (ets domain transcription factor)	1998	ENSG00000109381
163	FMR1	NA	FMR1	fragile X mental retardation 1	2332	ENSG00000102081
164	ENPP2	NA	ENPP2	ectonucleotide pyrophosphatase/phosphodiesterase 2	5168	ENSG00000136960
165	ZBTB40	NA	ZBTB40	zinc finger and BTB domain containing 40	9923	ENSG00000184677
166	SPTAN1	NA	SPTAN1	spectrin, alpha, non-erythrocytic 1	6709	ENSG00000197694
167	YTHDC1	NA	YTHDC1	YTH domain containing 1	91746	ENSG00000083896
168	NASP	NA	NASP	nuclear autoantigenic sperm protein (histone-binding)	4678	ENSG00000132780
169	PATZ1	NA	PATZ1	POZ (BTB) and AT hook containing zinc finger 1	23598	ENSG00000100105
170	TACC1	NA	TACC1	transforming, acidic coiled-coil containing protein 1	6867	ENSG00000147526
171	CACNA1A	NA	CACNA1A	calcium channel, voltage-dependent, P/Q type, alpha 1A subunit	773	ENSG00000141837
172	COG1	NA	COG1	component of oligomeric golgi complex 1	9382	ENSG00000166685
173	PTK2	NA	PTK2	PTK2 protein tyrosine kinase 2	5747	ENSG00000169398
174	KLK3	NA	KLK3	kallikrein-related peptidase 3	354	ENSG00000142515
175	PUM2	NA	PUM2	pumilio homolog 2 (Drosophila)	23369	ENSG00000055917
176	LENG8	NA	LENG8	leukocyte receptor cluster (LRC) member 8	114823	ENSG00000167615
177	MACF1	NA	MACF1	microtubule-actin crosslinking factor 1	23499	ENSG00000127603
178	BBS2	NA	BBS2	Bardet-Biedl syndrome 2	583	ENSG00000125124
179	MTMR3	NA	MTMR3	myotubularin related protein 3	8897	ENSG00000100330
180	BAZ2B	NA	BAZ2B	bromodomain adjacent to zinc finger domain, 2B	29994	ENSG00000123636
181	KAT6B	NA	KAT6B	K(lysine) acetyltransferase 6B	23522	ENSG00000156650
182	ATL2	NA	ATL2	atlastin GTPase 2	64225	ENSG00000119787
183	KHSRP	NA	KHSRP	KH-type splicing regulatory protein	8570	ENSG00000088247
184	ATN1	NA	ATN1	atrophin 1	1822	ENSG00000111676
185	TIE1	NA	TIE1	tyrosine kinase with immunoglobulin-like and EGF-like domains 1	7075	ENSG00000066056
186	MBD6	NA	MBD6	methyl-CpG binding domain protein 6	114785	ENSG00000166987
187	RBM39	NA	RBM39	RNA binding motif protein 39	9584	ENSG00000131051
188	WRAP53	NA	WRAP53	WD repeat containing, antisense to TP53	55135	ENSG00000141499
Database:molecular function Name:heterocyclic compound binding ID:GO:1901363
C=5391; O=113; E=70.54; R=1.60; rawP=5.82e-10; adjP=1.62e-08
Index	UserID	Value	Gene Symbol	Gene Name	EntrezGene	Ensembl
1	EP300	NA	EP300	E1A binding protein p300	2033	ENSG00000100393
2	RNPC3	NA	RNPC3	RNA-binding region (RNP1, RRM) containing 3	55599	ENSG00000185946
3	UBA1	NA	UBA1	ubiquitin-like modifier activating enzyme 1	7317	ENSG00000130985
4	THOC1	NA	THOC1	THO complex 1	9984	ENSG00000079134
5	RAB11B	NA	RAB11B	RAB11B, member RAS oncogene family	9230	ENSG00000185236
6	INO80	NA	INO80	INO80 homolog (S. cerevisiae)	54617	ENSG00000128908
7	RBM4B	NA	RBM4B	RNA binding motif protein 4B	83759	ENSG00000173914
8	ZNF683	NA	ZNF683	zinc finger protein 683	257101	ENSG00000176083
9	CHD1L	NA	CHD1L	chromodomain helicase DNA binding protein 1-like	9557	ENSG00000131778
10	DGKA	NA	DGKA	diacylglycerol kinase, alpha 80kDa	1606	ENSG00000065357
11	CREBZF	NA	CREBZF	CREB/ATF bZIP transcription factor	58487	ENSG00000137504
12	GPBP1	NA	GPBP1	GC-rich promoter binding protein 1	65056	ENSG00000062194
13	MBD5	NA	MBD5	methyl-CpG binding domain protein 5	55777	ENSG00000204406
14	CHD1	NA	CHD1	chromodomain helicase DNA binding protein 1	1105	ENSG00000153922
15	TAL1	NA	TAL1	T-cell acute lymphocytic leukemia 1	6886	ENSG00000162367
16	CSDE1	NA	CSDE1	cold shock domain containing E1, RNA-binding	7812	ENSG00000009307
17	HNRNPA2B1	NA	HNRNPA2B1	heterogeneous nuclear ribonucleoprotein A2/B1	3181	ENSG00000122566
18	CAMTA2	NA	CAMTA2	calmodulin binding transcription activator 2	23125	ENSG00000108509
19	CHD8	NA	CHD8	chromodomain helicase DNA binding protein 8	57680	ENSG00000100888
20	SRSF4	NA	SRSF4	serine/arginine-rich splicing factor 4	6429	ENSG00000116350
21	TLK2	NA	TLK2	tousled-like kinase 2	11011	ENSG00000146872
22	TRA2B	NA	TRA2B	transformer 2 beta homolog (Drosophila)	6434	ENSG00000136527
23	HNRNPL	NA	HNRNPL	heterogeneous nuclear ribonucleoprotein L	3191	ENSG00000104824
24	ZNF226	NA	ZNF226	zinc finger protein 226	7769	ENSG00000167380
25	TARDBP	NA	TARDBP	TAR DNA binding protein	23435	ENSG00000120948
26	HNRNPU	NA	HNRNPU	heterogeneous nuclear ribonucleoprotein U (scaffold attachment factor A)	3192	ENSG00000153187
27	ATF2	NA	ATF2	activating transcription factor 2	1386	ENSG00000115966
28	ZNF460	NA	ZNF460	zinc finger protein 460	10794	ENSG00000197714
29	TXNRD2	NA	TXNRD2	thioredoxin reductase 2	10587	ENSG00000184470
30	ABCC5	NA	ABCC5	ATP-binding cassette, sub-family C (CFTR/MRP), member 5	10057	ENSG00000114770
31	SMARCA2	NA	SMARCA2	SWI/SNF related, matrix associated, actin dependent regulator of chromatin, subfamily a, member 2	6595	ENSG00000080503
32	MARK1	NA	MARK1	MAP/microtubule affinity-regulating kinase 1	4139	ENSG00000116141
33	PTBP2	NA	PTBP2	polypyrimidine tract binding protein 2	58155	ENSG00000117569
34	AKAP8L	NA	AKAP8L	A kinase (PRKA) anchor protein 8-like	26993	ENSG00000011243
35	PUM1	NA	PUM1	pumilio homolog 1 (Drosophila)	9698	ENSG00000134644
36	RUNX1T1	NA	RUNX1T1	runt-related transcription factor 1; translocated to, 1 (cyclin D-related)	862	ENSG00000079102
37	ZBED5	NA	ZBED5	zinc finger, BED-type containing 5	58486	ENSG00000236287
38	PNN	NA	PNN	pinin, desmosome associated protein	5411	ENSG00000100941
39	MEF2D	NA	MEF2D	myocyte enhancer factor 2D	4209	ENSG00000116604
40	ACVR2B	NA	ACVR2B	activin A receptor, type IIB	93	ENSG00000114739
41	SON	NA	SON	SON DNA binding protein	6651	ENSG00000159140
42	DHX15	NA	DHX15	DEAH (Asp-Glu-Ala-His) box polypeptide 15	1665	ENSG00000109606
43	SRSF1	NA	SRSF1	serine/arginine-rich splicing factor 1	6426	ENSG00000136450
44	DDX17	NA	DDX17	DEAD (Asp-Glu-Ala-Asp) box helicase 17	10521	ENSG00000100201
45	BCL11A	NA	BCL11A	B-cell CLL/lymphoma 11A (zinc finger protein)	53335	ENSG00000119866
46	TIAL1	NA	TIAL1	TIA1 cytotoxic granule-associated RNA binding protein-like 1	7073	ENSG00000151923
47	XPO1	NA	XPO1	exportin 1 (CRM1 homolog, yeast)	7514	ENSG00000082898
48	NAV2	NA	NAV2	neuron navigator 2	89797	ENSG00000166833
49	GATA6	NA	GATA6	GATA binding protein 6	2627	ENSG00000141448
50	RAB24	NA	RAB24	RAB24, member RAS oncogene family	53917	ENSG00000169228
51	CLK3	NA	CLK3	CDC-like kinase 3	1198	ENSG00000179335
52	CYP1A2	NA	CYP1A2	cytochrome P450, family 1, subfamily A, polypeptide 2	1544	ENSG00000140505
53	LUC7L3	NA	LUC7L3	LUC7-like 3 (S. cerevisiae)	51747	ENSG00000108848
54	U2SURP	NA	U2SURP	U2 snRNP-associated SURP domain containing	23350	ENSG00000163714
55	MKL2	NA	MKL2	MKL/myocardin-like 2	57496	ENSG00000186260
56	FUS	NA	FUS	fused in sarcoma	2521	ENSG00000089280
57	LCOR	NA	LCOR	ligand dependent nuclear receptor corepressor	84458	ENSG00000196233
58	NR3C2	NA	NR3C2	nuclear receptor subfamily 3, group C, member 2	4306	ENSG00000151623
59	TNRC6A	NA	TNRC6A	trinucleotide repeat containing 6A	27327	ENSG00000090905
60	NCOR2	NA	NCOR2	nuclear receptor corepressor 2	9612	ENSG00000196498
61	TNIK	NA	TNIK	TRAF2 and NCK interacting kinase	23043	ENSG00000154310
62	TNRC6B	NA	TNRC6B	trinucleotide repeat containing 6B	23112	ENSG00000100354
63	MINK1	NA	MINK1	misshapen-like kinase 1	50488	ENSG00000141503
64	EWSR1	NA	EWSR1	Ewing sarcoma breakpoint region 1	2130	ENSG00000182944
65	ANKRD17	NA	ANKRD17	ankyrin repeat domain 17	26057	ENSG00000132466
66	SRSF6	NA	SRSF6	serine/arginine-rich splicing factor 6	6431	ENSG00000124193
67	POLG	NA	POLG	polymerase (DNA directed), gamma	5428	ENSG00000140521
68	SRRM1	NA	SRRM1	serine/arginine repetitive matrix 1	10250	ENSG00000133226
69	ETV5	NA	ETV5	ets variant 5	2119	ENSG00000244405
70	TIA1	NA	TIA1	TIA1 cytotoxic granule-associated RNA binding protein	7072	ENSG00000116001
71	CTCF	NA	CTCF	CCCTC-binding factor (zinc finger protein)	10664	ENSG00000102974
72	THRAP3	NA	THRAP3	thyroid hormone receptor associated protein 3	9967	ENSG00000054118
73	HNRNPH1	NA	HNRNPH1	heterogeneous nuclear ribonucleoprotein H1 (H)	3187	ENSG00000169045
74	ZNF518A	NA	ZNF518A	zinc finger protein 518A	9849	NULL
75	NFAT5	NA	NFAT5	nuclear factor of activated T-cells 5, tonicity-responsive	10725	ENSG00000102908
76	METTL3	NA	METTL3	methyltransferase like 3	56339	ENSG00000165819
77	GSS	NA	GSS	glutathione synthetase	2937	ENSG00000100983
78	HUWE1	NA	HUWE1	HECT, UBA and WWE domain containing 1, E3 ubiquitin protein ligase	10075	ENSG00000086758
79	ATXN2	NA	ATXN2	ataxin 2	6311	ENSG00000204842
80	PRDM4	NA	PRDM4	PR domain containing 4	11108	ENSG00000110851
81	ZNF326	NA	ZNF326	zinc finger protein 326	284695	ENSG00000162664
82	SRSF7	NA	SRSF7	serine/arginine-rich splicing factor 7	6432	ENSG00000115875
83	DHRS12	NA	DHRS12	dehydrogenase/reductase (SDR family) member 12	79758	ENSG00000102796
84	ZNF692	NA	ZNF692	zinc finger protein 692	55657	ENSG00000171163
85	ELF2	NA	ELF2	E74-like factor 2 (ets domain transcription factor)	1998	ENSG00000109381
86	FMR1	NA	FMR1	fragile X mental retardation 1	2332	ENSG00000102081
87	ENPP2	NA	ENPP2	ectonucleotide pyrophosphatase/phosphodiesterase 2	5168	ENSG00000136960
88	ZBTB40	NA	ZBTB40	zinc finger and BTB domain containing 40	9923	ENSG00000184677
89	PATZ1	NA	PATZ1	POZ (BTB) and AT hook containing zinc finger 1	23598	ENSG00000100105
90	SETD2	NA	SETD2	SET domain containing 2	29072	ENSG00000181555
91	ZNF574	NA	ZNF574	zinc finger protein 574	64763	ENSG00000105732
92	ARID4B	NA	ARID4B	AT rich interactive domain 4B (RBP1-like)	51742	ENSG00000054267
93	PTK2	NA	PTK2	PTK2 protein tyrosine kinase 2	5747	ENSG00000169398
94	PUM2	NA	PUM2	pumilio homolog 2 (Drosophila)	23369	ENSG00000055917
95	SRSF5	NA	SRSF5	serine/arginine-rich splicing factor 5	6430	ENSG00000100650
96	ARID1A	NA	ARID1A	AT rich interactive domain 1A (SWI-like)	8289	ENSG00000117713
97	EIF4G2	NA	EIF4G2	eukaryotic translation initiation factor 4 gamma, 2	1982	ENSG00000110321
98	SLTM	NA	SLTM	SAFB-like, transcription modulator	79811	ENSG00000137776
99	CPEB1	NA	CPEB1	cytoplasmic polyadenylation element binding protein 1	64506	ENSG00000214575ENSG00000260836
100	RBM5	NA	RBM5	RNA binding motif protein 5	10181	ENSG00000003756
101	BAZ2B	NA	BAZ2B	bromodomain adjacent to zinc finger domain, 2B	29994	ENSG00000123636
102	RBM25	NA	RBM25	RNA binding motif protein 25	58517	ENSG00000119707
103	KAT6B	NA	KAT6B	K(lysine) acetyltransferase 6B	23522	ENSG00000156650
104	ATL2	NA	ATL2	atlastin GTPase 2	64225	ENSG00000119787
105	KHSRP	NA	KHSRP	KH-type splicing regulatory protein	8570	ENSG00000088247
106	TIE1	NA	TIE1	tyrosine kinase with immunoglobulin-like and EGF-like domains 1	7075	ENSG00000066056
107	MBD6	NA	MBD6	methyl-CpG binding domain protein 6	114785	ENSG00000166987
108	RBM39	NA	RBM39	RNA binding motif protein 39	9584	ENSG00000131051
109	WRAP53	NA	WRAP53	WD repeat containing, antisense to TP53	55135	ENSG00000141499
110	RBBP6	NA	RBBP6	retinoblastoma binding protein 6	5930	ENSG00000122257
111	CPSF7	NA	CPSF7	cleavage and polyadenylation specific factor 7, 59kDa	79869	ENSG00000149532
112	ZBTB4	NA	ZBTB4	zinc finger and BTB domain containing 4	57659	ENSG00000174282
113	KLF7	NA	KLF7	Kruppel-like factor 7 (ubiquitous)	8609	ENSG00000118263
Database:molecular function Name:organic cyclic compound binding ID:GO:0097159
C=5443; O=113; E=71.22; R=1.59; rawP=1.11e-09; adjP=2.22e-08
Index	UserID	Value	Gene Symbol	Gene Name	EntrezGene	Ensembl
1	EP300	NA	EP300	E1A binding protein p300	2033	ENSG00000100393
2	RNPC3	NA	RNPC3	RNA-binding region (RNP1, RRM) containing 3	55599	ENSG00000185946
3	UBA1	NA	UBA1	ubiquitin-like modifier activating enzyme 1	7317	ENSG00000130985
4	THOC1	NA	THOC1	THO complex 1	9984	ENSG00000079134
5	RAB11B	NA	RAB11B	RAB11B, member RAS oncogene family	9230	ENSG00000185236
6	INO80	NA	INO80	INO80 homolog (S. cerevisiae)	54617	ENSG00000128908
7	RBM4B	NA	RBM4B	RNA binding motif protein 4B	83759	ENSG00000173914
8	ZNF683	NA	ZNF683	zinc finger protein 683	257101	ENSG00000176083
9	CHD1L	NA	CHD1L	chromodomain helicase DNA binding protein 1-like	9557	ENSG00000131778
10	DGKA	NA	DGKA	diacylglycerol kinase, alpha 80kDa	1606	ENSG00000065357
11	CREBZF	NA	CREBZF	CREB/ATF bZIP transcription factor	58487	ENSG00000137504
12	GPBP1	NA	GPBP1	GC-rich promoter binding protein 1	65056	ENSG00000062194
13	MBD5	NA	MBD5	methyl-CpG binding domain protein 5	55777	ENSG00000204406
14	CHD1	NA	CHD1	chromodomain helicase DNA binding protein 1	1105	ENSG00000153922
15	TAL1	NA	TAL1	T-cell acute lymphocytic leukemia 1	6886	ENSG00000162367
16	CSDE1	NA	CSDE1	cold shock domain containing E1, RNA-binding	7812	ENSG00000009307
17	HNRNPA2B1	NA	HNRNPA2B1	heterogeneous nuclear ribonucleoprotein A2/B1	3181	ENSG00000122566
18	CAMTA2	NA	CAMTA2	calmodulin binding transcription activator 2	23125	ENSG00000108509
19	CHD8	NA	CHD8	chromodomain helicase DNA binding protein 8	57680	ENSG00000100888
20	SRSF4	NA	SRSF4	serine/arginine-rich splicing factor 4	6429	ENSG00000116350
21	TLK2	NA	TLK2	tousled-like kinase 2	11011	ENSG00000146872
22	TRA2B	NA	TRA2B	transformer 2 beta homolog (Drosophila)	6434	ENSG00000136527
23	HNRNPL	NA	HNRNPL	heterogeneous nuclear ribonucleoprotein L	3191	ENSG00000104824
24	ZNF226	NA	ZNF226	zinc finger protein 226	7769	ENSG00000167380
25	TARDBP	NA	TARDBP	TAR DNA binding protein	23435	ENSG00000120948
26	HNRNPU	NA	HNRNPU	heterogeneous nuclear ribonucleoprotein U (scaffold attachment factor A)	3192	ENSG00000153187
27	ATF2	NA	ATF2	activating transcription factor 2	1386	ENSG00000115966
28	ZNF460	NA	ZNF460	zinc finger protein 460	10794	ENSG00000197714
29	TXNRD2	NA	TXNRD2	thioredoxin reductase 2	10587	ENSG00000184470
30	ABCC5	NA	ABCC5	ATP-binding cassette, sub-family C (CFTR/MRP), member 5	10057	ENSG00000114770
31	SMARCA2	NA	SMARCA2	SWI/SNF related, matrix associated, actin dependent regulator of chromatin, subfamily a, member 2	6595	ENSG00000080503
32	MARK1	NA	MARK1	MAP/microtubule affinity-regulating kinase 1	4139	ENSG00000116141
33	PTBP2	NA	PTBP2	polypyrimidine tract binding protein 2	58155	ENSG00000117569
34	AKAP8L	NA	AKAP8L	A kinase (PRKA) anchor protein 8-like	26993	ENSG00000011243
35	PUM1	NA	PUM1	pumilio homolog 1 (Drosophila)	9698	ENSG00000134644
36	RUNX1T1	NA	RUNX1T1	runt-related transcription factor 1; translocated to, 1 (cyclin D-related)	862	ENSG00000079102
37	ZBED5	NA	ZBED5	zinc finger, BED-type containing 5	58486	ENSG00000236287
38	PNN	NA	PNN	pinin, desmosome associated protein	5411	ENSG00000100941
39	MEF2D	NA	MEF2D	myocyte enhancer factor 2D	4209	ENSG00000116604
40	ACVR2B	NA	ACVR2B	activin A receptor, type IIB	93	ENSG00000114739
41	SON	NA	SON	SON DNA binding protein	6651	ENSG00000159140
42	DHX15	NA	DHX15	DEAH (Asp-Glu-Ala-His) box polypeptide 15	1665	ENSG00000109606
43	SRSF1	NA	SRSF1	serine/arginine-rich splicing factor 1	6426	ENSG00000136450
44	DDX17	NA	DDX17	DEAD (Asp-Glu-Ala-Asp) box helicase 17	10521	ENSG00000100201
45	BCL11A	NA	BCL11A	B-cell CLL/lymphoma 11A (zinc finger protein)	53335	ENSG00000119866
46	TIAL1	NA	TIAL1	TIA1 cytotoxic granule-associated RNA binding protein-like 1	7073	ENSG00000151923
47	XPO1	NA	XPO1	exportin 1 (CRM1 homolog, yeast)	7514	ENSG00000082898
48	NAV2	NA	NAV2	neuron navigator 2	89797	ENSG00000166833
49	GATA6	NA	GATA6	GATA binding protein 6	2627	ENSG00000141448
50	RAB24	NA	RAB24	RAB24, member RAS oncogene family	53917	ENSG00000169228
51	CLK3	NA	CLK3	CDC-like kinase 3	1198	ENSG00000179335
52	CYP1A2	NA	CYP1A2	cytochrome P450, family 1, subfamily A, polypeptide 2	1544	ENSG00000140505
53	LUC7L3	NA	LUC7L3	LUC7-like 3 (S. cerevisiae)	51747	ENSG00000108848
54	U2SURP	NA	U2SURP	U2 snRNP-associated SURP domain containing	23350	ENSG00000163714
55	MKL2	NA	MKL2	MKL/myocardin-like 2	57496	ENSG00000186260
56	FUS	NA	FUS	fused in sarcoma	2521	ENSG00000089280
57	LCOR	NA	LCOR	ligand dependent nuclear receptor corepressor	84458	ENSG00000196233
58	NR3C2	NA	NR3C2	nuclear receptor subfamily 3, group C, member 2	4306	ENSG00000151623
59	TNRC6A	NA	TNRC6A	trinucleotide repeat containing 6A	27327	ENSG00000090905
60	NCOR2	NA	NCOR2	nuclear receptor corepressor 2	9612	ENSG00000196498
61	TNIK	NA	TNIK	TRAF2 and NCK interacting kinase	23043	ENSG00000154310
62	TNRC6B	NA	TNRC6B	trinucleotide repeat containing 6B	23112	ENSG00000100354
63	MINK1	NA	MINK1	misshapen-like kinase 1	50488	ENSG00000141503
64	EWSR1	NA	EWSR1	Ewing sarcoma breakpoint region 1	2130	ENSG00000182944
65	ANKRD17	NA	ANKRD17	ankyrin repeat domain 17	26057	ENSG00000132466
66	SRSF6	NA	SRSF6	serine/arginine-rich splicing factor 6	6431	ENSG00000124193
67	POLG	NA	POLG	polymerase (DNA directed), gamma	5428	ENSG00000140521
68	SRRM1	NA	SRRM1	serine/arginine repetitive matrix 1	10250	ENSG00000133226
69	ETV5	NA	ETV5	ets variant 5	2119	ENSG00000244405
70	TIA1	NA	TIA1	TIA1 cytotoxic granule-associated RNA binding protein	7072	ENSG00000116001
71	CTCF	NA	CTCF	CCCTC-binding factor (zinc finger protein)	10664	ENSG00000102974
72	THRAP3	NA	THRAP3	thyroid hormone receptor associated protein 3	9967	ENSG00000054118
73	HNRNPH1	NA	HNRNPH1	heterogeneous nuclear ribonucleoprotein H1 (H)	3187	ENSG00000169045
74	ZNF518A	NA	ZNF518A	zinc finger protein 518A	9849	NULL
75	NFAT5	NA	NFAT5	nuclear factor of activated T-cells 5, tonicity-responsive	10725	ENSG00000102908
76	METTL3	NA	METTL3	methyltransferase like 3	56339	ENSG00000165819
77	GSS	NA	GSS	glutathione synthetase	2937	ENSG00000100983
78	HUWE1	NA	HUWE1	HECT, UBA and WWE domain containing 1, E3 ubiquitin protein ligase	10075	ENSG00000086758
79	ATXN2	NA	ATXN2	ataxin 2	6311	ENSG00000204842
80	PRDM4	NA	PRDM4	PR domain containing 4	11108	ENSG00000110851
81	ZNF326	NA	ZNF326	zinc finger protein 326	284695	ENSG00000162664
82	SRSF7	NA	SRSF7	serine/arginine-rich splicing factor 7	6432	ENSG00000115875
83	DHRS12	NA	DHRS12	dehydrogenase/reductase (SDR family) member 12	79758	ENSG00000102796
84	ZNF692	NA	ZNF692	zinc finger protein 692	55657	ENSG00000171163
85	ELF2	NA	ELF2	E74-like factor 2 (ets domain transcription factor)	1998	ENSG00000109381
86	FMR1	NA	FMR1	fragile X mental retardation 1	2332	ENSG00000102081
87	ENPP2	NA	ENPP2	ectonucleotide pyrophosphatase/phosphodiesterase 2	5168	ENSG00000136960
88	ZBTB40	NA	ZBTB40	zinc finger and BTB domain containing 40	9923	ENSG00000184677
89	PATZ1	NA	PATZ1	POZ (BTB) and AT hook containing zinc finger 1	23598	ENSG00000100105
90	SETD2	NA	SETD2	SET domain containing 2	29072	ENSG00000181555
91	ZNF574	NA	ZNF574	zinc finger protein 574	64763	ENSG00000105732
92	ARID4B	NA	ARID4B	AT rich interactive domain 4B (RBP1-like)	51742	ENSG00000054267
93	PTK2	NA	PTK2	PTK2 protein tyrosine kinase 2	5747	ENSG00000169398
94	PUM2	NA	PUM2	pumilio homolog 2 (Drosophila)	23369	ENSG00000055917
95	SRSF5	NA	SRSF5	serine/arginine-rich splicing factor 5	6430	ENSG00000100650
96	ARID1A	NA	ARID1A	AT rich interactive domain 1A (SWI-like)	8289	ENSG00000117713
97	EIF4G2	NA	EIF4G2	eukaryotic translation initiation factor 4 gamma, 2	1982	ENSG00000110321
98	SLTM	NA	SLTM	SAFB-like, transcription modulator	79811	ENSG00000137776
99	CPEB1	NA	CPEB1	cytoplasmic polyadenylation element binding protein 1	64506	ENSG00000214575ENSG00000260836
100	RBM5	NA	RBM5	RNA binding motif protein 5	10181	ENSG00000003756
101	BAZ2B	NA	BAZ2B	bromodomain adjacent to zinc finger domain, 2B	29994	ENSG00000123636
102	RBM25	NA	RBM25	RNA binding motif protein 25	58517	ENSG00000119707
103	KAT6B	NA	KAT6B	K(lysine) acetyltransferase 6B	23522	ENSG00000156650
104	ATL2	NA	ATL2	atlastin GTPase 2	64225	ENSG00000119787
105	KHSRP	NA	KHSRP	KH-type splicing regulatory protein	8570	ENSG00000088247
106	TIE1	NA	TIE1	tyrosine kinase with immunoglobulin-like and EGF-like domains 1	7075	ENSG00000066056
107	MBD6	NA	MBD6	methyl-CpG binding domain protein 6	114785	ENSG00000166987
108	RBM39	NA	RBM39	RNA binding motif protein 39	9584	ENSG00000131051
109	WRAP53	NA	WRAP53	WD repeat containing, antisense to TP53	55135	ENSG00000141499
110	RBBP6	NA	RBBP6	retinoblastoma binding protein 6	5930	ENSG00000122257
111	CPSF7	NA	CPSF7	cleavage and polyadenylation specific factor 7, 59kDa	79869	ENSG00000149532
112	ZBTB4	NA	ZBTB4	zinc finger and BTB domain containing 4	57659	ENSG00000174282
113	KLF7	NA	KLF7	Kruppel-like factor 7 (ubiquitous)	8609	ENSG00000118263
Database:molecular function Name:DNA binding ID:GO:0003677
C=2309; O=58; E=30.21; R=1.92; rawP=3.46e-07; adjP=5.77e-06
Index	UserID	Value	Gene Symbol	Gene Name	EntrezGene	Ensembl
1	EP300	NA	EP300	E1A binding protein p300	2033	ENSG00000100393
2	NCOR2	NA	NCOR2	nuclear receptor corepressor 2	9612	ENSG00000196498
3	THOC1	NA	THOC1	THO complex 1	9984	ENSG00000079134
4	INO80	NA	INO80	INO80 homolog (S. cerevisiae)	54617	ENSG00000128908
5	POLG	NA	POLG	polymerase (DNA directed), gamma	5428	ENSG00000140521
6	ZNF683	NA	ZNF683	zinc finger protein 683	257101	ENSG00000176083
7	SRRM1	NA	SRRM1	serine/arginine repetitive matrix 1	10250	ENSG00000133226
8	CHD1L	NA	CHD1L	chromodomain helicase DNA binding protein 1-like	9557	ENSG00000131778
9	ETV5	NA	ETV5	ets variant 5	2119	ENSG00000244405
10	CREBZF	NA	CREBZF	CREB/ATF bZIP transcription factor	58487	ENSG00000137504
11	CTCF	NA	CTCF	CCCTC-binding factor (zinc finger protein)	10664	ENSG00000102974
12	GPBP1	NA	GPBP1	GC-rich promoter binding protein 1	65056	ENSG00000062194
13	MBD5	NA	MBD5	methyl-CpG binding domain protein 5	55777	ENSG00000204406
14	ZNF518A	NA	ZNF518A	zinc finger protein 518A	9849	NULL
15	NFAT5	NA	NFAT5	nuclear factor of activated T-cells 5, tonicity-responsive	10725	ENSG00000102908
16	CHD1	NA	CHD1	chromodomain helicase DNA binding protein 1	1105	ENSG00000153922
17	TAL1	NA	TAL1	T-cell acute lymphocytic leukemia 1	6886	ENSG00000162367
18	CSDE1	NA	CSDE1	cold shock domain containing E1, RNA-binding	7812	ENSG00000009307
19	HNRNPA2B1	NA	HNRNPA2B1	heterogeneous nuclear ribonucleoprotein A2/B1	3181	ENSG00000122566
20	CAMTA2	NA	CAMTA2	calmodulin binding transcription activator 2	23125	ENSG00000108509
21	HUWE1	NA	HUWE1	HECT, UBA and WWE domain containing 1, E3 ubiquitin protein ligase	10075	ENSG00000086758
22	CHD8	NA	CHD8	chromodomain helicase DNA binding protein 8	57680	ENSG00000100888
23	PRDM4	NA	PRDM4	PR domain containing 4	11108	ENSG00000110851
24	ZNF326	NA	ZNF326	zinc finger protein 326	284695	ENSG00000162664
25	HNRNPL	NA	HNRNPL	heterogeneous nuclear ribonucleoprotein L	3191	ENSG00000104824
26	ZNF226	NA	ZNF226	zinc finger protein 226	7769	ENSG00000167380
27	TARDBP	NA	TARDBP	TAR DNA binding protein	23435	ENSG00000120948
28	ZNF692	NA	ZNF692	zinc finger protein 692	55657	ENSG00000171163
29	ELF2	NA	ELF2	E74-like factor 2 (ets domain transcription factor)	1998	ENSG00000109381
30	HNRNPU	NA	HNRNPU	heterogeneous nuclear ribonucleoprotein U (scaffold attachment factor A)	3192	ENSG00000153187
31	ZBTB40	NA	ZBTB40	zinc finger and BTB domain containing 40	9923	ENSG00000184677
32	ATF2	NA	ATF2	activating transcription factor 2	1386	ENSG00000115966
33	ZNF460	NA	ZNF460	zinc finger protein 460	10794	ENSG00000197714
34	SMARCA2	NA	SMARCA2	SWI/SNF related, matrix associated, actin dependent regulator of chromatin, subfamily a, member 2	6595	ENSG00000080503
35	AKAP8L	NA	AKAP8L	A kinase (PRKA) anchor protein 8-like	26993	ENSG00000011243
36	PATZ1	NA	PATZ1	POZ (BTB) and AT hook containing zinc finger 1	23598	ENSG00000100105
37	RUNX1T1	NA	RUNX1T1	runt-related transcription factor 1; translocated to, 1 (cyclin D-related)	862	ENSG00000079102
38	SETD2	NA	SETD2	SET domain containing 2	29072	ENSG00000181555
39	ZBED5	NA	ZBED5	zinc finger, BED-type containing 5	58486	ENSG00000236287
40	ZNF574	NA	ZNF574	zinc finger protein 574	64763	ENSG00000105732
41	ARID4B	NA	ARID4B	AT rich interactive domain 4B (RBP1-like)	51742	ENSG00000054267
42	PNN	NA	PNN	pinin, desmosome associated protein	5411	ENSG00000100941
43	MEF2D	NA	MEF2D	myocyte enhancer factor 2D	4209	ENSG00000116604
44	ARID1A	NA	ARID1A	AT rich interactive domain 1A (SWI-like)	8289	ENSG00000117713
45	SON	NA	SON	SON DNA binding protein	6651	ENSG00000159140
46	EIF4G2	NA	EIF4G2	eukaryotic translation initiation factor 4 gamma, 2	1982	ENSG00000110321
47	RBM5	NA	RBM5	RNA binding motif protein 5	10181	ENSG00000003756
48	BAZ2B	NA	BAZ2B	bromodomain adjacent to zinc finger domain, 2B	29994	ENSG00000123636
49	GATA6	NA	GATA6	GATA binding protein 6	2627	ENSG00000141448
50	LUC7L3	NA	LUC7L3	LUC7-like 3 (S. cerevisiae)	51747	ENSG00000108848
51	KAT6B	NA	KAT6B	K(lysine) acetyltransferase 6B	23522	ENSG00000156650
52	KHSRP	NA	KHSRP	KH-type splicing regulatory protein	8570	ENSG00000088247
53	MBD6	NA	MBD6	methyl-CpG binding domain protein 6	114785	ENSG00000166987
54	FUS	NA	FUS	fused in sarcoma	2521	ENSG00000089280
55	LCOR	NA	LCOR	ligand dependent nuclear receptor corepressor	84458	ENSG00000196233
56	NR3C2	NA	NR3C2	nuclear receptor subfamily 3, group C, member 2	4306	ENSG00000151623
57	ZBTB4	NA	ZBTB4	zinc finger and BTB domain containing 4	57659	ENSG00000174282
58	KLF7	NA	KLF7	Kruppel-like factor 7 (ubiquitous)	8609	ENSG00000118263
Database:molecular function Name:protein binding ID:GO:0005515
C=7337; O=130; E=96.01; R=1.35; rawP=8.16e-07; adjP=1.17e-05
Index	UserID	Value	Gene Symbol	Gene Name	EntrezGene	Ensembl
1	MYCBP2	NA	MYCBP2	MYC binding protein 2, E3 ubiquitin protein ligase	23077	ENSG00000005810
2	PDCD6IP	NA	PDCD6IP	programmed cell death 6 interacting protein	10015	ENSG00000170248
3	THOC1	NA	THOC1	THO complex 1	9984	ENSG00000079134
4	INO80	NA	INO80	INO80 homolog (S. cerevisiae)	54617	ENSG00000128908
5	NDRG2	NA	NDRG2	NDRG family member 2	57447	ENSG00000165795
6	PPP1R16B	NA	PPP1R16B	protein phosphatase 1, regulatory subunit 16B	26051	ENSG00000101445
7	YLPM1	NA	YLPM1	YLP motif containing 1	56252	ENSG00000119596
8	RASSF3	NA	RASSF3	Ras association (RalGDS/AF-6) domain family member 3	283349	ENSG00000153179
9	ZFC3H1	NA	ZFC3H1	zinc finger, C3H1-type containing	196441	ENSG00000133858
10	TRA2B	NA	TRA2B	transformer 2 beta homolog (Drosophila)	6434	ENSG00000136527
11	HNRNPU	NA	HNRNPU	heterogeneous nuclear ribonucleoprotein U (scaffold attachment factor A)	3192	ENSG00000153187
12	TXNRD2	NA	TXNRD2	thioredoxin reductase 2	10587	ENSG00000184470
13	USP34	NA	USP34	ubiquitin specific peptidase 34	9736	ENSG00000115464
14	SMARCA2	NA	SMARCA2	SWI/SNF related, matrix associated, actin dependent regulator of chromatin, subfamily a, member 2	6595	ENSG00000080503
15	ACVR2B	NA	ACVR2B	activin A receptor, type IIB	93	ENSG00000114739
16	VEGFA	NA	VEGFA	vascular endothelial growth factor A	7422	ENSG00000112715
17	SON	NA	SON	SON DNA binding protein	6651	ENSG00000159140
18	KRIT1	NA	KRIT1	KRIT1, ankyrin repeat containing	889	ENSG00000001631
19	EIF4ENIF1	NA	EIF4ENIF1	eukaryotic translation initiation factor 4E nuclear import factor 1	56478	ENSG00000184708
20	GATA6	NA	GATA6	GATA binding protein 6	2627	ENSG00000141448
21	LUC7L3	NA	LUC7L3	LUC7-like 3 (S. cerevisiae)	51747	ENSG00000108848
22	U2SURP	NA	U2SURP	U2 snRNP-associated SURP domain containing	23350	ENSG00000163714
23	MKL2	NA	MKL2	MKL/myocardin-like 2	57496	ENSG00000186260
24	OGT	NA	OGT	O-linked N-acetylglucosamine (GlcNAc) transferase	8473	ENSG00000147162
25	MED14	NA	MED14	mediator complex subunit 14	9282	ENSG00000180182
26	NGLY1	NA	NGLY1	N-glycanase 1	55768	ENSG00000151092
27	EWSR1	NA	EWSR1	Ewing sarcoma breakpoint region 1	2130	ENSG00000182944
28	FRMD4A	NA	FRMD4A	FERM domain containing 4A	55691	ENSG00000151474
29	POLG	NA	POLG	polymerase (DNA directed), gamma	5428	ENSG00000140521
30	WSB1	NA	WSB1	WD repeat and SOCS box containing 1	26118	ENSG00000109046
31	TIA1	NA	TIA1	TIA1 cytotoxic granule-associated RNA binding protein	7072	ENSG00000116001
32	CTCF	NA	CTCF	CCCTC-binding factor (zinc finger protein)	10664	ENSG00000102974
33	NEDD4L	NA	NEDD4L	neural precursor cell expressed, developmentally down-regulated 4-like, E3 ubiquitin protein ligase	23327	ENSG00000049759
34	THRAP3	NA	THRAP3	thyroid hormone receptor associated protein 3	9967	ENSG00000054118
35	HNRNPH1	NA	HNRNPH1	heterogeneous nuclear ribonucleoprotein H1 (H)	3187	ENSG00000169045
36	ASXL2	NA	ASXL2	additional sex combs like 2 (Drosophila)	55252	ENSG00000143970
37	ATXN2	NA	ATXN2	ataxin 2	6311	ENSG00000204842
38	ZNF326	NA	ZNF326	zinc finger protein 326	284695	ENSG00000162664
39	SRSF7	NA	SRSF7	serine/arginine-rich splicing factor 7	6432	ENSG00000115875
40	STX5	NA	STX5	syntaxin 5	6811	ENSG00000162236
41	BUB3	NA	BUB3	budding uninhibited by benzimidazoles 3 homolog (yeast)	9184	ENSG00000154473
42	JMJD1C	NA	JMJD1C	jumonji domain containing 1C	221037	ENSG00000171988
43	SETD2	NA	SETD2	SET domain containing 2	29072	ENSG00000181555
44	ARID4B	NA	ARID4B	AT rich interactive domain 4B (RBP1-like)	51742	ENSG00000054267
45	VAMP2	NA	VAMP2	vesicle-associated membrane protein 2 (synaptobrevin 2)	6844	ENSG00000220205ENSG00000263620
46	SRSF5	NA	SRSF5	serine/arginine-rich splicing factor 5	6430	ENSG00000100650
47	ARID1A	NA	ARID1A	AT rich interactive domain 1A (SWI-like)	8289	ENSG00000117713
48	EIF4G2	NA	EIF4G2	eukaryotic translation initiation factor 4 gamma, 2	1982	ENSG00000110321
49	RBM5	NA	RBM5	RNA binding motif protein 5	10181	ENSG00000003756
50	GOLGA4	NA	GOLGA4	golgin A4	2803	ENSG00000144674
51	RBM25	NA	RBM25	RNA binding motif protein 25	58517	ENSG00000119707
52	CD34	NA	CD34	CD34 molecule	947	ENSG00000174059
53	RBBP6	NA	RBBP6	retinoblastoma binding protein 6	5930	ENSG00000122257
54	CPSF7	NA	CPSF7	cleavage and polyadenylation specific factor 7, 59kDa	79869	ENSG00000149532
55	CDC42EP3	NA	CDC42EP3	CDC42 effector protein (Rho GTPase binding) 3	10602	ENSG00000163171
56	EP300	NA	EP300	E1A binding protein p300	2033	ENSG00000100393
57	AKAP9	NA	AKAP9	A kinase (PRKA) anchor protein (yotiao) 9	10142	ENSG00000127914
58	UBA1	NA	UBA1	ubiquitin-like modifier activating enzyme 1	7317	ENSG00000130985
59	BIRC6	NA	BIRC6	baculoviral IAP repeat containing 6	57448	ENSG00000115760
60	CHD1L	NA	CHD1L	chromodomain helicase DNA binding protein 1-like	9557	ENSG00000131778
61	CREBZF	NA	CREBZF	CREB/ATF bZIP transcription factor	58487	ENSG00000137504
62	NRXN1	NA	NRXN1	neurexin 1	9378	ENSG00000179915
63	CHD1	NA	CHD1	chromodomain helicase DNA binding protein 1	1105	ENSG00000153922
64	TAL1	NA	TAL1	T-cell acute lymphocytic leukemia 1	6886	ENSG00000162367
65	HNRNPA2B1	NA	HNRNPA2B1	heterogeneous nuclear ribonucleoprotein A2/B1	3181	ENSG00000122566
66	CAMTA2	NA	CAMTA2	calmodulin binding transcription activator 2	23125	ENSG00000108509
67	CHD8	NA	CHD8	chromodomain helicase DNA binding protein 8	57680	ENSG00000100888
68	SPTBN1	NA	SPTBN1	spectrin, beta, non-erythrocytic 1	6711	ENSG00000115306
69	RABGAP1	NA	RABGAP1	RAB GTPase activating protein 1	23637	ENSG00000011454
70	LPHN1	NA	LPHN1	latrophilin 1	22859	ENSG00000072071
71	TLK2	NA	TLK2	tousled-like kinase 2	11011	ENSG00000146872
72	TARDBP	NA	TARDBP	TAR DNA binding protein	23435	ENSG00000120948
73	HNRNPL	NA	HNRNPL	heterogeneous nuclear ribonucleoprotein L	3191	ENSG00000104824
74	RICTOR	NA	RICTOR	RPTOR independent companion of MTOR, complex 2	253260	ENSG00000164327
75	ATF2	NA	ATF2	activating transcription factor 2	1386	ENSG00000115966
76	IL23R	NA	IL23R	interleukin 23 receptor	149233	ENSG00000162594
77	PHIP	NA	PHIP	pleckstrin homology domain interacting protein	55023	ENSG00000146247
78	AKAP8L	NA	AKAP8L	A kinase (PRKA) anchor protein 8-like	26993	ENSG00000011243
79	RUNX1T1	NA	RUNX1T1	runt-related transcription factor 1; translocated to, 1 (cyclin D-related)	862	ENSG00000079102
80	KAT7	NA	KAT7	K(lysine) acetyltransferase 7	11143	ENSG00000136504
81	UTRN	NA	UTRN	utrophin	7402	ENSG00000152818
82	CADM1	NA	CADM1	cell adhesion molecule 1	23705	ENSG00000182985
83	MEF2D	NA	MEF2D	myocyte enhancer factor 2D	4209	ENSG00000116604
84	PRPF3	NA	PRPF3	PRP3 pre-mRNA processing factor 3 homolog (S. cerevisiae)	9129	ENSG00000117360
85	BCL11A	NA	BCL11A	B-cell CLL/lymphoma 11A (zinc finger protein)	53335	ENSG00000119866
86	DDX17	NA	DDX17	DEAD (Asp-Glu-Ala-Asp) box helicase 17	10521	ENSG00000100201
87	SRSF1	NA	SRSF1	serine/arginine-rich splicing factor 1	6426	ENSG00000136450
88	CCNT2	NA	CCNT2	cyclin T2	905	ENSG00000082258
89	XPO1	NA	XPO1	exportin 1 (CRM1 homolog, yeast)	7514	ENSG00000082898
90	CYP1A2	NA	CYP1A2	cytochrome P450, family 1, subfamily A, polypeptide 2	1544	ENSG00000140505
91	RAB24	NA	RAB24	RAB24, member RAS oncogene family	53917	ENSG00000169228
92	FUS	NA	FUS	fused in sarcoma	2521	ENSG00000089280
93	NR3C2	NA	NR3C2	nuclear receptor subfamily 3, group C, member 2	4306	ENSG00000151623
94	LCOR	NA	LCOR	ligand dependent nuclear receptor corepressor	84458	ENSG00000196233
95	KCTD1	NA	KCTD1	potassium channel tetramerisation domain containing 1	284252	ENSG00000134504
96	TNIK	NA	TNIK	TRAF2 and NCK interacting kinase	23043	ENSG00000154310
97	NCOR2	NA	NCOR2	nuclear receptor corepressor 2	9612	ENSG00000196498
98	MINK1	NA	MINK1	misshapen-like kinase 1	50488	ENSG00000141503
99	PKP4	NA	PKP4	plakophilin 4	8502	ENSG00000144283
100	FZD8	NA	FZD8	frizzled family receptor 8	8325	ENSG00000177283
101	EED	NA	EED	embryonic ectoderm development	8726	ENSG00000074266
102	ICAM1	NA	ICAM1	intercellular adhesion molecule 1	3383	ENSG00000090339
103	GSS	NA	GSS	glutathione synthetase	2937	ENSG00000100983
104	HUWE1	NA	HUWE1	HECT, UBA and WWE domain containing 1, E3 ubiquitin protein ligase	10075	ENSG00000086758
105	FAM160A2	NA	FAM160A2	family with sequence similarity 160, member A2	84067	ENSG00000051009
106	TMSB4Y	NA	TMSB4Y	thymosin beta 4, Y-linked	9087	ENSG00000154620
107	ARHGEF1	NA	ARHGEF1	Rho guanine nucleotide exchange factor (GEF) 1	9138	ENSG00000076928
108	PRDM4	NA	PRDM4	PR domain containing 4	11108	ENSG00000110851
109	ELF2	NA	ELF2	E74-like factor 2 (ets domain transcription factor)	1998	ENSG00000109381
110	ENPP2	NA	ENPP2	ectonucleotide pyrophosphatase/phosphodiesterase 2	5168	ENSG00000136960
111	FMR1	NA	FMR1	fragile X mental retardation 1	2332	ENSG00000102081
112	SPTAN1	NA	SPTAN1	spectrin, alpha, non-erythrocytic 1	6709	ENSG00000197694
113	YTHDC1	NA	YTHDC1	YTH domain containing 1	91746	ENSG00000083896
114	NASP	NA	NASP	nuclear autoantigenic sperm protein (histone-binding)	4678	ENSG00000132780
115	TACC1	NA	TACC1	transforming, acidic coiled-coil containing protein 1	6867	ENSG00000147526
116	CACNA1A	NA	CACNA1A	calcium channel, voltage-dependent, P/Q type, alpha 1A subunit	773	ENSG00000141837
117	COG1	NA	COG1	component of oligomeric golgi complex 1	9382	ENSG00000166685
118	PUM2	NA	PUM2	pumilio homolog 2 (Drosophila)	23369	ENSG00000055917
119	KLK3	NA	KLK3	kallikrein-related peptidase 3	354	ENSG00000142515
120	PTK2	NA	PTK2	PTK2 protein tyrosine kinase 2	5747	ENSG00000169398
121	LENG8	NA	LENG8	leukocyte receptor cluster (LRC) member 8	114823	ENSG00000167615
122	BBS2	NA	BBS2	Bardet-Biedl syndrome 2	583	ENSG00000125124
123	MACF1	NA	MACF1	microtubule-actin crosslinking factor 1	23499	ENSG00000127603
124	BAZ2B	NA	BAZ2B	bromodomain adjacent to zinc finger domain, 2B	29994	ENSG00000123636
125	ATL2	NA	ATL2	atlastin GTPase 2	64225	ENSG00000119787
126	KAT6B	NA	KAT6B	K(lysine) acetyltransferase 6B	23522	ENSG00000156650
127	ATN1	NA	ATN1	atrophin 1	1822	ENSG00000111676
128	TIE1	NA	TIE1	tyrosine kinase with immunoglobulin-like and EGF-like domains 1	7075	ENSG00000066056
129	RBM39	NA	RBM39	RNA binding motif protein 39	9584	ENSG00000131051
130	WRAP53	NA	WRAP53	WD repeat containing, antisense to TP53	55135	ENSG00000141499
Database:molecular function Name:mRNA binding ID:GO:0003729
C=91; O=8; E=1.19; R=6.72; rawP=2.51e-05; adjP=0.0003
Index	UserID	Value	Gene Symbol	Gene Name	EntrezGene	Ensembl
1	RBM5	NA	RBM5	RNA binding motif protein 5	10181	ENSG00000003756
2	TIA1	NA	TIA1	TIA1 cytotoxic granule-associated RNA binding protein	7072	ENSG00000116001
3	TRA2B	NA	TRA2B	transformer 2 beta homolog (Drosophila)	6434	ENSG00000136527
4	TARDBP	NA	TARDBP	TAR DNA binding protein	23435	ENSG00000120948
5	PTBP2	NA	PTBP2	polypyrimidine tract binding protein 2	58155	ENSG00000117569
6	RBM25	NA	RBM25	RNA binding motif protein 25	58517	ENSG00000119707
7	FMR1	NA	FMR1	fragile X mental retardation 1	2332	ENSG00000102081
8	LUC7L3	NA	LUC7L3	LUC7-like 3 (S. cerevisiae)	51747	ENSG00000108848
Database:molecular function Name:nucleotide binding ID:GO:0000166
C=2436; O=53; E=31.88; R=1.66; rawP=8.52e-05; adjP=0.0009
Index	UserID	Value	Gene Symbol	Gene Name	EntrezGene	Ensembl
1	TNIK	NA	TNIK	TRAF2 and NCK interacting kinase	23043	ENSG00000154310
2	TNRC6B	NA	TNRC6B	trinucleotide repeat containing 6B	23112	ENSG00000100354
3	MINK1	NA	MINK1	misshapen-like kinase 1	50488	ENSG00000141503
4	RNPC3	NA	RNPC3	RNA-binding region (RNP1, RRM) containing 3	55599	ENSG00000185946
5	EWSR1	NA	EWSR1	Ewing sarcoma breakpoint region 1	2130	ENSG00000182944
6	UBA1	NA	UBA1	ubiquitin-like modifier activating enzyme 1	7317	ENSG00000130985
7	RAB11B	NA	RAB11B	RAB11B, member RAS oncogene family	9230	ENSG00000185236
8	INO80	NA	INO80	INO80 homolog (S. cerevisiae)	54617	ENSG00000128908
9	RBM4B	NA	RBM4B	RNA binding motif protein 4B	83759	ENSG00000173914
10	SRSF6	NA	SRSF6	serine/arginine-rich splicing factor 6	6431	ENSG00000124193
11	CHD1L	NA	CHD1L	chromodomain helicase DNA binding protein 1-like	9557	ENSG00000131778
12	DGKA	NA	DGKA	diacylglycerol kinase, alpha 80kDa	1606	ENSG00000065357
13	TIA1	NA	TIA1	TIA1 cytotoxic granule-associated RNA binding protein	7072	ENSG00000116001
14	HNRNPH1	NA	HNRNPH1	heterogeneous nuclear ribonucleoprotein H1 (H)	3187	ENSG00000169045
15	THRAP3	NA	THRAP3	thyroid hormone receptor associated protein 3	9967	ENSG00000054118
16	CHD1	NA	CHD1	chromodomain helicase DNA binding protein 1	1105	ENSG00000153922
17	GSS	NA	GSS	glutathione synthetase	2937	ENSG00000100983
18	HNRNPA2B1	NA	HNRNPA2B1	heterogeneous nuclear ribonucleoprotein A2/B1	3181	ENSG00000122566
19	CHD8	NA	CHD8	chromodomain helicase DNA binding protein 8	57680	ENSG00000100888
20	SRSF4	NA	SRSF4	serine/arginine-rich splicing factor 4	6429	ENSG00000116350
21	SRSF7	NA	SRSF7	serine/arginine-rich splicing factor 7	6432	ENSG00000115875
22	TLK2	NA	TLK2	tousled-like kinase 2	11011	ENSG00000146872
23	TRA2B	NA	TRA2B	transformer 2 beta homolog (Drosophila)	6434	ENSG00000136527
24	DHRS12	NA	DHRS12	dehydrogenase/reductase (SDR family) member 12	79758	ENSG00000102796
25	HNRNPL	NA	HNRNPL	heterogeneous nuclear ribonucleoprotein L	3191	ENSG00000104824
26	TARDBP	NA	TARDBP	TAR DNA binding protein	23435	ENSG00000120948
27	HNRNPU	NA	HNRNPU	heterogeneous nuclear ribonucleoprotein U (scaffold attachment factor A)	3192	ENSG00000153187
28	TXNRD2	NA	TXNRD2	thioredoxin reductase 2	10587	ENSG00000184470
29	ABCC5	NA	ABCC5	ATP-binding cassette, sub-family C (CFTR/MRP), member 5	10057	ENSG00000114770
30	SMARCA2	NA	SMARCA2	SWI/SNF related, matrix associated, actin dependent regulator of chromatin, subfamily a, member 2	6595	ENSG00000080503
31	MARK1	NA	MARK1	MAP/microtubule affinity-regulating kinase 1	4139	ENSG00000116141
32	PTBP2	NA	PTBP2	polypyrimidine tract binding protein 2	58155	ENSG00000117569
33	PTK2	NA	PTK2	PTK2 protein tyrosine kinase 2	5747	ENSG00000169398
34	ACVR2B	NA	ACVR2B	activin A receptor, type IIB	93	ENSG00000114739
35	SRSF5	NA	SRSF5	serine/arginine-rich splicing factor 5	6430	ENSG00000100650
36	SLTM	NA	SLTM	SAFB-like, transcription modulator	79811	ENSG00000137776
37	DHX15	NA	DHX15	DEAH (Asp-Glu-Ala-His) box polypeptide 15	1665	ENSG00000109606
38	CPEB1	NA	CPEB1	cytoplasmic polyadenylation element binding protein 1	64506	ENSG00000214575ENSG00000260836
39	SRSF1	NA	SRSF1	serine/arginine-rich splicing factor 1	6426	ENSG00000136450
40	DDX17	NA	DDX17	DEAD (Asp-Glu-Ala-Asp) box helicase 17	10521	ENSG00000100201
41	TIAL1	NA	TIAL1	TIA1 cytotoxic granule-associated RNA binding protein-like 1	7073	ENSG00000151923
42	RBM5	NA	RBM5	RNA binding motif protein 5	10181	ENSG00000003756
43	NAV2	NA	NAV2	neuron navigator 2	89797	ENSG00000166833
44	RBM25	NA	RBM25	RNA binding motif protein 25	58517	ENSG00000119707
45	RAB24	NA	RAB24	RAB24, member RAS oncogene family	53917	ENSG00000169228
46	CLK3	NA	CLK3	CDC-like kinase 3	1198	ENSG00000179335
47	ATL2	NA	ATL2	atlastin GTPase 2	64225	ENSG00000119787
48	U2SURP	NA	U2SURP	U2 snRNP-associated SURP domain containing	23350	ENSG00000163714
49	TIE1	NA	TIE1	tyrosine kinase with immunoglobulin-like and EGF-like domains 1	7075	ENSG00000066056
50	FUS	NA	FUS	fused in sarcoma	2521	ENSG00000089280
51	RBM39	NA	RBM39	RNA binding motif protein 39	9584	ENSG00000131051
52	CPSF7	NA	CPSF7	cleavage and polyadenylation specific factor 7, 59kDa	79869	ENSG00000149532
53	TNRC6A	NA	TNRC6A	trinucleotide repeat containing 6A	27327	ENSG00000090905
Database:molecular function Name:nucleoside phosphate binding ID:GO:1901265
C=2437; O=53; E=31.89; R=1.66; rawP=8.61e-05; adjP=0.0009
Index	UserID	Value	Gene Symbol	Gene Name	EntrezGene	Ensembl
1	TNIK	NA	TNIK	TRAF2 and NCK interacting kinase	23043	ENSG00000154310
2	TNRC6B	NA	TNRC6B	trinucleotide repeat containing 6B	23112	ENSG00000100354
3	MINK1	NA	MINK1	misshapen-like kinase 1	50488	ENSG00000141503
4	RNPC3	NA	RNPC3	RNA-binding region (RNP1, RRM) containing 3	55599	ENSG00000185946
5	EWSR1	NA	EWSR1	Ewing sarcoma breakpoint region 1	2130	ENSG00000182944
6	UBA1	NA	UBA1	ubiquitin-like modifier activating enzyme 1	7317	ENSG00000130985
7	RAB11B	NA	RAB11B	RAB11B, member RAS oncogene family	9230	ENSG00000185236
8	INO80	NA	INO80	INO80 homolog (S. cerevisiae)	54617	ENSG00000128908
9	RBM4B	NA	RBM4B	RNA binding motif protein 4B	83759	ENSG00000173914
10	SRSF6	NA	SRSF6	serine/arginine-rich splicing factor 6	6431	ENSG00000124193
11	CHD1L	NA	CHD1L	chromodomain helicase DNA binding protein 1-like	9557	ENSG00000131778
12	DGKA	NA	DGKA	diacylglycerol kinase, alpha 80kDa	1606	ENSG00000065357
13	TIA1	NA	TIA1	TIA1 cytotoxic granule-associated RNA binding protein	7072	ENSG00000116001
14	HNRNPH1	NA	HNRNPH1	heterogeneous nuclear ribonucleoprotein H1 (H)	3187	ENSG00000169045
15	THRAP3	NA	THRAP3	thyroid hormone receptor associated protein 3	9967	ENSG00000054118
16	CHD1	NA	CHD1	chromodomain helicase DNA binding protein 1	1105	ENSG00000153922
17	GSS	NA	GSS	glutathione synthetase	2937	ENSG00000100983
18	HNRNPA2B1	NA	HNRNPA2B1	heterogeneous nuclear ribonucleoprotein A2/B1	3181	ENSG00000122566
19	CHD8	NA	CHD8	chromodomain helicase DNA binding protein 8	57680	ENSG00000100888
20	SRSF4	NA	SRSF4	serine/arginine-rich splicing factor 4	6429	ENSG00000116350
21	SRSF7	NA	SRSF7	serine/arginine-rich splicing factor 7	6432	ENSG00000115875
22	TLK2	NA	TLK2	tousled-like kinase 2	11011	ENSG00000146872
23	TRA2B	NA	TRA2B	transformer 2 beta homolog (Drosophila)	6434	ENSG00000136527
24	DHRS12	NA	DHRS12	dehydrogenase/reductase (SDR family) member 12	79758	ENSG00000102796
25	HNRNPL	NA	HNRNPL	heterogeneous nuclear ribonucleoprotein L	3191	ENSG00000104824
26	TARDBP	NA	TARDBP	TAR DNA binding protein	23435	ENSG00000120948
27	HNRNPU	NA	HNRNPU	heterogeneous nuclear ribonucleoprotein U (scaffold attachment factor A)	3192	ENSG00000153187
28	TXNRD2	NA	TXNRD2	thioredoxin reductase 2	10587	ENSG00000184470
29	ABCC5	NA	ABCC5	ATP-binding cassette, sub-family C (CFTR/MRP), member 5	10057	ENSG00000114770
30	SMARCA2	NA	SMARCA2	SWI/SNF related, matrix associated, actin dependent regulator of chromatin, subfamily a, member 2	6595	ENSG00000080503
31	MARK1	NA	MARK1	MAP/microtubule affinity-regulating kinase 1	4139	ENSG00000116141
32	PTBP2	NA	PTBP2	polypyrimidine tract binding protein 2	58155	ENSG00000117569
33	PTK2	NA	PTK2	PTK2 protein tyrosine kinase 2	5747	ENSG00000169398
34	ACVR2B	NA	ACVR2B	activin A receptor, type IIB	93	ENSG00000114739
35	SRSF5	NA	SRSF5	serine/arginine-rich splicing factor 5	6430	ENSG00000100650
36	SLTM	NA	SLTM	SAFB-like, transcription modulator	79811	ENSG00000137776
37	DHX15	NA	DHX15	DEAH (Asp-Glu-Ala-His) box polypeptide 15	1665	ENSG00000109606
38	CPEB1	NA	CPEB1	cytoplasmic polyadenylation element binding protein 1	64506	ENSG00000214575ENSG00000260836
39	SRSF1	NA	SRSF1	serine/arginine-rich splicing factor 1	6426	ENSG00000136450
40	DDX17	NA	DDX17	DEAD (Asp-Glu-Ala-Asp) box helicase 17	10521	ENSG00000100201
41	TIAL1	NA	TIAL1	TIA1 cytotoxic granule-associated RNA binding protein-like 1	7073	ENSG00000151923
42	RBM5	NA	RBM5	RNA binding motif protein 5	10181	ENSG00000003756
43	NAV2	NA	NAV2	neuron navigator 2	89797	ENSG00000166833
44	RBM25	NA	RBM25	RNA binding motif protein 25	58517	ENSG00000119707
45	RAB24	NA	RAB24	RAB24, member RAS oncogene family	53917	ENSG00000169228
46	CLK3	NA	CLK3	CDC-like kinase 3	1198	ENSG00000179335
47	ATL2	NA	ATL2	atlastin GTPase 2	64225	ENSG00000119787
48	U2SURP	NA	U2SURP	U2 snRNP-associated SURP domain containing	23350	ENSG00000163714
49	TIE1	NA	TIE1	tyrosine kinase with immunoglobulin-like and EGF-like domains 1	7075	ENSG00000066056
50	FUS	NA	FUS	fused in sarcoma	2521	ENSG00000089280
51	RBM39	NA	RBM39	RNA binding motif protein 39	9584	ENSG00000131051
52	CPSF7	NA	CPSF7	cleavage and polyadenylation specific factor 7, 59kDa	79869	ENSG00000149532
53	TNRC6A	NA	TNRC6A	trinucleotide repeat containing 6A	27327	ENSG00000090905
Database:cellular component Name:nucleus ID:GO:0005634
C=5955; O=136; E=73.68; R=1.85; rawP=1.54e-18; adjP=1.23e-16
Index	UserID	Value	Gene Symbol	Gene Name	EntrezGene	Ensembl
1	MYCBP2	NA	MYCBP2	MYC binding protein 2, E3 ubiquitin protein ligase	23077	ENSG00000005810
2	PNISR	NA	PNISR	PNN-interacting serine/arginine-rich protein	25957	ENSG00000132424
3	THOC1	NA	THOC1	THO complex 1	9984	ENSG00000079134
4	INO80	NA	INO80	INO80 homolog (S. cerevisiae)	54617	ENSG00000128908
5	RBM4B	NA	RBM4B	RNA binding motif protein 4B	83759	ENSG00000173914
6	ZNF683	NA	ZNF683	zinc finger protein 683	257101	ENSG00000176083
7	NDRG2	NA	NDRG2	NDRG family member 2	57447	ENSG00000165795
8	GPBP1	NA	GPBP1	GC-rich promoter binding protein 1	65056	ENSG00000062194
9	MBD5	NA	MBD5	methyl-CpG binding domain protein 5	55777	ENSG00000204406
10	USP48	NA	USP48	ubiquitin specific peptidase 48	84196	ENSG00000090686
11	PPP1R16B	NA	PPP1R16B	protein phosphatase 1, regulatory subunit 16B	26051	ENSG00000101445
12	TET3	NA	TET3	tet methylcytosine dioxygenase 3	200424	ENSG00000187605
13	YLPM1	NA	YLPM1	YLP motif containing 1	56252	ENSG00000119596
14	SRSF4	NA	SRSF4	serine/arginine-rich splicing factor 4	6429	ENSG00000116350
15	WIZ	NA	WIZ	widely interspaced zinc finger motifs	58525	ENSG00000011451
16	TRA2B	NA	TRA2B	transformer 2 beta homolog (Drosophila)	6434	ENSG00000136527
17	HNRNPU	NA	HNRNPU	heterogeneous nuclear ribonucleoprotein U (scaffold attachment factor A)	3192	ENSG00000153187
18	SMARCA2	NA	SMARCA2	SWI/SNF related, matrix associated, actin dependent regulator of chromatin, subfamily a, member 2	6595	ENSG00000080503
19	SLC25A22	NA	SLC25A22	solute carrier family 25 (mitochondrial carrier: glutamate), member 22	79751	ENSG00000177542
20	SON	NA	SON	SON DNA binding protein	6651	ENSG00000159140
21	LAS1L	NA	LAS1L	LAS1-like (S. cerevisiae)	81887	ENSG00000001497
22	DHX15	NA	DHX15	DEAH (Asp-Glu-Ala-His) box polypeptide 15	1665	ENSG00000109606
23	EIF4ENIF1	NA	EIF4ENIF1	eukaryotic translation initiation factor 4E nuclear import factor 1	56478	ENSG00000184708
24	NAV2	NA	NAV2	neuron navigator 2	89797	ENSG00000166833
25	GATA6	NA	GATA6	GATA binding protein 6	2627	ENSG00000141448
26	LUC7L3	NA	LUC7L3	LUC7-like 3 (S. cerevisiae)	51747	ENSG00000108848
27	U2SURP	NA	U2SURP	U2 snRNP-associated SURP domain containing	23350	ENSG00000163714
28	MKL2	NA	MKL2	MKL/myocardin-like 2	57496	ENSG00000186260
29	OGT	NA	OGT	O-linked N-acetylglucosamine (GlcNAc) transferase	8473	ENSG00000147162
30	MED14	NA	MED14	mediator complex subunit 14	9282	ENSG00000180182
31	EWSR1	NA	EWSR1	Ewing sarcoma breakpoint region 1	2130	ENSG00000182944
32	ANKRD17	NA	ANKRD17	ankyrin repeat domain 17	26057	ENSG00000132466
33	ETV5	NA	ETV5	ets variant 5	2119	ENSG00000244405
34	TIA1	NA	TIA1	TIA1 cytotoxic granule-associated RNA binding protein	7072	ENSG00000116001
35	CTCF	NA	CTCF	CCCTC-binding factor (zinc finger protein)	10664	ENSG00000102974
36	NEDD4L	NA	NEDD4L	neural precursor cell expressed, developmentally down-regulated 4-like, E3 ubiquitin protein ligase	23327	ENSG00000049759
37	THRAP3	NA	THRAP3	thyroid hormone receptor associated protein 3	9967	ENSG00000054118
38	HNRNPH1	NA	HNRNPH1	heterogeneous nuclear ribonucleoprotein H1 (H)	3187	ENSG00000169045
39	PRPF39	NA	PRPF39	PRP39 pre-mRNA processing factor 39 homolog (S. cerevisiae)	55015	ENSG00000185246
40	ZNF518A	NA	ZNF518A	zinc finger protein 518A	9849	NULL
41	ASXL2	NA	ASXL2	additional sex combs like 2 (Drosophila)	55252	ENSG00000143970
42	METTL3	NA	METTL3	methyltransferase like 3	56339	ENSG00000165819
43	FAM192A	NA	FAM192A	family with sequence similarity 192, member A	80011	ENSG00000172775
44	NUP88	NA	NUP88	nucleoporin 88kDa	4927	ENSG00000108559
45	SSBP3	NA	SSBP3	single stranded DNA binding protein 3	23648	ENSG00000157216
46	SMOX	NA	SMOX	spermine oxidase	54498	ENSG00000088826
47	ATXN2	NA	ATXN2	ataxin 2	6311	ENSG00000204842
48	ZNF326	NA	ZNF326	zinc finger protein 326	284695	ENSG00000162664
49	SRSF7	NA	SRSF7	serine/arginine-rich splicing factor 7	6432	ENSG00000115875
50	ZNF692	NA	ZNF692	zinc finger protein 692	55657	ENSG00000171163
51	STX5	NA	STX5	syntaxin 5	6811	ENSG00000162236
52	BUB3	NA	BUB3	budding uninhibited by benzimidazoles 3 homolog (yeast)	9184	ENSG00000154473
53	JMJD1C	NA	JMJD1C	jumonji domain containing 1C	221037	ENSG00000171988
54	SETD2	NA	SETD2	SET domain containing 2	29072	ENSG00000181555
55	ZNF574	NA	ZNF574	zinc finger protein 574	64763	ENSG00000105732
56	ARID4B	NA	ARID4B	AT rich interactive domain 4B (RBP1-like)	51742	ENSG00000054267
57	SRSF5	NA	SRSF5	serine/arginine-rich splicing factor 5	6430	ENSG00000100650
58	ARID1A	NA	ARID1A	AT rich interactive domain 1A (SWI-like)	8289	ENSG00000117713
59	SLTM	NA	SLTM	SAFB-like, transcription modulator	79811	ENSG00000137776
60	RBM5	NA	RBM5	RNA binding motif protein 5	10181	ENSG00000003756
61	RBM25	NA	RBM25	RNA binding motif protein 25	58517	ENSG00000119707
62	PHLPP2	NA	PHLPP2	PH domain and leucine rich repeat protein phosphatase 2	23035	ENSG00000040199
63	SMEK1	NA	SMEK1	SMEK homolog 1, suppressor of mek1 (Dictyostelium)	55671	ENSG00000100796
64	IQSEC2	NA	IQSEC2	IQ motif and Sec7 domain 2	23096	ENSG00000124313
65	CPSF7	NA	CPSF7	cleavage and polyadenylation specific factor 7, 59kDa	79869	ENSG00000149532
66	RBBP6	NA	RBBP6	retinoblastoma binding protein 6	5930	ENSG00000122257
67	KLF7	NA	KLF7	Kruppel-like factor 7 (ubiquitous)	8609	ENSG00000118263
68	ZBTB4	NA	ZBTB4	zinc finger and BTB domain containing 4	57659	ENSG00000174282
69	EP300	NA	EP300	E1A binding protein p300	2033	ENSG00000100393
70	FAM214B	NA	FAM214B	family with sequence similarity 214, member B	80256	ENSG00000005238
71	RNPC3	NA	RNPC3	RNA-binding region (RNP1, RRM) containing 3	55599	ENSG00000185946
72	IVNS1ABP	NA	IVNS1ABP	influenza virus NS1A binding protein	10625	ENSG00000116679
73	CHD1L	NA	CHD1L	chromodomain helicase DNA binding protein 1-like	9557	ENSG00000131778
74	CREBZF	NA	CREBZF	CREB/ATF bZIP transcription factor	58487	ENSG00000137504
75	CHD1	NA	CHD1	chromodomain helicase DNA binding protein 1	1105	ENSG00000153922
76	TAL1	NA	TAL1	T-cell acute lymphocytic leukemia 1	6886	ENSG00000162367
77	HNRNPA2B1	NA	HNRNPA2B1	heterogeneous nuclear ribonucleoprotein A2/B1	3181	ENSG00000122566
78	CAMTA2	NA	CAMTA2	calmodulin binding transcription activator 2	23125	ENSG00000108509
79	CHD8	NA	CHD8	chromodomain helicase DNA binding protein 8	57680	ENSG00000100888
80	SPTBN1	NA	SPTBN1	spectrin, beta, non-erythrocytic 1	6711	ENSG00000115306
81	NSFL1C	NA	NSFL1C	NSFL1 (p97) cofactor (p47)	55968	ENSG00000088833
82	TLK2	NA	TLK2	tousled-like kinase 2	11011	ENSG00000146872
83	TARDBP	NA	TARDBP	TAR DNA binding protein	23435	ENSG00000120948
84	ZNF226	NA	ZNF226	zinc finger protein 226	7769	ENSG00000167380
85	HNRNPL	NA	HNRNPL	heterogeneous nuclear ribonucleoprotein L	3191	ENSG00000104824
86	FAM76B	NA	FAM76B	family with sequence similarity 76, member B	143684	ENSG00000077458
87	ZNF460	NA	ZNF460	zinc finger protein 460	10794	ENSG00000197714
88	ATF2	NA	ATF2	activating transcription factor 2	1386	ENSG00000115966
89	MAML3	NA	MAML3	mastermind-like 3 (Drosophila)	55534	ENSG00000196782
90	PHIP	NA	PHIP	pleckstrin homology domain interacting protein	55023	ENSG00000146247
91	AKAP8L	NA	AKAP8L	A kinase (PRKA) anchor protein 8-like	26993	ENSG00000011243
92	PTBP2	NA	PTBP2	polypyrimidine tract binding protein 2	58155	ENSG00000117569
93	RUNX1T1	NA	RUNX1T1	runt-related transcription factor 1; translocated to, 1 (cyclin D-related)	862	ENSG00000079102
94	KAT7	NA	KAT7	K(lysine) acetyltransferase 7	11143	ENSG00000136504
95	UTRN	NA	UTRN	utrophin	7402	ENSG00000152818
96	MEF2D	NA	MEF2D	myocyte enhancer factor 2D	4209	ENSG00000116604
97	PNN	NA	PNN	pinin, desmosome associated protein	5411	ENSG00000100941
98	PRPF3	NA	PRPF3	PRP3 pre-mRNA processing factor 3 homolog (S. cerevisiae)	9129	ENSG00000117360
99	SRSF1	NA	SRSF1	serine/arginine-rich splicing factor 1	6426	ENSG00000136450
100	BCL11A	NA	BCL11A	B-cell CLL/lymphoma 11A (zinc finger protein)	53335	ENSG00000119866
101	DDX17	NA	DDX17	DEAD (Asp-Glu-Ala-Asp) box helicase 17	10521	ENSG00000100201
102	TIAL1	NA	TIAL1	TIA1 cytotoxic granule-associated RNA binding protein-like 1	7073	ENSG00000151923
103	CCNT2	NA	CCNT2	cyclin T2	905	ENSG00000082258
104	XPO1	NA	XPO1	exportin 1 (CRM1 homolog, yeast)	7514	ENSG00000082898
105	CLK3	NA	CLK3	CDC-like kinase 3	1198	ENSG00000179335
106	FUS	NA	FUS	fused in sarcoma	2521	ENSG00000089280
107	NR3C2	NA	NR3C2	nuclear receptor subfamily 3, group C, member 2	4306	ENSG00000151623
108	LCOR	NA	LCOR	ligand dependent nuclear receptor corepressor	84458	ENSG00000196233
109	KCTD1	NA	KCTD1	potassium channel tetramerisation domain containing 1	284252	ENSG00000134504
110	TNIK	NA	TNIK	TRAF2 and NCK interacting kinase	23043	ENSG00000154310
111	NCOR2	NA	NCOR2	nuclear receptor corepressor 2	9612	ENSG00000196498
112	SRSF6	NA	SRSF6	serine/arginine-rich splicing factor 6	6431	ENSG00000124193
113	SRRM1	NA	SRRM1	serine/arginine repetitive matrix 1	10250	ENSG00000133226
114	EED	NA	EED	embryonic ectoderm development	8726	ENSG00000074266
115	NFAT5	NA	NFAT5	nuclear factor of activated T-cells 5, tonicity-responsive	10725	ENSG00000102908
116	HUWE1	NA	HUWE1	HECT, UBA and WWE domain containing 1, E3 ubiquitin protein ligase	10075	ENSG00000086758
117	PPIG	NA	PPIG	peptidylprolyl isomerase G (cyclophilin G)	9360	ENSG00000138398
118	PRDM4	NA	PRDM4	PR domain containing 4	11108	ENSG00000110851
119	ELF2	NA	ELF2	E74-like factor 2 (ets domain transcription factor)	1998	ENSG00000109381
120	NCAPH2	NA	NCAPH2	non-SMC condensin II complex, subunit H2	29781	ENSG00000025770
121	ZBTB40	NA	ZBTB40	zinc finger and BTB domain containing 40	9923	ENSG00000184677
122	FMR1	NA	FMR1	fragile X mental retardation 1	2332	ENSG00000102081
123	YTHDC1	NA	YTHDC1	YTH domain containing 1	91746	ENSG00000083896
124	NASP	NA	NASP	nuclear autoantigenic sperm protein (histone-binding)	4678	ENSG00000132780
125	TACC1	NA	TACC1	transforming, acidic coiled-coil containing protein 1	6867	ENSG00000147526
126	PATZ1	NA	PATZ1	POZ (BTB) and AT hook containing zinc finger 1	23598	ENSG00000100105
127	CACNA1A	NA	CACNA1A	calcium channel, voltage-dependent, P/Q type, alpha 1A subunit	773	ENSG00000141837
128	PTK2	NA	PTK2	PTK2 protein tyrosine kinase 2	5747	ENSG00000169398
129	MTMR3	NA	MTMR3	myotubularin related protein 3	8897	ENSG00000100330
130	BAZ2B	NA	BAZ2B	bromodomain adjacent to zinc finger domain, 2B	29994	ENSG00000123636
131	KAT6B	NA	KAT6B	K(lysine) acetyltransferase 6B	23522	ENSG00000156650
132	KHSRP	NA	KHSRP	KH-type splicing regulatory protein	8570	ENSG00000088247
133	ATN1	NA	ATN1	atrophin 1	1822	ENSG00000111676
134	MBD6	NA	MBD6	methyl-CpG binding domain protein 6	114785	ENSG00000166987
135	RBM39	NA	RBM39	RNA binding motif protein 39	9584	ENSG00000131051
136	WRAP53	NA	WRAP53	WD repeat containing, antisense to TP53	55135	ENSG00000141499
Database:cellular component Name:nuclear lumen ID:GO:0031981
C=2737; O=85; E=33.87; R=2.51; rawP=2.03e-17; adjP=8.12e-16
Index	UserID	Value	Gene Symbol	Gene Name	EntrezGene	Ensembl
1	EP300	NA	EP300	E1A binding protein p300	2033	ENSG00000100393
2	PNISR	NA	PNISR	PNN-interacting serine/arginine-rich protein	25957	ENSG00000132424
3	THOC1	NA	THOC1	THO complex 1	9984	ENSG00000079134
4	IVNS1ABP	NA	IVNS1ABP	influenza virus NS1A binding protein	10625	ENSG00000116679
5	INO80	NA	INO80	INO80 homolog (S. cerevisiae)	54617	ENSG00000128908
6	RBM4B	NA	RBM4B	RNA binding motif protein 4B	83759	ENSG00000173914
7	CHD1L	NA	CHD1L	chromodomain helicase DNA binding protein 1-like	9557	ENSG00000131778
8	NDRG2	NA	NDRG2	NDRG family member 2	57447	ENSG00000165795
9	USP48	NA	USP48	ubiquitin specific peptidase 48	84196	ENSG00000090686
10	TAL1	NA	TAL1	T-cell acute lymphocytic leukemia 1	6886	ENSG00000162367
11	HNRNPA2B1	NA	HNRNPA2B1	heterogeneous nuclear ribonucleoprotein A2/B1	3181	ENSG00000122566
12	CHD8	NA	CHD8	chromodomain helicase DNA binding protein 8	57680	ENSG00000100888
13	YLPM1	NA	YLPM1	YLP motif containing 1	56252	ENSG00000119596
14	SPTBN1	NA	SPTBN1	spectrin, beta, non-erythrocytic 1	6711	ENSG00000115306
15	SRSF4	NA	SRSF4	serine/arginine-rich splicing factor 4	6429	ENSG00000116350
16	HNRNPL	NA	HNRNPL	heterogeneous nuclear ribonucleoprotein L	3191	ENSG00000104824
17	TARDBP	NA	TARDBP	TAR DNA binding protein	23435	ENSG00000120948
18	FAM76B	NA	FAM76B	family with sequence similarity 76, member B	143684	ENSG00000077458
19	HNRNPU	NA	HNRNPU	heterogeneous nuclear ribonucleoprotein U (scaffold attachment factor A)	3192	ENSG00000153187
20	ATF2	NA	ATF2	activating transcription factor 2	1386	ENSG00000115966
21	MAML3	NA	MAML3	mastermind-like 3 (Drosophila)	55534	ENSG00000196782
22	SMARCA2	NA	SMARCA2	SWI/SNF related, matrix associated, actin dependent regulator of chromatin, subfamily a, member 2	6595	ENSG00000080503
23	AKAP8L	NA	AKAP8L	A kinase (PRKA) anchor protein 8-like	26993	ENSG00000011243
24	RUNX1T1	NA	RUNX1T1	runt-related transcription factor 1; translocated to, 1 (cyclin D-related)	862	ENSG00000079102
25	KAT7	NA	KAT7	K(lysine) acetyltransferase 7	11143	ENSG00000136504
26	UTRN	NA	UTRN	utrophin	7402	ENSG00000152818
27	SLC25A22	NA	SLC25A22	solute carrier family 25 (mitochondrial carrier: glutamate), member 22	79751	ENSG00000177542
28	PRPF3	NA	PRPF3	PRP3 pre-mRNA processing factor 3 homolog (S. cerevisiae)	9129	ENSG00000117360
29	PNN	NA	PNN	pinin, desmosome associated protein	5411	ENSG00000100941
30	MEF2D	NA	MEF2D	myocyte enhancer factor 2D	4209	ENSG00000116604
31	SON	NA	SON	SON DNA binding protein	6651	ENSG00000159140
32	LAS1L	NA	LAS1L	LAS1-like (S. cerevisiae)	81887	ENSG00000001497
33	DHX15	NA	DHX15	DEAH (Asp-Glu-Ala-His) box polypeptide 15	1665	ENSG00000109606
34	DDX17	NA	DDX17	DEAD (Asp-Glu-Ala-Asp) box helicase 17	10521	ENSG00000100201
35	BCL11A	NA	BCL11A	B-cell CLL/lymphoma 11A (zinc finger protein)	53335	ENSG00000119866
36	SRSF1	NA	SRSF1	serine/arginine-rich splicing factor 1	6426	ENSG00000136450
37	CCNT2	NA	CCNT2	cyclin T2	905	ENSG00000082258
38	XPO1	NA	XPO1	exportin 1 (CRM1 homolog, yeast)	7514	ENSG00000082898
39	EIF4ENIF1	NA	EIF4ENIF1	eukaryotic translation initiation factor 4E nuclear import factor 1	56478	ENSG00000184708
40	GATA6	NA	GATA6	GATA binding protein 6	2627	ENSG00000141448
41	CLK3	NA	CLK3	CDC-like kinase 3	1198	ENSG00000179335
42	LUC7L3	NA	LUC7L3	LUC7-like 3 (S. cerevisiae)	51747	ENSG00000108848
43	U2SURP	NA	U2SURP	U2 snRNP-associated SURP domain containing	23350	ENSG00000163714
44	OGT	NA	OGT	O-linked N-acetylglucosamine (GlcNAc) transferase	8473	ENSG00000147162
45	FUS	NA	FUS	fused in sarcoma	2521	ENSG00000089280
46	MED14	NA	MED14	mediator complex subunit 14	9282	ENSG00000180182
47	NR3C2	NA	NR3C2	nuclear receptor subfamily 3, group C, member 2	4306	ENSG00000151623
48	NCOR2	NA	NCOR2	nuclear receptor corepressor 2	9612	ENSG00000196498
49	TNIK	NA	TNIK	TRAF2 and NCK interacting kinase	23043	ENSG00000154310
50	SRSF6	NA	SRSF6	serine/arginine-rich splicing factor 6	6431	ENSG00000124193
51	SRRM1	NA	SRRM1	serine/arginine repetitive matrix 1	10250	ENSG00000133226
52	CTCF	NA	CTCF	CCCTC-binding factor (zinc finger protein)	10664	ENSG00000102974
53	NEDD4L	NA	NEDD4L	neural precursor cell expressed, developmentally down-regulated 4-like, E3 ubiquitin protein ligase	23327	ENSG00000049759
54	THRAP3	NA	THRAP3	thyroid hormone receptor associated protein 3	9967	ENSG00000054118
55	HNRNPH1	NA	HNRNPH1	heterogeneous nuclear ribonucleoprotein H1 (H)	3187	ENSG00000169045
56	PRPF39	NA	PRPF39	PRP39 pre-mRNA processing factor 39 homolog (S. cerevisiae)	55015	ENSG00000185246
57	EED	NA	EED	embryonic ectoderm development	8726	ENSG00000074266
58	METTL3	NA	METTL3	methyltransferase like 3	56339	ENSG00000165819
59	NUP88	NA	NUP88	nucleoporin 88kDa	4927	ENSG00000108559
60	HUWE1	NA	HUWE1	HECT, UBA and WWE domain containing 1, E3 ubiquitin protein ligase	10075	ENSG00000086758
61	PPIG	NA	PPIG	peptidylprolyl isomerase G (cyclophilin G)	9360	ENSG00000138398
62	ATXN2	NA	ATXN2	ataxin 2	6311	ENSG00000204842
63	PRDM4	NA	PRDM4	PR domain containing 4	11108	ENSG00000110851
64	ZNF326	NA	ZNF326	zinc finger protein 326	284695	ENSG00000162664
65	SRSF7	NA	SRSF7	serine/arginine-rich splicing factor 7	6432	ENSG00000115875
66	ELF2	NA	ELF2	E74-like factor 2 (ets domain transcription factor)	1998	ENSG00000109381
67	FMR1	NA	FMR1	fragile X mental retardation 1	2332	ENSG00000102081
68	STX5	NA	STX5	syntaxin 5	6811	ENSG00000162236
69	YTHDC1	NA	YTHDC1	YTH domain containing 1	91746	ENSG00000083896
70	BUB3	NA	BUB3	budding uninhibited by benzimidazoles 3 homolog (yeast)	9184	ENSG00000154473
71	JMJD1C	NA	JMJD1C	jumonji domain containing 1C	221037	ENSG00000171988
72	SRSF5	NA	SRSF5	serine/arginine-rich splicing factor 5	6430	ENSG00000100650
73	ARID1A	NA	ARID1A	AT rich interactive domain 1A (SWI-like)	8289	ENSG00000117713
74	SLTM	NA	SLTM	SAFB-like, transcription modulator	79811	ENSG00000137776
75	MTMR3	NA	MTMR3	myotubularin related protein 3	8897	ENSG00000100330
76	RBM5	NA	RBM5	RNA binding motif protein 5	10181	ENSG00000003756
77	RBM25	NA	RBM25	RNA binding motif protein 25	58517	ENSG00000119707
78	KAT6B	NA	KAT6B	K(lysine) acetyltransferase 6B	23522	ENSG00000156650
79	KHSRP	NA	KHSRP	KH-type splicing regulatory protein	8570	ENSG00000088247
80	ATN1	NA	ATN1	atrophin 1	1822	ENSG00000111676
81	MBD6	NA	MBD6	methyl-CpG binding domain protein 6	114785	ENSG00000166987
82	RBM39	NA	RBM39	RNA binding motif protein 39	9584	ENSG00000131051
83	WRAP53	NA	WRAP53	WD repeat containing, antisense to TP53	55135	ENSG00000141499
84	RBBP6	NA	RBBP6	retinoblastoma binding protein 6	5930	ENSG00000122257
85	CPSF7	NA	CPSF7	cleavage and polyadenylation specific factor 7, 59kDa	79869	ENSG00000149532
Database:cellular component Name:nuclear part ID:GO:0044428
C=3071; O=87; E=38.00; R=2.29; rawP=2.15e-15; adjP=5.73e-14
Index	UserID	Value	Gene Symbol	Gene Name	EntrezGene	Ensembl
1	EP300	NA	EP300	E1A binding protein p300	2033	ENSG00000100393
2	RNPC3	NA	RNPC3	RNA-binding region (RNP1, RRM) containing 3	55599	ENSG00000185946
3	PNISR	NA	PNISR	PNN-interacting serine/arginine-rich protein	25957	ENSG00000132424
4	THOC1	NA	THOC1	THO complex 1	9984	ENSG00000079134
5	IVNS1ABP	NA	IVNS1ABP	influenza virus NS1A binding protein	10625	ENSG00000116679
6	INO80	NA	INO80	INO80 homolog (S. cerevisiae)	54617	ENSG00000128908
7	RBM4B	NA	RBM4B	RNA binding motif protein 4B	83759	ENSG00000173914
8	CHD1L	NA	CHD1L	chromodomain helicase DNA binding protein 1-like	9557	ENSG00000131778
9	NDRG2	NA	NDRG2	NDRG family member 2	57447	ENSG00000165795
10	USP48	NA	USP48	ubiquitin specific peptidase 48	84196	ENSG00000090686
11	TAL1	NA	TAL1	T-cell acute lymphocytic leukemia 1	6886	ENSG00000162367
12	HNRNPA2B1	NA	HNRNPA2B1	heterogeneous nuclear ribonucleoprotein A2/B1	3181	ENSG00000122566
13	CHD8	NA	CHD8	chromodomain helicase DNA binding protein 8	57680	ENSG00000100888
14	YLPM1	NA	YLPM1	YLP motif containing 1	56252	ENSG00000119596
15	SPTBN1	NA	SPTBN1	spectrin, beta, non-erythrocytic 1	6711	ENSG00000115306
16	SRSF4	NA	SRSF4	serine/arginine-rich splicing factor 4	6429	ENSG00000116350
17	HNRNPL	NA	HNRNPL	heterogeneous nuclear ribonucleoprotein L	3191	ENSG00000104824
18	TARDBP	NA	TARDBP	TAR DNA binding protein	23435	ENSG00000120948
19	FAM76B	NA	FAM76B	family with sequence similarity 76, member B	143684	ENSG00000077458
20	HNRNPU	NA	HNRNPU	heterogeneous nuclear ribonucleoprotein U (scaffold attachment factor A)	3192	ENSG00000153187
21	ATF2	NA	ATF2	activating transcription factor 2	1386	ENSG00000115966
22	MAML3	NA	MAML3	mastermind-like 3 (Drosophila)	55534	ENSG00000196782
23	SMARCA2	NA	SMARCA2	SWI/SNF related, matrix associated, actin dependent regulator of chromatin, subfamily a, member 2	6595	ENSG00000080503
24	PTBP2	NA	PTBP2	polypyrimidine tract binding protein 2	58155	ENSG00000117569
25	AKAP8L	NA	AKAP8L	A kinase (PRKA) anchor protein 8-like	26993	ENSG00000011243
26	RUNX1T1	NA	RUNX1T1	runt-related transcription factor 1; translocated to, 1 (cyclin D-related)	862	ENSG00000079102
27	KAT7	NA	KAT7	K(lysine) acetyltransferase 7	11143	ENSG00000136504
28	UTRN	NA	UTRN	utrophin	7402	ENSG00000152818
29	SLC25A22	NA	SLC25A22	solute carrier family 25 (mitochondrial carrier: glutamate), member 22	79751	ENSG00000177542
30	PRPF3	NA	PRPF3	PRP3 pre-mRNA processing factor 3 homolog (S. cerevisiae)	9129	ENSG00000117360
31	PNN	NA	PNN	pinin, desmosome associated protein	5411	ENSG00000100941
32	MEF2D	NA	MEF2D	myocyte enhancer factor 2D	4209	ENSG00000116604
33	SON	NA	SON	SON DNA binding protein	6651	ENSG00000159140
34	LAS1L	NA	LAS1L	LAS1-like (S. cerevisiae)	81887	ENSG00000001497
35	DHX15	NA	DHX15	DEAH (Asp-Glu-Ala-His) box polypeptide 15	1665	ENSG00000109606
36	DDX17	NA	DDX17	DEAD (Asp-Glu-Ala-Asp) box helicase 17	10521	ENSG00000100201
37	BCL11A	NA	BCL11A	B-cell CLL/lymphoma 11A (zinc finger protein)	53335	ENSG00000119866
38	SRSF1	NA	SRSF1	serine/arginine-rich splicing factor 1	6426	ENSG00000136450
39	CCNT2	NA	CCNT2	cyclin T2	905	ENSG00000082258
40	XPO1	NA	XPO1	exportin 1 (CRM1 homolog, yeast)	7514	ENSG00000082898
41	EIF4ENIF1	NA	EIF4ENIF1	eukaryotic translation initiation factor 4E nuclear import factor 1	56478	ENSG00000184708
42	GATA6	NA	GATA6	GATA binding protein 6	2627	ENSG00000141448
43	CLK3	NA	CLK3	CDC-like kinase 3	1198	ENSG00000179335
44	LUC7L3	NA	LUC7L3	LUC7-like 3 (S. cerevisiae)	51747	ENSG00000108848
45	U2SURP	NA	U2SURP	U2 snRNP-associated SURP domain containing	23350	ENSG00000163714
46	OGT	NA	OGT	O-linked N-acetylglucosamine (GlcNAc) transferase	8473	ENSG00000147162
47	FUS	NA	FUS	fused in sarcoma	2521	ENSG00000089280
48	MED14	NA	MED14	mediator complex subunit 14	9282	ENSG00000180182
49	NR3C2	NA	NR3C2	nuclear receptor subfamily 3, group C, member 2	4306	ENSG00000151623
50	NCOR2	NA	NCOR2	nuclear receptor corepressor 2	9612	ENSG00000196498
[truncated: 621 more rows]

## Sheet: orangered4 C2.4
model: 4W
Module: orangered4
User data and parameters: User data: textAreaUpload.txt, Organism: hsapiens, Id Type: gene_symbol, Ref Set: entrezgene, Significance Level: Top10, Statistics Test: Hypergeometric, MTC: BH, Minimum: 5
The results for the enriched GO category are listed in this table. For each GO category, the first row lists its sub-root (biological process, molecular function, or cellular component), category name, and corresponding GO ID.
The second row lists the following statistics:
C: the number of reference genes in the category
O: the number of genes in the gene set and also in the category
E: the expected number in the category
R: ratio of enrichment
rawP: p value from hypergeometric test
adjP: p value adjusted by the multiple test adjustment
Finally, genes in the category are listed. For each gene, the table lists the user uploaded ID and value (optional), Entrez ID, Ensembl Gene Stable ID, Gene symbol, and description. Ensembl Gene Stable ID and Entrez Gene ID are linked to the Ensembl and Entrez Gene databases, respectively.
Database:biological process Name:mRNA metabolic process ID:GO:0016071
C=613; O=135; E=48.94; R=2.76; rawP=1.08e-28; adjP=2.11e-25
Index	UserID	Value	Gene Symbol	Gene Name	EntrezGene	Ensembl
1	CNOT1	NA	CNOT1	CCR4-NOT transcription complex, subunit 1	23019	ENSG00000125107
2	POLR2F	NA	POLR2F	polymerase (RNA) II (DNA directed) polypeptide F	5435	ENSG00000100142
3	TFIP11	NA	TFIP11	tuftelin interacting protein 11	24144	ENSG00000100109
4	CNOT8	NA	CNOT8	CCR4-NOT transcription complex, subunit 8	9337	ENSG00000155508
5	PLRG1	NA	PLRG1	pleiotropic regulator 1	5356	ENSG00000171566
6	RBM8A	NA	RBM8A	RNA binding motif protein 8A	9939	ENSG00000131795
7	CELF4	NA	CELF4	CUGBP, Elav-like family member 4	56853	ENSG00000101489
8	DNAJB11	NA	DNAJB11	DnaJ (Hsp40) homolog, subfamily B, member 11	51726	ENSG00000090520
9	SNRPD3	NA	SNRPD3	small nuclear ribonucleoprotein D3 polypeptide 18kDa	6634	ENSG00000100028
10	MAPK14	NA	MAPK14	mitogen-activated protein kinase 14	1432	ENSG00000112062
11	RPS16	NA	RPS16	ribosomal protein S16	6217	ENSG00000105193
12	SNRPD1	NA	SNRPD1	small nuclear ribonucleoprotein D1 polypeptide 16kDa	6632	ENSG00000167088
13	PSMB8	NA	PSMB8	proteasome (prosome, macropain) subunit, beta type, 8 (large multifunctional peptidase 7)	5696	ENSG00000204264
14	EIF4A3	NA	EIF4A3	eukaryotic translation initiation factor 4A3	9775	ENSG00000141543
15	RPS21	NA	RPS21	ribosomal protein S21	6227	ENSG00000171858
16	PCBP2	NA	PCBP2	poly(rC) binding protein 2	5094	ENSG00000197111
17	SF3A1	NA	SF3A1	splicing factor 3a, subunit 1, 120kDa	10291	ENSG00000099995
18	SRPK2	NA	SRPK2	SRSF protein kinase 2	6733	ENSG00000135250
19	CDC5L	NA	CDC5L	CDC5 cell division cycle 5-like (S. pombe)	988	ENSG00000096401
20	NONO	NA	NONO	non-POU domain containing, octamer-binding	4841	ENSG00000147140
21	RPS25	NA	RPS25	ribosomal protein S25	6230	ENSG00000118181
22	SKIV2L2	NA	SKIV2L2	superkiller viralicidic activity 2-like 2 (S. cerevisiae)	23517	ENSG00000039123
23	RPL31	NA	RPL31	ribosomal protein L31	6160	ENSG00000071082
24	SNRPB	NA	SNRPB	small nuclear ribonucleoprotein polypeptides B and B1	6628	ENSG00000125835
25	LSM7	NA	LSM7	LSM7 homolog, U6 small nuclear RNA associated (S. cerevisiae)	51690	ENSG00000130332
26	HNRNPF	NA	HNRNPF	heterogeneous nuclear ribonucleoprotein F	3185	ENSG00000169813
27	RPL10A	NA	RPL10A	ribosomal protein L10a	4736	ENSG00000198755
28	SUPV3L1	NA	SUPV3L1	suppressor of var1, 3-like 1 (S. cerevisiae)	6832	ENSG00000156502
29	SPOP	NA	SPOP	speckle-type POZ protein	8405	ENSG00000121067
30	EIF4G1	NA	EIF4G1	eukaryotic translation initiation factor 4 gamma, 1	1981	ENSG00000114867
31	DDX46	NA	DDX46	DEAD (Asp-Glu-Ala-Asp) box polypeptide 46	9879	ENSG00000145833
32	RPS27A	NA	RPS27A	ribosomal protein S27a	6233	ENSG00000143947
33	PSMD8	NA	PSMD8	proteasome (prosome, macropain) 26S subunit, non-ATPase, 8	5714	ENSG00000099341
34	RPS14	NA	RPS14	ribosomal protein S14	6208	ENSG00000164587
35	PSMB2	NA	PSMB2	proteasome (prosome, macropain) subunit, beta type, 2	5690	ENSG00000126067
36	PRPF4	NA	PRPF4	PRP4 pre-mRNA processing factor 4 homolog (yeast)	9128	ENSG00000136875
37	SMG9	NA	SMG9	smg-9 homolog, nonsense mediated mRNA decay factor (C. elegans)	56006	ENSG00000105771
38	KIAA1429	NA	KIAA1429	KIAA1429	25962	ENSG00000164944
39	FIP1L1	NA	FIP1L1	FIP1 like 1 (S. cerevisiae)	81608	ENSG00000145216
40	RPS3	NA	RPS3	ribosomal protein S3	6188	ENSG00000149273
41	PSMC1	NA	PSMC1	proteasome (prosome, macropain) 26S subunit, ATPase, 1	5700	ENSG00000100764
42	SMG8	NA	SMG8	smg-8 homolog, nonsense mediated mRNA decay factor (C. elegans)	55181	ENSG00000167447
43	RPS15	NA	RPS15	ribosomal protein S15	6209	ENSG00000115268
44	PSMB5	NA	PSMB5	proteasome (prosome, macropain) subunit, beta type, 5	5693	ENSG00000100804
45	KIN	NA	KIN	KIN, antigenic determinant of recA protein homolog (mouse)	22944	ENSG00000151657
46	HNRNPA0	NA	HNRNPA0	heterogeneous nuclear ribonucleoprotein A0	10949	ENSG00000177733
47	SMG7	NA	SMG7	smg-7 homolog, nonsense mediated mRNA decay factor (C. elegans)	9887	ENSG00000116698
48	ZFP36L1	NA	ZFP36L1	zinc finger protein 36, C3H type-like 1	677	ENSG00000185650
49	CNOT3	NA	CNOT3	CCR4-NOT transcription complex, subunit 3	4849	ENSG00000088038
50	PRPF18	NA	PRPF18	PRP18 pre-mRNA processing factor 18 homolog (S. cerevisiae)	8559	ENSG00000165630
51	USB1	NA	USB1	U6 snRNA biogenesis 1	79650	ENSG00000103005
52	DDX6	NA	DDX6	DEAD (Asp-Glu-Ala-Asp) box helicase 6	1656	ENSG00000110367
53	PRPF6	NA	PRPF6	PRP6 pre-mRNA processing factor 6 homolog (S. cerevisiae)	24148	ENSG00000101161
54	PRMT5	NA	PRMT5	protein arginine methyltransferase 5	10419	ENSG00000100462
55	CPSF4	NA	CPSF4	cleavage and polyadenylation specific factor 4, 30kDa	10898	ENSG00000160917
56	RPS23	NA	RPS23	ribosomal protein S23	6228	ENSG00000186468
57	EXOSC2	NA	EXOSC2	exosome component 2	23404	ENSG00000130713
58	POLR2I	NA	POLR2I	polymerase (RNA) II (DNA directed) polypeptide I, 14.5kDa	5438	ENSG00000105258
59	RALY	NA	RALY	RNA binding protein, autoantigenic (hnRNP-associated with lethal yellow homolog (mouse))	22913	ENSG00000125970
60	CSTF3	NA	CSTF3	cleavage stimulation factor, 3' pre-RNA, subunit 3, 77kDa	1479	ENSG00000176102
61	RPS10	NA	RPS10	ribosomal protein S10	6204	ENSG00000124614
62	RPS24	NA	RPS24	ribosomal protein S24	6229	ENSG00000138326
63	GEMIN2	NA	GEMIN2	gem (nuclear organelle) associated protein 2	8487	ENSG00000092208
64	PSMB10	NA	PSMB10	proteasome (prosome, macropain) subunit, beta type, 10	5699	ENSG00000205220
65	SYNCRIP	NA	SYNCRIP	synaptotagmin binding, cytoplasmic RNA interacting protein	10492	ENSG00000135316
66	POLR2J	NA	POLR2J	polymerase (RNA) II (DNA directed) polypeptide J, 13.3kDa	5439	ENSG00000005075
67	ZCCHC6	NA	ZCCHC6	zinc finger, CCHC domain containing 6	79670	ENSG00000083223
68	RPS19	NA	RPS19	ribosomal protein S19	6223	ENSG00000105372
69	GSPT1	NA	GSPT1	G1 to S phase transition 1	2935	ENSG00000103342
70	SNRNP35	NA	SNRNP35	small nuclear ribonucleoprotein 35kDa (U11/U12)	11066	ENSG00000184209
71	SART1	NA	SART1	squamous cell carcinoma antigen recognized by T cells	9092	ENSG00000175467
72	WBP11	NA	WBP11	WW domain binding protein 11	51729	ENSG00000084463
73	PSME2	NA	PSME2	proteasome (prosome, macropain) activator subunit 2 (PA28 beta)	5721	ENSG00000100911
74	XAB2	NA	XAB2	XPA binding protein 2	56949	ENSG00000076924
75	PPP2R2A	NA	PPP2R2A	protein phosphatase 2, regulatory subunit B, alpha	5520	ENSG00000221914
76	CNOT7	NA	CNOT7	CCR4-NOT transcription complex, subunit 7	29883	ENSG00000198791
77	HNRNPA3	NA	HNRNPA3	heterogeneous nuclear ribonucleoprotein A3	220988	ENSG00000170144
78	APP	NA	APP	amyloid beta (A4) precursor protein	351	ENSG00000142192
79	RPL11	NA	RPL11	ribosomal protein L11	6135	ENSG00000142676
80	SNRPC	NA	SNRPC	small nuclear ribonucleoprotein polypeptide C	6631	ENSG00000124562
81	SMG5	NA	SMG5	smg-5 homolog, nonsense mediated mRNA decay factor (C. elegans)	23381	ENSG00000198952
82	GTF2H4	NA	GTF2H4	general transcription factor IIH, polypeptide 4, 52kDa	2968	ENSG00000213780
83	PPP2R1A	NA	PPP2R1A	protein phosphatase 2, regulatory subunit A, alpha	5518	ENSG00000105568
84	GRSF1	NA	GRSF1	G-rich RNA sequence binding factor 1	2926	ENSG00000132463
85	EXOSC5	NA	EXOSC5	exosome component 5	56915	ENSG00000077348
86	AHCYL1	NA	AHCYL1	adenosylhomocysteinase-like 1	10768	ENSG00000168710
87	SFPQ	NA	SFPQ	splicing factor proline/glutamine-rich	6421	ENSG00000116560
88	GTPBP1	NA	GTPBP1	GTP binding protein 1	9567	ENSG00000100226
89	RPL29	NA	RPL29	ribosomal protein L29	6159	ENSG00000162244
90	RPL35	NA	RPL35	ribosomal protein L35	11224	ENSG00000136942
91	POLR2G	NA	POLR2G	polymerase (RNA) II (DNA directed) polypeptide G	5436	ENSG00000168002
92	MAGOH	NA	MAGOH	mago-nashi homolog, proliferation-associated (Drosophila)	4116	ENSG00000162385
93	HNRNPC	NA	HNRNPC	heterogeneous nuclear ribonucleoprotein C (C1/C2)	3183	ENSG00000092199
94	EDC4	NA	EDC4	enhancer of mRNA decapping 4	23644	ENSG00000038358
95	NAA38	NA	NAA38	N(alpha)-acetyltransferase 38, NatC auxiliary subunit	51691	ENSG00000128534
96	RPS27	NA	RPS27	ribosomal protein S27	6232	ENSG00000177954
97	DGCR14	NA	DGCR14	DiGeorge syndrome critical region gene 14	8220	ENSG00000100056
98	RPS9	NA	RPS9	ribosomal protein S9	6203	ENSG00000170889
99	SUGP1	NA	SUGP1	SURP and G patch domain containing 1	57794	ENSG00000105705
100	PPP2CA	NA	PPP2CA	protein phosphatase 2, catalytic subunit, alpha isozyme	5515	ENSG00000113575
101	RPS7	NA	RPS7	ribosomal protein S7	6201	ENSG00000171863
102	HNRNPR	NA	HNRNPR	heterogeneous nuclear ribonucleoprotein R	10236	ENSG00000125944
103	U2AF1	NA	U2AF1	U2 small nuclear RNA auxiliary factor 1	7307	ENSG00000160201
104	SMC1A	NA	SMC1A	structural maintenance of chromosomes 1A	8243	ENSG00000072501
105	PDCD11	NA	PDCD11	programmed cell death 11	22984	ENSG00000148843
106	RPL3	NA	RPL3	ribosomal protein L3	6122	ENSG00000100316
107	CDC40	NA	CDC40	cell division cycle 40 homolog (S. cerevisiae)	51362	ENSG00000168438
108	PRPF38A	NA	PRPF38A	PRP38 pre-mRNA processing factor 38 (yeast) domain containing A	84950	ENSG00000134748
109	LSM4	NA	LSM4	LSM4 homolog, U6 small nuclear RNA associated (S. cerevisiae)	25804	ENSG00000130520
110	ZCCHC11	NA	ZCCHC11	zinc finger, CCHC domain containing 11	23318	ENSG00000134744
111	SNW1	NA	SNW1	SNW domain containing 1	22938	ENSG00000100603
112	PSMD2	NA	PSMD2	proteasome (prosome, macropain) 26S subunit, non-ATPase, 2	5708	ENSG00000175166
113	DNAJC8	NA	DNAJC8	DnaJ (Hsp40) homolog, subfamily C, member 8	22826	ENSG00000126698
114	CTNNBL1	NA	CTNNBL1	catenin, beta like 1	56259	ENSG00000132792
115	PPP1R8	NA	PPP1R8	protein phosphatase 1, regulatory subunit 8	5511	ENSG00000117751
116	QKI	NA	QKI	QKI, KH domain containing, RNA binding	9444	ENSG00000112531
117	PSMD11	NA	PSMD11	proteasome (prosome, macropain) 26S subunit, non-ATPase, 11	5717	ENSG00000108671
118	CELF1	NA	CELF1	CUGBP, Elav-like family member 1	10658	ENSG00000149187
119	ERCC2	NA	ERCC2	excision repair cross-complementing rodent repair deficiency, complementation group 2	2068	ENSG00000104884
120	CNOT6L	NA	CNOT6L	CCR4-NOT transcription complex, subunit 6-like	246175	ENSG00000138767
121	PSMB4	NA	PSMB4	proteasome (prosome, macropain) subunit, beta type, 4	5692	ENSG00000159377
122	WTAP	NA	WTAP	Wilms tumor 1 associated protein	9589	ENSG00000146457
123	RPL8	NA	RPL8	ribosomal protein L8	6132	ENSG00000161016
124	PPWD1	NA	PPWD1	peptidylprolyl isomerase domain and WD repeat containing 1	23398	ENSG00000113593
125	RQCD1	NA	RQCD1	RCD1 required for cell differentiation1 homolog (S. pombe)	9125	ENSG00000144580
126	CNOT2	NA	CNOT2	CCR4-NOT transcription complex, subunit 2	4848	ENSG00000111596
127	RPS15A	NA	RPS15A	ribosomal protein S15a	6210	ENSG00000134419
128	SET	NA	SET	SET nuclear oncogene	6418	ENSG00000119335
129	CSTF2	NA	CSTF2	cleavage stimulation factor, 3' pre-RNA, subunit 2, 64kDa	1478	ENSG00000101811
130	RBM26	NA	RBM26	RNA binding motif protein 26	64062	ENSG00000139746
131	RPS12	NA	RPS12	ribosomal protein S12	6206	ENSG00000112306
132	PPIH	NA	PPIH	peptidylprolyl isomerase H (cyclophilin H)	10465	ENSG00000171960
133	RPL24	NA	RPL24	ribosomal protein L24	6152	ENSG00000114391
134	PSME3	NA	PSME3	proteasome (prosome, macropain) activator subunit 3 (PA28 gamma; Ki)	10197	ENSG00000131467
135	SNRPD2	NA	SNRPD2	small nuclear ribonucleoprotein D2 polypeptide 16.5kDa	6633	ENSG00000125743
Database:biological process Name:cellular macromolecule metabolic process ID:GO:0044260
C=6670; O=695; E=532.51; R=1.31; rawP=1.96e-23; adjP=1.91e-20
Index	UserID	Value	Gene Symbol	Gene Name	EntrezGene	Ensembl
1	TEK	NA	TEK	TEK tyrosine kinase, endothelial	7010	ENSG00000120156
2	ZNF576	NA	ZNF576	zinc finger protein 576	79177	ENSG00000124444
3	TCF20	NA	TCF20	transcription factor 20 (AR1)	6942	ENSG00000100207
4	ADCY4	NA	ADCY4	adenylate cyclase 4	196883	ENSG00000129467
5	CNOT1	NA	CNOT1	CCR4-NOT transcription complex, subunit 1	23019	ENSG00000125107
6	TSC2	NA	TSC2	tuberous sclerosis 2	7249	ENSG00000103197
7	WDR74	NA	WDR74	WD repeat domain 74	54663	ENSG00000133316
8	MRPS15	NA	MRPS15	mitochondrial ribosomal protein S15	64960	ENSG00000116898
9	KDM4A	NA	KDM4A	lysine (K)-specific demethylase 4A	9682	ENSG00000066135
10	DNAJC3	NA	DNAJC3	DnaJ (Hsp40) homolog, subfamily C, member 3	5611	ENSG00000102580
11	AARS2	NA	AARS2	alanyl-tRNA synthetase 2, mitochondrial (putative)	57505	ENSG00000124608
12	XIAP	NA	XIAP	X-linked inhibitor of apoptosis	331	ENSG00000101966
13	CTBP2	NA	CTBP2	C-terminal binding protein 2	1488	ENSG00000175029
14	PHF1	NA	PHF1	PHD finger protein 1	5252	ENSG00000112511
15	CDK5	NA	CDK5	cyclin-dependent kinase 5	1020	ENSG00000164885
16	CREBBP	NA	CREBBP	CREB binding protein	1387	ENSG00000005339
17	FOXJ3	NA	FOXJ3	forkhead box J3	22887	ENSG00000198815
18	SNRPD1	NA	SNRPD1	small nuclear ribonucleoprotein D1 polypeptide 16kDa	6632	ENSG00000167088
19	SREBF2	NA	SREBF2	sterol regulatory element binding transcription factor 2	6721	ENSG00000198911
20	MUC4	NA	MUC4	mucin 4, cell surface associated	4585	ENSG00000145113
21	PRDM12	NA	PRDM12	PR domain containing 12	59335	ENSG00000130711
22	RPS21	NA	RPS21	ribosomal protein S21	6227	ENSG00000171858
23	PPP1CA	NA	PPP1CA	protein phosphatase 1, catalytic subunit, alpha isozyme	5499	ENSG00000172531
24	PCBP2	NA	PCBP2	poly(rC) binding protein 2	5094	ENSG00000197111
25	MLST8	NA	MLST8	MTOR associated protein, LST8 homolog (S. cerevisiae)	64223	ENSG00000167965
26	PLK3	NA	PLK3	polo-like kinase 3	1263	ENSG00000173846
27	HMBOX1	NA	HMBOX1	homeobox containing 1	79618	ENSG00000147421
28	ERCC1	NA	ERCC1	excision repair cross-complementing rodent repair deficiency, complementation group 1 (includes overlapping antisense sequence)	2067	ENSG00000012061
29	MEIS2	NA	MEIS2	Meis homeobox 2	4212	ENSG00000134138
30	ZBTB16	NA	ZBTB16	zinc finger and BTB domain containing 16	7704	ENSG00000109906
31	TOR1A	NA	TOR1A	torsin family 1, member A (torsin A)	1861	ENSG00000136827
32	UXT	NA	UXT	ubiquitously-expressed, prefoldin-like chaperone	8409	ENSG00000126756
33	LRP1	NA	LRP1	low density lipoprotein receptor-related protein 1	4035	ENSG00000123384
34	HNRNPF	NA	HNRNPF	heterogeneous nuclear ribonucleoprotein F	3185	ENSG00000169813
35	NFIA	NA	NFIA	nuclear factor I/A	4774	ENSG00000162599
36	DDX3X	NA	DDX3X	DEAD (Asp-Glu-Ala-Asp) box polypeptide 3, X-linked	1654	ENSG00000215301
37	VPS28	NA	VPS28	vacuolar protein sorting 28 homolog (S. cerevisiae)	51160	ENSG00000160948
38	SMAD2	NA	SMAD2	SMAD family member 2	4087	ENSG00000175387
39	RPS27A	NA	RPS27A	ribosomal protein S27a	6233	ENSG00000143947
40	DR1	NA	DR1	down-regulator of transcription 1, TBP-binding (negative cofactor 2)	1810	ENSG00000117505
41	APOM	NA	APOM	apolipoprotein M	55937	ENSG00000204444
42	PRDX5	NA	PRDX5	peroxiredoxin 5	25824	ENSG00000126432
43	MAP3K11	NA	MAP3K11	mitogen-activated protein kinase kinase kinase 11	4296	ENSG00000173327
44	ADRB1	NA	ADRB1	adrenoceptor beta 1	153	ENSG00000043591
45	ST3GAL2	NA	ST3GAL2	ST3 beta-galactoside alpha-2,3-sialyltransferase 2	6483	ENSG00000157350
46	ZBTB1	NA	ZBTB1	zinc finger and BTB domain containing 1	22890	ENSG00000126804
47	SMG9	NA	SMG9	smg-9 homolog, nonsense mediated mRNA decay factor (C. elegans)	56006	ENSG00000105771
48	FIP1L1	NA	FIP1L1	FIP1 like 1 (S. cerevisiae)	81608	ENSG00000145216
49	RPS3	NA	RPS3	ribosomal protein S3	6188	ENSG00000149273
50	SMAD1	NA	SMAD1	SMAD family member 1	4086	ENSG00000170365
51	CHPF2	NA	CHPF2	chondroitin polymerizing factor 2	54480	ENSG00000033100
52	ZNF532	NA	ZNF532	zinc finger protein 532	55205	ENSG00000074657
53	SMG8	NA	SMG8	smg-8 homolog, nonsense mediated mRNA decay factor (C. elegans)	55181	ENSG00000167447
54	TFAM	NA	TFAM	transcription factor A, mitochondrial	7019	ENSG00000108064
55	ITGA6	NA	ITGA6	integrin, alpha 6	3655	ENSG00000091409
56	MUC6	NA	MUC6	mucin 6, oligomeric mucus/gel-forming	4588	ENSG00000184956
57	PRMT1	NA	PRMT1	protein arginine methyltransferase 1	3276	ENSG00000126457
58	KIN	NA	KIN	KIN, antigenic determinant of recA protein homolog (mouse)	22944	ENSG00000151657
59	AIFM1	NA	AIFM1	apoptosis-inducing factor, mitochondrion-associated, 1	9131	ENSG00000156709
60	EZH1	NA	EZH1	enhancer of zeste homolog 1 (Drosophila)	2145	ENSG00000108799
61	MUC20	NA	MUC20	mucin 20, cell surface associated	200958	ENSG00000176945
62	LMNA	NA	LMNA	lamin A/C	4000	ENSG00000160789
63	TFAP4	NA	TFAP4	transcription factor AP-4 (activating enhancer binding protein 4)	7023	ENSG00000090447
64	FLII	NA	FLII	flightless I homolog (Drosophila)	2314	ENSG00000177731
65	FRY	NA	FRY	furry homolog (Drosophila)	10129	ENSG00000073910
66	PIK3R5	NA	PIK3R5	phosphoinositide-3-kinase, regulatory subunit 5	23533	ENSG00000141506
67	MCM5	NA	MCM5	minichromosome maintenance complex component 5	4174	ENSG00000100297
68	MED12	NA	MED12	mediator complex subunit 12	9968	ENSG00000184634
69	USP38	NA	USP38	ubiquitin specific peptidase 38	84640	ENSG00000170185
70	PRMT5	NA	PRMT5	protein arginine methyltransferase 5	10419	ENSG00000100462
71	CPSF4	NA	CPSF4	cleavage and polyadenylation specific factor 4, 30kDa	10898	ENSG00000160917
72	SIK1	NA	SIK1	salt-inducible kinase 1	150094	ENSG00000142178
73	CAMTA1	NA	CAMTA1	calmodulin binding transcription activator 1	23261	ENSG00000171735
74	RPS23	NA	RPS23	ribosomal protein S23	6228	ENSG00000186468
75	ZNF385A	NA	ZNF385A	zinc finger protein 385A	25946	ENSG00000161642
76	DNAJC7	NA	DNAJC7	DnaJ (Hsp40) homolog, subfamily C, member 7	7266	ENSG00000168259
77	TIMM8B	NA	TIMM8B	translocase of inner mitochondrial membrane 8 homolog B (yeast)	26521	ENSG00000150779
78	CDC25A	NA	CDC25A	cell division cycle 25 homolog A (S. pombe)	993	ENSG00000164045
79	DMAP1	NA	DMAP1	DNA methyltransferase 1 associated protein 1	55929	ENSG00000178028
80	EIF4E2	NA	EIF4E2	eukaryotic translation initiation factor 4E family member 2	9470	ENSG00000135930
81	ALG6	NA	ALG6	asparagine-linked glycosylation 6, alpha-1,3-glucosyltransferase homolog (S. cerevisiae)	29929	ENSG00000088035
82	MAPKAPK3	NA	MAPKAPK3	mitogen-activated protein kinase-activated protein kinase 3	7867	ENSG00000114738
83	ZNF512B	NA	ZNF512B	zinc finger protein 512B	57473	ENSG00000196700
84	MYBL2	NA	MYBL2	v-myb myeloblastosis viral oncogene homolog (avian)-like 2	4605	ENSG00000101057
85	RPS10	NA	RPS10	ribosomal protein S10	6204	ENSG00000124614
86	SSR2	NA	SSR2	signal sequence receptor, beta (translocon-associated protein beta)	6746	ENSG00000163479
87	GEMIN2	NA	GEMIN2	gem (nuclear organelle) associated protein 2	8487	ENSG00000092208
88	ELK1	NA	ELK1	ELK1, member of ETS oncogene family	2002	ENSG00000126767
89	DYRK1A	NA	DYRK1A	dual-specificity tyrosine-(Y)-phosphorylation regulated kinase 1A	1859	ENSG00000157540
90	KPNA1	NA	KPNA1	karyopherin alpha 1 (importin alpha 5)	3836	ENSG00000114030
91	POLR2J	NA	POLR2J	polymerase (RNA) II (DNA directed) polypeptide J, 13.3kDa	5439	ENSG00000005075
92	CSK	NA	CSK	c-src tyrosine kinase	1445	ENSG00000103653
93	LEMD3	NA	LEMD3	LEM domain containing 3	23592	ENSG00000174106
94	CCDC85B	NA	CCDC85B	coiled-coil domain containing 85B	11007	ENSG00000175602
95	DEDD	NA	DEDD	death effector domain containing	9191	ENSG00000158796
96	MED17	NA	MED17	mediator complex subunit 17	9440	ENSG00000042429
97	PHPT1	NA	PHPT1	phosphohistidine phosphatase 1	29085	ENSG00000054148
98	DDX54	NA	DDX54	DEAD (Asp-Glu-Ala-Asp) box polypeptide 54	79039	ENSG00000123064
99	CCDC101	NA	CCDC101	coiled-coil domain containing 101	112869	ENSG00000176476
100	ACHE	NA	ACHE	acetylcholinesterase	43	ENSG00000087085
101	KARS	NA	KARS	lysyl-tRNA synthetase	3735	ENSG00000065427
102	RNASE3	NA	RNASE3	ribonuclease, RNase A family, 3	6037	ENSG00000169397
103	MAP2K5	NA	MAP2K5	mitogen-activated protein kinase kinase 5	5607	ENSG00000137764
104	UBR2	NA	UBR2	ubiquitin protein ligase E3 component n-recognin 2	23304	ENSG00000024048
105	ACTR8	NA	ACTR8	ARP8 actin-related protein 8 homolog (yeast)	93973	ENSG00000113812
106	PTTG1	NA	PTTG1	pituitary tumor-transforming 1	9232	ENSG00000164611
107	TRIM27	NA	TRIM27	tripartite motif containing 27	5987	ENSG00000204713
108	PRKACA	NA	PRKACA	protein kinase, cAMP-dependent, catalytic, alpha	5566	ENSG00000072062
109	IL23A	NA	IL23A	interleukin 23, alpha subunit p19	51561	ENSG00000110944
110	APP	NA	APP	amyloid beta (A4) precursor protein	351	ENSG00000142192
111	E4F1	NA	E4F1	E4F transcription factor 1	1877	ENSG00000167967
112	PRKD3	NA	PRKD3	protein kinase D3	23683	ENSG00000115825
113	SNRPC	NA	SNRPC	small nuclear ribonucleoprotein polypeptide C	6631	ENSG00000124562
114	RNF220	NA	RNF220	ring finger protein 220	55182	ENSG00000187147
115	SMG5	NA	SMG5	smg-5 homolog, nonsense mediated mRNA decay factor (C. elegans)	23381	ENSG00000198952
116	GRSF1	NA	GRSF1	G-rich RNA sequence binding factor 1	2926	ENSG00000132463
117	LAMTOR2	NA	LAMTOR2	late endosomal/lysosomal adaptor, MAPK and MTOR activator 2	28956	ENSG00000116586
118	WAC	NA	WAC	WW domain containing adaptor with coiled-coil	51322	ENSG00000095787
119	ANAPC7	NA	ANAPC7	anaphase promoting complex subunit 7	51434	ENSG00000196510
120	MAVS	NA	MAVS	mitochondrial antiviral signaling protein	57506	ENSG00000088888
121	NAE1	NA	NAE1	NEDD8 activating enzyme E1 subunit 1	8883	ENSG00000159593
122	SFPQ	NA	SFPQ	splicing factor proline/glutamine-rich	6421	ENSG00000116560
123	GARS	NA	GARS	glycyl-tRNA synthetase	2617	ENSG00000106105
124	SEC61B	NA	SEC61B	Sec61 beta subunit	10952	ENSG00000106803
125	GSK3A	NA	GSK3A	glycogen synthase kinase 3 alpha	2931	ENSG00000105723
126	ZNF579	NA	ZNF579	zinc finger protein 579	163033	ENSG00000218891
127	CIRBP	NA	CIRBP	cold inducible RNA binding protein	1153	ENSG00000099622
128	RPS27	NA	RPS27	ribosomal protein S27	6232	ENSG00000177954
129	FANCG	NA	FANCG	Fanconi anemia, complementation group G	2189	ENSG00000221829
130	DGCR14	NA	DGCR14	DiGeorge syndrome critical region gene 14	8220	ENSG00000100056
131	MRPL14	NA	MRPL14	mitochondrial ribosomal protein L14	64928	ENSG00000180992
132	ZNF618	NA	ZNF618	zinc finger protein 618	114991	ENSG00000157657
133	FGFR1	NA	FGFR1	fibroblast growth factor receptor 1	2260	ENSG00000077782
134	PPP2CA	NA	PPP2CA	protein phosphatase 2, catalytic subunit, alpha isozyme	5515	ENSG00000113575
135	RPS7	NA	RPS7	ribosomal protein S7	6201	ENSG00000171863
136	HIPK2	NA	HIPK2	homeodomain interacting protein kinase 2	28996	ENSG00000064393
137	PAM16	NA	PAM16	presequence translocase-associated motor 16 homolog (S. cerevisiae)	51025	ENSG00000217930
138	NSMCE2	NA	NSMCE2	non-SMC element 2, MMS21 homolog (S. cerevisiae)	286053	ENSG00000156831
139	WWTR1	NA	WWTR1	WW domain containing transcription regulator 1	25937	ENSG00000018408
140	SMC1A	NA	SMC1A	structural maintenance of chromosomes 1A	8243	ENSG00000072501
141	PAM	NA	PAM	peptidylglycine alpha-amidating monooxygenase	5066	ENSG00000145730
142	RBMS1	NA	RBMS1	RNA binding motif, single stranded interacting protein 1	5937	ENSG00000153250
143	RPS6KB1	NA	RPS6KB1	ribosomal protein S6 kinase, 70kDa, polypeptide 1	6198	ENSG00000108443
144	DBP	NA	DBP	D site of albumin promoter (albumin D-box) binding protein	1628	ENSG00000105516
145	INO80B	NA	INO80B	INO80 complex subunit B	83444	ENSG00000115274
146	LRP8	NA	LRP8	low density lipoprotein receptor-related protein 8, apolipoprotein e receptor	7804	ENSG00000157193
147	ARNT	NA	ARNT	aryl hydrocarbon receptor nuclear translocator	405	ENSG00000143437
148	AURKAIP1	NA	AURKAIP1	aurora kinase A interacting protein 1	54998	ENSG00000175756
149	PKNOX2	NA	PKNOX2	PBX/knotted 1 homeobox 2	63876	ENSG00000165495
150	EDA2R	NA	EDA2R	ectodysplasin A2 receptor	60401	ENSG00000131080
151	DCAF7	NA	DCAF7	DDB1 and CUL4 associated factor 7	10238	ENSG00000136485
152	TCF21	NA	TCF21	transcription factor 21	6943	ENSG00000118526
153	RAMP1	NA	RAMP1	receptor (G protein-coupled) activity modifying protein 1	10267	ENSG00000132329
154	EPHB1	NA	EPHB1	EPH receptor B1	2047	ENSG00000154928
155	ZCCHC11	NA	ZCCHC11	zinc finger, CCHC domain containing 11	23318	ENSG00000134744
156	THG1L	NA	THG1L	tRNA-histidine guanylyltransferase 1-like (S. cerevisiae)	54974	ENSG00000113272
157	SNW1	NA	SNW1	SNW domain containing 1	22938	ENSG00000100603
158	PSMD2	NA	PSMD2	proteasome (prosome, macropain) 26S subunit, non-ATPase, 2	5708	ENSG00000175166
159	MED25	NA	MED25	mediator complex subunit 25	81857	ENSG00000104973
160	PPP1R8	NA	PPP1R8	protein phosphatase 1, regulatory subunit 8	5511	ENSG00000117751
161	BAX	NA	BAX	BCL2-associated X protein	581	ENSG00000087088
162	FLI1	NA	FLI1	Friend leukemia virus integration 1	2313	ENSG00000151702
163	GCN1L1	NA	GCN1L1	GCN1 general control of amino-acid synthesis 1-like 1 (yeast)	10985	ENSG00000089154
164	ZNF710	NA	ZNF710	zinc finger protein 710	374655	ENSG00000140548
165	RPL22L1	NA	RPL22L1	ribosomal protein L22-like 1	200916	ENSG00000163584
166	FES	NA	FES	feline sarcoma oncogene	2242	ENSG00000182511
167	SOX6	NA	SOX6	SRY (sex determining region Y)-box 6	55553	ENSG00000110693
168	KANK1	NA	KANK1	KN motif and ankyrin repeat domains 1	23189	ENSG00000107104
169	MAP2K7	NA	MAP2K7	mitogen-activated protein kinase kinase 7	5609	ENSG00000076984
170	RPL36AL	NA	RPL36AL	ribosomal protein L36a-like	6166	ENSG00000165502
171	GRIN1	NA	GRIN1	glutamate receptor, ionotropic, N-methyl D-aspartate 1	2902	ENSG00000176884
172	UBE2A	NA	UBE2A	ubiquitin-conjugating enzyme E2A	7319	ENSG00000077721
173	MRPS10	NA	MRPS10	mitochondrial ribosomal protein S10	55173	ENSG00000048544
174	ZNF470	NA	ZNF470	zinc finger protein 470	388566	ENSG00000197016
175	NEURL1B	NA	NEURL1B	neuralized homolog 1B (Drosophila)	54492	ENSG00000214357
176	FAM109A	NA	FAM109A	family with sequence similarity 109, member A	144717	ENSG00000198324
177	SMARCC2	NA	SMARCC2	SWI/SNF related, matrix associated, actin dependent regulator of chromatin, subfamily c, member 2	6601	ENSG00000139613
178	NRD1	NA	NRD1	nardilysin (N-arginine dibasic convertase)	4898	ENSG00000078618
179	POLE4	NA	POLE4	polymerase (DNA-directed), epsilon 4, accessory subunit	56655	ENSG00000115350
180	ID3	NA	ID3	inhibitor of DNA binding 3, dominant negative helix-loop-helix protein	3399	ENSG00000117318
181	SRCAP	NA	SRCAP	Snf2-related CREBBP activator protein	10847	ENSG00000080603
182	NSD1	NA	NSD1	nuclear receptor binding SET domain protein 1	64324	ENSG00000165671
183	ATXN7L3	NA	ATXN7L3	ataxin 7-like 3	56970	ENSG00000087152
184	LRPPRC	NA	LRPPRC	leucine-rich pentatricopeptide repeat containing	10128	ENSG00000138095
185	PSME3	NA	PSME3	proteasome (prosome, macropain) activator subunit 3 (PA28 gamma; Ki)	10197	ENSG00000131467
186	USF2	NA	USF2	upstream transcription factor 2, c-fos interacting	7392	ENSG00000105698
187	YWHAH	NA	YWHAH	tyrosine 3-monooxygenase/tryptophan 5-monooxygenase activation protein, eta polypeptide	7533	ENSG00000128245
188	BTRC	NA	BTRC	beta-transducin repeat containing E3 ubiquitin protein ligase	8945	ENSG00000166167
189	TSHZ3	NA	TSHZ3	teashirt zinc finger homeobox 3	57616	ENSG00000121297
190	CUL7	NA	CUL7	cullin 7	9820	ENSG00000044090
191	POLR2F	NA	POLR2F	polymerase (RNA) II (DNA directed) polypeptide F	5435	ENSG00000100142
192	GPBP1L1	NA	GPBP1L1	GC-rich promoter binding protein 1-like 1	60313	ENSG00000159592
193	PPM1J	NA	PPM1J	protein phosphatase, Mg2+/Mn2+ dependent, 1J	333926	ENSG00000155367
194	PPARGC1B	NA	PPARGC1B	peroxisome proliferator-activated receptor gamma, coactivator 1 beta	133522	ENSG00000155846
195	TFIP11	NA	TFIP11	tuftelin interacting protein 11	24144	ENSG00000100109
196	CNOT8	NA	CNOT8	CCR4-NOT transcription complex, subunit 8	9337	ENSG00000155508
197	RBM8A	NA	RBM8A	RNA binding motif protein 8A	9939	ENSG00000131795
198	NLK	NA	NLK	nemo-like kinase	51701	ENSG00000087095
199	UGGT2	NA	UGGT2	UDP-glucose glycoprotein glucosyltransferase 2	55757	ENSG00000102595
200	DNAJB11	NA	DNAJB11	DnaJ (Hsp40) homolog, subfamily B, member 11	51726	ENSG00000090520
201	CELF4	NA	CELF4	CUGBP, Elav-like family member 4	56853	ENSG00000101489
202	EXT1	NA	EXT1	exostosin 1	2131	ENSG00000182197
203	HDAC6	NA	HDAC6	histone deacetylase 6	10013	ENSG00000094631
204	RNF181	NA	RNF181	ring finger protein 181	51255	ENSG00000168894
205	LPAR1	NA	LPAR1	lysophosphatidic acid receptor 1	1902	ENSG00000198121
206	RBM14	NA	RBM14	RNA binding motif protein 14	10432	ENSG00000239306
207	CTNNB1	NA	CTNNB1	catenin (cadherin-associated protein), beta 1, 88kDa	1499	ENSG00000168036
208	TIMM23	NA	TIMM23	translocase of inner mitochondrial membrane 23 homolog (yeast)	100287932	ENSG00000138297
209	NOC2L	NA	NOC2L	nucleolar complex associated 2 homolog (S. cerevisiae)	26155	ENSG00000188976
210	PRR13	NA	PRR13	proline rich 13	54458	ENSG00000205352
211	HERC4	NA	HERC4	HECT and RLD domain containing E3 ubiquitin protein ligase 4	26091	ENSG00000148634
212	PIN4	NA	PIN4	protein (peptidylprolyl cis/trans isomerase) NIMA-interacting, 4 (parvulin)	5303	ENSG00000102309
213	ETV1	NA	ETV1	ets variant 1	2115	ENSG00000006468
214	SF3A1	NA	SF3A1	splicing factor 3a, subunit 1, 120kDa	10291	ENSG00000099995
215	ZNF462	NA	ZNF462	zinc finger protein 462	58499	ENSG00000148143
216	MRPL37	NA	MRPL37	mitochondrial ribosomal protein L37	51253	ENSG00000116221
217	ING1	NA	ING1	inhibitor of growth family, member 1	3621	ENSG00000153487
218	BAZ2A	NA	BAZ2A	bromodomain adjacent to zinc finger domain, 2A	11176	ENSG00000076108
219	SKIV2L2	NA	SKIV2L2	superkiller viralicidic activity 2-like 2 (S. cerevisiae)	23517	ENSG00000039123
220	TCF15	NA	TCF15	transcription factor 15 (basic helix-loop-helix)	6939	ENSG00000125878
221	RPL31	NA	RPL31	ribosomal protein L31	6160	ENSG00000071082
222	CDK4	NA	CDK4	cyclin-dependent kinase 4	1019	ENSG00000135446
223	SNRPB	NA	SNRPB	small nuclear ribonucleoprotein polypeptides B and B1	6628	ENSG00000125835
224	ING4	NA	ING4	inhibitor of growth family, member 4	51147	ENSG00000111653
225	TLK1	NA	TLK1	tousled-like kinase 1	9874	ENSG00000198586
226	ERP44	NA	ERP44	endoplasmic reticulum protein 44	23071	ENSG00000023318
227	RPL10A	NA	RPL10A	ribosomal protein L10a	4736	ENSG00000198755
228	USP21	NA	USP21	ubiquitin specific peptidase 21	27005	ENSG00000143258
229	SUPV3L1	NA	SUPV3L1	suppressor of var1, 3-like 1 (S. cerevisiae)	6832	ENSG00000156502
230	HS6ST1	NA	HS6ST1	heparan sulfate 6-O-sulfotransferase 1	9394	ENSG00000136720
231	EIF4G1	NA	EIF4G1	eukaryotic translation initiation factor 4 gamma, 1	1981	ENSG00000114867
232	MSL1	NA	MSL1	male-specific lethal 1 homolog (Drosophila)	339287	ENSG00000188895
233	TTLL3	NA	TTLL3	tubulin tyrosine ligase-like family, member 3	26140	ENSG00000214021
234	KLF12	NA	KLF12	Kruppel-like factor 12	11278	ENSG00000118922
235	TP53BP1	NA	TP53BP1	tumor protein p53 binding protein 1	7158	ENSG00000067369
236	CHD3	NA	CHD3	chromodomain helicase DNA binding protein 3	1107	ENSG00000170004
237	STK16	NA	STK16	serine/threonine kinase 16	8576	ENSG00000115661
238	PRPF4	NA	PRPF4	PRP4 pre-mRNA processing factor 4 homolog (yeast)	9128	ENSG00000136875
239	ADAD2	NA	ADAD2	adenosine deaminase domain containing 2	161931	ENSG00000140955
240	CACUL1	NA	CACUL1	CDK2-associated, cullin domain 1	143384	ENSG00000151893
241	USP15	NA	USP15	ubiquitin specific peptidase 15	9958	ENSG00000135655
242	FUBP1	NA	FUBP1	far upstream element (FUSE) binding protein 1	8880	ENSG00000162613
243	PSMB5	NA	PSMB5	proteasome (prosome, macropain) subunit, beta type, 5	5693	ENSG00000100804
244	ATOH8	NA	ATOH8	atonal homolog 8 (Drosophila)	84913	ENSG00000168874
245	ZNF408	NA	ZNF408	zinc finger protein 408	79797	ENSG00000175213
246	STK19	NA	STK19	serine/threonine kinase 19	8859	ENSG00000204344
247	DALRD3	NA	DALRD3	DALR anticodon binding domain containing 3	55152	ENSG00000178149
248	PHB	NA	PHB	prohibitin	5245	ENSG00000167085
249	NPEPPS	NA	NPEPPS	aminopeptidase puromycin sensitive	9520	ENSG00000141279
250	HNRNPA0	NA	HNRNPA0	heterogeneous nuclear ribonucleoprotein A0	10949	ENSG00000177733
251	ZFP36L1	NA	ZFP36L1	zinc finger protein 36, C3H type-like 1	677	ENSG00000185650
252	HSBP1	NA	HSBP1	heat shock factor binding protein 1	3281	ENSG00000230989
253	RAB6A	NA	RAB6A	RAB6A, member RAS oncogene family	5870	ENSG00000175582
254	NR1H3	NA	NR1H3	nuclear receptor subfamily 1, group H, member 3	10062	ENSG00000025434
255	RLF	NA	RLF	rearranged L-myc fusion	6018	ENSG00000117000
256	ZBTB7A	NA	ZBTB7A	zinc finger and BTB domain containing 7A	51341	ENSG00000178951
257	CISH	NA	CISH	cytokine inducible SH2-containing protein	1154	ENSG00000114737
258	GALNT1	NA	GALNT1	UDP-N-acetyl-alpha-D-galactosamine:polypeptide N-acetylgalactosaminyltransferase 1 (GalNAc-T1)	2589	ENSG00000141429
259	MAP4K5	NA	MAP4K5	mitogen-activated protein kinase kinase kinase kinase 5	11183	ENSG00000012983
260	DDX6	NA	DDX6	DEAD (Asp-Glu-Ala-Asp) box helicase 6	1656	ENSG00000110367
261	APBB2	NA	APBB2	amyloid beta (A4) precursor protein-binding, family B, member 2	323	ENSG00000163697
262	PPIL2	NA	PPIL2	peptidylprolyl isomerase (cyclophilin)-like 2	23759	ENSG00000100023
263	ZNF74	NA	ZNF74	zinc finger protein 74	7625	ENSG00000185252
264	TOMM22	NA	TOMM22	translocase of outer mitochondrial membrane 22 homolog (yeast)	56993	ENSG00000100216
265	EDNRB	NA	EDNRB	endothelin receptor type B	1910	ENSG00000136160
266	MED7	NA	MED7	mediator complex subunit 7	9443	ENSG00000155868
267	ILF2	NA	ILF2	interleukin enhancer binding factor 2, 45kDa	3608	ENSG00000143621
268	CHSY3	NA	CHSY3	chondroitin sulfate synthase 3	337876	ENSG00000198108
269	CHD6	NA	CHD6	chromodomain helicase DNA binding protein 6	84181	ENSG00000124177
270	MGAT4B	NA	MGAT4B	mannosyl (alpha-1,3-)-glycoprotein beta-1,4-N-acetylglucosaminyltransferase, isozyme B	11282	ENSG00000161013
271	RTF1	NA	RTF1	Rtf1, Paf1/RNA polymerase II complex component, homolog (S. cerevisiae)	23168	ENSG00000137815
272	KRAS	NA	KRAS	v-Ki-ras2 Kirsten rat sarcoma viral oncogene homolog	3845	ENSG00000133703
273	MRPL52	NA	MRPL52	mitochondrial ribosomal protein L52	122704	ENSG00000172590
274	UBE4B	NA	UBE4B	ubiquitination factor E4B	10277	ENSG00000130939
275	IMP3	NA	IMP3	IMP3, U3 small nucleolar ribonucleoprotein, homolog (yeast)	55272	NULL
276	NR2F1	NA	NR2F1	nuclear receptor subfamily 2, group F, member 1	7025	ENSG00000175745
277	CDK5R1	NA	CDK5R1	cyclin-dependent kinase 5, regulatory subunit 1 (p35)	8851	ENSG00000176749
278	PWP1	NA	PWP1	PWP1 homolog (S. cerevisiae)	11137	ENSG00000136045
279	GFM1	NA	GFM1	G elongation factor, mitochondrial 1	85476	ENSG00000168827
280	ATXN7	NA	ATXN7	ataxin 7	6314	ENSG00000163635
281	SYNCRIP	NA	SYNCRIP	synaptotagmin binding, cytoplasmic RNA interacting protein	10492	ENSG00000135316
282	SNRNP35	NA	SNRNP35	small nuclear ribonucleoprotein 35kDa (U11/U12)	11066	ENSG00000184209
283	ZNF652	NA	ZNF652	zinc finger protein 652	22834	ENSG00000198740
284	IL34	NA	IL34	interleukin 34	146433	ENSG00000157368
285	SFN	NA	SFN	stratifin	2810	ENSG00000175793
286	POLD2	NA	POLD2	polymerase (DNA directed), delta 2, accessory subunit	5425	ENSG00000106628
287	RAD21	NA	RAD21	RAD21 homolog (S. pombe)	5885	ENSG00000164754
288	SART1	NA	SART1	squamous cell carcinoma antigen recognized by T cells	9092	ENSG00000175467
289	CYLD	NA	CYLD	cylindromatosis (turban tumor syndrome)	1540	ENSG00000083799
290	ID1	NA	ID1	inhibitor of DNA binding 1, dominant negative helix-loop-helix protein	3397	ENSG00000125968
291	NF2	NA	NF2	neurofibromin 2 (merlin)	4771	ENSG00000186575
292	XAB2	NA	XAB2	XPA binding protein 2	56949	ENSG00000076924
293	ZDHHC5	NA	ZDHHC5	zinc finger, DHHC-type containing 5	25921	ENSG00000156599
294	PPP2R2A	NA	PPP2R2A	protein phosphatase 2, regulatory subunit B, alpha	5520	ENSG00000221914
295	RRAGC	NA	RRAGC	Ras-related GTP binding C	64121	ENSG00000116954
296	BAHD1	NA	BAHD1	bromo adjacent homology domain containing 1	22893	ENSG00000140320
297	KDM1A	NA	KDM1A	lysine (K)-specific demethylase 1A	23028	ENSG00000004487
298	RPL11	NA	RPL11	ribosomal protein L11	6135	ENSG00000142676
299	HRSP12	NA	HRSP12	heat-responsive protein 12	10247	ENSG00000132541
300	AKTIP	NA	AKTIP	AKT interacting protein	64400	ENSG00000166971
301	ZNF362	NA	ZNF362	zinc finger protein 362	149076	ENSG00000160094
302	SUV420H2	NA	SUV420H2	suppressor of variegation 4-20 homolog 2 (Drosophila)	84787	ENSG00000133247
303	UBA2	NA	UBA2	ubiquitin-like modifier activating enzyme 2	10054	ENSG00000126261
304	PPME1	NA	PPME1	protein phosphatase methylesterase 1	51400	ENSG00000214517
305	RPS6KA4	NA	RPS6KA4	ribosomal protein S6 kinase, 90kDa, polypeptide 4	8986	ENSG00000162302
306	FARSB	NA	FARSB	phenylalanyl-tRNA synthetase, beta subunit	10056	ENSG00000116120
307	AHCYL1	NA	AHCYL1	adenosylhomocysteinase-like 1	10768	ENSG00000168710
308	SAP30L	NA	SAP30L	SAP30-like	79685	ENSG00000164576
309	ZFPL1	NA	ZFPL1	zinc finger protein-like 1	7542	ENSG00000162300
310	DVL2	NA	DVL2	dishevelled, dsh homolog 2 (Drosophila)	1856	ENSG00000004975
311	KAT8	NA	KAT8	K(lysine) acetyltransferase 8	84148	ENSG00000103510
312	RPL29	NA	RPL29	ribosomal protein L29	6159	ENSG00000162244
313	RPL35	NA	RPL35	ribosomal protein L35	11224	ENSG00000136942
314	ERLEC1	NA	ERLEC1	endoplasmic reticulum lectin 1	27248	ENSG00000068912
315	TCEB2	NA	TCEB2	transcription elongation factor B (SIII), polypeptide 2 (18kDa, elongin B)	6923	ENSG00000103363
316	SLC11A1	NA	SLC11A1	solute carrier family 11 (proton-coupled divalent metal ion transporters), member 1	6556	ENSG00000018280
317	POLR2G	NA	POLR2G	polymerase (RNA) II (DNA directed) polypeptide G	5436	ENSG00000168002
318	YWHAQ	NA	YWHAQ	tyrosine 3-monooxygenase/tryptophan 5-monooxygenase activation protein, theta polypeptide	10971	ENSG00000134308
319	DVL3	NA	DVL3	dishevelled, dsh homolog 3 (Drosophila)	1857	ENSG00000161202
320	DNAJC19	NA	DNAJC19	DnaJ (Hsp40) homolog, subfamily C, member 19	131118	ENSG00000205981
321	SUGP1	NA	SUGP1	SURP and G patch domain containing 1	57794	ENSG00000105705
322	RANBP2	NA	RANBP2	RAN binding protein 2	5903	ENSG00000153201
323	MRPL2	NA	MRPL2	mitochondrial ribosomal protein L2	51069	ENSG00000112651
324	DNAJC10	NA	DNAJC10	DnaJ (Hsp40) homolog, subfamily C, member 10	54431	ENSG00000077232
325	SCAP	NA	SCAP	SREBF chaperone	22937	ENSG00000114650
326	FASTK	NA	FASTK	Fas-activated serine/threonine kinase	10922	ENSG00000164896
327	DNAJC17	NA	DNAJC17	DnaJ (Hsp40) homolog, subfamily C, member 17	55192	ENSG00000104129
328	ATG7	NA	ATG7	autophagy related 7	10533	ENSG00000197548
329	EFNA5	NA	EFNA5	ephrin-A5	1946	ENSG00000184349
330	NCOA1	NA	NCOA1	nuclear receptor coactivator 1	8648	ENSG00000084676
331	SLC25A6	NA	SLC25A6	solute carrier family 25 (mitochondrial carrier; adenine nucleotide translocator), member 6	293	ENSG00000169100
332	RPL3	NA	RPL3	ribosomal protein L3	6122	ENSG00000100316
333	CDC40	NA	CDC40	cell division cycle 40 homolog (S. cerevisiae)	51362	ENSG00000168438
334	PRPF38A	NA	PRPF38A	PRP38 pre-mRNA processing factor 38 (yeast) domain containing A	84950	ENSG00000134748
335	VARS	NA	VARS	valyl-tRNA synthetase	7407	ENSG00000204394
336	CSNK1A1	NA	CSNK1A1	casein kinase 1, alpha 1	1452	ENSG00000113712
337	PTPN2	NA	PTPN2	protein tyrosine phosphatase, non-receptor type 2	5771	ENSG00000175354
338	CUL5	NA	CUL5	cullin 5	8065	ENSG00000166266
339	TNFAIP1	NA	TNFAIP1	tumor necrosis factor, alpha-induced protein 1 (endothelial)	7126	ENSG00000109079
340	CDK16	NA	CDK16	cyclin-dependent kinase 16	5127	ENSG00000102225
341	QKI	NA	QKI	QKI, KH domain containing, RNA binding	9444	ENSG00000112531
342	TSC22D1	NA	TSC22D1	TSC22 domain family, member 1	8848	ENSG00000102804
343	VPRBP	NA	VPRBP	Vpr (HIV-1) binding protein	9730	ENSG00000145041
344	DUSP1	NA	DUSP1	dual specificity phosphatase 1	1843	ENSG00000120129
345	EIF2B5	NA	EIF2B5	eukaryotic translation initiation factor 2B, subunit 5 epsilon, 82kDa	8893	ENSG00000145191
346	FOXO4	NA	FOXO4	forkhead box O4	4303	ENSG00000184481
347	PSMB4	NA	PSMB4	proteasome (prosome, macropain) subunit, beta type, 4	5692	ENSG00000159377
348	ZNF654	NA	ZNF654	zinc finger protein 654	55279	ENSG00000175105
349	PPWD1	NA	PPWD1	peptidylprolyl isomerase domain and WD repeat containing 1	23398	ENSG00000113593
350	CNOT2	NA	CNOT2	CCR4-NOT transcription complex, subunit 2	4848	ENSG00000111596
351	RPS15A	NA	RPS15A	ribosomal protein S15a	6210	ENSG00000134419
352	AMN	NA	AMN	amnionless homolog (mouse)	81693	ENSG00000166126
353	SET	NA	SET	SET nuclear oncogene	6418	ENSG00000119335
354	RBM26	NA	RBM26	RNA binding motif protein 26	64062	ENSG00000139746
355	TAF12	NA	TAF12	TAF12 RNA polymerase II, TATA box binding protein (TBP)-associated factor, 20kDa	6883	ENSG00000120656
356	NR2F2	NA	NR2F2	nuclear receptor subfamily 2, group F, member 2	7026	ENSG00000185551
357	MAX	NA	MAX	MYC associated factor X	4149	ENSG00000125952
358	ADAM10	NA	ADAM10	ADAM metallopeptidase domain 10	102	ENSG00000137845
359	PLRG1	NA	PLRG1	pleiotropic regulator 1	5356	ENSG00000171566
360	MED6	NA	MED6	mediator complex subunit 6	10001	ENSG00000133997
361	CAMK1D	NA	CAMK1D	calcium/calmodulin-dependent protein kinase ID	57118	ENSG00000183049
362	UBR5	NA	UBR5	ubiquitin protein ligase E3 component n-recognin 5	51366	ENSG00000104517
363	POLR3K	NA	POLR3K	polymerase (RNA) III (DNA directed) polypeptide K, 12.3 kDa	51728	NULL
364	TRPS1	NA	TRPS1	trichorhinophalangeal syndrome I	7227	ENSG00000104447
365	RPS16	NA	RPS16	ribosomal protein S16	6217	ENSG00000105193
366	FIZ1	NA	FIZ1	FLT3-interacting zinc finger 1	84922	ENSG00000179943
367	IGF1	NA	IGF1	insulin-like growth factor 1 (somatomedin C)	3479	ENSG00000017427
368	RNF111	NA	RNF111	ring finger protein 111	54778	ENSG00000157450
369	FBXW2	NA	FBXW2	F-box and WD repeat domain containing 2	26190	ENSG00000119402
370	PPP1R3F	NA	PPP1R3F	protein phosphatase 1, regulatory subunit 3F	89801	ENSG00000049769
371	CCT7	NA	CCT7	chaperonin containing TCP1, subunit 7 (eta)	10574	ENSG00000135624
372	FKBP4	NA	FKBP4	FK506 binding protein 4, 59kDa	2288	ENSG00000004478
373	CSGALNACT2	NA	CSGALNACT2	chondroitin sulfate N-acetylgalactosaminyltransferase 2	55454	ENSG00000169826
374	METAP2	NA	METAP2	methionyl aminopeptidase 2	10988	ENSG00000111142
375	CDC5L	NA	CDC5L	CDC5 cell division cycle 5-like (S. pombe)	988	ENSG00000096401
376	NONO	NA	NONO	non-POU domain containing, octamer-binding	4841	ENSG00000147140
377	GLP1R	NA	GLP1R	glucagon-like peptide 1 receptor	2740	ENSG00000112164
378	CLCF1	NA	CLCF1	cardiotrophin-like cytokine factor 1	23529	ENSG00000175505
379	CSNK1E	NA	CSNK1E	casein kinase 1, epsilon	1454	ENSG00000213923
380	NSUN2	NA	NSUN2	NOP2/Sun RNA methyltransferase family, member 2	54888	ENSG00000037474
381	RRP1B	NA	RRP1B	ribosomal RNA processing 1 homolog B (S. cerevisiae)	23076	ENSG00000160208
382	PROX1	NA	PROX1	prospero homeobox 1	5629	ENSG00000117707
383	RPUSD1	NA	RPUSD1	RNA pseudouridylate synthase domain containing 1	113000	ENSG00000007376
384	SPOP	NA	SPOP	speckle-type POZ protein	8405	ENSG00000121067
385	SKIL	NA	SKIL	SKI-like oncogene	6498	ENSG00000136603
386	MAP3K4	NA	MAP3K4	mitogen-activated protein kinase kinase kinase 4	4216	ENSG00000085511
387	BRD2	NA	BRD2	bromodomain containing 2	6046	ENSG00000204256
388	TMED10	NA	TMED10	transmembrane emp24-like trafficking protein 10 (yeast)	10972	ENSG00000170348
389	NUPR1	NA	NUPR1	nuclear protein, transcriptional regulator, 1	26471	ENSG00000176046
390	PSMD8	NA	PSMD8	proteasome (prosome, macropain) 26S subunit, non-ATPase, 8	5714	ENSG00000099341
391	RPS14	NA	RPS14	ribosomal protein S14	6208	ENSG00000164587
392	MRPL27	NA	MRPL27	mitochondrial ribosomal protein L27	51264	ENSG00000108826
393	PPP2R4	NA	PPP2R4	protein phosphatase 2A activator, regulatory subunit 4	5524	ENSG00000119383
394	EIF4EBP2	NA	EIF4EBP2	eukaryotic translation initiation factor 4E binding protein 2	1979	ENSG00000148730
395	NRP1	NA	NRP1	neuropilin 1	8829	ENSG00000099250
396	BLMH	NA	BLMH	bleomycin hydrolase	642	ENSG00000108578
397	RFXAP	NA	RFXAP	regulatory factor X-associated protein	5994	ENSG00000133111
398	USP47	NA	USP47	ubiquitin specific peptidase 47	55031	ENSG00000170242
399	DRG1	NA	DRG1	developmentally regulated GTP binding protein 1	4733	ENSG00000185721
400	PPIB	NA	PPIB	peptidylprolyl isomerase B (cyclophilin B)	5479	ENSG00000166794
401	CDKN1C	NA	CDKN1C	cyclin-dependent kinase inhibitor 1C (p57, Kip2)	1028	ENSG00000129757
402	TSPYL2	NA	TSPYL2	TSPY-like 2	64061	ENSG00000184205
403	DHPS	NA	DHPS	deoxyhypusine synthase	1725	ENSG00000095059
404	RRM1	NA	RRM1	ribonucleotide reductase M1	6240	ENSG00000167325
405	GTF2IRD1	NA	GTF2IRD1	GTF2I repeat domain containing 1	9569	ENSG00000006704
406	MRPL22	NA	MRPL22	mitochondrial ribosomal protein L22	29093	ENSG00000082515
407	DPM3	NA	DPM3	dolichyl-phosphate mannosyltransferase polypeptide 3	54344	ENSG00000179085
408	PNKP	NA	PNKP	polynucleotide kinase 3'-phosphatase	11284	ENSG00000039650
409	SSR4	NA	SSR4	signal sequence receptor, delta	6748	ENSG00000180879
410	ZNF79	NA	ZNF79	zinc finger protein 79	7633	ENSG00000196152
411	CHD5	NA	CHD5	chromodomain helicase DNA binding protein 5	26038	ENSG00000116254
412	VPS25	NA	VPS25	vacuolar protein sorting 25 homolog (S. cerevisiae)	84313	ENSG00000131475
413	HSPA14	NA	HSPA14	heat shock 70kDa protein 14	51182	ENSG00000187522
414	CNOT3	NA	CNOT3	CCR4-NOT transcription complex, subunit 3	4849	ENSG00000088038
415	HR	NA	HR	hairless homolog (mouse)	55806	ENSG00000168453
416	NECAB3	NA	NECAB3	N-terminal EF-hand calcium binding protein 3	63941	ENSG00000125967
417	MYC	NA	MYC	v-myc myelocytomatosis viral oncogene homolog (avian)	4609	ENSG00000136997
418	MSH2	NA	MSH2	mutS homolog 2, colon cancer, nonpolyposis type 1 (E. coli)	4436	ENSG00000095002
419	UBE2R2	NA	UBE2R2	ubiquitin-conjugating enzyme E2R 2	54926	ENSG00000107341
420	ASF1A	NA	ASF1A	ASF1 anti-silencing function 1 homolog A (S. cerevisiae)	25842	ENSG00000111875
421	SIK3	NA	SIK3	SIK family kinase 3	23387	ENSG00000160584
422	PHF10	NA	PHF10	PHD finger protein 10	55274	ENSG00000130024
423	EXOSC2	NA	EXOSC2	exosome component 2	23404	ENSG00000130713
424	RALY	NA	RALY	RNA binding protein, autoantigenic (hnRNP-associated with lethal yellow homolog (mouse))	22913	ENSG00000125970
425	CSTF3	NA	CSTF3	cleavage stimulation factor, 3' pre-RNA, subunit 3, 77kDa	1479	ENSG00000176102
426	PTPN12	NA	PTPN12	protein tyrosine phosphatase, non-receptor type 12	5782	ENSG00000127947
427	RPS24	NA	RPS24	ribosomal protein S24	6229	ENSG00000138326
428	KDM3A	NA	KDM3A	lysine (K)-specific demethylase 3A	55818	ENSG00000115548
429	PLCB1	NA	PLCB1	phospholipase C, beta 1 (phosphoinositide-specific)	23236	ENSG00000182621
430	PBX2	NA	PBX2	pre-B-cell leukemia homeobox 2	5089	ENSG00000204304
431	HMGN2	NA	HMGN2	high mobility group nucleosomal binding domain 2	3151	ENSG00000198830
432	PFDN5	NA	PFDN5	prefoldin subunit 5	5204	ENSG00000123349
433	PSMB10	NA	PSMB10	proteasome (prosome, macropain) subunit, beta type, 10	5699	ENSG00000205220
434	ZNF777	NA	ZNF777	zinc finger protein 777	27153	ENSG00000196453
435	PRKAG2	NA	PRKAG2	protein kinase, AMP-activated, gamma 2 non-catalytic subunit	51422	ENSG00000106617
436	AIRE	NA	AIRE	autoimmune regulator	326	ENSG00000160224
437	CECR2	NA	CECR2	cat eye syndrome chromosome region, candidate 2	27443	ENSG00000099954
438	NAB2	NA	NAB2	NGFI-A binding protein 2 (EGR1 binding protein 2)	4665	ENSG00000166886
439	AGBL5	NA	AGBL5	ATP/GTP binding protein-like 5	60509	ENSG00000084693
440	ZCCHC6	NA	ZCCHC6	zinc finger, CCHC domain containing 6	79670	ENSG00000083223
441	RPS19	NA	RPS19	ribosomal protein S19	6223	ENSG00000105372
442	PIAS2	NA	PIAS2	protein inhibitor of activated STAT, 2	9063	ENSG00000078043
443	GSPT1	NA	GSPT1	G1 to S phase transition 1	2935	ENSG00000103342
444	CDK2	NA	CDK2	cyclin-dependent kinase 2	1017	ENSG00000123374
445	DNMT3A	NA	DNMT3A	DNA (cytosine-5-)-methyltransferase 3 alpha	1788	ENSG00000119772
446	RAF1	NA	RAF1	v-raf-1 murine leukemia viral oncogene homolog 1	5894	ENSG00000132155
447	EIF3D	NA	EIF3D	eukaryotic translation initiation factor 3, subunit D	8664	ENSG00000100353
448	CNOT7	NA	CNOT7	CCR4-NOT transcription complex, subunit 7	29883	ENSG00000198791
449	HNRNPA3	NA	HNRNPA3	heterogeneous nuclear ribonucleoprotein A3	220988	ENSG00000170144
450	PAIP2	NA	PAIP2	poly(A) binding protein interacting protein 2	51247	ENSG00000120727
451	TAGLN3	NA	TAGLN3	transgelin 3	29114	ENSG00000144834
452	ZNF827	NA	ZNF827	zinc finger protein 827	152485	ENSG00000151612
453	NCOA6	NA	NCOA6	nuclear receptor coactivator 6	23054	ENSG00000198646
454	KDM2A	NA	KDM2A	lysine (K)-specific demethylase 2A	22992	ENSG00000173120
455	MTMR4	NA	MTMR4	myotubularin related protein 4	9110	ENSG00000108389
456	EXOSC5	NA	EXOSC5	exosome component 5	56915	ENSG00000077348
457	DAB2IP	NA	DAB2IP	DAB2 interacting protein	153090	ENSG00000136848
458	EPHB4	NA	EPHB4	EPH receptor B4	2050	ENSG00000196411
459	RBPMS	NA	RBPMS	RNA binding protein with multiple splicing	11030	ENSG00000157110
460	ARL6IP4	NA	ARL6IP4	ADP-ribosylation-like factor 6 interacting protein 4	51329	ENSG00000182196
461	ILKAP	NA	ILKAP	integrin-linked kinase-associated serine/threonine phosphatase	80895	ENSG00000132323
462	CCT2	NA	CCT2	chaperonin containing TCP1, subunit 2 (beta)	10576	ENSG00000166226
463	THRSP	NA	THRSP	thyroid hormone responsive	7069	ENSG00000151365
464	ZZZ3	NA	ZZZ3	zinc finger, ZZ-type containing 3	26009	ENSG00000036549
465	ENY2	NA	ENY2	enhancer of yellow 2 homolog (Drosophila)	56943	ENSG00000120533
466	MAGOH	NA	MAGOH	mago-nashi homolog, proliferation-associated (Drosophila)	4116	ENSG00000162385
467	HNRNPC	NA	HNRNPC	heterogeneous nuclear ribonucleoprotein C (C1/C2)	3183	ENSG00000092199
468	DLG4	NA	DLG4	discs, large homolog 4 (Drosophila)	1742	ENSG00000132535
469	RAD17	NA	RAD17	RAD17 homolog (S. pombe)	5884	ENSG00000152942
470	TRIM28	NA	TRIM28	tripartite motif containing 28	10155	ENSG00000130726
471	UBQLN1	NA	UBQLN1	ubiquilin 1	29979	ENSG00000135018
472	SOCS7	NA	SOCS7	suppressor of cytokine signaling 7	30837	ENSG00000174111
473	LAMTOR1	NA	LAMTOR1	late endosomal/lysosomal adaptor, MAPK and MTOR activator 1	55004	ENSG00000149357
474	PHF20	NA	PHF20	PHD finger protein 20	51230	ENSG00000025293
475	SOX12	NA	SOX12	SRY (sex determining region Y)-box 12	6666	ENSG00000177732
476	ZNF711	NA	ZNF711	zinc finger protein 711	7552	ENSG00000147180
477	EIF3K	NA	EIF3K	eukaryotic translation initiation factor 3, subunit K	27335	ENSG00000178982
478	MRPL55	NA	MRPL55	mitochondrial ribosomal protein L55	128308	ENSG00000162910
479	SMARCC1	NA	SMARCC1	SWI/SNF related, matrix associated, actin dependent regulator of chromatin, subfamily c, member 1	6599	ENSG00000173473
480	PRKCB	NA	PRKCB	protein kinase C, beta	5579	ENSG00000166501
481	U2AF1	NA	U2AF1	U2 small nuclear RNA auxiliary factor 1	7307	ENSG00000160201
482	TRIOBP	NA	TRIOBP	TRIO and F-actin binding protein	11078	ENSG00000100106
483	TRMT2A	NA	TRMT2A	tRNA methyltransferase 2 homolog A (S. cerevisiae)	27037	ENSG00000099899
484	GRB10	NA	GRB10	growth factor receptor-bound protein 10	2887	ENSG00000106070
485	B4GALT3	NA	B4GALT3	UDP-Gal:betaGlcNAc beta 1,4- galactosyltransferase, polypeptide 3	8703	ENSG00000158850
486	PDCD11	NA	PDCD11	programmed cell death 11	22984	ENSG00000148843
487	ATMIN	NA	ATMIN	ATM interactor	23300	ENSG00000166454
488	MED21	NA	MED21	mediator complex subunit 21	9412	ENSG00000152944
489	EVX1	NA	EVX1	even-skipped homeobox 1	2128	ENSG00000106038
490	ST6GALNAC6	NA	ST6GALNAC6	ST6 (alpha-N-acetyl-neuraminyl-2,3-beta-galactosyl-1,3)-N-acetylgalactosaminide alpha-2,6-sialyltransferase 6	30815	ENSG00000160408
491	NFX1	NA	NFX1	nuclear transcription factor, X-box binding 1	4799	ENSG00000086102
492	CHST14	NA	CHST14	carbohydrate (N-acetylgalactosamine 4-0) sulfotransferase 14	113189	ENSG00000169105
493	LSM4	NA	LSM4	LSM4 homolog, U6 small nuclear RNA associated (S. cerevisiae)	25804	ENSG00000130520
494	FBXO6	NA	FBXO6	F-box protein 6	26270	ENSG00000116663
495	POFUT1	NA	POFUT1	protein O-fucosyltransferase 1	23509	ENSG00000101346
496	GIGYF2	NA	GIGYF2	GRB10 interacting GYF protein 2	26058	ENSG00000204120
497	ZNF205	NA	ZNF205	zinc finger protein 205	7755	ENSG00000122386
498	DNAJC14	NA	DNAJC14	DnaJ (Hsp40) homolog, subfamily C, member 14	85406	ENSG00000135392
499	GLI3	NA	GLI3	GLI family zinc finger 3	2737	ENSG00000106571
500	DNAJC8	NA	DNAJC8	DnaJ (Hsp40) homolog, subfamily C, member 8	22826	ENSG00000126698
501	CCND3	NA	CCND3	cyclin D3	896	ENSG00000112576
502	PTPN11	NA	PTPN11	protein tyrosine phosphatase, non-receptor type 11	5781	ENSG00000179295
503	ERCC2	NA	ERCC2	excision repair cross-complementing rodent repair deficiency, complementation group 2	2068	ENSG00000104884
504	CELF1	NA	CELF1	CUGBP, Elav-like family member 1	10658	ENSG00000149187
505	CNOT6L	NA	CNOT6L	CCR4-NOT transcription complex, subunit 6-like	246175	ENSG00000138767
506	HTRA3	NA	HTRA3	HtrA serine peptidase 3	94031	ENSG00000170801
507	MAZ	NA	MAZ	MYC-associated zinc finger protein (purine-binding transcription factor)	4150	ENSG00000103495
508	UBE2M	NA	UBE2M	ubiquitin-conjugating enzyme E2M	9040	ENSG00000130725
509	ATRAID	NA	ATRAID	all-trans retinoic acid-induced differentiation factor	51374	ENSG00000138085
510	NDST2	NA	NDST2	N-deacetylase/N-sulfotransferase (heparan glucosaminyl) 2	8509	ENSG00000166507
511	TEF	NA	TEF	thyrotrophic embryonic factor	7008	ENSG00000167074
512	CAPRIN1	NA	CAPRIN1	cell cycle associated protein 1	4076	ENSG00000135387
513	FURIN	NA	FURIN	furin (paired basic amino acid cleaving enzyme)	5045	ENSG00000140564
514	ILF3	NA	ILF3	interleukin enhancer binding factor 3, 90kDa	3609	ENSG00000129351
515	RPL8	NA	RPL8	ribosomal protein L8	6132	ENSG00000161016
516	WTAP	NA	WTAP	Wilms tumor 1 associated protein	9589	ENSG00000146457
517	HIC1	NA	HIC1	hypermethylated in cancer 1	3090	ENSG00000177374
518	ARSK	NA	ARSK	arylsulfatase family, member K	153642	ENSG00000164291
519	SH3GLB1	NA	SH3GLB1	SH3-domain GRB2-like endophilin B1	51100	ENSG00000097033
520	TERT	NA	TERT	telomerase reverse transcriptase	7015	ENSG00000164362
521	TFDP1	NA	TFDP1	transcription factor Dp-1	7027	ENSG00000198176
522	NFYC	NA	NFYC	nuclear transcription factor Y, gamma	4802	ENSG00000066136
523	CSTF2	NA	CSTF2	cleavage stimulation factor, 3' pre-RNA, subunit 2, 64kDa	1478	ENSG00000101811
524	PRKD2	NA	PRKD2	protein kinase D2	25865	ENSG00000105287
525	RPL24	NA	RPL24	ribosomal protein L24	6152	ENSG00000114391
526	PPIH	NA	PPIH	peptidylprolyl isomerase H (cyclophilin H)	10465	ENSG00000171960
527	PIM2	NA	PIM2	pim-2 oncogene	11040	ENSG00000102096
528	OBFC1	NA	OBFC1	oligonucleotide/oligosaccharide-binding fold containing 1	79991	ENSG00000107960
529	LRRC41	NA	LRRC41	leucine rich repeat containing 41	10489	ENSG00000132128
530	L2HGDH	NA	L2HGDH	L-2-hydroxyglutarate dehydrogenase	79944	ENSG00000087299
531	CCNC	NA	CCNC	cyclin C	892	ENSG00000112237
532	FBXW11	NA	FBXW11	F-box and WD repeat domain containing 11	23291	ENSG00000072803
533	ZNF76	NA	ZNF76	zinc finger protein 76	7629	ENSG00000065029
534	ST13	NA	ST13	suppression of tumorigenicity 13 (colon carcinoma) (Hsp70 interacting protein)	6767	ENSG00000100380
535	DCAF15	NA	DCAF15	DDB1 and CUL4 associated factor 15	90379	ENSG00000132017
536	ATRX	NA	ATRX	alpha thalassemia/mental retardation syndrome X-linked	546	ENSG00000085224
537	CAMKK1	NA	CAMKK1	calcium/calmodulin-dependent protein kinase kinase 1, alpha	84254	ENSG00000004660
538	VARS2	NA	VARS2	valyl-tRNA synthetase 2, mitochondrial (putative)	57176	ENSG00000137411
539	SIRT2	NA	SIRT2	sirtuin 2	22933	ENSG00000068903
540	FKBP2	NA	FKBP2	FK506 binding protein 2, 13kDa	2286	ENSG00000173486
541	SNRPD3	NA	SNRPD3	small nuclear ribonucleoprotein D3 polypeptide 18kDa	6634	ENSG00000100028
542	MAPK14	NA	MAPK14	mitogen-activated protein kinase 14	1432	ENSG00000112062
543	ERP29	NA	ERP29	endoplasmic reticulum protein 29	10961	ENSG00000089248
544	ZNF696	NA	ZNF696	zinc finger protein 696	79943	ENSG00000185730
545	BLOC1S1	NA	BLOC1S1	biogenesis of lysosomal organelles complex-1, subunit 1	2647	ENSG00000258311ENSG00000135441
546	CCT4	NA	CCT4	chaperonin containing TCP1, subunit 4 (delta)	10575	ENSG00000115484
547	PSMB8	NA	PSMB8	proteasome (prosome, macropain) subunit, beta type, 8 (large multifunctional peptidase 7)	5696	ENSG00000204264
548	EIF4A3	NA	EIF4A3	eukaryotic translation initiation factor 4A3	9775	ENSG00000141543
549	DLG1	NA	DLG1	discs, large homolog 1 (Drosophila)	1739	ENSG00000075711
550	ATXN1L	NA	ATXN1L	ataxin 1-like	342371	ENSG00000224470
551	USP54	NA	USP54	ubiquitin specific peptidase 54	159195	ENSG00000166348
552	GPAA1	NA	GPAA1	glycosylphosphatidylinositol anchor attachment protein 1 homolog (yeast)	8733	ENSG00000197858
553	MAP3K10	NA	MAP3K10	mitogen-activated protein kinase kinase kinase 10	4294	ENSG00000130758
554	TIMM50	NA	TIMM50	translocase of inner mitochondrial membrane 50 homolog (S. cerevisiae)	92609	ENSG00000105197
555	SRPK2	NA	SRPK2	SRSF protein kinase 2	6733	ENSG00000135250
556	COPS8	NA	COPS8	COP9 constitutive photomorphogenic homolog subunit 8 (Arabidopsis)	10920	ENSG00000198612
557	TNK2	NA	TNK2	tyrosine kinase, non-receptor, 2	10188	ENSG00000061938
558	TRIM8	NA	TRIM8	tripartite motif containing 8	81603	ENSG00000171206
559	RPS27L	NA	RPS27L	ribosomal protein S27-like	51065	ENSG00000185088
560	RPS25	NA	RPS25	ribosomal protein S25	6230	ENSG00000118181
561	ITCH	NA	ITCH	itchy E3 ubiquitin protein ligase	83737	ENSG00000078747
562	LSM7	NA	LSM7	LSM7 homolog, U6 small nuclear RNA associated (S. cerevisiae)	51690	ENSG00000130332
563	YAP1	NA	YAP1	Yes-associated protein 1	10413	ENSG00000137693
564	SOX4	NA	SOX4	SRY (sex determining region Y)-box 4	6659	ENSG00000124766
565	CHAF1A	NA	CHAF1A	chromatin assembly factor 1, subunit A (p150)	10036	ENSG00000167670
566	UBTF	NA	UBTF	upstream binding transcription factor, RNA polymerase I	7343	ENSG00000108312
567	MDK	NA	MDK	midkine (neurite growth-promoting factor 2)	4192	ENSG00000110492
568	USP27X	NA	USP27X	ubiquitin specific peptidase 27, X-linked	389856	NULL
569	SUFU	NA	SUFU	suppressor of fused homolog (Drosophila)	51684	ENSG00000107882
570	CAPRIN2	NA	CAPRIN2	caprin family member 2	65981	ENSG00000110888
571	DDX46	NA	DDX46	DEAD (Asp-Glu-Ala-Asp) box polypeptide 46	9879	ENSG00000145833
572	DNAJC1	NA	DNAJC1	DnaJ (Hsp40) homolog, subfamily C, member 1	64215	ENSG00000136770
573	PPM1G	NA	PPM1G	protein phosphatase, Mg2+/Mn2+ dependent, 1G	5496	ENSG00000115241
574	PSMB2	NA	PSMB2	proteasome (prosome, macropain) subunit, beta type, 2	5690	ENSG00000126067
575	KIAA1429	NA	KIAA1429	KIAA1429	25962	ENSG00000164944
576	PSMC1	NA	PSMC1	proteasome (prosome, macropain) 26S subunit, ATPase, 1	5700	ENSG00000100764
577	ACTL6A	NA	ACTL6A	actin-like 6A	86	ENSG00000136518
578	UBE2D3	NA	UBE2D3	ubiquitin-conjugating enzyme E2D 3	7323	ENSG00000109332
579	RPS15	NA	RPS15	ribosomal protein S15	6209	ENSG00000115268
580	NSMCE4A	NA	NSMCE4A	non-SMC element 4 homolog A (S. cerevisiae)	54780	ENSG00000107672
581	TAF1	NA	TAF1	TAF1 RNA polymerase II, TATA box binding protein (TBP)-associated factor, 250kDa	6872	ENSG00000147133
582	COG7	NA	COG7	component of oligomeric golgi complex 7	91949	ENSG00000168434
583	DPF2	NA	DPF2	D4, zinc and double PHD fingers family 2	5977	ENSG00000133884
584	NACA	NA	NACA	nascent polypeptide-associated complex alpha subunit	4666	ENSG00000196531
585	ASL	NA	ASL	argininosuccinate lyase	435	ENSG00000126522
586	SMG7	NA	SMG7	smg-7 homolog, nonsense mediated mRNA decay factor (C. elegans)	9887	ENSG00000116698
587	CTDNEP1	NA	CTDNEP1	CTD nuclear envelope phosphatase 1	23399	ENSG00000175826
588	PRPF18	NA	PRPF18	PRP18 pre-mRNA processing factor 18 homolog (S. cerevisiae)	8559	ENSG00000165630
589	USB1	NA	USB1	U6 snRNA biogenesis 1	79650	ENSG00000103005
590	BRMS1L	NA	BRMS1L	breast cancer metastasis-suppressor 1-like	84312	ENSG00000100916
591	ZNF449	NA	ZNF449	zinc finger protein 449	203523	ENSG00000173275
592	EEF2	NA	EEF2	eukaryotic translation elongation factor 2	1938	ENSG00000167658
593	BUD31	NA	BUD31	BUD31 homolog (S. cerevisiae)	8896	ENSG00000106245
594	MKNK2	NA	MKNK2	MAP kinase interacting serine/threonine kinase 2	2872	ENSG00000099875
595	PRPF6	NA	PRPF6	PRP6 pre-mRNA processing factor 6 homolog (S. cerevisiae)	24148	ENSG00000101161
596	CCDC88A	NA	CCDC88A	coiled-coil domain containing 88A	55704	ENSG00000115355
597	MALSU1	NA	MALSU1	mitochondrial assembly of ribosomal large subunit 1	115416	ENSG00000156928
598	RHOQ	NA	RHOQ	ras homolog family member Q	23433	ENSG00000119729
599	ELK3	NA	ELK3	ELK3, ETS-domain protein (SRF accessory protein 2)	2004	ENSG00000111145
600	POLR2I	NA	POLR2I	polymerase (RNA) II (DNA directed) polypeptide I, 14.5kDa	5438	ENSG00000105258
601	MLLT1	NA	MLLT1	myeloid/lymphoid or mixed-lineage leukemia (trithorax homolog, Drosophila); translocated to, 1	4298	ENSG00000130382
602	CREBRF	NA	CREBRF	CREB3 regulatory factor	153222	ENSG00000164463
603	FBXO8	NA	FBXO8	F-box protein 8	26269	ENSG00000164117
604	PDE5A	NA	PDE5A	phosphodiesterase 5A, cGMP-specific	8654	ENSG00000138735
605	ING3	NA	ING3	inhibitor of growth family, member 3	54556	ENSG00000071243
606	SP2	NA	SP2	Sp2 transcription factor	6668	ENSG00000167182
607	SOX13	NA	SOX13	SRY (sex determining region Y)-box 13	9580	ENSG00000143842
608	PDS5A	NA	PDS5A	PDS5, regulator of cohesion maintenance, homolog A (S. cerevisiae)	23244	ENSG00000121892
609	ESRRB	NA	ESRRB	estrogen-related receptor beta	2103	ENSG00000119715
610	TSC1	NA	TSC1	tuberous sclerosis 1	7248	ENSG00000165699
611	PPAP2B	NA	PPAP2B	phosphatidic acid phosphatase type 2B	8613	ENSG00000162407
612	RARG	NA	RARG	retinoic acid receptor, gamma	5916	ENSG00000172819
613	NR2C2AP	NA	NR2C2AP	nuclear receptor 2C2-associated protein	126382	ENSG00000184162
614	MBD1	NA	MBD1	methyl-CpG binding domain protein 1	4152	ENSG00000141644
615	WBP11	NA	WBP11	WW domain binding protein 11	51729	ENSG00000084463
616	PSME2	NA	PSME2	proteasome (prosome, macropain) activator subunit 2 (PA28 beta)	5721	ENSG00000100911
617	PDIA5	NA	PDIA5	protein disulfide isomerase family A, member 5	10954	ENSG00000065485
618	PBX1	NA	PBX1	pre-B-cell leukemia homeobox 1	5087	ENSG00000185630
619	BCL6B	NA	BCL6B	B-cell CLL/lymphoma 6, member B	255877	ENSG00000161940
620	SS18	NA	SS18	synovial sarcoma translocation, chromosome 18	6760	ENSG00000141380
621	CCDC23	NA	CCDC23	coiled-coil domain containing 23	374969	ENSG00000177868
622	SUV420H1	NA	SUV420H1	suppressor of variegation 4-20 homolog 1 (Drosophila)	51111	ENSG00000110066
623	BRE	NA	BRE	brain and reproductive organ-expressed (TNFRSF1A modulator)	9577	ENSG00000158019
624	NGDN	NA	NGDN	neuroguidin, EIF4E binding protein	25983	ENSG00000129460
625	BIRC7	NA	BIRC7	baculoviral IAP repeat containing 7	79444	ENSG00000101197
626	ZNF24	NA	ZNF24	zinc finger protein 24	7572	ENSG00000172466
627	NACC1	NA	NACC1	nucleus accumbens associated 1, BEN and BTB (POZ) domain containing	112939	ENSG00000160877
628	GTF2H4	NA	GTF2H4	general transcription factor IIH, polypeptide 4, 52kDa	2968	ENSG00000213780
629	PPP2R1A	NA	PPP2R1A	protein phosphatase 2, regulatory subunit A, alpha	5518	ENSG00000105568
630	ZNF142	NA	ZNF142	zinc finger protein 142	7701	ENSG00000115568
631	ECE1	NA	ECE1	endothelin converting enzyme 1	1889	ENSG00000117298
632	CHTOP	NA	CHTOP	chromatin target of PRMT1	26097	ENSG00000160679
633	ZNF865	NA	ZNF865	zinc finger protein 865	100507290	ENSG00000261221
634	HTRA2	NA	HTRA2	HtrA serine peptidase 2	27429	ENSG00000115317
635	GTPBP1	NA	GTPBP1	GTP binding protein 1	9567	ENSG00000100226
636	NARS2	NA	NARS2	asparaginyl-tRNA synthetase 2, mitochondrial (putative)	79731	ENSG00000137513
637	RARA	NA	RARA	retinoic acid receptor, alpha	5914	ENSG00000131759
638	TFCP2	NA	TFCP2	transcription factor CP2	7024	ENSG00000135457
639	PARP2	NA	PARP2	poly (ADP-ribose) polymerase 2	10038	ENSG00000129484
640	PTPN6	NA	PTPN6	protein tyrosine phosphatase, non-receptor type 6	5777	ENSG00000111679
641	EDC4	NA	EDC4	enhancer of mRNA decapping 4	23644	ENSG00000038358
642	NAA38	NA	NAA38	N(alpha)-acetyltransferase 38, NatC auxiliary subunit	51691	ENSG00000128534
643	B3GNT4	NA	B3GNT4	UDP-GlcNAc:betaGal beta-1,3-N-acetylglucosaminyltransferase 4	79369	ENSG00000176383
644	ZNRF1	NA	ZNRF1	zinc and ring finger 1, E3 ubiquitin protein ligase	84937	ENSG00000186187
645	RPS9	NA	RPS9	ribosomal protein S9	6203	ENSG00000170889
646	ARHGAP35	NA	ARHGAP35	Rho GTPase activating protein 35	2909	ENSG00000160007
647	BACH2	NA	BACH2	BTB and CNC homology 1, basic leucine zipper transcription factor 2	60468	ENSG00000112182
648	IKZF4	NA	IKZF4	IKAROS family zinc finger 4 (Eos)	64375	ENSG00000123411
649	TAB2	NA	TAB2	TGF-beta activated kinase 1/MAP3K7 binding protein 2	23118	ENSG00000055208
650	HNRNPR	NA	HNRNPR	heterogeneous nuclear ribonucleoprotein R	10236	ENSG00000125944
651	GADD45B	NA	GADD45B	growth arrest and DNA-damage-inducible, beta	4616	ENSG00000099860
652	C1orf86	NA	C1orf86	chromosome 1 open reading frame 86	199990	ENSG00000162585
653	DUSP19	NA	DUSP19	dual specificity phosphatase 19	142679	ENSG00000162999
654	SRF	NA	SRF	serum response factor (c-fos serum response element-binding transcription factor)	6722	ENSG00000112658
655	UBE2E3	NA	UBE2E3	ubiquitin-conjugating enzyme E2E 3	10477	ENSG00000170035
656	RCL1	NA	RCL1	RNA terminal phosphate cyclase-like 1	10171	ENSG00000120158
657	ABCA1	NA	ABCA1	ATP-binding cassette, sub-family A (ABC1), member 1	19	ENSG00000165029
658	CBX4	NA	CBX4	chromobox homolog 4	8535	ENSG00000141582
659	MRPL42	NA	MRPL42	mitochondrial ribosomal protein L42	28977	ENSG00000198015
660	SUPT6H	NA	SUPT6H	suppressor of Ty 6 homolog (S. cerevisiae)	6830	ENSG00000109111
661	H2AFJ	NA	H2AFJ	H2A histone family, member J	55766	ENSG00000246705
662	TAX1BP1	NA	TAX1BP1	Tax1 (human T-cell leukemia virus type I) binding protein 1	8887	ENSG00000106052
663	ENDOG	NA	ENDOG	endonuclease G	2021	ENSG00000167136
664	MIER3	NA	MIER3	mesoderm induction early response 1, family member 3	166968	ENSG00000155545
665	IGF2BP2	NA	IGF2BP2	insulin-like growth factor 2 mRNA binding protein 2	10644	ENSG00000073792
666	INTS8	NA	INTS8	integrator complex subunit 8	55656	ENSG00000164941
667	TRIB2	NA	TRIB2	tribbles homolog 2 (Drosophila)	28951	ENSG00000071575
668	ST6GALNAC4	NA	ST6GALNAC4	ST6 (alpha-N-acetyl-neuraminyl-2,3-beta-galactosyl-1,3)-N-acetylgalactosaminide alpha-2,6-sialyltransferase 4	27090	ENSG00000136840
669	GFM2	NA	GFM2	G elongation factor, mitochondrial 2	84340	ENSG00000164347
670	FBXO5	NA	FBXO5	F-box protein 5	26271	ENSG00000112029
671	HDAC9	NA	HDAC9	histone deacetylase 9	9734	ENSG00000048052
672	CTNNBL1	NA	CTNNBL1	catenin, beta like 1	56259	ENSG00000132792
673	ADRBK1	NA	ADRBK1	adrenergic, beta, receptor kinase 1	156	ENSG00000173020
674	BCL9L	NA	BCL9L	B-cell CLL/lymphoma 9-like	283149	ENSG00000186174
675	WT1	NA	WT1	Wilms tumor 1	7490	ENSG00000184937
676	PSMD11	NA	PSMD11	proteasome (prosome, macropain) 26S subunit, non-ATPase, 11	5717	ENSG00000108671
677	POLR3C	NA	POLR3C	polymerase (RNA) III (DNA directed) polypeptide C (62kD)	10623	ENSG00000186141
678	STAT3	NA	STAT3	signal transducer and activator of transcription 3 (acute-phase response factor)	6774	ENSG00000168610
679	SP1	NA	SP1	Sp1 transcription factor	6667	ENSG00000185591
680	KDM6B	NA	KDM6B	lysine (K)-specific demethylase 6B	23135	ENSG00000132510
681	HMGN1	NA	HMGN1	high mobility group nucleosome binding domain 1	3150	ENSG00000205581
682	USP2	NA	USP2	ubiquitin specific peptidase 2	9099	ENSG00000036672
683	CDK8	NA	CDK8	cyclin-dependent kinase 8	1024	ENSG00000132964
684	NPAS3	NA	NPAS3	neuronal PAS domain protein 3	64067	ENSG00000151322
685	RNF7	NA	RNF7	ring finger protein 7	9616	ENSG00000114125
686	EIF5B	NA	EIF5B	eukaryotic translation initiation factor 5B	9669	ENSG00000158417
687	MAPK3	NA	MAPK3	mitogen-activated protein kinase 3	5595	ENSG00000102882
688	TFEB	NA	TFEB	transcription factor EB	7942	ENSG00000112561
689	RQCD1	NA	RQCD1	RCD1 required for cell differentiation1 homolog (S. pombe)	9125	ENSG00000144580
690	ALG5	NA	ALG5	asparagine-linked glycosylation 5, dolichyl-phosphate beta-glucosyltransferase homolog (S. cerevisiae)	29880	ENSG00000120697
691	UBE2D2	NA	UBE2D2	ubiquitin-conjugating enzyme E2D 2	7322	ENSG00000131508
692	RPS12	NA	RPS12	ribosomal protein S12	6206	ENSG00000112306
693	PLOD3	NA	PLOD3	procollagen-lysine, 2-oxoglutarate 5-dioxygenase 3	8985	ENSG00000106397
694	SNRPD2	NA	SNRPD2	small nuclear ribonucleoprotein D2 polypeptide 16.5kDa	6633	ENSG00000125743
695	CXCR1	NA	CXCR1	chemokine (C-X-C motif) receptor 1	3577	ENSG00000163464
Database:biological process Name:cellular protein metabolic process ID:GO:0044267
C=3263; O=400; E=260.50; R=1.54; rawP=1.17e-22; adjP=7.61e-20
Index	UserID	Value	Gene Symbol	Gene Name	EntrezGene	Ensembl
1	TEK	NA	TEK	TEK tyrosine kinase, endothelial	7010	ENSG00000120156
2	ADCY4	NA	ADCY4	adenylate cyclase 4	196883	ENSG00000129467
3	TSC2	NA	TSC2	tuberous sclerosis 2	7249	ENSG00000103197
4	MRPS15	NA	MRPS15	mitochondrial ribosomal protein S15	64960	ENSG00000116898
5	KDM4A	NA	KDM4A	lysine (K)-specific demethylase 4A	9682	ENSG00000066135
6	ADAM10	NA	ADAM10	ADAM metallopeptidase domain 10	102	ENSG00000137845
7	DNAJC3	NA	DNAJC3	DnaJ (Hsp40) homolog, subfamily C, member 3	5611	ENSG00000102580
8	AARS2	NA	AARS2	alanyl-tRNA synthetase 2, mitochondrial (putative)	57505	ENSG00000124608
9	UBR5	NA	UBR5	ubiquitin protein ligase E3 component n-recognin 5	51366	ENSG00000104517
10	CDK5	NA	CDK5	cyclin-dependent kinase 5	1020	ENSG00000164885
11	CREBBP	NA	CREBBP	CREB binding protein	1387	ENSG00000005339
12	RPS16	NA	RPS16	ribosomal protein S16	6217	ENSG00000105193
13	MUC4	NA	MUC4	mucin 4, cell surface associated	4585	ENSG00000145113
14	IGF1	NA	IGF1	insulin-like growth factor 1 (somatomedin C)	3479	ENSG00000017427
15	RNF111	NA	RNF111	ring finger protein 111	54778	ENSG00000157450
16	FBXW2	NA	FBXW2	F-box and WD repeat domain containing 2	26190	ENSG00000119402
17	RPS21	NA	RPS21	ribosomal protein S21	6227	ENSG00000171858
18	CCT7	NA	CCT7	chaperonin containing TCP1, subunit 7 (eta)	10574	ENSG00000135624
19	PPP1CA	NA	PPP1CA	protein phosphatase 1, catalytic subunit, alpha isozyme	5499	ENSG00000172531
20	FKBP4	NA	FKBP4	FK506 binding protein 4, 59kDa	2288	ENSG00000004478
21	PCBP2	NA	PCBP2	poly(rC) binding protein 2	5094	ENSG00000197111
22	CSGALNACT2	NA	CSGALNACT2	chondroitin sulfate N-acetylgalactosaminyltransferase 2	55454	ENSG00000169826
23	MLST8	NA	MLST8	MTOR associated protein, LST8 homolog (S. cerevisiae)	64223	ENSG00000167965
24	METAP2	NA	METAP2	methionyl aminopeptidase 2	10988	ENSG00000111142
25	PLK3	NA	PLK3	polo-like kinase 3	1263	ENSG00000173846
26	TOR1A	NA	TOR1A	torsin family 1, member A (torsin A)	1861	ENSG00000136827
27	CSNK1E	NA	CSNK1E	casein kinase 1, epsilon	1454	ENSG00000213923
28	CLCF1	NA	CLCF1	cardiotrophin-like cytokine factor 1	23529	ENSG00000175505
29	UXT	NA	UXT	ubiquitously-expressed, prefoldin-like chaperone	8409	ENSG00000126756
30	PROX1	NA	PROX1	prospero homeobox 1	5629	ENSG00000117707
31	SPOP	NA	SPOP	speckle-type POZ protein	8405	ENSG00000121067
32	DDX3X	NA	DDX3X	DEAD (Asp-Glu-Ala-Asp) box polypeptide 3, X-linked	1654	ENSG00000215301
33	MAP3K4	NA	MAP3K4	mitogen-activated protein kinase kinase kinase 4	4216	ENSG00000085511
34	VPS28	NA	VPS28	vacuolar protein sorting 28 homolog (S. cerevisiae)	51160	ENSG00000160948
35	SMAD2	NA	SMAD2	SMAD family member 2	4087	ENSG00000175387
36	NUPR1	NA	NUPR1	nuclear protein, transcriptional regulator, 1	26471	ENSG00000176046
37	DR1	NA	DR1	down-regulator of transcription 1, TBP-binding (negative cofactor 2)	1810	ENSG00000117505
38	RPS27A	NA	RPS27A	ribosomal protein S27a	6233	ENSG00000143947
39	PSMD8	NA	PSMD8	proteasome (prosome, macropain) 26S subunit, non-ATPase, 8	5714	ENSG00000099341
40	RPS14	NA	RPS14	ribosomal protein S14	6208	ENSG00000164587
41	APOM	NA	APOM	apolipoprotein M	55937	ENSG00000204444
42	PPP2R4	NA	PPP2R4	protein phosphatase 2A activator, regulatory subunit 4	5524	ENSG00000119383
43	MRPL27	NA	MRPL27	mitochondrial ribosomal protein L27	51264	ENSG00000108826
44	MAP3K11	NA	MAP3K11	mitogen-activated protein kinase kinase kinase 11	4296	ENSG00000173327
45	EIF4EBP2	NA	EIF4EBP2	eukaryotic translation initiation factor 4E binding protein 2	1979	ENSG00000148730
46	ST3GAL2	NA	ST3GAL2	ST3 beta-galactoside alpha-2,3-sialyltransferase 2	6483	ENSG00000157350
47	NRP1	NA	NRP1	neuropilin 1	8829	ENSG00000099250
48	SMAD1	NA	SMAD1	SMAD family member 1	4086	ENSG00000170365
49	RPS3	NA	RPS3	ribosomal protein S3	6188	ENSG00000149273
50	BLMH	NA	BLMH	bleomycin hydrolase	642	ENSG00000108578
51	CHPF2	NA	CHPF2	chondroitin polymerizing factor 2	54480	ENSG00000033100
52	SMG8	NA	SMG8	smg-8 homolog, nonsense mediated mRNA decay factor (C. elegans)	55181	ENSG00000167447
53	USP47	NA	USP47	ubiquitin specific peptidase 47	55031	ENSG00000170242
54	PPIB	NA	PPIB	peptidylprolyl isomerase B (cyclophilin B)	5479	ENSG00000166794
55	CDKN1C	NA	CDKN1C	cyclin-dependent kinase inhibitor 1C (p57, Kip2)	1028	ENSG00000129757
56	TSPYL2	NA	TSPYL2	TSPY-like 2	64061	ENSG00000184205
57	DHPS	NA	DHPS	deoxyhypusine synthase	1725	ENSG00000095059
58	MUC6	NA	MUC6	mucin 6, oligomeric mucus/gel-forming	4588	ENSG00000184956
59	PRMT1	NA	PRMT1	protein arginine methyltransferase 1	3276	ENSG00000126457
60	MRPL22	NA	MRPL22	mitochondrial ribosomal protein L22	29093	ENSG00000082515
61	DPM3	NA	DPM3	dolichyl-phosphate mannosyltransferase polypeptide 3	54344	ENSG00000179085
62	SSR4	NA	SSR4	signal sequence receptor, delta	6748	ENSG00000180879
63	HSPA14	NA	HSPA14	heat shock 70kDa protein 14	51182	ENSG00000187522
64	MUC20	NA	MUC20	mucin 20, cell surface associated	200958	ENSG00000176945
65	LMNA	NA	LMNA	lamin A/C	4000	ENSG00000160789
66	TFAP4	NA	TFAP4	transcription factor AP-4 (activating enhancer binding protein 4)	7023	ENSG00000090447
67	PIK3R5	NA	PIK3R5	phosphoinositide-3-kinase, regulatory subunit 5	23533	ENSG00000141506
68	NECAB3	NA	NECAB3	N-terminal EF-hand calcium binding protein 3	63941	ENSG00000125967
69	USP38	NA	USP38	ubiquitin specific peptidase 38	84640	ENSG00000170185
70	PRMT5	NA	PRMT5	protein arginine methyltransferase 5	10419	ENSG00000100462
71	SIK1	NA	SIK1	salt-inducible kinase 1	150094	ENSG00000142178
72	UBE2R2	NA	UBE2R2	ubiquitin-conjugating enzyme E2R 2	54926	ENSG00000107341
73	RPS23	NA	RPS23	ribosomal protein S23	6228	ENSG00000186468
74	DNAJC7	NA	DNAJC7	DnaJ (Hsp40) homolog, subfamily C, member 7	7266	ENSG00000168259
75	SIK3	NA	SIK3	SIK family kinase 3	23387	ENSG00000160584
76	TIMM8B	NA	TIMM8B	translocase of inner mitochondrial membrane 8 homolog B (yeast)	26521	ENSG00000150779
77	CDC25A	NA	CDC25A	cell division cycle 25 homolog A (S. pombe)	993	ENSG00000164045
78	DMAP1	NA	DMAP1	DNA methyltransferase 1 associated protein 1	55929	ENSG00000178028
79	EIF4E2	NA	EIF4E2	eukaryotic translation initiation factor 4E family member 2	9470	ENSG00000135930
80	ALG6	NA	ALG6	asparagine-linked glycosylation 6, alpha-1,3-glucosyltransferase homolog (S. cerevisiae)	29929	ENSG00000088035
81	MAPKAPK3	NA	MAPKAPK3	mitogen-activated protein kinase-activated protein kinase 3	7867	ENSG00000114738
82	RPS10	NA	RPS10	ribosomal protein S10	6204	ENSG00000124614
83	PTPN12	NA	PTPN12	protein tyrosine phosphatase, non-receptor type 12	5782	ENSG00000127947
84	RPS24	NA	RPS24	ribosomal protein S24	6229	ENSG00000138326
85	SSR2	NA	SSR2	signal sequence receptor, beta (translocon-associated protein beta)	6746	ENSG00000163479
86	KDM3A	NA	KDM3A	lysine (K)-specific demethylase 3A	55818	ENSG00000115548
87	PLCB1	NA	PLCB1	phospholipase C, beta 1 (phosphoinositide-specific)	23236	ENSG00000182621
88	PSMB10	NA	PSMB10	proteasome (prosome, macropain) subunit, beta type, 10	5699	ENSG00000205220
89	PFDN5	NA	PFDN5	prefoldin subunit 5	5204	ENSG00000123349
90	PRKAG2	NA	PRKAG2	protein kinase, AMP-activated, gamma 2 non-catalytic subunit	51422	ENSG00000106617
91	DYRK1A	NA	DYRK1A	dual-specificity tyrosine-(Y)-phosphorylation regulated kinase 1A	1859	ENSG00000157540
92	POLR2J	NA	POLR2J	polymerase (RNA) II (DNA directed) polypeptide J, 13.3kDa	5439	ENSG00000005075
93	CSK	NA	CSK	c-src tyrosine kinase	1445	ENSG00000103653
94	PIAS2	NA	PIAS2	protein inhibitor of activated STAT, 2	9063	ENSG00000078043
95	RPS19	NA	RPS19	ribosomal protein S19	6223	ENSG00000105372
96	AGBL5	NA	AGBL5	ATP/GTP binding protein-like 5	60509	ENSG00000084693
97	GSPT1	NA	GSPT1	G1 to S phase transition 1	2935	ENSG00000103342
98	CDK2	NA	CDK2	cyclin-dependent kinase 2	1017	ENSG00000123374
99	PHPT1	NA	PHPT1	phosphohistidine phosphatase 1	29085	ENSG00000054148
100	CCDC101	NA	CCDC101	coiled-coil domain containing 101	112869	ENSG00000176476
101	KARS	NA	KARS	lysyl-tRNA synthetase	3735	ENSG00000065427
102	MAP2K5	NA	MAP2K5	mitogen-activated protein kinase kinase 5	5607	ENSG00000137764
103	UBR2	NA	UBR2	ubiquitin protein ligase E3 component n-recognin 2	23304	ENSG00000024048
104	RAF1	NA	RAF1	v-raf-1 murine leukemia viral oncogene homolog 1	5894	ENSG00000132155
105	EIF3D	NA	EIF3D	eukaryotic translation initiation factor 3, subunit D	8664	ENSG00000100353
106	PTTG1	NA	PTTG1	pituitary tumor-transforming 1	9232	ENSG00000164611
107	TRIM27	NA	TRIM27	tripartite motif containing 27	5987	ENSG00000204713
108	PRKACA	NA	PRKACA	protein kinase, cAMP-dependent, catalytic, alpha	5566	ENSG00000072062
109	IL23A	NA	IL23A	interleukin 23, alpha subunit p19	51561	ENSG00000110944
110	APP	NA	APP	amyloid beta (A4) precursor protein	351	ENSG00000142192
111	PAIP2	NA	PAIP2	poly(A) binding protein interacting protein 2	51247	ENSG00000120727
112	E4F1	NA	E4F1	E4F transcription factor 1	1877	ENSG00000167967
113	PRKD3	NA	PRKD3	protein kinase D3	23683	ENSG00000115825
114	RNF220	NA	RNF220	ring finger protein 220	55182	ENSG00000187147
115	KDM2A	NA	KDM2A	lysine (K)-specific demethylase 2A	22992	ENSG00000173120
116	MTMR4	NA	MTMR4	myotubularin related protein 4	9110	ENSG00000108389
117	LAMTOR2	NA	LAMTOR2	late endosomal/lysosomal adaptor, MAPK and MTOR activator 2	28956	ENSG00000116586
118	WAC	NA	WAC	WW domain containing adaptor with coiled-coil	51322	ENSG00000095787
119	DAB2IP	NA	DAB2IP	DAB2 interacting protein	153090	ENSG00000136848
120	ANAPC7	NA	ANAPC7	anaphase promoting complex subunit 7	51434	ENSG00000196510
121	MAVS	NA	MAVS	mitochondrial antiviral signaling protein	57506	ENSG00000088888
122	EPHB4	NA	EPHB4	EPH receptor B4	2050	ENSG00000196411
123	RBPMS	NA	RBPMS	RNA binding protein with multiple splicing	11030	ENSG00000157110
124	NAE1	NA	NAE1	NEDD8 activating enzyme E1 subunit 1	8883	ENSG00000159593
125	ILKAP	NA	ILKAP	integrin-linked kinase-associated serine/threonine phosphatase	80895	ENSG00000132323
126	CCT2	NA	CCT2	chaperonin containing TCP1, subunit 2 (beta)	10576	ENSG00000166226
127	GARS	NA	GARS	glycyl-tRNA synthetase	2617	ENSG00000106105
128	SEC61B	NA	SEC61B	Sec61 beta subunit	10952	ENSG00000106803
129	GSK3A	NA	GSK3A	glycogen synthase kinase 3 alpha	2931	ENSG00000105723
130	ENY2	NA	ENY2	enhancer of yellow 2 homolog (Drosophila)	56943	ENSG00000120533
131	CIRBP	NA	CIRBP	cold inducible RNA binding protein	1153	ENSG00000099622
132	MAGOH	NA	MAGOH	mago-nashi homolog, proliferation-associated (Drosophila)	4116	ENSG00000162385
133	RPS27	NA	RPS27	ribosomal protein S27	6232	ENSG00000177954
134	MRPL14	NA	MRPL14	mitochondrial ribosomal protein L14	64928	ENSG00000180992
135	TRIM28	NA	TRIM28	tripartite motif containing 28	10155	ENSG00000130726
136	FGFR1	NA	FGFR1	fibroblast growth factor receptor 1	2260	ENSG00000077782
137	UBQLN1	NA	UBQLN1	ubiquilin 1	29979	ENSG00000135018
138	SOCS7	NA	SOCS7	suppressor of cytokine signaling 7	30837	ENSG00000174111
139	PHF20	NA	PHF20	PHD finger protein 20	51230	ENSG00000025293
140	EIF3K	NA	EIF3K	eukaryotic translation initiation factor 3, subunit K	27335	ENSG00000178982
141	PPP2CA	NA	PPP2CA	protein phosphatase 2, catalytic subunit, alpha isozyme	5515	ENSG00000113575
142	MRPL55	NA	MRPL55	mitochondrial ribosomal protein L55	128308	ENSG00000162910
143	PRKCB	NA	PRKCB	protein kinase C, beta	5579	ENSG00000166501
144	RPS7	NA	RPS7	ribosomal protein S7	6201	ENSG00000171863
145	HIPK2	NA	HIPK2	homeodomain interacting protein kinase 2	28996	ENSG00000064393
146	PAM16	NA	PAM16	presequence translocase-associated motor 16 homolog (S. cerevisiae)	51025	ENSG00000217930
147	NSMCE2	NA	NSMCE2	non-SMC element 2, MMS21 homolog (S. cerevisiae)	286053	ENSG00000156831
148	WWTR1	NA	WWTR1	WW domain containing transcription regulator 1	25937	ENSG00000018408
149	PAM	NA	PAM	peptidylglycine alpha-amidating monooxygenase	5066	ENSG00000145730
150	TRIOBP	NA	TRIOBP	TRIO and F-actin binding protein	11078	ENSG00000100106
151	RPS6KB1	NA	RPS6KB1	ribosomal protein S6 kinase, 70kDa, polypeptide 1	6198	ENSG00000108443
152	B4GALT3	NA	B4GALT3	UDP-Gal:betaGlcNAc beta 1,4- galactosyltransferase, polypeptide 3	8703	ENSG00000158850
153	LRP8	NA	LRP8	low density lipoprotein receptor-related protein 8, apolipoprotein e receptor	7804	ENSG00000157193
154	ARNT	NA	ARNT	aryl hydrocarbon receptor nuclear translocator	405	ENSG00000143437
155	AURKAIP1	NA	AURKAIP1	aurora kinase A interacting protein 1	54998	ENSG00000175756
156	ST6GALNAC6	NA	ST6GALNAC6	ST6 (alpha-N-acetyl-neuraminyl-2,3-beta-galactosyl-1,3)-N-acetylgalactosaminide alpha-2,6-sialyltransferase 6	30815	ENSG00000160408
157	DCAF7	NA	DCAF7	DDB1 and CUL4 associated factor 7	10238	ENSG00000136485
158	CHST14	NA	CHST14	carbohydrate (N-acetylgalactosamine 4-0) sulfotransferase 14	113189	ENSG00000169105
159	FBXO6	NA	FBXO6	F-box protein 6	26270	ENSG00000116663
160	EPHB1	NA	EPHB1	EPH receptor B1	2047	ENSG00000154928
161	RAMP1	NA	RAMP1	receptor (G protein-coupled) activity modifying protein 1	10267	ENSG00000132329
162	GIGYF2	NA	GIGYF2	GRB10 interacting GYF protein 2	26058	ENSG00000204120
163	POFUT1	NA	POFUT1	protein O-fucosyltransferase 1	23509	ENSG00000101346
164	DNAJC14	NA	DNAJC14	DnaJ (Hsp40) homolog, subfamily C, member 14	85406	ENSG00000135392
165	PSMD2	NA	PSMD2	proteasome (prosome, macropain) 26S subunit, non-ATPase, 2	5708	ENSG00000175166
166	DNAJC8	NA	DNAJC8	DnaJ (Hsp40) homolog, subfamily C, member 8	22826	ENSG00000126698
167	CCND3	NA	CCND3	cyclin D3	896	ENSG00000112576
168	PTPN11	NA	PTPN11	protein tyrosine phosphatase, non-receptor type 11	5781	ENSG00000179295
169	BAX	NA	BAX	BCL2-associated X protein	581	ENSG00000087088
170	GCN1L1	NA	GCN1L1	GCN1 general control of amino-acid synthesis 1-like 1 (yeast)	10985	ENSG00000089154
171	ERCC2	NA	ERCC2	excision repair cross-complementing rodent repair deficiency, complementation group 2	2068	ENSG00000104884
172	UBE2M	NA	UBE2M	ubiquitin-conjugating enzyme E2M	9040	ENSG00000130725
173	ATRAID	NA	ATRAID	all-trans retinoic acid-induced differentiation factor	51374	ENSG00000138085
174	RPL22L1	NA	RPL22L1	ribosomal protein L22-like 1	200916	ENSG00000163584
175	FES	NA	FES	feline sarcoma oncogene	2242	ENSG00000182511
176	NDST2	NA	NDST2	N-deacetylase/N-sulfotransferase (heparan glucosaminyl) 2	8509	ENSG00000166507
177	MAP2K7	NA	MAP2K7	mitogen-activated protein kinase kinase 7	5609	ENSG00000076984
178	RPL36AL	NA	RPL36AL	ribosomal protein L36a-like	6166	ENSG00000165502
179	CAPRIN1	NA	CAPRIN1	cell cycle associated protein 1	4076	ENSG00000135387
180	FURIN	NA	FURIN	furin (paired basic amino acid cleaving enzyme)	5045	ENSG00000140564
181	RPL8	NA	RPL8	ribosomal protein L8	6132	ENSG00000161016
182	UBE2A	NA	UBE2A	ubiquitin-conjugating enzyme E2A	7319	ENSG00000077721
183	MRPS10	NA	MRPS10	mitochondrial ribosomal protein S10	55173	ENSG00000048544
184	NEURL1B	NA	NEURL1B	neuralized homolog 1B (Drosophila)	54492	ENSG00000214357
185	NRD1	NA	NRD1	nardilysin (N-arginine dibasic convertase)	4898	ENSG00000078618
186	ARSK	NA	ARSK	arylsulfatase family, member K	153642	ENSG00000164291
187	SH3GLB1	NA	SH3GLB1	SH3-domain GRB2-like endophilin B1	51100	ENSG00000097033
188	POLE4	NA	POLE4	polymerase (DNA-directed), epsilon 4, accessory subunit	56655	ENSG00000115350
189	NSD1	NA	NSD1	nuclear receptor binding SET domain protein 1	64324	ENSG00000165671
190	SRCAP	NA	SRCAP	Snf2-related CREBBP activator protein	10847	ENSG00000080603
191	ATXN7L3	NA	ATXN7L3	ataxin 7-like 3	56970	ENSG00000087152
192	NFYC	NA	NFYC	nuclear transcription factor Y, gamma	4802	ENSG00000066136
193	PRKD2	NA	PRKD2	protein kinase D2	25865	ENSG00000105287
194	RPL24	NA	RPL24	ribosomal protein L24	6152	ENSG00000114391
195	PPIH	NA	PPIH	peptidylprolyl isomerase H (cyclophilin H)	10465	ENSG00000171960
196	PIM2	NA	PIM2	pim-2 oncogene	11040	ENSG00000102096
197	PSME3	NA	PSME3	proteasome (prosome, macropain) activator subunit 3 (PA28 gamma; Ki)	10197	ENSG00000131467
198	BTRC	NA	BTRC	beta-transducin repeat containing E3 ubiquitin protein ligase	8945	ENSG00000166167
199	LRRC41	NA	LRRC41	leucine rich repeat containing 41	10489	ENSG00000132128
200	CCNC	NA	CCNC	cyclin C	892	ENSG00000112237
201	L2HGDH	NA	L2HGDH	L-2-hydroxyglutarate dehydrogenase	79944	ENSG00000087299
202	FBXW11	NA	FBXW11	F-box and WD repeat domain containing 11	23291	ENSG00000072803
203	CUL7	NA	CUL7	cullin 7	9820	ENSG00000044090
204	ST13	NA	ST13	suppression of tumorigenicity 13 (colon carcinoma) (Hsp70 interacting protein)	6767	ENSG00000100380
205	DCAF15	NA	DCAF15	DDB1 and CUL4 associated factor 15	90379	ENSG00000132017
206	PPM1J	NA	PPM1J	protein phosphatase, Mg2+/Mn2+ dependent, 1J	333926	ENSG00000155367
207	POLR2F	NA	POLR2F	polymerase (RNA) II (DNA directed) polypeptide F	5435	ENSG00000100142
208	CAMKK1	NA	CAMKK1	calcium/calmodulin-dependent protein kinase kinase 1, alpha	84254	ENSG00000004660
209	RBM8A	NA	RBM8A	RNA binding motif protein 8A	9939	ENSG00000131795
210	DNAJB11	NA	DNAJB11	DnaJ (Hsp40) homolog, subfamily B, member 11	51726	ENSG00000090520
211	UGGT2	NA	UGGT2	UDP-glucose glycoprotein glucosyltransferase 2	55757	ENSG00000102595
212	NLK	NA	NLK	nemo-like kinase	51701	ENSG00000087095
213	VARS2	NA	VARS2	valyl-tRNA synthetase 2, mitochondrial (putative)	57176	ENSG00000137411
214	SIRT2	NA	SIRT2	sirtuin 2	22933	ENSG00000068903
215	EXT1	NA	EXT1	exostosin 1	2131	ENSG00000182197
216	FKBP2	NA	FKBP2	FK506 binding protein 2, 13kDa	2286	ENSG00000173486
217	HDAC6	NA	HDAC6	histone deacetylase 6	10013	ENSG00000094631
218	MAPK14	NA	MAPK14	mitogen-activated protein kinase 14	1432	ENSG00000112062
219	ERP29	NA	ERP29	endoplasmic reticulum protein 29	10961	ENSG00000089248
220	BLOC1S1	NA	BLOC1S1	biogenesis of lysosomal organelles complex-1, subunit 1	2647	ENSG00000258311ENSG00000135441
221	CCT4	NA	CCT4	chaperonin containing TCP1, subunit 4 (delta)	10575	ENSG00000115484
222	RNF181	NA	RNF181	ring finger protein 181	51255	ENSG00000168894
223	LPAR1	NA	LPAR1	lysophosphatidic acid receptor 1	1902	ENSG00000198121
224	RBM14	NA	RBM14	RNA binding motif protein 14	10432	ENSG00000239306
225	PSMB8	NA	PSMB8	proteasome (prosome, macropain) subunit, beta type, 8 (large multifunctional peptidase 7)	5696	ENSG00000204264
226	CTNNB1	NA	CTNNB1	catenin (cadherin-associated protein), beta 1, 88kDa	1499	ENSG00000168036
227	EIF4A3	NA	EIF4A3	eukaryotic translation initiation factor 4A3	9775	ENSG00000141543
228	TIMM23	NA	TIMM23	translocase of inner mitochondrial membrane 23 homolog (yeast)	100287932	ENSG00000138297
229	DLG1	NA	DLG1	discs, large homolog 1 (Drosophila)	1739	ENSG00000075711
230	NOC2L	NA	NOC2L	nucleolar complex associated 2 homolog (S. cerevisiae)	26155	ENSG00000188976
231	USP54	NA	USP54	ubiquitin specific peptidase 54	159195	ENSG00000166348
232	GPAA1	NA	GPAA1	glycosylphosphatidylinositol anchor attachment protein 1 homolog (yeast)	8733	ENSG00000197858
233	HERC4	NA	HERC4	HECT and RLD domain containing E3 ubiquitin protein ligase 4	26091	ENSG00000148634
234	MAP3K10	NA	MAP3K10	mitogen-activated protein kinase kinase kinase 10	4294	ENSG00000130758
235	PIN4	NA	PIN4	protein (peptidylprolyl cis/trans isomerase) NIMA-interacting, 4 (parvulin)	5303	ENSG00000102309
236	TIMM50	NA	TIMM50	translocase of inner mitochondrial membrane 50 homolog (S. cerevisiae)	92609	ENSG00000105197
237	SRPK2	NA	SRPK2	SRSF protein kinase 2	6733	ENSG00000135250
238	COPS8	NA	COPS8	COP9 constitutive photomorphogenic homolog subunit 8 (Arabidopsis)	10920	ENSG00000198612
239	MRPL37	NA	MRPL37	mitochondrial ribosomal protein L37	51253	ENSG00000116221
240	TNK2	NA	TNK2	tyrosine kinase, non-receptor, 2	10188	ENSG00000061938
241	TRIM8	NA	TRIM8	tripartite motif containing 8	81603	ENSG00000171206
242	RPS27L	NA	RPS27L	ribosomal protein S27-like	51065	ENSG00000185088
243	RPS25	NA	RPS25	ribosomal protein S25	6230	ENSG00000118181
244	BAZ2A	NA	BAZ2A	bromodomain adjacent to zinc finger domain, 2A	11176	ENSG00000076108
245	RPL31	NA	RPL31	ribosomal protein L31	6160	ENSG00000071082
246	CDK4	NA	CDK4	cyclin-dependent kinase 4	1019	ENSG00000135446
247	ING4	NA	ING4	inhibitor of growth family, member 4	51147	ENSG00000111653
248	ITCH	NA	ITCH	itchy E3 ubiquitin protein ligase	83737	ENSG00000078747
249	TLK1	NA	TLK1	tousled-like kinase 1	9874	ENSG00000198586
250	ERP44	NA	ERP44	endoplasmic reticulum protein 44	23071	ENSG00000023318
251	SOX4	NA	SOX4	SRY (sex determining region Y)-box 4	6659	ENSG00000124766
252	RPL10A	NA	RPL10A	ribosomal protein L10a	4736	ENSG00000198755
253	USP21	NA	USP21	ubiquitin specific peptidase 21	27005	ENSG00000143258
254	USP27X	NA	USP27X	ubiquitin specific peptidase 27, X-linked	389856	NULL
255	HS6ST1	NA	HS6ST1	heparan sulfate 6-O-sulfotransferase 1	9394	ENSG00000136720
256	EIF4G1	NA	EIF4G1	eukaryotic translation initiation factor 4 gamma, 1	1981	ENSG00000114867
257	MSL1	NA	MSL1	male-specific lethal 1 homolog (Drosophila)	339287	ENSG00000188895
258	CAPRIN2	NA	CAPRIN2	caprin family member 2	65981	ENSG00000110888
259	TTLL3	NA	TTLL3	tubulin tyrosine ligase-like family, member 3	26140	ENSG00000214021
260	DNAJC1	NA	DNAJC1	DnaJ (Hsp40) homolog, subfamily C, member 1	64215	ENSG00000136770
261	STK16	NA	STK16	serine/threonine kinase 16	8576	ENSG00000115661
262	PPM1G	NA	PPM1G	protein phosphatase, Mg2+/Mn2+ dependent, 1G	5496	ENSG00000115241
263	PSMB2	NA	PSMB2	proteasome (prosome, macropain) subunit, beta type, 2	5690	ENSG00000126067
264	PSMC1	NA	PSMC1	proteasome (prosome, macropain) 26S subunit, ATPase, 1	5700	ENSG00000100764
265	ACTL6A	NA	ACTL6A	actin-like 6A	86	ENSG00000136518
266	CACUL1	NA	CACUL1	CDK2-associated, cullin domain 1	143384	ENSG00000151893
267	USP15	NA	USP15	ubiquitin specific peptidase 15	9958	ENSG00000135655
268	UBE2D3	NA	UBE2D3	ubiquitin-conjugating enzyme E2D 3	7323	ENSG00000109332
269	RPS15	NA	RPS15	ribosomal protein S15	6209	ENSG00000115268
270	PSMB5	NA	PSMB5	proteasome (prosome, macropain) subunit, beta type, 5	5693	ENSG00000100804
271	STK19	NA	STK19	serine/threonine kinase 19	8859	ENSG00000204344
272	TAF1	NA	TAF1	TAF1 RNA polymerase II, TATA box binding protein (TBP)-associated factor, 250kDa	6872	ENSG00000147133
273	DALRD3	NA	DALRD3	DALR anticodon binding domain containing 3	55152	ENSG00000178149
274	COG7	NA	COG7	component of oligomeric golgi complex 7	91949	ENSG00000168434
275	PHB	NA	PHB	prohibitin	5245	ENSG00000167085
276	NACA	NA	NACA	nascent polypeptide-associated complex alpha subunit	4666	ENSG00000196531
277	ASL	NA	ASL	argininosuccinate lyase	435	ENSG00000126522
278	NPEPPS	NA	NPEPPS	aminopeptidase puromycin sensitive	9520	ENSG00000141279
279	CTDNEP1	NA	CTDNEP1	CTD nuclear envelope phosphatase 1	23399	ENSG00000175826
280	ZFP36L1	NA	ZFP36L1	zinc finger protein 36, C3H type-like 1	677	ENSG00000185650
281	RAB6A	NA	RAB6A	RAB6A, member RAS oncogene family	5870	ENSG00000175582
282	NR1H3	NA	NR1H3	nuclear receptor subfamily 1, group H, member 3	10062	ENSG00000025434
283	CISH	NA	CISH	cytokine inducible SH2-containing protein	1154	ENSG00000114737
284	GALNT1	NA	GALNT1	UDP-N-acetyl-alpha-D-galactosamine:polypeptide N-acetylgalactosaminyltransferase 1 (GalNAc-T1)	2589	ENSG00000141429
285	MAP4K5	NA	MAP4K5	mitogen-activated protein kinase kinase kinase kinase 5	11183	ENSG00000012983
286	EEF2	NA	EEF2	eukaryotic translation elongation factor 2	1938	ENSG00000167658
287	PPIL2	NA	PPIL2	peptidylprolyl isomerase (cyclophilin)-like 2	23759	ENSG00000100023
288	MKNK2	NA	MKNK2	MAP kinase interacting serine/threonine kinase 2	2872	ENSG00000099875
289	TOMM22	NA	TOMM22	translocase of outer mitochondrial membrane 22 homolog (yeast)	56993	ENSG00000100216
290	EDNRB	NA	EDNRB	endothelin receptor type B	1910	ENSG00000136160
291	CCDC88A	NA	CCDC88A	coiled-coil domain containing 88A	55704	ENSG00000115355
292	MALSU1	NA	MALSU1	mitochondrial assembly of ribosomal large subunit 1	115416	ENSG00000156928
293	CHSY3	NA	CHSY3	chondroitin sulfate synthase 3	337876	ENSG00000198108
294	POLR2I	NA	POLR2I	polymerase (RNA) II (DNA directed) polypeptide I, 14.5kDa	5438	ENSG00000105258
295	MGAT4B	NA	MGAT4B	mannosyl (alpha-1,3-)-glycoprotein beta-1,4-N-acetylglucosaminyltransferase, isozyme B	11282	ENSG00000161013
296	MLLT1	NA	MLLT1	myeloid/lymphoid or mixed-lineage leukemia (trithorax homolog, Drosophila); translocated to, 1	4298	ENSG00000130382
297	FBXO8	NA	FBXO8	F-box protein 8	26269	ENSG00000164117
298	PDE5A	NA	PDE5A	phosphodiesterase 5A, cGMP-specific	8654	ENSG00000138735
299	ING3	NA	ING3	inhibitor of growth family, member 3	54556	ENSG00000071243
300	RTF1	NA	RTF1	Rtf1, Paf1/RNA polymerase II complex component, homolog (S. cerevisiae)	23168	ENSG00000137815
301	KRAS	NA	KRAS	v-Ki-ras2 Kirsten rat sarcoma viral oncogene homolog	3845	ENSG00000133703
302	MRPL52	NA	MRPL52	mitochondrial ribosomal protein L52	122704	ENSG00000172590
303	UBE4B	NA	UBE4B	ubiquitination factor E4B	10277	ENSG00000130939
304	CDK5R1	NA	CDK5R1	cyclin-dependent kinase 5, regulatory subunit 1 (p35)	8851	ENSG00000176749
305	TSC1	NA	TSC1	tuberous sclerosis 1	7248	ENSG00000165699
306	GFM1	NA	GFM1	G elongation factor, mitochondrial 1	85476	ENSG00000168827
307	ATXN7	NA	ATXN7	ataxin 7	6314	ENSG00000163635
308	PPAP2B	NA	PPAP2B	phosphatidic acid phosphatase type 2B	8613	ENSG00000162407
309	IL34	NA	IL34	interleukin 34	146433	ENSG00000157368
310	SFN	NA	SFN	stratifin	2810	ENSG00000175793
311	CYLD	NA	CYLD	cylindromatosis (turban tumor syndrome)	1540	ENSG00000083799
312	NF2	NA	NF2	neurofibromin 2 (merlin)	4771	ENSG00000186575
313	PSME2	NA	PSME2	proteasome (prosome, macropain) activator subunit 2 (PA28 beta)	5721	ENSG00000100911
314	ZDHHC5	NA	ZDHHC5	zinc finger, DHHC-type containing 5	25921	ENSG00000156599
315	PDIA5	NA	PDIA5	protein disulfide isomerase family A, member 5	10954	ENSG00000065485
316	PPP2R2A	NA	PPP2R2A	protein phosphatase 2, regulatory subunit B, alpha	5520	ENSG00000221914
317	KDM1A	NA	KDM1A	lysine (K)-specific demethylase 1A	23028	ENSG00000004487
318	RPL11	NA	RPL11	ribosomal protein L11	6135	ENSG00000142676
319	CCDC23	NA	CCDC23	coiled-coil domain containing 23	374969	ENSG00000177868
320	HRSP12	NA	HRSP12	heat-responsive protein 12	10247	ENSG00000132541
321	AKTIP	NA	AKTIP	AKT interacting protein	64400	ENSG00000166971
322	SUV420H1	NA	SUV420H1	suppressor of variegation 4-20 homolog 1 (Drosophila)	51111	ENSG00000110066
323	NGDN	NA	NGDN	neuroguidin, EIF4E binding protein	25983	ENSG00000129460
324	BIRC7	NA	BIRC7	baculoviral IAP repeat containing 7	79444	ENSG00000101197
325	SUV420H2	NA	SUV420H2	suppressor of variegation 4-20 homolog 2 (Drosophila)	84787	ENSG00000133247
326	GTF2H4	NA	GTF2H4	general transcription factor IIH, polypeptide 4, 52kDa	2968	ENSG00000213780
327	PPP2R1A	NA	PPP2R1A	protein phosphatase 2, regulatory subunit A, alpha	5518	ENSG00000105568
328	UBA2	NA	UBA2	ubiquitin-like modifier activating enzyme 2	10054	ENSG00000126261
329	PPME1	NA	PPME1	protein phosphatase methylesterase 1	51400	ENSG00000214517
330	RPS6KA4	NA	RPS6KA4	ribosomal protein S6 kinase, 90kDa, polypeptide 4	8986	ENSG00000162302
331	FARSB	NA	FARSB	phenylalanyl-tRNA synthetase, beta subunit	10056	ENSG00000116120
332	HTRA2	NA	HTRA2	HtrA serine peptidase 2	27429	ENSG00000115317
333	DVL2	NA	DVL2	dishevelled, dsh homolog 2 (Drosophila)	1856	ENSG00000004975
334	KAT8	NA	KAT8	K(lysine) acetyltransferase 8	84148	ENSG00000103510
335	NARS2	NA	NARS2	asparaginyl-tRNA synthetase 2, mitochondrial (putative)	79731	ENSG00000137513
336	RPL29	NA	RPL29	ribosomal protein L29	6159	ENSG00000162244
337	RARA	NA	RARA	retinoic acid receptor, alpha	5914	ENSG00000131759
338	RPL35	NA	RPL35	ribosomal protein L35	11224	ENSG00000136942
339	ERLEC1	NA	ERLEC1	endoplasmic reticulum lectin 1	27248	ENSG00000068912
340	TCEB2	NA	TCEB2	transcription elongation factor B (SIII), polypeptide 2 (18kDa, elongin B)	6923	ENSG00000103363
341	SLC11A1	NA	SLC11A1	solute carrier family 11 (proton-coupled divalent metal ion transporters), member 1	6556	ENSG00000018280
342	POLR2G	NA	POLR2G	polymerase (RNA) II (DNA directed) polypeptide G	5436	ENSG00000168002
343	PARP2	NA	PARP2	poly (ADP-ribose) polymerase 2	10038	ENSG00000129484
344	PTPN6	NA	PTPN6	protein tyrosine phosphatase, non-receptor type 6	5777	ENSG00000111679
345	DVL3	NA	DVL3	dishevelled, dsh homolog 3 (Drosophila)	1857	ENSG00000161202
346	B3GNT4	NA	B3GNT4	UDP-GlcNAc:betaGal beta-1,3-N-acetylglucosaminyltransferase 4	79369	ENSG00000176383
347	DNAJC19	NA	DNAJC19	DnaJ (Hsp40) homolog, subfamily C, member 19	131118	ENSG00000205981
348	ZNRF1	NA	ZNRF1	zinc and ring finger 1, E3 ubiquitin protein ligase	84937	ENSG00000186187
349	RPS9	NA	RPS9	ribosomal protein S9	6203	ENSG00000170889
350	RANBP2	NA	RANBP2	RAN binding protein 2	5903	ENSG00000153201
351	MRPL2	NA	MRPL2	mitochondrial ribosomal protein L2	51069	ENSG00000112651
352	DNAJC10	NA	DNAJC10	DnaJ (Hsp40) homolog, subfamily C, member 10	54431	ENSG00000077232
353	TAB2	NA	TAB2	TGF-beta activated kinase 1/MAP3K7 binding protein 2	23118	ENSG00000055208
354	FASTK	NA	FASTK	Fas-activated serine/threonine kinase	10922	ENSG00000164896
355	GADD45B	NA	GADD45B	growth arrest and DNA-damage-inducible, beta	4616	ENSG00000099860
356	DNAJC17	NA	DNAJC17	DnaJ (Hsp40) homolog, subfamily C, member 17	55192	ENSG00000104129
357	ATG7	NA	ATG7	autophagy related 7	10533	ENSG00000197548
358	DUSP19	NA	DUSP19	dual specificity phosphatase 19	142679	ENSG00000162999
359	EFNA5	NA	EFNA5	ephrin-A5	1946	ENSG00000184349
360	NCOA1	NA	NCOA1	nuclear receptor coactivator 1	8648	ENSG00000084676
361	UBE2E3	NA	UBE2E3	ubiquitin-conjugating enzyme E2E 3	10477	ENSG00000170035
362	ABCA1	NA	ABCA1	ATP-binding cassette, sub-family A (ABC1), member 1	19	ENSG00000165029
363	CBX4	NA	CBX4	chromobox homolog 4	8535	ENSG00000141582
364	SLC25A6	NA	SLC25A6	solute carrier family 25 (mitochondrial carrier; adenine nucleotide translocator), member 6	293	ENSG00000169100
365	RPL3	NA	RPL3	ribosomal protein L3	6122	ENSG00000100316
366	MRPL42	NA	MRPL42	mitochondrial ribosomal protein L42	28977	ENSG00000198015
367	VARS	NA	VARS	valyl-tRNA synthetase	7407	ENSG00000204394
368	IGF2BP2	NA	IGF2BP2	insulin-like growth factor 2 mRNA binding protein 2	10644	ENSG00000073792
369	TRIB2	NA	TRIB2	tribbles homolog 2 (Drosophila)	28951	ENSG00000071575
370	CSNK1A1	NA	CSNK1A1	casein kinase 1, alpha 1	1452	ENSG00000113712
371	ST6GALNAC4	NA	ST6GALNAC4	ST6 (alpha-N-acetyl-neuraminyl-2,3-beta-galactosyl-1,3)-N-acetylgalactosaminide alpha-2,6-sialyltransferase 4	27090	ENSG00000136840
372	GFM2	NA	GFM2	G elongation factor, mitochondrial 2	84340	ENSG00000164347
373	FBXO5	NA	FBXO5	F-box protein 5	26271	ENSG00000112029
374	HDAC9	NA	HDAC9	histone deacetylase 9	9734	ENSG00000048052
375	PTPN2	NA	PTPN2	protein tyrosine phosphatase, non-receptor type 2	5771	ENSG00000175354
376	CUL5	NA	CUL5	cullin 5	8065	ENSG00000166266
377	ADRBK1	NA	ADRBK1	adrenergic, beta, receptor kinase 1	156	ENSG00000173020
378	TNFAIP1	NA	TNFAIP1	tumor necrosis factor, alpha-induced protein 1 (endothelial)	7126	ENSG00000109079
379	CDK16	NA	CDK16	cyclin-dependent kinase 16	5127	ENSG00000102225
380	QKI	NA	QKI	QKI, KH domain containing, RNA binding	9444	ENSG00000112531
381	WT1	NA	WT1	Wilms tumor 1	7490	ENSG00000184937
382	PSMD11	NA	PSMD11	proteasome (prosome, macropain) 26S subunit, non-ATPase, 11	5717	ENSG00000108671
383	VPRBP	NA	VPRBP	Vpr (HIV-1) binding protein	9730	ENSG00000145041
384	DUSP1	NA	DUSP1	dual specificity phosphatase 1	1843	ENSG00000120129
385	KDM6B	NA	KDM6B	lysine (K)-specific demethylase 6B	23135	ENSG00000132510
386	EIF2B5	NA	EIF2B5	eukaryotic translation initiation factor 2B, subunit 5 epsilon, 82kDa	8893	ENSG00000145191
387	USP2	NA	USP2	ubiquitin specific peptidase 2	9099	ENSG00000036672
388	PSMB4	NA	PSMB4	proteasome (prosome, macropain) subunit, beta type, 4	5692	ENSG00000159377
389	RNF7	NA	RNF7	ring finger protein 7	9616	ENSG00000114125
390	PPWD1	NA	PPWD1	peptidylprolyl isomerase domain and WD repeat containing 1	23398	ENSG00000113593
391	EIF5B	NA	EIF5B	eukaryotic translation initiation factor 5B	9669	ENSG00000158417
392	MAPK3	NA	MAPK3	mitogen-activated protein kinase 3	5595	ENSG00000102882
393	ALG5	NA	ALG5	asparagine-linked glycosylation 5, dolichyl-phosphate beta-glucosyltransferase homolog (S. cerevisiae)	29880	ENSG00000120697
394	RPS15A	NA	RPS15A	ribosomal protein S15a	6210	ENSG00000134419
395	SET	NA	SET	SET nuclear oncogene	6418	ENSG00000119335
396	UBE2D2	NA	UBE2D2	ubiquitin-conjugating enzyme E2D 2	7322	ENSG00000131508
397	TAF12	NA	TAF12	TAF12 RNA polymerase II, TATA box binding protein (TBP)-associated factor, 20kDa	6883	ENSG00000120656
398	RPS12	NA	RPS12	ribosomal protein S12	6206	ENSG00000112306
399	NR2F2	NA	NR2F2	nuclear receptor subfamily 2, group F, member 2	7026	ENSG00000185551
400	PLOD3	NA	PLOD3	procollagen-lysine, 2-oxoglutarate 5-dioxygenase 3	8985	ENSG00000106397
Database:biological process Name:cellular metabolic process ID:GO:0044237
C=8612; O=834; E=687.55; R=1.21; rawP=1.39e-20; adjP=6.78e-18
Index	UserID	Value	Gene Symbol	Gene Name	EntrezGene	Ensembl
1	TEK	NA	TEK	TEK tyrosine kinase, endothelial	7010	ENSG00000120156
2	ZNF576	NA	ZNF576	zinc finger protein 576	79177	ENSG00000124444
3	TCF20	NA	TCF20	transcription factor 20 (AR1)	6942	ENSG00000100207
4	ADCY4	NA	ADCY4	adenylate cyclase 4	196883	ENSG00000129467
5	CNOT1	NA	CNOT1	CCR4-NOT transcription complex, subunit 1	23019	ENSG00000125107
6	TSC2	NA	TSC2	tuberous sclerosis 2	7249	ENSG00000103197
7	WDR74	NA	WDR74	WD repeat domain 74	54663	ENSG00000133316
8	MRPS15	NA	MRPS15	mitochondrial ribosomal protein S15	64960	ENSG00000116898
9	KDM4A	NA	KDM4A	lysine (K)-specific demethylase 4A	9682	ENSG00000066135
10	DNAJC3	NA	DNAJC3	DnaJ (Hsp40) homolog, subfamily C, member 3	5611	ENSG00000102580
11	AARS2	NA	AARS2	alanyl-tRNA synthetase 2, mitochondrial (putative)	57505	ENSG00000124608
12	XIAP	NA	XIAP	X-linked inhibitor of apoptosis	331	ENSG00000101966
13	RAB2A	NA	RAB2A	RAB2A, member RAS oncogene family	5862	ENSG00000104388
14	CTBP2	NA	CTBP2	C-terminal binding protein 2	1488	ENSG00000175029
15	PHF1	NA	PHF1	PHD finger protein 1	5252	ENSG00000112511
16	CDK5	NA	CDK5	cyclin-dependent kinase 5	1020	ENSG00000164885
17	CREBBP	NA	CREBBP	CREB binding protein	1387	ENSG00000005339
18	FOXJ3	NA	FOXJ3	forkhead box J3	22887	ENSG00000198815
19	SNRPD1	NA	SNRPD1	small nuclear ribonucleoprotein D1 polypeptide 16kDa	6632	ENSG00000167088
20	SREBF2	NA	SREBF2	sterol regulatory element binding transcription factor 2	6721	ENSG00000198911
21	MUC4	NA	MUC4	mucin 4, cell surface associated	4585	ENSG00000145113
22	PRDM12	NA	PRDM12	PR domain containing 12	59335	ENSG00000130711
23	COMT	NA	COMT	catechol-O-methyltransferase	1312	ENSG00000093010
24	RPS21	NA	RPS21	ribosomal protein S21	6227	ENSG00000171858
25	PPP1CA	NA	PPP1CA	protein phosphatase 1, catalytic subunit, alpha isozyme	5499	ENSG00000172531
26	PCBP2	NA	PCBP2	poly(rC) binding protein 2	5094	ENSG00000197111
27	MLST8	NA	MLST8	MTOR associated protein, LST8 homolog (S. cerevisiae)	64223	ENSG00000167965
28	PLK3	NA	PLK3	polo-like kinase 3	1263	ENSG00000173846
29	HMBOX1	NA	HMBOX1	homeobox containing 1	79618	ENSG00000147421
30	ERCC1	NA	ERCC1	excision repair cross-complementing rodent repair deficiency, complementation group 1 (includes overlapping antisense sequence)	2067	ENSG00000012061
31	MEIS2	NA	MEIS2	Meis homeobox 2	4212	ENSG00000134138
32	ZBTB16	NA	ZBTB16	zinc finger and BTB domain containing 16	7704	ENSG00000109906
33	TOR1A	NA	TOR1A	torsin family 1, member A (torsin A)	1861	ENSG00000136827
34	UXT	NA	UXT	ubiquitously-expressed, prefoldin-like chaperone	8409	ENSG00000126756
35	LRP1	NA	LRP1	low density lipoprotein receptor-related protein 1	4035	ENSG00000123384
36	HNRNPF	NA	HNRNPF	heterogeneous nuclear ribonucleoprotein F	3185	ENSG00000169813
37	NFIA	NA	NFIA	nuclear factor I/A	4774	ENSG00000162599
38	PNKD	NA	PNKD	paroxysmal nonkinesigenic dyskinesia	25953	ENSG00000127838
39	SLC16A8	NA	SLC16A8	solute carrier family 16, member 8 (monocarboxylic acid transporter 3)	23539	ENSG00000100156
40	DDX3X	NA	DDX3X	DEAD (Asp-Glu-Ala-Asp) box polypeptide 3, X-linked	1654	ENSG00000215301
41	VPS28	NA	VPS28	vacuolar protein sorting 28 homolog (S. cerevisiae)	51160	ENSG00000160948
42	SMAD2	NA	SMAD2	SMAD family member 2	4087	ENSG00000175387
43	RPS27A	NA	RPS27A	ribosomal protein S27a	6233	ENSG00000143947
44	DR1	NA	DR1	down-regulator of transcription 1, TBP-binding (negative cofactor 2)	1810	ENSG00000117505
45	APOM	NA	APOM	apolipoprotein M	55937	ENSG00000204444
46	PRDX5	NA	PRDX5	peroxiredoxin 5	25824	ENSG00000126432
47	MAP3K11	NA	MAP3K11	mitogen-activated protein kinase kinase kinase 11	4296	ENSG00000173327
48	ADRB1	NA	ADRB1	adrenoceptor beta 1	153	ENSG00000043591
49	NDUFS3	NA	NDUFS3	NADH dehydrogenase (ubiquinone) Fe-S protein 3, 30kDa (NADH-coenzyme Q reductase)	4722	ENSG00000213619
50	ST3GAL2	NA	ST3GAL2	ST3 beta-galactoside alpha-2,3-sialyltransferase 2	6483	ENSG00000157350
51	ZBTB1	NA	ZBTB1	zinc finger and BTB domain containing 1	22890	ENSG00000126804
52	SMG9	NA	SMG9	smg-9 homolog, nonsense mediated mRNA decay factor (C. elegans)	56006	ENSG00000105771
53	ARF6	NA	ARF6	ADP-ribosylation factor 6	382	ENSG00000165527
54	FIP1L1	NA	FIP1L1	FIP1 like 1 (S. cerevisiae)	81608	ENSG00000145216
55	RPS3	NA	RPS3	ribosomal protein S3	6188	ENSG00000149273
56	SMAD1	NA	SMAD1	SMAD family member 1	4086	ENSG00000170365
57	CHPF2	NA	CHPF2	chondroitin polymerizing factor 2	54480	ENSG00000033100
58	ZNF532	NA	ZNF532	zinc finger protein 532	55205	ENSG00000074657
59	SMG8	NA	SMG8	smg-8 homolog, nonsense mediated mRNA decay factor (C. elegans)	55181	ENSG00000167447
60	RBP1	NA	RBP1	retinol binding protein 1, cellular	5947	ENSG00000114115
61	TFAM	NA	TFAM	transcription factor A, mitochondrial	7019	ENSG00000108064
62	ITGA6	NA	ITGA6	integrin, alpha 6	3655	ENSG00000091409
63	MUC6	NA	MUC6	mucin 6, oligomeric mucus/gel-forming	4588	ENSG00000184956
64	PRMT1	NA	PRMT1	protein arginine methyltransferase 1	3276	ENSG00000126457
65	KIN	NA	KIN	KIN, antigenic determinant of recA protein homolog (mouse)	22944	ENSG00000151657
66	AIFM1	NA	AIFM1	apoptosis-inducing factor, mitochondrion-associated, 1	9131	ENSG00000156709
67	PLA2G12A	NA	PLA2G12A	phospholipase A2, group XIIA	81579	ENSG00000123739
68	EZH1	NA	EZH1	enhancer of zeste homolog 1 (Drosophila)	2145	ENSG00000108799
69	MUC20	NA	MUC20	mucin 20, cell surface associated	200958	ENSG00000176945
70	MTAP	NA	MTAP	methylthioadenosine phosphorylase	4507	ENSG00000099810
71	LMNA	NA	LMNA	lamin A/C	4000	ENSG00000160789
72	TFAP4	NA	TFAP4	transcription factor AP-4 (activating enhancer binding protein 4)	7023	ENSG00000090447
73	CHN1	NA	CHN1	chimerin (chimaerin) 1	1123	ENSG00000128656
74	FLII	NA	FLII	flightless I homolog (Drosophila)	2314	ENSG00000177731
75	FRY	NA	FRY	furry homolog (Drosophila)	10129	ENSG00000073910
76	PIK3R5	NA	PIK3R5	phosphoinositide-3-kinase, regulatory subunit 5	23533	ENSG00000141506
77	MCM5	NA	MCM5	minichromosome maintenance complex component 5	4174	ENSG00000100297
78	ATP5H	NA	ATP5H	ATP synthase, H+ transporting, mitochondrial Fo complex, subunit d	10476	ENSG00000167863
79	MED12	NA	MED12	mediator complex subunit 12	9968	ENSG00000184634
80	USP38	NA	USP38	ubiquitin specific peptidase 38	84640	ENSG00000170185
81	UQCR11	NA	UQCR11	ubiquinol-cytochrome c reductase, complex III subunit XI	10975	ENSG00000127540
82	PRMT5	NA	PRMT5	protein arginine methyltransferase 5	10419	ENSG00000100462
83	CPSF4	NA	CPSF4	cleavage and polyadenylation specific factor 4, 30kDa	10898	ENSG00000160917
84	SIK1	NA	SIK1	salt-inducible kinase 1	150094	ENSG00000142178
85	CAMTA1	NA	CAMTA1	calmodulin binding transcription activator 1	23261	ENSG00000171735
86	PPP6R1	NA	PPP6R1	protein phosphatase 6, regulatory subunit 1	22870	ENSG00000105063
87	RPS23	NA	RPS23	ribosomal protein S23	6228	ENSG00000186468
88	ZNF385A	NA	ZNF385A	zinc finger protein 385A	25946	ENSG00000161642
89	DNAJC7	NA	DNAJC7	DnaJ (Hsp40) homolog, subfamily C, member 7	7266	ENSG00000168259
90	TIMM8B	NA	TIMM8B	translocase of inner mitochondrial membrane 8 homolog B (yeast)	26521	ENSG00000150779
91	CDC25A	NA	CDC25A	cell division cycle 25 homolog A (S. pombe)	993	ENSG00000164045
92	DMAP1	NA	DMAP1	DNA methyltransferase 1 associated protein 1	55929	ENSG00000178028
93	HSD17B8	NA	HSD17B8	hydroxysteroid (17-beta) dehydrogenase 8	7923	ENSG00000204228
94	EIF4E2	NA	EIF4E2	eukaryotic translation initiation factor 4E family member 2	9470	ENSG00000135930
95	ALG6	NA	ALG6	asparagine-linked glycosylation 6, alpha-1,3-glucosyltransferase homolog (S. cerevisiae)	29929	ENSG00000088035
96	MAPKAPK3	NA	MAPKAPK3	mitogen-activated protein kinase-activated protein kinase 3	7867	ENSG00000114738
97	MGST3	NA	MGST3	microsomal glutathione S-transferase 3	4259	ENSG00000143198
98	IDH3G	NA	IDH3G	isocitrate dehydrogenase 3 (NAD+) gamma	3421	ENSG00000067829
99	ZNF512B	NA	ZNF512B	zinc finger protein 512B	57473	ENSG00000196700
100	MYBL2	NA	MYBL2	v-myb myeloblastosis viral oncogene homolog (avian)-like 2	4605	ENSG00000101057
101	RPS10	NA	RPS10	ribosomal protein S10	6204	ENSG00000124614
102	FASN	NA	FASN	fatty acid synthase	2194	ENSG00000169710
103	SSR2	NA	SSR2	signal sequence receptor, beta (translocon-associated protein beta)	6746	ENSG00000163479
104	GEMIN2	NA	GEMIN2	gem (nuclear organelle) associated protein 2	8487	ENSG00000092208
105	ELK1	NA	ELK1	ELK1, member of ETS oncogene family	2002	ENSG00000126767
106	DYRK1A	NA	DYRK1A	dual-specificity tyrosine-(Y)-phosphorylation regulated kinase 1A	1859	ENSG00000157540
107	KPNA1	NA	KPNA1	karyopherin alpha 1 (importin alpha 5)	3836	ENSG00000114030
108	POLR2J	NA	POLR2J	polymerase (RNA) II (DNA directed) polypeptide J, 13.3kDa	5439	ENSG00000005075
109	CSK	NA	CSK	c-src tyrosine kinase	1445	ENSG00000103653
110	LEMD3	NA	LEMD3	LEM domain containing 3	23592	ENSG00000174106
111	CCDC85B	NA	CCDC85B	coiled-coil domain containing 85B	11007	ENSG00000175602
112	DEDD	NA	DEDD	death effector domain containing	9191	ENSG00000158796
113	MED17	NA	MED17	mediator complex subunit 17	9440	ENSG00000042429
114	BPNT1	NA	BPNT1	3'(2'), 5'-bisphosphate nucleotidase 1	10380	ENSG00000162813
115	PHPT1	NA	PHPT1	phosphohistidine phosphatase 1	29085	ENSG00000054148
116	DDX54	NA	DDX54	DEAD (Asp-Glu-Ala-Asp) box polypeptide 54	79039	ENSG00000123064
117	CCDC101	NA	CCDC101	coiled-coil domain containing 101	112869	ENSG00000176476
118	ACHE	NA	ACHE	acetylcholinesterase	43	ENSG00000087085
119	PRPS1L1	NA	PRPS1L1	phosphoribosyl pyrophosphate synthetase 1-like 1	221823	ENSG00000229937
120	KARS	NA	KARS	lysyl-tRNA synthetase	3735	ENSG00000065427
121	RNASE3	NA	RNASE3	ribonuclease, RNase A family, 3	6037	ENSG00000169397
122	MAP2K5	NA	MAP2K5	mitogen-activated protein kinase kinase 5	5607	ENSG00000137764
123	UBR2	NA	UBR2	ubiquitin protein ligase E3 component n-recognin 2	23304	ENSG00000024048
124	ACTR8	NA	ACTR8	ARP8 actin-related protein 8 homolog (yeast)	93973	ENSG00000113812
125	ROMO1	NA	ROMO1	reactive oxygen species modulator 1	140823	ENSG00000125995
126	PTTG1	NA	PTTG1	pituitary tumor-transforming 1	9232	ENSG00000164611
127	AKR1C1	NA	AKR1C1	aldo-keto reductase family 1, member C1 (dihydrodiol dehydrogenase 1; 20-alpha (3-alpha)-hydroxysteroid dehydrogenase)	1645	ENSG00000187134
128	TRIM27	NA	TRIM27	tripartite motif containing 27	5987	ENSG00000204713
129	PRKACA	NA	PRKACA	protein kinase, cAMP-dependent, catalytic, alpha	5566	ENSG00000072062
130	IL23A	NA	IL23A	interleukin 23, alpha subunit p19	51561	ENSG00000110944
131	APP	NA	APP	amyloid beta (A4) precursor protein	351	ENSG00000142192
132	E4F1	NA	E4F1	E4F transcription factor 1	1877	ENSG00000167967
133	PRKD3	NA	PRKD3	protein kinase D3	23683	ENSG00000115825
134	SNRPC	NA	SNRPC	small nuclear ribonucleoprotein polypeptide C	6631	ENSG00000124562
135	RNF220	NA	RNF220	ring finger protein 220	55182	ENSG00000187147
136	SMG5	NA	SMG5	smg-5 homolog, nonsense mediated mRNA decay factor (C. elegans)	23381	ENSG00000198952
137	ATP2A2	NA	ATP2A2	ATPase, Ca++ transporting, cardiac muscle, slow twitch 2	488	ENSG00000174437
138	GRSF1	NA	GRSF1	G-rich RNA sequence binding factor 1	2926	ENSG00000132463
139	LAMTOR2	NA	LAMTOR2	late endosomal/lysosomal adaptor, MAPK and MTOR activator 2	28956	ENSG00000116586
140	WAC	NA	WAC	WW domain containing adaptor with coiled-coil	51322	ENSG00000095787
141	ALDH1L1	NA	ALDH1L1	aldehyde dehydrogenase 1 family, member L1	10840	ENSG00000144908
142	ANAPC7	NA	ANAPC7	anaphase promoting complex subunit 7	51434	ENSG00000196510
143	MAVS	NA	MAVS	mitochondrial antiviral signaling protein	57506	ENSG00000088888
144	DLG3	NA	DLG3	discs, large homolog 3 (Drosophila)	1741	ENSG00000082458
145	NAE1	NA	NAE1	NEDD8 activating enzyme E1 subunit 1	8883	ENSG00000159593
146	THTPA	NA	THTPA	thiamine triphosphatase	79178	ENSG00000259431
147	SFPQ	NA	SFPQ	splicing factor proline/glutamine-rich	6421	ENSG00000116560
148	GARS	NA	GARS	glycyl-tRNA synthetase	2617	ENSG00000106105
149	SEC61B	NA	SEC61B	Sec61 beta subunit	10952	ENSG00000106803
150	GSK3A	NA	GSK3A	glycogen synthase kinase 3 alpha	2931	ENSG00000105723
151	AGPS	NA	AGPS	alkylglycerone phosphate synthase	8540	ENSG00000018510
152	ZNF579	NA	ZNF579	zinc finger protein 579	163033	ENSG00000218891
153	CIRBP	NA	CIRBP	cold inducible RNA binding protein	1153	ENSG00000099622
154	RPS27	NA	RPS27	ribosomal protein S27	6232	ENSG00000177954
155	FANCG	NA	FANCG	Fanconi anemia, complementation group G	2189	ENSG00000221829
156	DGCR14	NA	DGCR14	DiGeorge syndrome critical region gene 14	8220	ENSG00000100056
157	MRPL14	NA	MRPL14	mitochondrial ribosomal protein L14	64928	ENSG00000180992
158	ZNF618	NA	ZNF618	zinc finger protein 618	114991	ENSG00000157657
159	FGFR1	NA	FGFR1	fibroblast growth factor receptor 1	2260	ENSG00000077782
160	MAT2A	NA	MAT2A	methionine adenosyltransferase II, alpha	4144	ENSG00000168906
161	PPP2CA	NA	PPP2CA	protein phosphatase 2, catalytic subunit, alpha isozyme	5515	ENSG00000113575
162	NME1	NA	NME1	NME/NM23 nucleoside diphosphate kinase 1	4830	ENSG00000239672
163	RPS7	NA	RPS7	ribosomal protein S7	6201	ENSG00000171863
164	HIPK2	NA	HIPK2	homeodomain interacting protein kinase 2	28996	ENSG00000064393
165	PAM16	NA	PAM16	presequence translocase-associated motor 16 homolog (S. cerevisiae)	51025	ENSG00000217930
166	NSMCE2	NA	NSMCE2	non-SMC element 2, MMS21 homolog (S. cerevisiae)	286053	ENSG00000156831
167	WWTR1	NA	WWTR1	WW domain containing transcription regulator 1	25937	ENSG00000018408
168	SMC1A	NA	SMC1A	structural maintenance of chromosomes 1A	8243	ENSG00000072501
169	PAM	NA	PAM	peptidylglycine alpha-amidating monooxygenase	5066	ENSG00000145730
170	RBMS1	NA	RBMS1	RNA binding motif, single stranded interacting protein 1	5937	ENSG00000153250
171	RPS6KB1	NA	RPS6KB1	ribosomal protein S6 kinase, 70kDa, polypeptide 1	6198	ENSG00000108443
172	DBP	NA	DBP	D site of albumin promoter (albumin D-box) binding protein	1628	ENSG00000105516
173	INO80B	NA	INO80B	INO80 complex subunit B	83444	ENSG00000115274
174	LRP8	NA	LRP8	low density lipoprotein receptor-related protein 8, apolipoprotein e receptor	7804	ENSG00000157193
175	ARNT	NA	ARNT	aryl hydrocarbon receptor nuclear translocator	405	ENSG00000143437
176	RAB30	NA	RAB30	RAB30, member RAS oncogene family	27314	ENSG00000137502
177	MAPT	NA	MAPT	microtubule-associated protein tau	4137	ENSG00000186868
178	AURKAIP1	NA	AURKAIP1	aurora kinase A interacting protein 1	54998	ENSG00000175756
179	PKNOX2	NA	PKNOX2	PBX/knotted 1 homeobox 2	63876	ENSG00000165495
180	EDA2R	NA	EDA2R	ectodysplasin A2 receptor	60401	ENSG00000131080
181	DCAF7	NA	DCAF7	DDB1 and CUL4 associated factor 7	10238	ENSG00000136485
182	BACE1	NA	BACE1	beta-site APP-cleaving enzyme 1	23621	ENSG00000265969ENSG00000186318
183	TCF21	NA	TCF21	transcription factor 21	6943	ENSG00000118526
184	RAMP1	NA	RAMP1	receptor (G protein-coupled) activity modifying protein 1	10267	ENSG00000132329
185	EPHB1	NA	EPHB1	EPH receptor B1	2047	ENSG00000154928
186	TIPRL	NA	TIPRL	TIP41, TOR signaling pathway regulator-like (S. cerevisiae)	261726	ENSG00000143155
187	ZCCHC11	NA	ZCCHC11	zinc finger, CCHC domain containing 11	23318	ENSG00000134744
188	THG1L	NA	THG1L	tRNA-histidine guanylyltransferase 1-like (S. cerevisiae)	54974	ENSG00000113272
189	SNW1	NA	SNW1	SNW domain containing 1	22938	ENSG00000100603
190	PSMD2	NA	PSMD2	proteasome (prosome, macropain) 26S subunit, non-ATPase, 2	5708	ENSG00000175166
191	MED25	NA	MED25	mediator complex subunit 25	81857	ENSG00000104973
192	PPP1R8	NA	PPP1R8	protein phosphatase 1, regulatory subunit 8	5511	ENSG00000117751
193	ARF5	NA	ARF5	ADP-ribosylation factor 5	381	ENSG00000004059
194	BAX	NA	BAX	BCL2-associated X protein	581	ENSG00000087088
195	FLI1	NA	FLI1	Friend leukemia virus integration 1	2313	ENSG00000151702
196	GCN1L1	NA	GCN1L1	GCN1 general control of amino-acid synthesis 1-like 1 (yeast)	10985	ENSG00000089154
197	ZNF710	NA	ZNF710	zinc finger protein 710	374655	ENSG00000140548
198	RPL22L1	NA	RPL22L1	ribosomal protein L22-like 1	200916	ENSG00000163584
199	FES	NA	FES	feline sarcoma oncogene	2242	ENSG00000182511
200	SOX6	NA	SOX6	SRY (sex determining region Y)-box 6	55553	ENSG00000110693
201	LDHB	NA	LDHB	lactate dehydrogenase B	3945	ENSG00000111716
202	KANK1	NA	KANK1	KN motif and ankyrin repeat domains 1	23189	ENSG00000107104
203	MAP2K7	NA	MAP2K7	mitogen-activated protein kinase kinase 7	5609	ENSG00000076984
204	RPL36AL	NA	RPL36AL	ribosomal protein L36a-like	6166	ENSG00000165502
205	GRIN1	NA	GRIN1	glutamate receptor, ionotropic, N-methyl D-aspartate 1	2902	ENSG00000176884
206	UBE2A	NA	UBE2A	ubiquitin-conjugating enzyme E2A	7319	ENSG00000077721
207	MRPS10	NA	MRPS10	mitochondrial ribosomal protein S10	55173	ENSG00000048544
208	ZNF470	NA	ZNF470	zinc finger protein 470	388566	ENSG00000197016
209	NEURL1B	NA	NEURL1B	neuralized homolog 1B (Drosophila)	54492	ENSG00000214357
210	FAM109A	NA	FAM109A	family with sequence similarity 109, member A	144717	ENSG00000198324
211	SMARCC2	NA	SMARCC2	SWI/SNF related, matrix associated, actin dependent regulator of chromatin, subfamily c, member 2	6601	ENSG00000139613
212	NRD1	NA	NRD1	nardilysin (N-arginine dibasic convertase)	4898	ENSG00000078618
213	POLE4	NA	POLE4	polymerase (DNA-directed), epsilon 4, accessory subunit	56655	ENSG00000115350
214	ELFN1	NA	ELFN1	extracellular leucine-rich repeat and fibronectin type III domain containing 1	392617	ENSG00000225968
215	ID3	NA	ID3	inhibitor of DNA binding 3, dominant negative helix-loop-helix protein	3399	ENSG00000117318
216	SLC19A1	NA	SLC19A1	solute carrier family 19 (folate transporter), member 1	6573	ENSG00000173638
217	SRCAP	NA	SRCAP	Snf2-related CREBBP activator protein	10847	ENSG00000080603
218	NSD1	NA	NSD1	nuclear receptor binding SET domain protein 1	64324	ENSG00000165671
219	PC	NA	PC	pyruvate carboxylase	5091	ENSG00000173599
220	ATXN7L3	NA	ATXN7L3	ataxin 7-like 3	56970	ENSG00000087152
221	LRPPRC	NA	LRPPRC	leucine-rich pentatricopeptide repeat containing	10128	ENSG00000138095
222	RGL1	NA	RGL1	ral guanine nucleotide dissociation stimulator-like 1	23179	ENSG00000143344
223	PSAP	NA	PSAP	prosaposin	5660	ENSG00000197746
224	PSME3	NA	PSME3	proteasome (prosome, macropain) activator subunit 3 (PA28 gamma; Ki)	10197	ENSG00000131467
225	USF2	NA	USF2	upstream transcription factor 2, c-fos interacting	7392	ENSG00000105698
226	YWHAH	NA	YWHAH	tyrosine 3-monooxygenase/tryptophan 5-monooxygenase activation protein, eta polypeptide	7533	ENSG00000128245
227	BTRC	NA	BTRC	beta-transducin repeat containing E3 ubiquitin protein ligase	8945	ENSG00000166167
228	TSHZ3	NA	TSHZ3	teashirt zinc finger homeobox 3	57616	ENSG00000121297
229	SRM	NA	SRM	spermidine synthase	6723	ENSG00000116649
230	CUL7	NA	CUL7	cullin 7	9820	ENSG00000044090
231	POLR2F	NA	POLR2F	polymerase (RNA) II (DNA directed) polypeptide F	5435	ENSG00000100142
232	GPBP1L1	NA	GPBP1L1	GC-rich promoter binding protein 1-like 1	60313	ENSG00000159592
233	PPM1J	NA	PPM1J	protein phosphatase, Mg2+/Mn2+ dependent, 1J	333926	ENSG00000155367
234	ARL8A	NA	ARL8A	ADP-ribosylation factor-like 8A	127829	ENSG00000143862
235	PPARGC1B	NA	PPARGC1B	peroxisome proliferator-activated receptor gamma, coactivator 1 beta	133522	ENSG00000155846
236	TFIP11	NA	TFIP11	tuftelin interacting protein 11	24144	ENSG00000100109
237	CNOT8	NA	CNOT8	CCR4-NOT transcription complex, subunit 8	9337	ENSG00000155508
238	RBM8A	NA	RBM8A	RNA binding motif protein 8A	9939	ENSG00000131795
239	NLK	NA	NLK	nemo-like kinase	51701	ENSG00000087095
240	ASS1	NA	ASS1	argininosuccinate synthase 1	445	ENSG00000130707
241	UGGT2	NA	UGGT2	UDP-glucose glycoprotein glucosyltransferase 2	55757	ENSG00000102595
242	DNAJB11	NA	DNAJB11	DnaJ (Hsp40) homolog, subfamily B, member 11	51726	ENSG00000090520
243	CELF4	NA	CELF4	CUGBP, Elav-like family member 4	56853	ENSG00000101489
244	EXT1	NA	EXT1	exostosin 1	2131	ENSG00000182197
245	ITPR2	NA	ITPR2	inositol 1,4,5-trisphosphate receptor, type 2	3709	ENSG00000123104
246	HDAC6	NA	HDAC6	histone deacetylase 6	10013	ENSG00000094631
247	GLUL	NA	GLUL	glutamate-ammonia ligase	2752	ENSG00000135821
248	RDH8	NA	RDH8	retinol dehydrogenase 8 (all-trans)	50700	ENSG00000080511
249	RNF181	NA	RNF181	ring finger protein 181	51255	ENSG00000168894
250	LPAR1	NA	LPAR1	lysophosphatidic acid receptor 1	1902	ENSG00000198121
251	RBM14	NA	RBM14	RNA binding motif protein 14	10432	ENSG00000239306
252	CTNNB1	NA	CTNNB1	catenin (cadherin-associated protein), beta 1, 88kDa	1499	ENSG00000168036
253	TIMM23	NA	TIMM23	translocase of inner mitochondrial membrane 23 homolog (yeast)	100287932	ENSG00000138297
254	NOC2L	NA	NOC2L	nucleolar complex associated 2 homolog (S. cerevisiae)	26155	ENSG00000188976
255	PRR13	NA	PRR13	proline rich 13	54458	ENSG00000205352
256	HERC4	NA	HERC4	HECT and RLD domain containing E3 ubiquitin protein ligase 4	26091	ENSG00000148634
257	PIN4	NA	PIN4	protein (peptidylprolyl cis/trans isomerase) NIMA-interacting, 4 (parvulin)	5303	ENSG00000102309
258	ETV1	NA	ETV1	ets variant 1	2115	ENSG00000006468
259	WDR45	NA	WDR45	WD repeat domain 45	11152	ENSG00000196998
260	SF3A1	NA	SF3A1	splicing factor 3a, subunit 1, 120kDa	10291	ENSG00000099995
261	ZNF462	NA	ZNF462	zinc finger protein 462	58499	ENSG00000148143
262	MRPL37	NA	MRPL37	mitochondrial ribosomal protein L37	51253	ENSG00000116221
263	ING1	NA	ING1	inhibitor of growth family, member 1	3621	ENSG00000153487
264	BAZ2A	NA	BAZ2A	bromodomain adjacent to zinc finger domain, 2A	11176	ENSG00000076108
265	SKIV2L2	NA	SKIV2L2	superkiller viralicidic activity 2-like 2 (S. cerevisiae)	23517	ENSG00000039123
266	TCF15	NA	TCF15	transcription factor 15 (basic helix-loop-helix)	6939	ENSG00000125878
267	RPL31	NA	RPL31	ribosomal protein L31	6160	ENSG00000071082
268	CDK4	NA	CDK4	cyclin-dependent kinase 4	1019	ENSG00000135446
269	SNRPB	NA	SNRPB	small nuclear ribonucleoprotein polypeptides B and B1	6628	ENSG00000125835
270	ING4	NA	ING4	inhibitor of growth family, member 4	51147	ENSG00000111653
271	HADHA	NA	HADHA	hydroxyacyl-CoA dehydrogenase/3-ketoacyl-CoA thiolase/enoyl-CoA hydratase (trifunctional protein), alpha subunit	3030	ENSG00000084754
272	TLK1	NA	TLK1	tousled-like kinase 1	9874	ENSG00000198586
273	REXO2	NA	REXO2	REX2, RNA exonuclease 2 homolog (S. cerevisiae)	25996	ENSG00000076043
274	ERP44	NA	ERP44	endoplasmic reticulum protein 44	23071	ENSG00000023318
275	RPL10A	NA	RPL10A	ribosomal protein L10a	4736	ENSG00000198755
276	ODC1	NA	ODC1	ornithine decarboxylase 1	4953	ENSG00000115758
277	AMT	NA	AMT	aminomethyltransferase	275	ENSG00000145020
278	USP21	NA	USP21	ubiquitin specific peptidase 21	27005	ENSG00000143258
279	SUPV3L1	NA	SUPV3L1	suppressor of var1, 3-like 1 (S. cerevisiae)	6832	ENSG00000156502
280	PDHB	NA	PDHB	pyruvate dehydrogenase (lipoamide) beta	5162	ENSG00000168291
281	HS6ST1	NA	HS6ST1	heparan sulfate 6-O-sulfotransferase 1	9394	ENSG00000136720
282	EIF4G1	NA	EIF4G1	eukaryotic translation initiation factor 4 gamma, 1	1981	ENSG00000114867
283	MSL1	NA	MSL1	male-specific lethal 1 homolog (Drosophila)	339287	ENSG00000188895
284	TTLL3	NA	TTLL3	tubulin tyrosine ligase-like family, member 3	26140	ENSG00000214021
285	KLF12	NA	KLF12	Kruppel-like factor 12	11278	ENSG00000118922
286	TP53BP1	NA	TP53BP1	tumor protein p53 binding protein 1	7158	ENSG00000067369
287	ATP5S	NA	ATP5S	ATP synthase, H+ transporting, mitochondrial Fo complex, subunit s (factor B)	27109	ENSG00000125375
288	CHD3	NA	CHD3	chromodomain helicase DNA binding protein 3	1107	ENSG00000170004
289	GNB4	NA	GNB4	guanine nucleotide binding protein (G protein), beta polypeptide 4	59345	ENSG00000114450
290	STK16	NA	STK16	serine/threonine kinase 16	8576	ENSG00000115661
291	PRPF4	NA	PRPF4	PRP4 pre-mRNA processing factor 4 homolog (yeast)	9128	ENSG00000136875
292	ADAD2	NA	ADAD2	adenosine deaminase domain containing 2	161931	ENSG00000140955
293	CACUL1	NA	CACUL1	CDK2-associated, cullin domain 1	143384	ENSG00000151893
294	USP15	NA	USP15	ubiquitin specific peptidase 15	9958	ENSG00000135655
295	FUBP1	NA	FUBP1	far upstream element (FUSE) binding protein 1	8880	ENSG00000162613
296	PSMB5	NA	PSMB5	proteasome (prosome, macropain) subunit, beta type, 5	5693	ENSG00000100804
297	ATOH8	NA	ATOH8	atonal homolog 8 (Drosophila)	84913	ENSG00000168874
298	ZNF408	NA	ZNF408	zinc finger protein 408	79797	ENSG00000175213
299	STK19	NA	STK19	serine/threonine kinase 19	8859	ENSG00000204344
300	DALRD3	NA	DALRD3	DALR anticodon binding domain containing 3	55152	ENSG00000178149
301	RASA2	NA	RASA2	RAS p21 protein activator 2	5922	ENSG00000155903
302	PHB	NA	PHB	prohibitin	5245	ENSG00000167085
303	NPEPPS	NA	NPEPPS	aminopeptidase puromycin sensitive	9520	ENSG00000141279
304	HNRNPA0	NA	HNRNPA0	heterogeneous nuclear ribonucleoprotein A0	10949	ENSG00000177733
305	ZFP36L1	NA	ZFP36L1	zinc finger protein 36, C3H type-like 1	677	ENSG00000185650
306	HSBP1	NA	HSBP1	heat shock factor binding protein 1	3281	ENSG00000230989
307	RAB6A	NA	RAB6A	RAB6A, member RAS oncogene family	5870	ENSG00000175582
308	NR1H3	NA	NR1H3	nuclear receptor subfamily 1, group H, member 3	10062	ENSG00000025434
309	RLF	NA	RLF	rearranged L-myc fusion	6018	ENSG00000117000
310	CCS	NA	CCS	copper chaperone for superoxide dismutase	9973	ENSG00000173992
311	ZBTB7A	NA	ZBTB7A	zinc finger and BTB domain containing 7A	51341	ENSG00000178951
312	CISH	NA	CISH	cytokine inducible SH2-containing protein	1154	ENSG00000114737
313	GALNT1	NA	GALNT1	UDP-N-acetyl-alpha-D-galactosamine:polypeptide N-acetylgalactosaminyltransferase 1 (GalNAc-T1)	2589	ENSG00000141429
314	MAP4K5	NA	MAP4K5	mitogen-activated protein kinase kinase kinase kinase 5	11183	ENSG00000012983
315	DDX6	NA	DDX6	DEAD (Asp-Glu-Ala-Asp) box helicase 6	1656	ENSG00000110367
316	APBB2	NA	APBB2	amyloid beta (A4) precursor protein-binding, family B, member 2	323	ENSG00000163697
317	PPIL2	NA	PPIL2	peptidylprolyl isomerase (cyclophilin)-like 2	23759	ENSG00000100023
318	ZNF74	NA	ZNF74	zinc finger protein 74	7625	ENSG00000185252
319	TOMM22	NA	TOMM22	translocase of outer mitochondrial membrane 22 homolog (yeast)	56993	ENSG00000100216
320	EDNRB	NA	EDNRB	endothelin receptor type B	1910	ENSG00000136160
321	AHCY	NA	AHCY	adenosylhomocysteinase	191	ENSG00000101444
322	MED7	NA	MED7	mediator complex subunit 7	9443	ENSG00000155868
323	ILF2	NA	ILF2	interleukin enhancer binding factor 2, 45kDa	3608	ENSG00000143621
324	CHSY3	NA	CHSY3	chondroitin sulfate synthase 3	337876	ENSG00000198108
325	CHD6	NA	CHD6	chromodomain helicase DNA binding protein 6	84181	ENSG00000124177
326	MGAT4B	NA	MGAT4B	mannosyl (alpha-1,3-)-glycoprotein beta-1,4-N-acetylglucosaminyltransferase, isozyme B	11282	ENSG00000161013
327	RTF1	NA	RTF1	Rtf1, Paf1/RNA polymerase II complex component, homolog (S. cerevisiae)	23168	ENSG00000137815
328	KRAS	NA	KRAS	v-Ki-ras2 Kirsten rat sarcoma viral oncogene homolog	3845	ENSG00000133703
329	MRPL52	NA	MRPL52	mitochondrial ribosomal protein L52	122704	ENSG00000172590
330	UBE4B	NA	UBE4B	ubiquitination factor E4B	10277	ENSG00000130939
331	IMP3	NA	IMP3	IMP3, U3 small nucleolar ribonucleoprotein, homolog (yeast)	55272	NULL
332	NR2F1	NA	NR2F1	nuclear receptor subfamily 2, group F, member 1	7025	ENSG00000175745
333	CDK5R1	NA	CDK5R1	cyclin-dependent kinase 5, regulatory subunit 1 (p35)	8851	ENSG00000176749
334	PWP1	NA	PWP1	PWP1 homolog (S. cerevisiae)	11137	ENSG00000136045
335	GFM1	NA	GFM1	G elongation factor, mitochondrial 1	85476	ENSG00000168827
336	ATXN7	NA	ATXN7	ataxin 7	6314	ENSG00000163635
337	SYNCRIP	NA	SYNCRIP	synaptotagmin binding, cytoplasmic RNA interacting protein	10492	ENSG00000135316
338	SNRNP35	NA	SNRNP35	small nuclear ribonucleoprotein 35kDa (U11/U12)	11066	ENSG00000184209
339	ZNF652	NA	ZNF652	zinc finger protein 652	22834	ENSG00000198740
340	ATP5A1	NA	ATP5A1	ATP synthase, H+ transporting, mitochondrial F1 complex, alpha subunit 1, cardiac muscle	498	ENSG00000152234
341	IL34	NA	IL34	interleukin 34	146433	ENSG00000157368
342	SFN	NA	SFN	stratifin	2810	ENSG00000175793
343	POLD2	NA	POLD2	polymerase (DNA directed), delta 2, accessory subunit	5425	ENSG00000106628
344	RAD21	NA	RAD21	RAD21 homolog (S. pombe)	5885	ENSG00000164754
345	HIBADH	NA	HIBADH	3-hydroxyisobutyrate dehydrogenase	11112	ENSG00000106049
346	SART1	NA	SART1	squamous cell carcinoma antigen recognized by T cells	9092	ENSG00000175467
347	CYLD	NA	CYLD	cylindromatosis (turban tumor syndrome)	1540	ENSG00000083799
348	ID1	NA	ID1	inhibitor of DNA binding 1, dominant negative helix-loop-helix protein	3397	ENSG00000125968
349	NF2	NA	NF2	neurofibromin 2 (merlin)	4771	ENSG00000186575
350	XAB2	NA	XAB2	XPA binding protein 2	56949	ENSG00000076924
351	ZDHHC5	NA	ZDHHC5	zinc finger, DHHC-type containing 5	25921	ENSG00000156599
352	PPP2R2A	NA	PPP2R2A	protein phosphatase 2, regulatory subunit B, alpha	5520	ENSG00000221914
353	RRAGC	NA	RRAGC	Ras-related GTP binding C	64121	ENSG00000116954
354	BAHD1	NA	BAHD1	bromo adjacent homology domain containing 1	22893	ENSG00000140320
355	KDM1A	NA	KDM1A	lysine (K)-specific demethylase 1A	23028	ENSG00000004487
356	RPL11	NA	RPL11	ribosomal protein L11	6135	ENSG00000142676
357	HRSP12	NA	HRSP12	heat-responsive protein 12	10247	ENSG00000132541
358	AKTIP	NA	AKTIP	AKT interacting protein	64400	ENSG00000166971
359	ZNF362	NA	ZNF362	zinc finger protein 362	149076	ENSG00000160094
360	SUV420H2	NA	SUV420H2	suppressor of variegation 4-20 homolog 2 (Drosophila)	84787	ENSG00000133247
361	UBA2	NA	UBA2	ubiquitin-like modifier activating enzyme 2	10054	ENSG00000126261
362	PPME1	NA	PPME1	protein phosphatase methylesterase 1	51400	ENSG00000214517
363	RPS6KA4	NA	RPS6KA4	ribosomal protein S6 kinase, 90kDa, polypeptide 4	8986	ENSG00000162302
364	FARSB	NA	FARSB	phenylalanyl-tRNA synthetase, beta subunit	10056	ENSG00000116120
365	AHCYL1	NA	AHCYL1	adenosylhomocysteinase-like 1	10768	ENSG00000168710
366	SAP30L	NA	SAP30L	SAP30-like	79685	ENSG00000164576
367	ZFPL1	NA	ZFPL1	zinc finger protein-like 1	7542	ENSG00000162300
368	DVL2	NA	DVL2	dishevelled, dsh homolog 2 (Drosophila)	1856	ENSG00000004975
369	KAT8	NA	KAT8	K(lysine) acetyltransferase 8	84148	ENSG00000103510
370	RPL29	NA	RPL29	ribosomal protein L29	6159	ENSG00000162244
371	RPL35	NA	RPL35	ribosomal protein L35	11224	ENSG00000136942
372	ERLEC1	NA	ERLEC1	endoplasmic reticulum lectin 1	27248	ENSG00000068912
373	TCEB2	NA	TCEB2	transcription elongation factor B (SIII), polypeptide 2 (18kDa, elongin B)	6923	ENSG00000103363
374	SLC11A1	NA	SLC11A1	solute carrier family 11 (proton-coupled divalent metal ion transporters), member 1	6556	ENSG00000018280
375	POLR2G	NA	POLR2G	polymerase (RNA) II (DNA directed) polypeptide G	5436	ENSG00000168002
376	YWHAQ	NA	YWHAQ	tyrosine 3-monooxygenase/tryptophan 5-monooxygenase activation protein, theta polypeptide	10971	ENSG00000134308
377	DVL3	NA	DVL3	dishevelled, dsh homolog 3 (Drosophila)	1857	ENSG00000161202
378	ATP5E	NA	ATP5E	ATP synthase, H+ transporting, mitochondrial F1 complex, epsilon subunit	514	ENSG00000124172
379	DNAJC19	NA	DNAJC19	DnaJ (Hsp40) homolog, subfamily C, member 19	131118	ENSG00000205981
380	SUGP1	NA	SUGP1	SURP and G patch domain containing 1	57794	ENSG00000105705
381	RANBP2	NA	RANBP2	RAN binding protein 2	5903	ENSG00000153201
382	MRPL2	NA	MRPL2	mitochondrial ribosomal protein L2	51069	ENSG00000112651
383	DNAJC10	NA	DNAJC10	DnaJ (Hsp40) homolog, subfamily C, member 10	54431	ENSG00000077232
384	ATP1A1	NA	ATP1A1	ATPase, Na+/K+ transporting, alpha 1 polypeptide	476	ENSG00000163399
385	SCAP	NA	SCAP	SREBF chaperone	22937	ENSG00000114650
386	FASTK	NA	FASTK	Fas-activated serine/threonine kinase	10922	ENSG00000164896
387	DNAJC17	NA	DNAJC17	DnaJ (Hsp40) homolog, subfamily C, member 17	55192	ENSG00000104129
388	ATG7	NA	ATG7	autophagy related 7	10533	ENSG00000197548
389	EFNA5	NA	EFNA5	ephrin-A5	1946	ENSG00000184349
390	NCOA1	NA	NCOA1	nuclear receptor coactivator 1	8648	ENSG00000084676
391	SLC25A6	NA	SLC25A6	solute carrier family 25 (mitochondrial carrier; adenine nucleotide translocator), member 6	293	ENSG00000169100
392	RPL3	NA	RPL3	ribosomal protein L3	6122	ENSG00000100316
393	PFKFB1	NA	PFKFB1	6-phosphofructo-2-kinase/fructose-2,6-biphosphatase 1	5207	ENSG00000158571
394	CDC40	NA	CDC40	cell division cycle 40 homolog (S. cerevisiae)	51362	ENSG00000168438
395	PRPF38A	NA	PRPF38A	PRP38 pre-mRNA processing factor 38 (yeast) domain containing A	84950	ENSG00000134748
396	BLVRB	NA	BLVRB	biliverdin reductase B (flavin reductase (NADPH))	645	ENSG00000090013
397	CHRNB2	NA	CHRNB2	cholinergic receptor, nicotinic, beta 2 (neuronal)	1141	ENSG00000160716
398	VARS	NA	VARS	valyl-tRNA synthetase	7407	ENSG00000204394
399	CSNK1A1	NA	CSNK1A1	casein kinase 1, alpha 1	1452	ENSG00000113712
400	SH2D4A	NA	SH2D4A	SH2 domain containing 4A	63898	ENSG00000104611
401	COQ6	NA	COQ6	coenzyme Q6 homolog, monooxygenase (S. cerevisiae)	51004	ENSG00000119723
402	SLC25A20	NA	SLC25A20	solute carrier family 25 (carnitine/acylcarnitine translocase), member 20	788	ENSG00000178537
403	PTPN2	NA	PTPN2	protein tyrosine phosphatase, non-receptor type 2	5771	ENSG00000175354
404	NDUFV1	NA	NDUFV1	NADH dehydrogenase (ubiquinone) flavoprotein 1, 51kDa	4723	ENSG00000167792
405	CUL5	NA	CUL5	cullin 5	8065	ENSG00000166266
406	TNFAIP1	NA	TNFAIP1	tumor necrosis factor, alpha-induced protein 1 (endothelial)	7126	ENSG00000109079
407	CDK16	NA	CDK16	cyclin-dependent kinase 16	5127	ENSG00000102225
408	QKI	NA	QKI	QKI, KH domain containing, RNA binding	9444	ENSG00000112531
409	TSC22D1	NA	TSC22D1	TSC22 domain family, member 1	8848	ENSG00000102804
410	ESD	NA	ESD	esterase D	2098	ENSG00000139684
411	VPRBP	NA	VPRBP	Vpr (HIV-1) binding protein	9730	ENSG00000145041
412	ATP2B1	NA	ATP2B1	ATPase, Ca++ transporting, plasma membrane 1	490	ENSG00000070961
413	DUSP1	NA	DUSP1	dual specificity phosphatase 1	1843	ENSG00000120129
414	P2RX4	NA	P2RX4	purinergic receptor P2X, ligand-gated ion channel, 4	5025	ENSG00000135124
415	EIF2B5	NA	EIF2B5	eukaryotic translation initiation factor 2B, subunit 5 epsilon, 82kDa	8893	ENSG00000145191
416	FOXO4	NA	FOXO4	forkhead box O4	4303	ENSG00000184481
417	PSMB4	NA	PSMB4	proteasome (prosome, macropain) subunit, beta type, 4	5692	ENSG00000159377
418	ZNF654	NA	ZNF654	zinc finger protein 654	55279	ENSG00000175105
419	PPWD1	NA	PPWD1	peptidylprolyl isomerase domain and WD repeat containing 1	23398	ENSG00000113593
420	PNPLA8	NA	PNPLA8	patatin-like phospholipase domain containing 8	50640	ENSG00000135241
421	HAGH	NA	HAGH	hydroxyacylglutathione hydrolase	3029	ENSG00000063854
422	CNOT2	NA	CNOT2	CCR4-NOT transcription complex, subunit 2	4848	ENSG00000111596
423	RPS15A	NA	RPS15A	ribosomal protein S15a	6210	ENSG00000134419
424	AMN	NA	AMN	amnionless homolog (mouse)	81693	ENSG00000166126
425	SET	NA	SET	SET nuclear oncogene	6418	ENSG00000119335
426	RBM26	NA	RBM26	RNA binding motif protein 26	64062	ENSG00000139746
427	TAF12	NA	TAF12	TAF12 RNA polymerase II, TATA box binding protein (TBP)-associated factor, 20kDa	6883	ENSG00000120656
428	NR2F2	NA	NR2F2	nuclear receptor subfamily 2, group F, member 2	7026	ENSG00000185551
429	MAX	NA	MAX	MYC associated factor X	4149	ENSG00000125952
430	ADAM10	NA	ADAM10	ADAM metallopeptidase domain 10	102	ENSG00000137845
431	TNFRSF21	NA	TNFRSF21	tumor necrosis factor receptor superfamily, member 21	27242	ENSG00000146072
432	PLRG1	NA	PLRG1	pleiotropic regulator 1	5356	ENSG00000171566
433	MED6	NA	MED6	mediator complex subunit 6	10001	ENSG00000133997
434	CAMK1D	NA	CAMK1D	calcium/calmodulin-dependent protein kinase ID	57118	ENSG00000183049
435	GCDH	NA	GCDH	glutaryl-CoA dehydrogenase	2639	ENSG00000105607
436	RAC3	NA	RAC3	ras-related C3 botulinum toxin substrate 3 (rho family, small GTP binding protein Rac3)	5881	ENSG00000169750
437	UBR5	NA	UBR5	ubiquitin protein ligase E3 component n-recognin 5	51366	ENSG00000104517
438	POLR3K	NA	POLR3K	polymerase (RNA) III (DNA directed) polypeptide K, 12.3 kDa	51728	NULL
439	TRPS1	NA	TRPS1	trichorhinophalangeal syndrome I	7227	ENSG00000104447
440	RPS16	NA	RPS16	ribosomal protein S16	6217	ENSG00000105193
441	FIZ1	NA	FIZ1	FLT3-interacting zinc finger 1	84922	ENSG00000179943
442	IGF1	NA	IGF1	insulin-like growth factor 1 (somatomedin C)	3479	ENSG00000017427
443	NDUFB8	NA	NDUFB8	NADH dehydrogenase (ubiquinone) 1 beta subcomplex, 8, 19kDa	4714	ENSG00000166136
444	RNF111	NA	RNF111	ring finger protein 111	54778	ENSG00000157450
445	FBXW2	NA	FBXW2	F-box and WD repeat domain containing 2	26190	ENSG00000119402
446	PPP1R3F	NA	PPP1R3F	protein phosphatase 1, regulatory subunit 3F	89801	ENSG00000049769
447	CCT7	NA	CCT7	chaperonin containing TCP1, subunit 7 (eta)	10574	ENSG00000135624
448	FKBP4	NA	FKBP4	FK506 binding protein 4, 59kDa	2288	ENSG00000004478
449	NDUFA10	NA	NDUFA10	NADH dehydrogenase (ubiquinone) 1 alpha subcomplex, 10, 42kDa	4705	ENSG00000130414
450	CSGALNACT2	NA	CSGALNACT2	chondroitin sulfate N-acetylgalactosaminyltransferase 2	55454	ENSG00000169826
451	METAP2	NA	METAP2	methionyl aminopeptidase 2	10988	ENSG00000111142
452	CDC5L	NA	CDC5L	CDC5 cell division cycle 5-like (S. pombe)	988	ENSG00000096401
453	NONO	NA	NONO	non-POU domain containing, octamer-binding	4841	ENSG00000147140
454	GLP1R	NA	GLP1R	glucagon-like peptide 1 receptor	2740	ENSG00000112164
455	SLC25A14	NA	SLC25A14	solute carrier family 25 (mitochondrial carrier, brain), member 14	9016	ENSG00000102078
456	CLCF1	NA	CLCF1	cardiotrophin-like cytokine factor 1	23529	ENSG00000175505
457	CSNK1E	NA	CSNK1E	casein kinase 1, epsilon	1454	ENSG00000213923
458	NSUN2	NA	NSUN2	NOP2/Sun RNA methyltransferase family, member 2	54888	ENSG00000037474
459	DDO	NA	DDO	D-aspartate oxidase	8528	ENSG00000203797
460	RRP1B	NA	RRP1B	ribosomal RNA processing 1 homolog B (S. cerevisiae)	23076	ENSG00000160208
461	PROX1	NA	PROX1	prospero homeobox 1	5629	ENSG00000117707
462	RPUSD1	NA	RPUSD1	RNA pseudouridylate synthase domain containing 1	113000	ENSG00000007376
463	TP53I3	NA	TP53I3	tumor protein p53 inducible protein 3	9540	ENSG00000115129
464	SPOP	NA	SPOP	speckle-type POZ protein	8405	ENSG00000121067
465	SKIL	NA	SKIL	SKI-like oncogene	6498	ENSG00000136603
466	MAP3K4	NA	MAP3K4	mitogen-activated protein kinase kinase kinase 4	4216	ENSG00000085511
467	BRD2	NA	BRD2	bromodomain containing 2	6046	ENSG00000204256
468	TMED10	NA	TMED10	transmembrane emp24-like trafficking protein 10 (yeast)	10972	ENSG00000170348
469	NUPR1	NA	NUPR1	nuclear protein, transcriptional regulator, 1	26471	ENSG00000176046
470	PSMD8	NA	PSMD8	proteasome (prosome, macropain) 26S subunit, non-ATPase, 8	5714	ENSG00000099341
471	RGS11	NA	RGS11	regulator of G-protein signaling 11	8786	ENSG00000076344
472	RPS14	NA	RPS14	ribosomal protein S14	6208	ENSG00000164587
473	MRPL27	NA	MRPL27	mitochondrial ribosomal protein L27	51264	ENSG00000108826
474	PPP2R4	NA	PPP2R4	protein phosphatase 2A activator, regulatory subunit 4	5524	ENSG00000119383
475	EIF4EBP2	NA	EIF4EBP2	eukaryotic translation initiation factor 4E binding protein 2	1979	ENSG00000148730
476	NRP1	NA	NRP1	neuropilin 1	8829	ENSG00000099250
477	BLMH	NA	BLMH	bleomycin hydrolase	642	ENSG00000108578
478	RFXAP	NA	RFXAP	regulatory factor X-associated protein	5994	ENSG00000133111
479	USP47	NA	USP47	ubiquitin specific peptidase 47	55031	ENSG00000170242
480	DRG1	NA	DRG1	developmentally regulated GTP binding protein 1	4733	ENSG00000185721
481	PPIB	NA	PPIB	peptidylprolyl isomerase B (cyclophilin B)	5479	ENSG00000166794
482	COX5B	NA	COX5B	cytochrome c oxidase subunit Vb	1329	ENSG00000135940
483	CDKN1C	NA	CDKN1C	cyclin-dependent kinase inhibitor 1C (p57, Kip2)	1028	ENSG00000129757
484	TSPYL2	NA	TSPYL2	TSPY-like 2	64061	ENSG00000184205
485	DHPS	NA	DHPS	deoxyhypusine synthase	1725	ENSG00000095059
486	RRM1	NA	RRM1	ribonucleotide reductase M1	6240	ENSG00000167325
487	ACAP1	NA	ACAP1	ArfGAP with coiled-coil, ankyrin repeat and PH domains 1	9744	ENSG00000072818
488	GTF2IRD1	NA	GTF2IRD1	GTF2I repeat domain containing 1	9569	ENSG00000006704
489	MRPL22	NA	MRPL22	mitochondrial ribosomal protein L22	29093	ENSG00000082515
490	NDUFA4	NA	NDUFA4	NADH dehydrogenase (ubiquinone) 1 alpha subcomplex, 4, 9kDa	4697	ENSG00000189043
491	DPM3	NA	DPM3	dolichyl-phosphate mannosyltransferase polypeptide 3	54344	ENSG00000179085
492	PNKP	NA	PNKP	polynucleotide kinase 3'-phosphatase	11284	ENSG00000039650
493	SSR4	NA	SSR4	signal sequence receptor, delta	6748	ENSG00000180879
494	ADSSL1	NA	ADSSL1	adenylosuccinate synthase like 1	122622	ENSG00000185100
495	ZNF79	NA	ZNF79	zinc finger protein 79	7633	ENSG00000196152
496	CHD5	NA	CHD5	chromodomain helicase DNA binding protein 5	26038	ENSG00000116254
497	VPS25	NA	VPS25	vacuolar protein sorting 25 homolog (S. cerevisiae)	84313	ENSG00000131475
498	HSPA14	NA	HSPA14	heat shock 70kDa protein 14	51182	ENSG00000187522
499	CNOT3	NA	CNOT3	CCR4-NOT transcription complex, subunit 3	4849	ENSG00000088038
500	NDUFS7	NA	NDUFS7	NADH dehydrogenase (ubiquinone) Fe-S protein 7, 20kDa (NADH-coenzyme Q reductase)	374291	ENSG00000115286
501	HR	NA	HR	hairless homolog (mouse)	55806	ENSG00000168453
502	NECAB3	NA	NECAB3	N-terminal EF-hand calcium binding protein 3	63941	ENSG00000125967
503	MYC	NA	MYC	v-myc myelocytomatosis viral oncogene homolog (avian)	4609	ENSG00000136997
504	MSH2	NA	MSH2	mutS homolog 2, colon cancer, nonpolyposis type 1 (E. coli)	4436	ENSG00000095002
505	UBE2R2	NA	UBE2R2	ubiquitin-conjugating enzyme E2R 2	54926	ENSG00000107341
506	PRPS1	NA	PRPS1	phosphoribosyl pyrophosphate synthetase 1	5631	ENSG00000147224
507	ASF1A	NA	ASF1A	ASF1 anti-silencing function 1 homolog A (S. cerevisiae)	25842	ENSG00000111875
508	GRM2	NA	GRM2	glutamate receptor, metabotropic 2	2912	ENSG00000164082
509	SIK3	NA	SIK3	SIK family kinase 3	23387	ENSG00000160584
510	PHF10	NA	PHF10	PHD finger protein 10	55274	ENSG00000130024
511	PRODH	NA	PRODH	proline dehydrogenase (oxidase) 1	5625	ENSG00000100033
512	EXOSC2	NA	EXOSC2	exosome component 2	23404	ENSG00000130713
513	RALY	NA	RALY	RNA binding protein, autoantigenic (hnRNP-associated with lethal yellow homolog (mouse))	22913	ENSG00000125970
514	CPQ	NA	CPQ	carboxypeptidase Q	10404	ENSG00000104324
515	CSTF3	NA	CSTF3	cleavage stimulation factor, 3' pre-RNA, subunit 3, 77kDa	1479	ENSG00000176102
516	PTPN12	NA	PTPN12	protein tyrosine phosphatase, non-receptor type 12	5782	ENSG00000127947
517	NPR1	NA	NPR1	natriuretic peptide receptor A/guanylate cyclase A (atrionatriuretic peptide receptor A)	4881	ENSG00000169418
518	RPS24	NA	RPS24	ribosomal protein S24	6229	ENSG00000138326
519	KDM3A	NA	KDM3A	lysine (K)-specific demethylase 3A	55818	ENSG00000115548
520	PLCB1	NA	PLCB1	phospholipase C, beta 1 (phosphoinositide-specific)	23236	ENSG00000182621
521	PBX2	NA	PBX2	pre-B-cell leukemia homeobox 2	5089	ENSG00000204304
522	HMGN2	NA	HMGN2	high mobility group nucleosomal binding domain 2	3151	ENSG00000198830
523	PFDN5	NA	PFDN5	prefoldin subunit 5	5204	ENSG00000123349
524	PSMB10	NA	PSMB10	proteasome (prosome, macropain) subunit, beta type, 10	5699	ENSG00000205220
525	ZNF777	NA	ZNF777	zinc finger protein 777	27153	ENSG00000196453
526	PRKAG2	NA	PRKAG2	protein kinase, AMP-activated, gamma 2 non-catalytic subunit	51422	ENSG00000106617
527	AIRE	NA	AIRE	autoimmune regulator	326	ENSG00000160224
528	CECR2	NA	CECR2	cat eye syndrome chromosome region, candidate 2	27443	ENSG00000099954
529	NAB2	NA	NAB2	NGFI-A binding protein 2 (EGR1 binding protein 2)	4665	ENSG00000166886
530	AGBL5	NA	AGBL5	ATP/GTP binding protein-like 5	60509	ENSG00000084693
531	ZCCHC6	NA	ZCCHC6	zinc finger, CCHC domain containing 6	79670	ENSG00000083223
532	RPS19	NA	RPS19	ribosomal protein S19	6223	ENSG00000105372
533	PIAS2	NA	PIAS2	protein inhibitor of activated STAT, 2	9063	ENSG00000078043
534	GSPT1	NA	GSPT1	G1 to S phase transition 1	2935	ENSG00000103342
535	CDK2	NA	CDK2	cyclin-dependent kinase 2	1017	ENSG00000123374
536	DNMT3A	NA	DNMT3A	DNA (cytosine-5-)-methyltransferase 3 alpha	1788	ENSG00000119772
537	RAF1	NA	RAF1	v-raf-1 murine leukemia viral oncogene homolog 1	5894	ENSG00000132155
538	EIF3D	NA	EIF3D	eukaryotic translation initiation factor 3, subunit D	8664	ENSG00000100353
539	UROD	NA	UROD	uroporphyrinogen decarboxylase	7389	ENSG00000126088
540	BCL2L1	NA	BCL2L1	BCL2-like 1	598	ENSG00000171552
541	CNOT7	NA	CNOT7	CCR4-NOT transcription complex, subunit 7	29883	ENSG00000198791
542	PNMT	NA	PNMT	phenylethanolamine N-methyltransferase	5409	ENSG00000141744
543	HNRNPA3	NA	HNRNPA3	heterogeneous nuclear ribonucleoprotein A3	220988	ENSG00000170144
544	PAIP2	NA	PAIP2	poly(A) binding protein interacting protein 2	51247	ENSG00000120727
545	TAGLN3	NA	TAGLN3	transgelin 3	29114	ENSG00000144834
546	ZNF827	NA	ZNF827	zinc finger protein 827	152485	ENSG00000151612
547	NCOA6	NA	NCOA6	nuclear receptor coactivator 6	23054	ENSG00000198646
548	KDM2A	NA	KDM2A	lysine (K)-specific demethylase 2A	22992	ENSG00000173120
549	MTMR4	NA	MTMR4	myotubularin related protein 4	9110	ENSG00000108389
550	EXOSC5	NA	EXOSC5	exosome component 5	56915	ENSG00000077348
551	DAB2IP	NA	DAB2IP	DAB2 interacting protein	153090	ENSG00000136848
552	EPHB4	NA	EPHB4	EPH receptor B4	2050	ENSG00000196411
553	RBPMS	NA	RBPMS	RNA binding protein with multiple splicing	11030	ENSG00000157110
554	ARL6IP4	NA	ARL6IP4	ADP-ribosylation-like factor 6 interacting protein 4	51329	ENSG00000182196
555	ILKAP	NA	ILKAP	integrin-linked kinase-associated serine/threonine phosphatase	80895	ENSG00000132323
556	GPX4	NA	GPX4	glutathione peroxidase 4	2879	ENSG00000167468
557	CCT2	NA	CCT2	chaperonin containing TCP1, subunit 2 (beta)	10576	ENSG00000166226
558	THRSP	NA	THRSP	thyroid hormone responsive	7069	ENSG00000151365
559	ZZZ3	NA	ZZZ3	zinc finger, ZZ-type containing 3	26009	ENSG00000036549
560	ENY2	NA	ENY2	enhancer of yellow 2 homolog (Drosophila)	56943	ENSG00000120533
561	MAGOH	NA	MAGOH	mago-nashi homolog, proliferation-associated (Drosophila)	4116	ENSG00000162385
562	HNRNPC	NA	HNRNPC	heterogeneous nuclear ribonucleoprotein C (C1/C2)	3183	ENSG00000092199
563	DLG4	NA	DLG4	discs, large homolog 4 (Drosophila)	1742	ENSG00000132535
564	RAD17	NA	RAD17	RAD17 homolog (S. pombe)	5884	ENSG00000152942
565	TRIM28	NA	TRIM28	tripartite motif containing 28	10155	ENSG00000130726
566	UBQLN1	NA	UBQLN1	ubiquilin 1	29979	ENSG00000135018
567	SOCS7	NA	SOCS7	suppressor of cytokine signaling 7	30837	ENSG00000174111
568	LAMTOR1	NA	LAMTOR1	late endosomal/lysosomal adaptor, MAPK and MTOR activator 1	55004	ENSG00000149357
569	PHF20	NA	PHF20	PHD finger protein 20	51230	ENSG00000025293
570	SOX12	NA	SOX12	SRY (sex determining region Y)-box 12	6666	ENSG00000177732
571	ZNF711	NA	ZNF711	zinc finger protein 711	7552	ENSG00000147180
572	EIF3K	NA	EIF3K	eukaryotic translation initiation factor 3, subunit K	27335	ENSG00000178982
573	MRPL55	NA	MRPL55	mitochondrial ribosomal protein L55	128308	ENSG00000162910
574	SMARCC1	NA	SMARCC1	SWI/SNF related, matrix associated, actin dependent regulator of chromatin, subfamily c, member 1	6599	ENSG00000173473
575	PRKCB	NA	PRKCB	protein kinase C, beta	5579	ENSG00000166501
576	U2AF1	NA	U2AF1	U2 small nuclear RNA auxiliary factor 1	7307	ENSG00000160201
577	FITM2	NA	FITM2	fat storage-inducing transmembrane protein 2	128486	ENSG00000197296
578	HAGHL	NA	HAGHL	hydroxyacylglutathione hydrolase-like	84264	ENSG00000103253
579	TRIOBP	NA	TRIOBP	TRIO and F-actin binding protein	11078	ENSG00000100106
580	TRMT2A	NA	TRMT2A	tRNA methyltransferase 2 homolog A (S. cerevisiae)	27037	ENSG00000099899
581	GRB10	NA	GRB10	growth factor receptor-bound protein 10	2887	ENSG00000106070
582	B4GALT3	NA	B4GALT3	UDP-Gal:betaGlcNAc beta 1,4- galactosyltransferase, polypeptide 3	8703	ENSG00000158850
583	PDCD11	NA	PDCD11	programmed cell death 11	22984	ENSG00000148843
584	ATMIN	NA	ATMIN	ATM interactor	23300	ENSG00000166454
585	MED21	NA	MED21	mediator complex subunit 21	9412	ENSG00000152944
586	EVX1	NA	EVX1	even-skipped homeobox 1	2128	ENSG00000106038
587	ST6GALNAC6	NA	ST6GALNAC6	ST6 (alpha-N-acetyl-neuraminyl-2,3-beta-galactosyl-1,3)-N-acetylgalactosaminide alpha-2,6-sialyltransferase 6	30815	ENSG00000160408
588	NFX1	NA	NFX1	nuclear transcription factor, X-box binding 1	4799	ENSG00000086102
589	CHST14	NA	CHST14	carbohydrate (N-acetylgalactosamine 4-0) sulfotransferase 14	113189	ENSG00000169105
590	LSM4	NA	LSM4	LSM4 homolog, U6 small nuclear RNA associated (S. cerevisiae)	25804	ENSG00000130520
591	FBXO6	NA	FBXO6	F-box protein 6	26270	ENSG00000116663
592	INPP1	NA	INPP1	inositol polyphosphate-1-phosphatase	3628	ENSG00000151689
593	POFUT1	NA	POFUT1	protein O-fucosyltransferase 1	23509	ENSG00000101346
594	GIGYF2	NA	GIGYF2	GRB10 interacting GYF protein 2	26058	ENSG00000204120
595	ZNF205	NA	ZNF205	zinc finger protein 205	7755	ENSG00000122386
596	DNAJC14	NA	DNAJC14	DnaJ (Hsp40) homolog, subfamily C, member 14	85406	ENSG00000135392
597	GLI3	NA	GLI3	GLI family zinc finger 3	2737	ENSG00000106571
598	DNAJC8	NA	DNAJC8	DnaJ (Hsp40) homolog, subfamily C, member 8	22826	ENSG00000126698
599	CCND3	NA	CCND3	cyclin D3	896	ENSG00000112576
600	PTPN11	NA	PTPN11	protein tyrosine phosphatase, non-receptor type 11	5781	ENSG00000179295
[truncated: 12,696 more rows]

## Sheet: salmon C2.5
model: 4W
Module: Salmon
[truncated: 285 more rows]

## Sheet: black C2.6
model: 4W
Module: black
[truncated: 1,979 more rows]

## Sheet: darkolivegreen C2.7
model: 4W
[truncated: 1,685 more rows]

## Sheet: cyan C2.8
model: 4W
[truncated: 119 more rows]

[truncated: 6 more sheets: pink C2.9, magenta C2.10, yellowgreen C2.11,  tan C2.12, mediumpurple3 C2.13, purple C2.14]
