# Supplementary material for: Transcriptional analysis of adipose tissue during development reveals depot-specific responsiveness to maternal dietary supplementation
Source: Sci Rep. 2018 Jun 25;8:9628. doi: 10.1038/s41598-018-27376-3 (PMC6018169; doi:10.1038/s41598-018-27376-3)
Supplement: Supplementary file 8 — Dataset 7 [file 41598_2018_27376_MOESM8_ESM.xlsx]

## Sheet: Supplemental Table 7
	logFC	AveExpr	t	P.Value	adj.P.Val	B
C16:1n-9/7t	-0.126173	0.167263	-8.04484	2.62e-05	0.00120412	2.86973
C20:1n-9	-0.0767048	0.129005	-5.9909	0.000236517	0.00543988	0.524193
C20:0	-0.114176	0.302544	-5.64446	0.000360334	0.00552512	0.0750773
C12:0	0.59682	2.21508	5.3432	0.000526541	0.00605522	-0.329206
C18:1	-0.534224	4.67577	-5.15211	0.00067417	0.00620236	-0.59238
C22:1n-9	-0.019377	0.0347704	-4.93448	0.000899021	0.0068925	-0.898516
C10:0	0.603793	2.93149	4.38069	0.00192894	0.0126405	-1.70799
C14:0	0.411263	3.34031	4.28899	0.00219835	0.0126405	-1.84614
C20:4n-6	0.046363	0.20407	4.03059	0.00319827	0.0163467	-2.24134
C16:0	0.308278	4.66646	3.64757	0.00567184	0.0245258	-2.84187
C18:2tr	-0.271908	0.653955	-3.59385	0.00615601	0.0245258	-2.92734
C18:0	-0.51713	3.68664	-3.56864	0.00639803	0.0245258	-2.96753
C16:1n-7	0.0949413	0.643622	3.5039	0.00706669	0.0250052	-3.07103
C16i	0.075742	0.282277	3.2762	0.0100639	0.033067	-3.43763
C18:3n-6	0.0257455	0.0528537	3.1297	0.0126721	0.0388612	-3.67517
C8:0	0.299517	1.8371	2.7659	0.0226396	0.0622044	-4.26723
C22:4n-6	0.00863756	0.0134407	2.75639	0.0229886	0.0622044	-4.2827
C14:1n-5	0.0378771	0.117943	2.46427	0.0368255	0.0941096	-4.75511
C20:2n-6	0.0184732	0.0939577	2.03426	0.0735834	0.178149	-5.43068
C11:0	0.0353665	0.0853167	1.78679	0.108842	0.250337	-5.79927
C15:0	0.0982595	0.823074	1.59726	0.14591	0.306185	-6.0665
C22:5n-6	0.003785	0.00632283	1.5949	0.146436	0.306185	-6.06973
C24:1n-9	-0.00801556	0.0260878	-1.45159	0.181776	0.363552	-6.26069
C13:0	0.0205565	0.0991109	1.30977	0.223872	0.420701	-6.43871
C22:0	-0.0175364	0.125393	-1.29517	0.228642	0.420701	-6.45635
C20:3n-6	0.00462479	0.0304359	1.03576	0.328304	0.580846	-6.74602
C6:0	0.122953	2.13802	0.97794	0.354567	0.604078	-6.80386
C4:0	-0.133829	2.4473	-0.938866	0.373185	0.610997	-6.84144
C18:3n-3	-0.0730603	0.487056	-0.914413	0.385194	0.610997	-6.86432
C21:0	0.00661859	0.0536959	0.873262	0.406027	0.622574	-6.9017
C22:2n-6	0.00140312	0.000988725	0.732018	0.48345	0.717377	-7.01878
C14i	0.0219115	0.146425	0.664309	0.523743	0.75238	-7.06846
C13ai	0.0015117	0.00978403	0.63401	0.542417	0.75238	-7.08928
C15ai	0.0280726	0.409847	0.612186	0.556107	0.75238	-7.10373
C18:4n-3	-0.0189814	0.197668	-0.573238	0.581026	0.763634	-7.12836
C17:0	-0.0212121	0.758511	-0.521894	0.614797	0.785573	-7.15852
C22:5n-3	-0.00943538	0.248653	-0.468585	0.650908	0.808359	-7.18702
C20:5n-3	-0.00635151	0.10516	-0.444184	0.667775	0.808359	-7.1991
C18i	0.00293285	0.111783	0.266468	0.7961	0.92673	-7.26814
C20i	0.000507188	0.00257844	0.252711	0.806374	0.92673	-7.27207
C22:6n-3	-0.00184444	0.0830122	-0.190785	0.853081	0.92673	-7.28723
C23:0	0.00235101	0.0734632	0.179722	0.861495	0.92673	-7.28949
C20:3n-3	-0.000471553	0.00824887	-0.173428	0.866291	0.92673	-7.29072
C15:1n-5	-0.000123041	0.00704373	-0.058525	0.954655	0.990947	-7.30549
C15:1n-5t	4.31e-05	0.00871676	0.0187778	0.985443	0.990947	-7.3072
C18:2n-6	0.0012577	1.6185	0.0116777	0.990947	0.990947	-7.30732
