# Supplementary material for: Transcriptional analysis of adipose tissue during development reveals depot-specific responsiveness to maternal dietary supplementation
Source: Sci Rep. 2018 Jun 25;8:9628. doi: 10.1038/s41598-018-27376-3 (PMC6018169; doi:10.1038/s41598-018-27376-3)
Supplement: Supplementary file 9 — Dataset 8 [file 41598_2018_27376_MOESM9_ESM.xlsx]

## Sheet: Supplemental Table 8
ID	logFC	AveExpr	t	P.Value	adj.P.Val	B	Charge..ES...ve.	Retention.time..min.	m.z	Matched.Mass	Delta	Name	Formula	Ion
534	9.99506	7.17453	11.5965	4.56e-07	0.00160953	6.50804	+	1.0427	748.541			No ID_1
486	3.43974	7.16856	7.71014	1.76e-05	0.00914044	3.38044	+	0.979183	277.236			No ID_2
567	4.07507	10.6589	7.50042	2.23e-05	0.00914044	3.16412	+	1.10623	440.357			No ID_3
677	4.93974	9.68381	7.89773	1.43e-05	0.00914044	3.56908	+	1.27563	454.374			No ID_4
663	6.28008	9.5589	8.58365	6.92e-06	0.00914044	4.22162	+	1.25447	542.425			No ID_5
434	4.71758	9.56289	7.51086	2.2e-05	0.00914044	3.17502	+	0.89445	558.421			No ID_6
547	4.54952	10.7778	7.86209	1.49e-05	0.00914044	3.53358	+	1.06387	572.437			No ID_7
654	5.20974	10.0562	7.76705	1.65e-05	0.00914044	3.43814	+	1.23328	586.452			No ID_8
4163	-3.22174	2.85489	-7.3678	2.59e-05	0.00914044	3.0243	+	5.63503	620.594			No ID_9
6159	2.30566	11.6615	7.43857	2.39e-05	0.00914044	3.0992	-	6.62238	736.487			No ID_10
6557	2.06504	12.3714	7.04092	3.79e-05	0.0103022	2.66937	-	6.74487	737.997			No ID_11
463	5.90342	8.24193	7.07447	3.65e-05	0.0103022	2.70649	+	0.936833	426.342			No ID_12
680	5.10166	9.99834	7.10578	3.51e-05	0.0103022	2.74099	+	1.27563	498.4			No ID_13
674	3.04878	9.28145	6.60844	6.41e-05	0.0154367	2.17645	+	1.27563	393.318			No ID_14
557	4.39699	10.8009	6.59023	6.56e-05	0.0154367	2.15509	+	1.08503	528.409			No ID_15
5296	1.47113	15.2724	6.45113	7.81e-05	0.0172233	1.99032	+	6.26645	742.573	742.574	0.001	PC(O-34:3)	C42H81NO7P	[M+H]+
555	3.18491	11.4855	6.37785	8.56e-05	0.0177845	1.90235	+	1.08503	484.384			No ID_16
6908	3.15079	11.8325	6.21444	0.000105574	0.0207043	1.70324	-	6.85307	738.503			No ID_17
6213	1.9909	12.6156	5.98469	0.000142519	0.0254659	1.4163	-	6.63983	711.482			No ID_18
6620	-2.59942	7.61885	-5.97538	0.000144283	0.0254659	1.40451	-	6.76267	800.746			No ID_19
577	3.07141	10.162	5.85109	0.00017024	0.0286166	1.24567	+	1.12742	335.279			No ID_20
6985	2.63053	12.1073	5.81204	0.000179401	0.0287856	1.19526	-	6.89082	1153.87	1153.87	0.0008	MGDG(64:12)	C73H117O10	[M-H]-
448	3.32223	10.1487	5.72812	0.000200933	0.0308388	1.0861	+	0.915617	470.368			No ID_21
6888	0.876473	14.5243	5.66142	0.000220027	0.0318823	0.998551	+	6.84352	774.604	774.601	0.003	PC(35:1)	C43H85NO8P	[M+H]+
549	3.27267	11.3695	5.64249	0.000225795	0.0318823	0.973573	+	1.06387	616.463			No ID_22
436	4.00147	9.69066	5.46302	0.000289291	0.0392769	0.733938	+	0.89445	602.447			No ID_23
1891	3.6505	7.75155	5.43097	0.000302529	0.0395528	0.69059	+	3.04402	439.377	439.378	0.001	FA(27:0(Ep2))	C27H51O4	[M+H]+
6761	0.966522	12.8163	5.04725	0.000522741	0.0622451	0.158919	+	6.80773	481.424	481.425	0.0008	FA(30:0(Ep2))	C30H57O4	[M+H]+
775	1.1978	9.45905	5.03907	0.000528995	0.0622451	0.147325	+	1.44507	512.415			No ID_24
5108	1.76632	14.5141	5.05442	0.000517324	0.0622451	0.169073	-	6.20503	786.533			No ID_25
681	3.18295	8.04274	4.97679	0.000579287	0.0659639	0.0587412	+	1.27563	503.353			No ID_26
6860	1.59348	15.6481	4.73555	0.0008279	0.0886115	-0.290204	-	6.83438	725.492			No ID_27
5762	4.45517	6.24013	4.73517	0.00082838	0.0886115	-0.290771	-	6.46513	788.568			No ID_28
3945	2.37324	9.44781	4.63905	0.000957272	0.0929676	-0.432337	-	5.4489	674.513	674.513	0.0002	CerP(t37:1)	C37H73NO7P	[M-H]-
7194	1.08325	13.1112	4.63922	0.000957026	0.0929676	-0.432085	+	7.01313	537.487	537.488	0.0008	DG(P-31:1)	C34H65O4	[M+H]+
178	0.931346	6.78353	4.62729	0.000974448	0.0929676	-0.449755	+	0.5346	218.024			No ID_29
1353	2.16459	11.9139	4.66357	0.000922475	0.0929676	-0.396078	+	2.0439	332.331			No ID_30
6592	-1.08892	22.0393	-4.58992	0.00103123	0.0957958	-0.505234	+	6.75448	918.809			No ID_31
2649	1.68895	10.3508	4.56731	0.00106729	0.0966029	-0.538907	+	4.35242	788.599			No ID_32
589	1.87508	8.99868	4.33264	0.00153124	0.101102	-0.892897	+	1.1486	313.235	313.237	0.0025	FA(18:0(Ep2))	C18H33O4	[M+H]+
6788	3.60839	11.8236	4.403	0.00137307	0.101102	-0.785923	-	6.81628	712.988			No ID_33
6420	2.28714	11.1059	4.35951	0.00146869	0.101102	-0.851968	-	6.69223	1135.35			No ID_34
6861	1.92816	14.8508	4.30192	0.00160625	0.101102	-0.939829	-	6.83438	725.995			No ID_35
1696	-0.850315	9.99545	-4.26944	0.0016898	0.101102	-0.989599	-	2.65195	587.417	587.419	0.0029	PE-Cer(d29:2)	C31H60N2O6P	[M-H]-
1380	1.66351	12.3798	4.31362	0.00157726	0.101102	-0.921952	-	2.05408	759.637	759.639	0.0016	PE-Cer(d41:0)	C43H88N2O6P	[M-H]-
430	5.5341	7.3167	4.30937	0.00158772	0.101102	-0.92844	+	0.873283	778.557	778.559	0.0022	PS(35:0)	C41H81NO10P	[M+H]+
6585	-2.56108	14.6016	-4.45061	0.00127591	0.101102	-0.713934	+	6.75448	619.528	619.53	0.0016	TG(36:3)	C39H71O5	[M+H]+
9046	1.01138	5.66654	4.28359	0.00165285	0.101102	-0.967898	+	10.8491	218.108			No ID_36
693	1.22551	6.63771	4.2952	0.00162319	0.101102	-0.950126	+	1.29687	239.149			No ID_37
732	1.32653	8.07803	4.46401	0.0012499	0.101102	-0.693742	+	1.36037	261.242			No ID_38
881	1.87913	13.2828	4.47641	0.00122633	0.101102	-0.675072	+	1.63567	304.3			No ID_39
5632	1.32555	12.4084	4.39379	0.00139276	0.101102	-0.799886	+	6.405	658.617			No ID_40
2573	1.37331	11.4995	4.32767	0.00154313	0.101102	-0.900484	+	4.27172	726.563			No ID_41
6765	0.901085	16.1642	4.47132	0.00123593	0.101102	-0.68272	+	6.80773	756.696			No ID_42
2373	3.32324	4.82599	4.41551	0.00134681	0.101102	-0.766976	+	3.92347	760.495			No ID_43
3657	2.28113	10.0458	4.45667	0.00126407	0.101102	-0.704797	+	5.20348	788.608			No ID_44
8330	-3.44802	9.67791	-4.39169	0.00139728	0.101102	-0.803068	+	8.23138	826.769			No ID_45
5935	-1.73232	11.215	-4.38776	0.0014058	0.101102	-0.809031	-	6.53495	947.76			No ID_46
5736	-1.06117	14.66	-4.27893	0.00166494	0.101102	-0.975053	-	6.44767	1007.76			No ID_47
6810	2.76781	12.0586	4.17318	0.00196547	0.115635	-1.13795	-	6.81628	1150.87			No ID_48
2671	2.53572	8.31219	4.11283	0.00216216	0.125122	-1.2316	+	4.37258	710.516			No ID_49
6655	-1.13687	16.167	-4.10024	0.00220577	0.125586	-1.2512	-	6.78057	823.68	823.682	0.002	TG(50:5)	C53H91O6	[M-H]-
699	6.87875	7.95029	4.08543	0.00225822	0.126532	-1.27428	+	1.29687	410.347			No ID_50
1419	1.20168	9.44182	4.01777	0.00251515	0.127279	-1.38008	-	2.13112	333.28	333.28	0.0001	FA(22:3)	C22H37O2	[M-H]-
5959	0.719495	15.8561	4.03798	0.00243537	0.127279	-1.34843	+	6.54473	768.592	768.59	0.0023	PC(O-36:4)	C44H83NO7P	[M+H]+
6863	-0.822243	14.2961	-4.05031	0.00238796	0.127279	-1.32913	-	6.83438	799.681	799.682	0.0015	TG(48:3)	C51H91O6	[M-H]-
451	2.65697	10.5812	4.03041	0.00246492	0.127279	-1.36028	+	0.915617	514.393			No ID_51
7332	3.05354	8.23179	4.01559	0.00252395	0.127279	-1.38351	+	7.18395	959.764			No ID_52
8716	1.85699	13.2665	4.04779	0.00239756	0.127279	-1.33307	-	9.22093	1037.71			No ID_53
7574	3.74716	13.5831	4.03339	0.00245326	0.127279	-1.35562	-	7.38183	1484.05			No ID_54
6720	3.10231	14.74	4.00629	0.00256174	0.127365	-1.3981	+	6.78982	1477.33			No ID_55
6541	-1.89227	12.3839	-3.97291	0.00270231	0.132488	-1.45055	+	6.73708	923.782			No ID_56
7667	-1.35649	11.4108	-3.93865	0.00285508	0.138061	-1.50455	-	7.4389	297.28	297.28	0.0002	FA(19:0)	C19H37O2	[M-H]-
5173	0.768498	14.9781	3.89702	0.003053	0.139962	-1.57034	-	6.22232	800.582	800.581	0.0005	PC(36:2(OH))	C44H83NO9P	[M-H]-
6594	-1.19295	19.5203	-3.89867	0.00304486	0.139962	-1.56772	+	6.75448	959.836			No ID_57
5257	1.38192	14.093	3.90578	0.00301018	0.139962	-1.55648	+	6.24928	1293.16			No ID_58
6814	2.9871	15.7192	3.91264	0.00297708	0.139962	-1.54562	-	6.81628	1425.98			No ID_59
2161	1.34691	13.9864	3.86721	0.00320347	0.141894	-1.61756	+	3.63627	467.408	467.409	0.001	FA(29:0(Ep2))	C29H55O4	[M+H]+
600	1.18121	8.41728	3.84377	0.00332727	0.141894	-1.65478	+	1.16977	247.226			No ID_60
4059	1.16158	10.2961	3.86435	0.00321833	0.141894	-1.62211	+	5.53572	667.555			No ID_61
8663	-3.33334	4.17043	-3.87829	0.00314665	0.141894	-1.6	+	8.99837	825.76			No ID_62
8403	-2.92188	5.63953	-3.84065	0.00334412	0.141894	-1.65973	+	8.37493	825.76			No ID_63
1448	2.78683	9.1888	3.8347	0.00337651	0.141894	-1.66919	-	2.16938	848.63			No ID_64
8319	2.45672	11.9946	3.83961	0.00334977	0.141894	-1.66139	-	8.20732	884.598			No ID_65
2591	1.77118	7.97292	3.76363	0.00378973	0.149471	-1.78247	+	4.2917	184.074			No ID_66
671	-2.11964	2.51216	-3.7444	0.0039104	0.149471	-1.81322	-	1.26548	567.29			No ID_67
6367	-1.29945	15.4662	-3.76502	0.00378117	0.149471	-1.78025	+	6.68492	591.515			No ID_68
4058	1.5286	9.06092	3.74011	0.0039379	0.149471	-1.82009	+	5.53572	623.618			No ID_69
8420	-1.67784	7.87499	-3.75287	0.00385681	0.149471	-1.79968	+	8.41533	792.66			No ID_70
7893	1.97158	7.73117	3.78242	0.0036756	0.149471	-1.75247	+	7.62365	800.628			No ID_71
3166	1.29952	9.40398	3.74937	0.00387887	0.149471	-1.80528	-	4.80348	906.517			No ID_72
3074	1.24125	12.1717	3.78072	0.00368577	0.149471	-1.75519	-	4.72285	1070.72			No ID_73
6875	3.30135	11.6018	3.75827	0.00382302	0.149471	-1.79105	-	6.83438	1126.84			No ID_74
2293	0.90091	12.3866	3.72539	0.00403366	0.151477	-1.84366	+	3.75817	493.426	493.425	0.0011	FA(31:0(Ep2,cyclo))	C31H57O4	[M+H]+
7234	-1.67012	11.5203	-3.71284	0.0041172	0.152986	-1.86376	-	7.06085	315.113			No ID_75
5610	2.54569	11.8479	3.66636	0.00444279	0.163365	-1.93839	-	6.39518	718.541	718.539	0.0018	PC(31:0)	C39H77NO8P	[M-H]-
5085	0.660373	11.324	3.62448	0.00475914	0.169695	-2.0058	+	6.19728	704.557	704.559	0.0018	CerP(t39:1)	C39H79NO7P	[M+H]+
1373	1.03609	12.012	3.62754	0.00473526	0.169695	-2.00087	-	2.05408	351.252	351.254	0.0024	FA(21:0(Ep2,cyclo))	C21H35O4	[M-H]-
6261	1.57485	9.34031	3.62553	0.0047509	0.169695	-2.0041	-	6.65733	786.601	786.602	0.0011	PC(36:1)	C44H85NO8P	[M-H]-
6527	1.8211	14.7822	3.61354	0.00484558	0.171049	-2.02344	-	6.72718	1475.99	1476	0.0014	CL(74:8)	C83H145O17P2	[M-H]-
