# Supplementary material for: Transcriptional analysis of adipose tissue during development reveals depot-specific responsiveness to maternal dietary supplementation
Source: Sci Rep. 2018 Jun 25;8:9628. doi: 10.1038/s41598-018-27376-3 (PMC6018169; doi:10.1038/s41598-018-27376-3)
Supplement: Supplementary file 10 — Dataset 9 [file 41598_2018_27376_MOESM10_ESM.csv]

ID	affy_probe_list	symbol_A	name_A	logFC	AveExpr	t	P.Value	adj.P.Val	B
216321_s_at	216321_s_at	NR3C1	nuclear receptor subfamily 3 group C member 1	0.376418471	10.95994268	8.756324673	1.04E-05	0.049670844	2.815853297
201634_s_at	201634_s_at	CYB5B	cytochrome b5 type B (outer mitochondrial membrane)	0.230338658	2.591708069	8.169812642	1.82E-05	0.049670844	2.469712211
38892_at	38892_at	GLTSCR1L	GLTSCR1 like	0.42362097	6.10909613	8.151110884	1.86E-05	0.049670844	2.458047705
219427_at	219427_at	FAT4	FAT atypical cadherin 4	0.206835801	2.780558778	8.1086645	1.94E-05	0.049670844	2.431423311
212704_at	212704_at	ZCCHC11	zinc finger CCHC-type containing 11	0.500592656	7.121696692	7.800201975	2.64E-05	0.054212798	2.231528125
213917_at	213917_at	PAX8	paired box 8	-0.300719105	2.674734299	-6.322200736	0.000134716	0.201728915	1.097771066
213844_at	213844_at	HOXA5	homeobox A5	0.581661028	7.249846614	6.222100239	0.000151844	0.201728915	1.009214482
230403_at	230403_at	RFX3	regulatory factor X3	0.401762332	6.296311221	6.193377181	0.000157186	0.201728915	0.983503306
213649_at	213649_at	SRSF7	serine/arginine-rich splicing factor 7	0.583778619	10.05163716	6.05349237	0.000186298	0.207675727	0.856345538
201368_at	201368_at	ZFP36L2	ZFP36 ring finger protein-like 2	0.417875182	4.189229176	5.986493698	0.000202275	0.207675727	0.794288901
213065_at	213065_at	ZFC3H1	zinc finger C3H1-type containing	0.262681072	7.719208434	5.890878349	0.000227711	0.212537628	0.704414232
204245_s_at	204245_s_at	RPP14	ribonuclease P/MRP 14kDa subunit	-0.274316761	3.556377447	-5.802300145	0.000254398	0.217658403	0.619761958
210759_s_at	210759_s_at	PSMA1	proteasome subunit alpha 1	-0.504017512	7.515947365	-5.649624764	0.000308707	0.222912336	0.470665866
211072_x_at	211072_x_at	TUBA1B	tubulin alpha 1b	-0.381660023	12.01355551	-5.608832031	0.000325262	0.222912336	0.430138875
203395_s_at	203395_s_at	HES1	hes family bHLH transcription factor 1	0.449968132	4.717136787	5.59811037	0.000329771	0.222912336	0.419438359
211208_s_at	211208_s_at	CASK	calcium/calmodulin-dependent serine protein kinase (MAGUK family)	-0.290850393	7.234220956	-5.51378542	0.000367686	0.222912336	0.334569593
201532_at	201532_at	PSMA3	proteasome subunit alpha 3	-0.259029653	7.141913066	-5.510833912	0.000369096	0.222912336	0.33157615
223705_s_at	223705_s_at	GPBP1	GC-rich promoter binding protein 1	0.226875277	8.989536127	5.45518028	0.000396806	0.226333975	0.274840461
206194_at	206194_at	HOXC4	homeobox C4	0.576758161	7.223179667	5.397347787	0.000428004	0.22820644	0.215295141
233191_at	233191_at	RUFY2	RUN and FYVE domain containing 2	0.600002995	3.03146226	5.368508943	0.000444544	0.22820644	0.185377118
201683_x_at	201683_x_at	TOX4	TOX high mobility group box family member 4	-0.433476887	5.023369644	-5.325689449	0.000470389	0.229975596	0.140677958
200600_at	200600_at	MSN	moesin	-0.293871721	2.753306618	-5.273541274	0.00050408	0.235244989	0.085791515
201274_at	201274_at	PSMA5	proteasome subunit alpha 5	-0.203784686	7.403025311	-5.16865116	0.000580007	0.24949377	-0.026107509
206283_s_at	206283_s_at	TAL1	T-cell acute lymphocytic leukemia 1	0.369376462	5.110090531	5.151300088	0.000593716	0.24949377	-0.04481208
201987_at	201987_at	MED13	mediator complex subunit 13	0.286307165	8.490535486	5.134267679	0.000607514	0.24949377	-0.063226873
209332_s_at	209332_s_at	MAX	MYC associated factor X	0.286709531	6.138754114	5.068068756	0.000664517	0.26240743	-0.135305197
218653_at	218653_at	SLC25A15	solute carrier family 25 member 15	-0.157082887	2.631058128	-4.959517762	0.000770845	0.278165378	-0.255246465
215236_s_at	215236_s_at	PICALM	phosphatidylinositol binding clathrin assembly protein	-0.52584927	9.198643726	-4.945255058	0.000786125	0.278165378	-0.271167715
217301_x_at	217301_x_at	RBBP4	retinoblastoma binding protein 4	-0.253215052	9.41457669	-4.914517273	0.000820175	0.278165378	-0.305607966
212058_at	212058_at	U2SURP	U2 snRNP-associated SURP domain containing	0.316399469	8.234388095	4.898782474	0.000838217	0.278165378	-0.323305829
208777_s_at	208777_s_at	PSMD11	proteasome 26S subunit, non-ATPase 11	-0.24929762	7.044472298	-4.840367216	0.000909022	0.278165378	-0.389410584
217780_at	217780_at	WDR83OS	WD repeat domain 83 opposite strand	-0.5206787	6.471019176	-4.825656744	0.000927849	0.278165378	-0.406157262
211162_x_at	211162_x_at	SCD	stearoyl-CoA desaturase (delta-9-desaturase)	-1.689738956	6.656134929	-4.813216593	0.000944097	0.278165378	-0.420350707
224330_s_at	224330_s_at	MRPL27	mitochondrial ribosomal protein L27	-0.370486532	6.158963471	-4.793579503	0.000970371	0.278165378	-0.442813871
208705_s_at	208705_s_at	EIF5	eukaryotic translation initiation factor 5	-0.311838286	11.92492221	-4.792472441	0.000971875	0.278165378	-0.444082387
202406_s_at	202406_s_at	TIAL1	TIA1 cytotoxic granule-associated RNA binding protein-like 1	0.394862387	6.635452916	4.789919941	0.000975353	0.278165378	-0.447008012
208827_at	208827_at	PSMB6	proteasome subunit beta 6	-0.323239972	4.626254648	-4.599667818	0.001276328	0.352762179	-0.66847348
224837_at	224837_at	FOXP1	forkhead box P1	0.279588658	9.485505827	4.524933971	0.001420589	0.352762179	-0.757301321
225117_at	225117_at	KANSL1	KAT8 regulatory NSL complex subunit 1	0.247167417	8.348974406	4.49187016	0.001489897	0.352762179	-0.796929151
212296_at	212296_at	PSMD14	proteasome 26S subunit, non-ATPase 14	-0.379423459	8.832212487	-4.459608182	0.00156102	0.352762179	-0.835789671
201898_s_at	201898_s_at	UBE2A	ubiquitin conjugating enzyme E2A	-0.319304117	6.709398796	-4.448705999	0.001585868	0.352762179	-0.848964851
227527_at	227527_at	KMT2D	lysine methyltransferase 2D	0.369174918	9.027036399	4.424928792	0.001641539	0.352762179	-0.877774885
203286_at	203286_at	RNF44	ring finger protein 44	0.183680109	5.625715181	4.413342488	0.001669421	0.352762179	-0.89185109
201071_x_at	201071_x_at	SF3B1	splicing factor 3b subunit 1	0.257056826	6.844132298	4.399359137	0.001703745	0.352762179	-0.908872122
212132_at	212132_at	LSM14A	LSM14A mRNA processing body assembly factor	0.180605381	8.18288948	4.386478023	0.001736032	0.352762179	-0.924583038
212368_at	212368_at	ZNF292	zinc finger protein 292	0.305400823	6.015737866	4.380628222	0.00175091	0.352762179	-0.931727944
203250_at	203250_at	SCAF8	SR-related CTD-associated factor 8	0.241082501	9.159615109	4.376982366	0.001760251	0.352762179	-0.936184118
1557050_at	1557050_at	HOTAIRM1	HOXA transcript antisense RNA, myeloid-specific 1	0.554404834	3.38786208	4.376118266	0.001762473	0.352762179	-0.937240625
227634_at	227634_at	STK32C	serine/threonine kinase 32C	-0.12583349	2.639369709	-4.364239225	0.001793321	0.352762179	-0.951778517
208799_at	208799_at	PSMB5	proteasome subunit beta 5	-0.491144332	4.54901475	-4.36039231	0.001803435	0.352762179	-0.956491976
211750_x_at	211750_x_at	TUBA1C	tubulin alpha 1c	-0.345836429	12.70198127	-4.358343855	0.001808845	0.352762179	-0.959002958
224337_s_at	224337_s_at	FZD4	frizzled class receptor 4	-0.307839697	3.54348762	-4.346013305	0.001841778	0.352762179	-0.974133751
218422_s_at	218422_s_at	RBM26	RNA binding motif protein 26	0.263583807	7.211804485	4.330088574	0.001885261	0.352762179	-0.993715765
240432_x_at	240432_x_at	KLF7	Kruppel-like factor 7 (ubiquitous)	0.377018048	8.878485461	4.320428624	0.00191217	0.352762179	-1.005616606
207186_s_at	207186_s_at	BPTF	bromodomain PHD finger transcription factor	0.258010166	8.512388353	4.312026867	0.001935907	0.352762179	-1.015981106
201531_at	201531_at	ZFP36	ZFP36 ring finger protein	0.321736468	4.845697693	4.306869496	0.001950634	0.352762179	-1.022349613
212774_at	212774_at	ZBTB18	zinc finger and BTB domain containing 18	0.385298139	9.515590505	4.301542645	0.00196597	0.352762179	-1.028932442
222415_at	222415_at	KMT2C	lysine methyltransferase 2C	0.348110332	9.433630818	4.292324944	0.001992813	0.352762179	-1.040335609
213588_x_at	213588_x_at	RPL14	ribosomal protein L14	0.198039065	6.467902101	4.279589963	0.002030542	0.353348744	-1.056115172
215338_s_at	215338_s_at	NKTR	natural killer cell triggering receptor	0.340761729	6.281923948	4.242330063	0.002145369	0.367108376	-1.102450262
208835_s_at	208835_s_at	LUC7L3	LUC7-like 3 pre-mRNA splicing factor	0.300330664	5.198556194	4.205230597	0.002266598	0.381494386	-1.148832671
212284_x_at	212284_x_at	TPT1	tumor protein, translationally-controlled 1	0.191300481	12.78588902	4.158338407	0.002430354	0.402458726	-1.207808259
225932_s_at	225932_s_at	HNRNPA2B1	heterogeneous nuclear ribonucleoprotein A2/B1	0.313154646	11.59163357	4.126250241	0.002549635	0.415211012	-1.248388845
222575_at	222575_at	SETD5	SET domain containing 5	0.252320145	6.672515176	4.109946473	0.00261261	0.415211012	-1.269076804
225820_at	225820_at	JADE1	jade family PHD finger 1	0.579308701	4.480858659	4.100248569	0.002650852	0.415211012	-1.281404587
219374_s_at	219374_s_at	ALG9	ALG9, alpha-1,2-mannosyltransferase	-0.324363435	2.922987418	-4.095666515	0.002669127	0.415211012	-1.287234912
218829_s_at	218829_s_at	CHD7	chromodomain helicase DNA binding protein 7	0.559208777	6.048540762	4.076311889	0.002747809	0.421071038	-1.31190257
223179_at	223179_at	YPEL3	yippee like 3	0.441660151	8.965590608	4.058852661	0.002820901	0.423602297	-1.334210304
201527_at	201527_at	ATP6V1F	ATPase H+ transporting V1 subunit F	-0.327215933	7.523303036	-4.052770602	0.002846845	0.423602297	-1.341993763
221494_x_at	221494_x_at	EIF3K	eukaryotic translation initiation factor 3 subunit K	-0.210510376	9.401246468	-4.010564993	0.003034004	0.445001546	-1.396181393
223032_x_at	223032_x_at	PRELID1	PRELI domain containing 1	-0.411541036	7.553178564	-4.001184931	0.003077346	0.445001546	-1.408265867
226465_s_at	226465_s_at	SON	SON DNA binding protein	0.247552636	5.04919317	3.960591751	0.003272618	0.466666305	-1.460735046
212266_s_at	212266_s_at	SRSF5	serine/arginine-rich splicing factor 5	0.386207903	8.070269919	3.947276236	0.003339498	0.46967977	-1.478006816
209421_at	209421_at	MSH2	mutS homolog 2	0.268463759	5.25814122	3.910669184	0.003530928	0.472230192	-1.525643486
227558_at	227558_at	CBX4	chromobox 4	0.470724913	8.129617388	3.909660049	0.003536367	0.472230192	-1.526959835
218819_at	218819_at	INTS6	integrator complex subunit 6	0.264806909	8.805840111	3.906179691	0.003555193	0.472230192	-1.531501021
204480_s_at	204480_s_at	C9orf16	chromosome 9 open reading frame 16	-0.646222959	9.510798444	-3.901465246	0.003580863	0.472230192	-1.537655656
208074_s_at	208074_s_at	AP2S1	adaptor related protein complex 2 sigma 1 subunit	-0.423497221	8.74487886	-3.892242468	0.00363165	0.472230192	-1.549706482
229414_at	229414_at	PITPNC1	phosphatidylinositol transfer protein, cytoplasmic 1	0.191012898	2.610980796	3.87552105	0.003725681	0.472230192	-1.57159109
219158_s_at	219158_s_at	NAA15	N(alpha)-acetyltransferase 15, NatA auxiliary subunit	-0.362564566	6.367549532	-3.868123982	0.003768096	0.472230192	-1.581286862
221763_at	221763_at	JMJD1C	jumonji domain containing 1C	0.385472625	9.03107865	3.857950184	0.003827268	0.472230192	-1.594636888
215486_at	215486_at	PRPS1L1	phosphoribosyl pyrophosphate synthetase 1-like 1	-0.188324291	2.861795624	-3.855030487	0.00384443	0.472230192	-1.598471228
226447_at	226447_at	ASH1L	ash1 (absent, small, or homeotic)-like (Drosophila)	0.172093273	10.14374979	3.853079812	0.003855942	0.472230192	-1.601033758
226981_at	226981_at	KMT2A	lysine methyltransferase 2A	0.47053448	8.317260219	3.840396049	0.003931686	0.472230192	-1.61771105
202657_s_at	202657_s_at	SERTAD2	SERTA domain containing 2	0.462425855	7.284176529	3.838861187	0.003940957	0.472230192	-1.61973094
201523_x_at	201523_x_at	UBE2N	ubiquitin conjugating enzyme E2N	-0.461503129	8.112042029	-3.836450572	0.003955566	0.472230192	-1.6229041
225838_at	225838_at	EPC2	enhancer of polycomb homolog 2	0.276735324	7.934683549	3.809812506	0.004120858	0.480264606	-1.658030989
208726_s_at	208726_s_at	EIF2S2	eukaryotic translation initiation factor 2 subunit beta	-0.230736173	8.410438816	-3.793879013	0.004223198	0.480264606	-1.679096499
40093_at	40093_at	BCAM	basal cell adhesion molecule (Lutheran blood group)	0.180482425	10.09085576	3.78632295	0.004272665	0.480264606	-1.689100449
1555763_x_at	1555763_x_at	MKL1	megakaryoblastic leukemia (translocation) 1	0.114656206	2.530650568	3.77965261	0.004316841	0.480264606	-1.697939272
203525_s_at	203525_s_at	APC	adenomatous polyposis coli	0.24398905	7.066056515	3.77731674	0.004332425	0.480264606	-1.701036185
229563_s_at	229563_s_at	RPL10A	ribosomal protein L10a	0.332688706	6.183828229	3.776133957	0.004340338	0.480264606	-1.702604656
202677_at	202677_at	RASA1	RAS p21 protein activator 1	0.144954577	9.239120664	3.770131554	0.004380733	0.480264606	-1.710567765
206793_at	206793_at	PNMT	phenylethanolamine N-methyltransferase	-0.366768936	4.189887879	-3.767402036	0.004399233	0.480264606	-1.714190771
209088_s_at	209088_s_at	UBN1	ubinuclein 1	-0.260169564	6.127297788	-3.760866864	0.004443863	0.480264606	-1.722869955
202786_at	202786_at	STK39	serine/threonine kinase 39	-0.287018976	7.670977485	-3.737169637	0.004609738	0.493001886	-1.754397763
205640_at	205640_at	ALDH3B1	aldehyde dehydrogenase 3 family member B1	-0.271050222	2.608847576	-3.71017481	0.004806675	0.508451771	-1.79041924
210332_at	210332_at	ACHE	acetylcholinesterase (Yt blood group)	-0.405222859	3.241995394	-3.701751312	0.004869925	0.508451771	-1.801682417
205646_s_at	205646_s_at	PAX6	paired box 6	-0.08827147	3.212256354	-3.697422671	0.004902769	0.508451771	-1.807474531
211948_x_at	211948_x_at	PRRC2C	proline rich coiled-coil 2C	0.269760327	3.652536276	3.666459989	0.005144599	0.508614824	-1.848988509
223190_s_at	223190_s_at	KMT2E	lysine methyltransferase 2E	0.438700094	5.478613999	3.660053257	0.005196186	0.508614824	-1.857596578
220046_s_at	220046_s_at	CCNL1	cyclin L1	0.543006035	8.477606863	3.659997912	0.005196634	0.508614824	-1.857670966
202893_at	202893_at	UNC13B	unc-13 homolog B (C. elegans)	0.141431485	2.674770353	3.657772354	0.005214683	0.508614824	-1.860662679
240200_at	240200_at	SULT1C2	sulfotransferase family 1C member 2	-0.256154267	2.823290376	-3.657755988	0.005214816	0.508614824	-1.860684682
1555154_a_at	1555154_a_at	QKI	QKI, KH domain containing, RNA binding	-0.463101372	5.825119969	-3.646455696	0.005307485	0.508614824	-1.875886593
201114_x_at	201114_x_at	PSMA7	proteasome subunit alpha 7	-0.304306126	7.948318946	-3.645160668	0.005318215	0.508614824	-1.877629968
225312_at	225312_at	COMMD6	COMM domain containing 6	-0.111037396	3.160608359	-3.637045938	0.005385971	0.508614824	-1.888559744
221208_s_at	221208_s_at	MSANTD2	Myb/SANT DNA binding domain containing 2	0.217579629	2.613655525	3.633434396	0.005416418	0.508614824	-1.89342729
213562_s_at	213562_s_at	SQLE	squalene epoxidase	-0.431337411	2.787765315	-3.630002254	0.00544552	0.508614824	-1.898054832
217866_at	217866_at	CPSF7	cleavage and polyadenylation specific factor 7	0.242484891	3.269673871	3.629561647	0.005449268	0.508614824	-1.898649027
233899_x_at	233899_x_at	ZBTB10	zinc finger and BTB domain containing 10	0.350608056	5.57223807	3.602133465	0.005687993	0.526113752	-1.935694284
224673_at	224673_at	LENG8	leukocyte receptor cluster (LRC) member 8	0.386225414	5.221942224	3.591935288	0.005779533	0.529807746	-1.949496189
221749_at	221749_at	YTHDF3	YTH N(6)-methyladenosine RNA binding protein 3	0.178575707	10.83645614	3.574224959	0.005942195	0.534746524	-1.973500455
40612_at	40612_at	DOPEY1	dopey family member 1	0.19298312	2.808190531	3.568807496	0.005992906	0.534746524	-1.980852163
235457_at	235457_at	MAML2	mastermind like transcriptional coactivator 2	0.239426128	3.678010489	3.566292703	0.006016601	0.534746524	-1.984266256
210105_s_at	210105_s_at	FYN	FYN proto-oncogene, Src family tyrosine kinase	0.232084672	7.990351327	3.558692517	0.006088808	0.534746524	-1.994589761
225563_at	225563_at	PAN3	PAN3 poly(A) specific ribonuclease subunit	0.255194256	6.959620398	3.551067461	0.006162165	0.534746524	-2.004955263
218917_s_at	218917_s_at	ARID1A	AT-rich interaction domain 1A	0.375667302	9.644873129	3.54533141	0.006217959	0.534746524	-2.012758252
205082_s_at	205082_s_at	AOX1	aldehyde oxidase 1	0.60195207	4.138194923	3.545089759	0.006220321	0.534746524	-2.013087082
209240_at	209240_at	OGT	O-linked N-acetylglucosamine (GlcNAc) transferase	0.378094922	9.360511493	3.542053387	0.006250081	0.534746524	-2.017219558
221230_s_at	221230_s_at	ARID4B	AT-rich interaction domain 4B	0.218900626	7.107961321	3.53329499	0.006336764	0.537682253	-2.029146884
209118_s_at	209118_s_at	TUBA1A	tubulin alpha 1a	-0.443881453	9.123301597	-3.515129458	0.006520589	0.545113567	-2.053918976
238711_s_at	238711_s_at	ZNF148	zinc finger protein 148	0.341634752	7.32461618	3.508728526	0.006586686	0.545113567	-2.062658684
225389_at	225389_at	BTBD6	BTB domain containing 6	0.212575616	2.627494235	3.501913669	0.006657829	0.545113567	-2.071969724
224984_at	224984_at	NFAT5	nuclear factor of activated T-cells 5, tonicity-responsive	0.195770859	6.214199194	3.49943587	0.006683894	0.545113567	-2.075356675
212007_at	212007_at	UBXN4	UBX domain protein 4	-0.168024926	3.447739298	-3.498874664	0.006689813	0.545113567	-2.076123914
202531_at	202531_at	IRF1	interferon regulatory factor 1	0.378469809	3.271583845	3.483962103	0.006849108	0.549591569	-2.0965269
227426_at	227426_at	SOS1	SOS Ras/Rac guanine nucleotide exchange factor 1	0.215111797	6.614400604	3.477384771	0.006920623	0.549591569	-2.105535366
212781_at	212781_at	RBBP6	retinoblastoma binding protein 6	0.285697079	8.737106299	3.474183412	0.006955713	0.549591569	-2.109922119
208815_x_at	208815_x_at	HSPA4	heat shock protein family A (Hsp70) member 4	-0.306512706	6.619002654	-3.466582818	0.007039772	0.549591569	-2.120342524
202221_s_at	202221_s_at	EP300	E1A binding protein p300	0.293832556	5.418444586	3.465664263	0.007050002	0.549591569	-2.121602383
208993_s_at	208993_s_at	PPIG	peptidylprolyl isomerase G	0.189876198	6.411121624	3.464235303	0.007065948	0.549591569	-2.123562517
226545_at	226545_at	CD109	CD109 molecule	0.257455743	2.726135417	3.458025123	0.007135687	0.550842861	-2.132084294
217811_at	217811_at	SELT	selenoprotein T	-0.363748543	8.980471643	-3.451269857	0.007212365	0.552511665	-2.141359829
227846_at	227846_at	GPR176	G protein-coupled receptor 176	-0.146707843	2.620964361	-3.446681852	0.007264934	0.552511665	-2.147662955
208979_at	208979_at	NCOA6	nuclear receptor coactivator 6	0.176508789	7.203863693	3.432143552	0.007434171	0.561225227	-2.167654198
215075_s_at	215075_s_at	GRB2	growth factor receptor bound protein 2	-0.302887709	4.362578481	-3.398011391	0.007847874	0.588132296	-2.214695239
200883_at	200883_at	UQCRC2	ubiquinol-cytochrome c reductase core protein II	-0.33545263	5.916739527	-3.388985233	0.007961245	0.588956279	-2.227159754
235227_at	235227_at	STXBP5	syntaxin binding protein 5	0.201459615	2.714522963	3.385554366	0.008004784	0.588956279	-2.231900217
213988_s_at	213988_s_at	SAT1	spermidine/spermine N1-acetyltransferase 1	-0.306058514	6.296538971	-3.383500988	0.008030961	0.588956279	-2.234738089
34031_i_at	34031_i_at	KRIT1	KRIT1, ankyrin repeat containing	0.151256477	8.357120849	3.37823721	0.008098474	0.589695259	-2.242015281
223366_at	223366_at	ZNF704	zinc finger protein 704	0.235815034	3.414920734	3.364846991	0.008272896	0.597734114	-2.260542678
209104_s_at	209104_s_at	NHP2	NHP2 ribonucleoprotein	-0.239229508	3.50158689	-3.358405891	0.008358188	0.597734114	-2.269462715
230092_at	230092_at	UBXN10	UBX domain protein 10	0.144419439	3.650510968	3.35650525	0.008383531	0.597734114	-2.272095804
226066_at	226066_at	MITF	microphthalmia-associated transcription factor	0.493035114	7.97900575	3.341913612	0.008580779	0.604125604	-2.292325084
213729_at	213729_at	PRPF40A	pre-mRNA processing factor 40 homolog A	0.205844702	3.0285329	3.340732237	0.008596959	0.604125604	-2.293964013
225318_at	225318_at	WHSC1L1	Wolf-Hirschhorn syndrome candidate 1-like 1	0.549772724	4.3412411	3.329463658	0.008752896	0.604125604	-2.309605296
208727_s_at	208727_s_at	CDC42	cell division cycle 42	-0.212617952	10.93111653	-3.328804692	0.008762105	0.604125604	-2.310520434
216483_s_at	216483_s_at	MYDGF	myeloid-derived growth factor	-0.223783436	4.136082791	-3.323017127	0.008843425	0.604125604	-2.318560098
201394_s_at	201394_s_at	RBM5	RNA binding motif protein 5	0.333625686	4.343337688	3.319212561	0.00889731	0.604125604	-2.323847257
204291_at	204291_at	ZNF518A	zinc finger protein 518A	0.201383091	5.095129273	3.317343237	0.008923911	0.604125604	-2.326445654
201493_s_at	201493_s_at	PUM2	pumilio RNA binding family member 2	0.203049404	6.480967248	3.314550928	0.0089638	0.604125604	-2.330327771
1562748_at	1562748_at	LINGO1-AS1	LINGO1 antisense RNA 1	0.103010404	2.538078577	3.310913245	0.009016044	0.604125604	-2.335386561
1553101_a_at	1553101_a_at	ALKBH5	alkB homolog 5, RNA demethylase	0.307388944	2.986422593	3.304439622	0.009109801	0.604125604	-2.344392958
1554167_a_at	1554167_a_at	GOLGA7	golgin A7	-0.275995349	4.725881163	-3.303710047	0.009120431	0.604125604	-2.345408279
201960_s_at	201960_s_at	MYCBP2	MYC binding protein 2, E3 ubiquitin protein ligase	0.174519	8.997827954	3.299622566	0.009180225	0.604188256	-2.351097786
220588_at	220588_at	BCAS4	breast carcinoma amplified sequence 4	-0.1392946	3.039372691	-3.291215721	0.009304488	0.608235388	-2.362805549
202006_at	202006_at	PTPN12	protein tyrosine phosphatase, non-receptor type 12	0.430655098	7.762587099	3.281033175	0.009457344	0.608235388	-2.376996924
204778_x_at	204778_x_at	HOXB7	homeobox B7	0.508813077	4.609849096	3.27879853	0.009491237	0.608235388	-2.380112895
218748_s_at	218748_s_at	EXOC5	exocyst complex component 5	-0.20806747	6.515804749	-3.277650945	0.009508692	0.608235388	-2.381713294
202980_s_at	202980_s_at	SIAH1	siah E3 ubiquitin protein ligase 1	0.222091509	2.810736269	3.275733723	0.009537927	0.608235388	-2.384387342
208840_s_at	208840_s_at	G3BP2	G3BP stress granule assembly factor 2	-0.415017149	6.917704576	-3.269525911	0.009633231	0.60902226	-2.393048491
207318_s_at	207318_s_at	CDK13	cyclin-dependent kinase 13	0.241397881	7.877923008	3.253373885	0.009885862	0.60902226	-2.415603653
202227_s_at	202227_s_at	BRD8	bromodomain containing 8	0.246900332	2.836767704	3.251048175	0.0099228	0.60902226	-2.418853681
203246_s_at	203246_s_at	NPRL2	NPR2-like, GATOR1 complex subunit	0.276360754	2.687978534	3.249386697	0.009949277	0.60902226	-2.421175843
211772_x_at	211772_x_at	CHRNA3	cholinergic receptor nicotinic alpha 3 subunit	0.153569612	2.603007258	3.24831794	0.009966347	0.60902226	-2.422669748
217773_s_at	217773_s_at	NDUFA4	NDUFA4, mitochondrial complex associated	-0.279571056	4.036091045	-3.246067133	0.010002395	0.60902226	-2.425816319
226191_at	226191_at	GSK3B	glycogen synthase kinase 3 beta	-0.53613911	9.649663995	-3.245378036	0.010013459	0.60902226	-2.426779767
208680_at	208680_at	PRDX1	peroxiredoxin 1	-0.486260056	7.404811865	-3.237882876	0.010134619	0.60902226	-2.437262269
239014_at	239014_at	CCAR1	cell division cycle and apoptosis regulator 1	0.281635182	6.317867925	3.236782728	0.01015253	0.60902226	-2.438801405
217496_s_at	217496_s_at	IDE	insulin degrading enzyme	-0.197053814	7.659408975	-3.228427818	0.010289633	0.60902226	-2.450494318
235128_at	235128_at	SYNPO	synaptopodin	-0.212013571	3.348708915	-3.227692942	0.010301783	0.60902226	-2.451523148
218263_s_at	218263_s_at	ZBED5	zinc finger BED-type containing 5	0.247513282	6.732801138	3.225555057	0.010337217	0.60902226	-2.454516518
208967_s_at	208967_s_at	AK2	adenylate kinase 2	-0.519908089	7.44443854	-3.22110691	0.010411346	0.60902226	-2.460746138
212084_at	212084_at	TEX261	testis expressed 261	-0.199789187	4.130054532	-3.219808761	0.010433083	0.60902226	-2.46256458
204122_at	204122_at	TYROBP	TYRO protein tyrosine kinase binding protein	-0.386081341	2.722964571	-3.218016461	0.010463173	0.60902226	-2.465075516
221774_x_at	221774_x_at	SUPT20H	SPT20 homolog, SAGA complex component	0.270629512	5.417865667	3.215867946	0.010499361	0.60902226	-2.46808593
206858_s_at	206858_s_at	HOXC6	homeobox C6	0.235695328	6.790881342	3.211222306	0.010578054	0.61013976	-2.474596844
207801_s_at	207801_s_at	RNF10	ring finger protein 10	-0.176049515	8.674458506	-3.206057523	0.010666258	0.611790343	-2.481837938
225956_at	225956_at	CREBRF	CREB3 regulatory factor	0.476856352	3.995963173	3.18569109	0.011021571	0.623567515	-2.510418218
207072_at	207072_at	IL18RAP	interleukin 18 receptor accessory protein	0.189236321	2.600659995	3.184892202	0.011035755	0.623567515	-2.511540145
217772_s_at	217772_s_at	MTCH2	mitochondrial carrier 2	-0.341304754	7.789438231	-3.182230417	0.011083153	0.623567515	-2.515278703
225629_s_at	225629_s_at	ZBTB4	zinc finger and BTB domain containing 4	0.204671937	5.218750328	3.177362956	0.011170373	0.623567515	-2.522117001
240760_at	240760_at	CDRT15	CMT1A duplicated region transcript 15	0.224773132	3.633561812	3.176672708	0.011182799	0.623567515	-2.523086919
222482_at	222482_at	SSBP3	single stranded DNA binding protein 3	0.311921538	2.809629189	3.173726539	0.011235998	0.623567515	-2.527227317
220501_at	220501_at	ACTL7A	actin like 7A	-0.2203211	2.6590112	-3.169923235	0.011305061	0.624027211	-2.532573538
207721_x_at	207721_x_at	HINT1	histidine triad nucleotide binding protein 1	-0.217470221	8.33338387	-3.16622434	0.01137265	0.624401031	-2.537774334
201306_s_at	201306_s_at	ANP32B	acidic nuclear phosphoprotein 32 family member B	0.253940445	7.79251997	3.162643463	0.01143848	0.624674858	-2.542810445
201043_s_at	201043_s_at	ANP32A	acidic nuclear phosphoprotein 32 family member A	0.3642347	6.065437989	3.137714261	0.011907834	0.640655328	-2.577904229
201699_at	201699_at	PSMC6	proteasome 26S subunit, ATPase 6	-0.192576425	9.10490434	-3.134935593	0.011961368	0.640655328	-2.581819446
204396_s_at	204396_s_at	GRK5	G protein-coupled receptor kinase 5	0.20511236	2.63480805	3.121877904	0.01221629	0.640655328	-2.600227477
216591_s_at	216591_s_at	SDHC	succinate dehydrogenase complex subunit C	-0.340357455	7.345330647	-3.115526685	0.012342305	0.640655328	-2.609186625
1556641_at	1556641_at	SLC7A14	solute carrier family 7 member 14	0.11703503	2.62309418	3.113919453	0.012374407	0.640655328	-2.611454383
207820_at	207820_at	ADH1A	alcohol dehydrogenase 1A (class I), alpha polypeptide	-0.245320338	2.623882361	-3.110556541	0.012441854	0.640655328	-2.616200094
212661_x_at	212661_x_at	PPIA	peptidylprolyl isomerase A	-0.270026256	12.78527209	-3.109771259	0.012457659	0.640655328	-2.617308419
202587_s_at	202587_s_at	AK1	adenylate kinase 1	0.133676301	2.760980169	3.108307562	0.012487172	0.640655328	-2.619374385
214990_at	214990_at	PIGO	phosphatidylinositol glycan anchor biosynthesis class O	0.44358525	3.007493974	3.108076695	0.012491834	0.640655328	-2.619700265
234969_s_at	234969_s_at	EPC1	enhancer of polycomb homolog 1	0.297359541	9.701721188	3.105671916	0.012540498	0.640655328	-2.623094997
208641_s_at	208641_s_at	RAC1	ras-related C3 botulinum toxin substrate 1 (rho family, small GTP binding protein Rac1)	-0.054078676	4.823690995	-3.10310919	0.012592574	0.640655328	-2.626713251
236126_at	236126_at	ACVR2B	activin A receptor type 2B	0.42927098	5.644135122	3.101817672	0.012618903	0.640655328	-2.62853693
203512_at	203512_at	TRAPPC3	trafficking protein particle complex 3	-0.298217913	4.518380489	-3.100772931	0.012640243	0.640655328	-2.630012256
201971_s_at	201971_s_at	ATP6V1A	ATPase H+ transporting V1 subunit A	-0.636692903	5.103540658	-3.098750768	0.012681653	0.640655328	-2.632868109
236110_at	236110_at	ST8SIA5	ST8 alpha-N-acetylneuraminate alpha-2,8-sialyltransferase 5	-0.138923787	3.285024372	-3.098220151	0.012692542	0.640655328	-2.633617547
202651_at	202651_at	LPGAT1	lysophosphatidylglycerol acyltransferase 1	0.158808001	2.694411915	3.096423152	0.012729491	0.640655328	-2.636155783
201198_s_at	201198_s_at	PSMD1	proteasome 26S subunit, non-ATPase 1	-0.270742217	5.158842533	-3.09271163	0.012806158	0.641369883	-2.641399131
203255_at	203255_at	FBXO11	F-box protein 11	0.326294655	3.241440975	3.081824928	0.013033798	0.649601955	-2.656785733
203192_at	203192_at	ABCB6	ATP binding cassette subfamily B member 6 (Langereis blood group)	0.249733622	3.766487209	3.073462483	0.013211486	0.650004012	-2.668611414
203480_s_at	203480_s_at	OTUD4	OTU deubiquitinase 4	0.169174686	5.190217839	3.07197384	0.013243378	0.650004012	-2.670717169
203391_at	203391_at	FKBP2	FK506 binding protein 2	0.41431802	5.032685352	3.071889437	0.013245189	0.650004012	-2.670836566
214789_x_at	214789_x_at	SRSF8	serine/arginine-rich splicing factor 8	0.187999288	3.839676497	3.069079266	0.013305618	0.650004012	-2.674812196
230108_at	230108_at	ERCC6	excision repair cross-complementation group 6	0.237949517	3.255814051	3.06515972	0.013390377	0.650004012	-2.680358362
222264_at	222264_at	HNRNPUL2	heterogeneous nuclear ribonucleoprotein U-like 2	0.291270864	6.350151337	3.061927696	0.013460688	0.650004012	-2.684932613
230143_at	230143_at	RNF165	ring finger protein 165	0.379222381	3.200973612	3.058670064	0.01353194	0.650004012	-2.689543953
212207_at	212207_at	MED13L	mediator complex subunit 13 like	0.31367987	7.844731506	3.052675391	0.013664075	0.650004012	-2.698031911
200019_s_at	200019_s_at	FAU	Finkel-Biskis-Reilly murine sarcoma virus (FBR-MuSV) ubiquitously expressed	0.169256835	10.96827744	3.046626739	0.013798747	0.650004012	-2.706599157
207791_s_at	207791_s_at	RAB1A	RAB1A, member RAS oncogene family	-0.303171214	9.775458452	-3.044194759	0.013853279	0.650004012	-2.710044589
209320_at	209320_at	ADCY3	adenylate cyclase 3	-0.204032644	3.124823758	-3.043975701	0.013858202	0.650004012	-2.710354954
212036_s_at	212036_s_at	PNN	pinin, desmosome associated protein	0.333327308	6.251088798	3.03923598	0.013965157	0.650004012	-2.717071194
212147_at	212147_at	SMG5	SMG5 nonsense mediated mRNA decay factor	-0.321256788	4.18860745	-3.038754209	0.013976076	0.650004012	-2.717753966
218381_s_at	218381_s_at	U2AF2	U2 small nuclear RNA auxiliary factor 2	0.212838774	6.543690227	3.037592261	0.014002447	0.650004012	-2.719400765
222411_s_at	222411_s_at	SSR3	signal sequence receptor, gamma (translocon-associated protein gamma)	-0.212321511	8.103987733	-3.034335965	0.014076623	0.650004012	-2.724016373
1554351_a_at	1554351_a_at	TIPRL	TOR signaling pathway regulator	-0.402030594	5.221639706	-3.032324934	0.014122635	0.650004012	-2.726867292
225870_s_at	225870_s_at	TRAPPC5	trafficking protein particle complex 5	-0.345582771	3.971087189	-3.028730839	0.014205252	0.650004012	-2.731963183
226553_at	226553_at	TMPRSS2	transmembrane protease, serine 2	0.148384658	4.134068361	3.025369308	0.014282974	0.650004012	-2.736730203
228416_at	228416_at	ACVR2A	activin A receptor type 2A	0.367527863	6.456085488	3.024774278	0.014296777	0.650004012	-2.737574108
206833_s_at	206833_s_at	ACYP2	acylphosphatase 2	-0.309901415	5.374659805	-3.019529031	0.014419048	0.650004012	-2.745014338
203272_s_at	203272_s_at	TUSC2	tumor suppressor candidate 2	-0.214591475	3.947930516	-3.016434796	0.01449168	0.650004012	-2.749404364
223091_x_at	223091_x_at	MFF	mitochondrial fission factor	-0.254112831	7.839684643	-3.016084651	0.014499923	0.650004012	-2.749901185
216606_x_at	216606_x_at	LYPLA2	lysophospholipase II	0.253296218	3.133576151	3.01550083	0.014513678	0.650004012	-2.750729589
224617_at	224617_at	PTBP3	polypyrimidine tract binding protein 3	0.216557298	3.788588324	3.011228253	0.014614747	0.650004012	-2.756792843
203505_at	203505_at	ABCA1	ATP binding cassette subfamily A member 1	0.538515475	4.599608676	3.009505114	0.014655712	0.650004012	-2.759238536
231492_at	231492_at	LINC01523	long intergenic non-protein coding RNA 1523	-0.109960495	2.620634607	-3.008153613	0.014687925	0.650004012	-2.761156901
223989_s_at	223989_s_at	REXO2	RNA exonuclease 2	-0.310381057	5.656366413	-3.00044967	0.014872944	0.650557299	-2.7720946
213325_at	213325_at	NECTIN3	nectin cell adhesion molecule 3	-0.165231689	2.608276046	-2.997874183	0.014935329	0.650557299	-2.775752081
221775_x_at	221775_x_at	RPL22	ribosomal protein L22	0.062234282	3.945713228	2.996808684	0.014961217	0.650557299	-2.777265345
208649_s_at	208649_s_at	VCP	valosin containing protein	-0.134292263	7.603853427	-2.996491213	0.01496894	0.650557299	-2.777716244
204119_s_at	204119_s_at	ADK	adenosine kinase	-0.469759672	4.666466566	-2.994509059	0.015017247	0.650557299	-2.780531629
212852_s_at	212852_s_at	TROVE2	TROVE domain family member 2	-0.289328353	3.0962636	-2.985775205	0.015232018	0.654443322	-2.792940086
207671_s_at	207671_s_at	BEST1	bestrophin 1	-0.146316488	2.60680304	-2.980081096	0.015373736	0.654443322	-2.801032644
202339_at	202339_at	SYMPK	symplekin	-0.15984331	3.113489818	-2.97747844	0.015438962	0.654443322	-2.804732295
212867_at	212867_at	NCOA2	nuclear receptor coactivator 2	0.170775464	8.594892604	2.971889297	0.015579995	0.654443322	-2.812678708
209860_s_at	209860_s_at	ANXA7	annexin A7	-0.059865824	2.503255377	-2.968627674	0.015662907	0.654443322	-2.817316882
222580_at	222580_at	ZNF644	zinc finger protein 644	0.217581349	8.077149289	2.968317658	0.015670811	0.654443322	-2.817757774
40420_at	40420_at	STK10	serine/threonine kinase 10	0.076456043	2.624803836	2.965684455	0.015738113	0.654443322	-2.821502855
224637_at	224637_at	OST4	oligosaccharyltransferase complex subunit 4, non-catalytic	-0.292813804	10.86921093	-2.96149173	0.015845887	0.654443322	-2.827466878
221641_s_at	221641_s_at	ACOT9	acyl-CoA thioesterase 9	-0.243933838	2.68939334	-2.96007393	0.015882503	0.654443322	-2.829483906
1554126_at	1554126_at	MSRB3	methionine sulfoxide reductase B3	-0.333095979	7.149817056	-2.95880748	0.015915283	0.654443322	-2.831285722
227592_at	227592_at	ALDH16A1	aldehyde dehydrogenase 16 family member A1	0.261824705	2.635044673	2.958597688	0.01592072	0.654443322	-2.831584209
217208_s_at	217208_s_at	DLG1	discs large homolog 1, scribble cell polarity complex component	-0.087876231	2.531292183	-2.957868771	0.015939625	0.654443322	-2.832621315
222753_s_at	222753_s_at	SPCS3	signal peptidase complex subunit 3	-0.238271229	7.809939945	-2.955202032	0.016008986	0.654443322	-2.836415845
223282_at	223282_at	TSHZ1	teashirt zinc finger homeobox 1	0.234456592	6.853306223	2.949702242	0.016153012	0.654443322	-2.844242927
206597_at	206597_at	NRL	neural retina leucine zipper	0.114770737	2.546434543	2.945492146	0.016264161	0.654443322	-2.850235807
202011_at	202011_at	TJP1	tight junction protein 1	0.343171774	10.1230231	2.944122358	0.016300493	0.654443322	-2.852185868
217367_s_at	217367_s_at	ZHX3	zinc fingers and homeoboxes 3	0.143579164	2.605053342	2.941826663	0.016361569	0.654443322	-2.855454319
1557053_s_at	1557053_s_at	UBE2G2	ubiquitin conjugating enzyme E2G 2	-0.17231675	2.580983757	-2.940838771	0.016387924	0.654443322	-2.856860907
203248_at	203248_at	ZNF24	zinc finger protein 24	-0.333730257	3.602929078	-2.937557259	0.016475781	0.654443322	-2.861533627
218245_at	218245_at	TSKU	tsukushi, small leucine rich proteoglycan	-0.221801321	3.290036106	-2.93298531	0.016598992	0.654443322	-2.868044913
1563132_at	1563132_at	LINC01169	long intergenic non-protein coding RNA 1169	0.132268075	2.546791369	2.932358752	0.016615951	0.654443322	-2.868937338
233936_s_at	233936_s_at	GGNBP2	gametogenetin binding protein 2	0.299235822	6.113920466	2.931674768	0.016634484	0.654443322	-2.869911584
1562841_at	1562841_at	LOC339666	uncharacterized LOC339666	-0.177037298	2.620427359	-2.931645473	0.016635279	0.654443322	-2.869953311
218348_s_at	218348_s_at	ZC3H7A	zinc finger CCCH-type containing 7A	0.266143955	2.99025732	2.931590509	0.016636769	0.654443322	-2.870031602
225242_s_at	225242_s_at	CCDC80	coiled-coil domain containing 80	0.234873424	9.34999465	2.920243398	0.016947382	0.658339559	-2.886197986
228779_at	228779_at	LOC146880	Rho GTPase activating protein 27 pseudogene	0.111597955	2.587816313	2.91984228	0.01695847	0.658339559	-2.886769596
203603_s_at	203603_s_at	ZEB2	zinc finger E-box binding homeobox 2	0.298559217	9.96544969	2.9197765	0.016960289	0.658339559	-2.886863336
222622_at	222622_at	PGP	phosphoglycolate phosphatase	-0.414837679	5.774921685	-2.915781671	0.017071137	0.658339559	-2.892556626
226481_at	226481_at	VPRBP	Vpr (HIV-1) binding protein	0.240500268	5.488081079	2.914125275	0.017117315	0.658339559	-2.894917517
205601_s_at	205601_s_at	HOXB5	homeobox B5	0.485654773	5.534155721	2.914009497	0.017120548	0.658339559	-2.895082542
209729_at	209729_at	GAS2L1	growth arrest specific 2 like 1	-0.128637697	3.643477075	-2.910918326	0.017207085	0.65880735	-2.899488858
203704_s_at	203704_s_at	RREB1	ras responsive element binding protein 1	0.364856413	4.22627565	2.905292641	0.017365725	0.65880735	-2.907509302
201577_at	201577_at	NME1	NME/NM23 nucleoside diphosphate kinase 1	-0.111234374	3.524196851	-2.905101935	0.017371129	0.65880735	-2.907781218
203127_s_at	203127_s_at	SPTLC2	serine palmitoyltransferase long chain base subunit 2	0.379774368	2.995165369	2.904458213	0.017389383	0.65880735	-2.908699073
233461_x_at	233461_x_at	ZNF226	zinc finger protein 226	0.346719945	4.244328153	2.894656802	0.017669749	0.661139983	-2.922677121
212895_s_at	212895_s_at	ABR	active BCR-related	0.184295383	2.932560802	2.892938719	0.017719368	0.661139983	-2.925127824
217140_s_at	217140_s_at	VDAC1	voltage dependent anion channel 1	-0.314186541	7.777694552	-2.891516743	0.017760543	0.661139983	-2.927156267
224698_at	224698_at	ESYT2	extended synaptotagmin protein 2	0.117061382	2.544072082	2.891362081	0.017765027	0.661139983	-2.927376897
221496_s_at	221496_s_at	TOB2	transducer of ERBB2, 2	0.418072258	5.2788981	2.888945773	0.017835237	0.661139983	-2.930823998
218401_s_at	218401_s_at	ZNF281	zinc finger protein 281	0.210053149	8.632573447	2.888874199	0.017837321	0.661139983	-2.93092611
213710_s_at	213710_s_at	CALM1	calmodulin 1 (phosphorylase kinase, delta)	-0.098832493	3.187069727	-2.882256091	0.0180311	0.66591835	-2.940368967
204616_at	204616_at	UCHL3	ubiquitin C-terminal hydrolase L3	-0.192851309	7.357948701	-2.878179152	0.018151542	0.667963738	-2.946187073
221098_x_at	221098_x_at	UTP14A	UTP14A small subunit processome component	-0.309525509	2.629814939	-2.874951321	0.018247482	0.668299336	-2.95079399
210892_s_at	210892_s_at	GTF2I	general transcription factor IIi	0.07151482	3.174849615	2.871500007	0.018350638	0.668299336	-2.955720405
230717_at	230717_at	LCN12	lipocalin 12	-0.137575244	3.302529631	-2.869312672	0.018416323	0.668299336	-2.958842892
222228_s_at	222228_s_at	ALKBH4	alkB homolog 4, lysine demethylase	-0.276271482	2.757949921	-2.869070662	0.018423606	0.668299336	-2.959188384
205883_at	205883_at	ZBTB16	zinc finger and BTB domain containing 16	0.890673836	4.302975741	2.860771898	0.018675107	0.668299336	-2.97103716
202900_s_at	202900_s_at	NUP88	nucleoporin 88kDa	0.210915312	7.328657137	2.860178863	0.018693213	0.668299336	-2.971883996
211172_x_at	211172_x_at	AKAP7	A-kinase anchoring protein 7	0.136068619	3.166102085	2.860021633	0.018698017	0.668299336	-2.972108518
218097_s_at	218097_s_at	CUEDC2	CUE domain containing 2	-0.087218002	5.746422712	-2.858487426	0.018744954	0.668299336	-2.974299403
204269_at	204269_at	PIM2	Pim-2 proto-oncogene, serine/threonine kinase	0.249791658	3.779750742	2.858437283	0.01874649	0.668299336	-2.974371009
235978_at	235978_at	FABP4	fatty acid binding protein 4	0.115465011	2.614283545	2.853163415	0.018908768	0.670937868	-2.981902995
204031_s_at	204031_s_at	PCBP2	poly(rC) binding protein 2	0.17574141	11.55753826	2.847795368	0.019075416	0.670937868	-2.989570677
209210_s_at	209210_s_at	FERMT2	fermitin family member 2	-0.179016203	11.58035526	-2.838894243	0.019355054	0.670937868	-3.002287556
226921_at	226921_at	UBR1	ubiquitin protein ligase E3 component n-recognin 1	0.199599112	6.854608568	2.838830528	0.019357071	0.670937868	-3.002378596
216486_x_at	216486_x_at	ZNF79	zinc finger protein 79	0.179956145	3.093582863	2.838501488	0.019367489	0.670937868	-3.00284875
208775_at	208775_at	XPO1	exportin 1	0.180300802	9.995014468	2.834745934	0.019486802	0.670937868	-3.008215232
202256_at	202256_at	CD2BP2	CD2 (cytoplasmic tail) binding protein 2	-0.082907585	3.725001402	-2.833901059	0.019513747	0.670937868	-3.009422587
203117_s_at	203117_s_at	PAN2	PAN2 poly(A) specific ribonuclease subunit	0.183796639	2.599984451	2.832792671	0.019549153	0.670937868	-3.011006552
224431_s_at	224431_s_at	KMT5C	lysine methyltransferase 5C	-0.170517495	4.484887256	-2.831249438	0.019598558	0.670937868	-3.013212018
244811_at	244811_at	PHIP	pleckstrin homology domain interacting protein	0.240174693	5.777754572	2.830992052	0.019606811	0.670937868	-3.013579862
204945_at	204945_at	PTPRN	protein tyrosine phosphatase, receptor type N	-0.247555816	3.023382086	-2.829255668	0.019662576	0.670937868	-3.016061486
216268_s_at	216268_s_at	JAG1	jagged 1	0.395305191	6.224218345	2.828424753	0.019689319	0.670937868	-3.017249061
201807_at	201807_at	VPS26A	VPS26 retromer complex component A	-0.152284473	4.109231791	-2.827459504	0.019720431	0.670937868	-3.018628664
201447_at	201447_at	TIA1	TIA1 cytotoxic granule-associated RNA binding protein	0.177562079	4.599183919	2.826996012	0.019735389	0.670937868	-3.019291133
208675_s_at	208675_s_at	DDOST	dolichyl-diphosphooligosaccharide--protein glycosyltransferase non-catalytic subunit	-0.260145796	7.413485492	-2.823343942	0.01985365	0.672730783	-3.0245113
210983_s_at	210983_s_at	MCM7	minichromosome maintenance complex component 7	0.214707802	2.870654668	2.816978388	0.020061508	0.677308582	-3.033611174
209147_s_at	209147_s_at	PLPP1	phospholipid phosphatase 1	-0.399769688	8.291593729	-2.814411782	0.020145943	0.677308582	-3.037280662
204592_at	204592_at	DLG4	discs large homolog 4	0.310092685	3.334403556	2.813178016	0.020186659	0.677308582	-3.03904466
218269_at	218269_at	DROSHA	drosha ribonuclease III	0.141368302	2.598964095	2.81053509	0.020274162	0.678028725	-3.042823604
56256_at	56256_at	SIDT2	SID1 transmembrane family member 2	0.225007011	3.999980341	2.801071513	0.020590663	0.686377731	-3.056356799
225840_at	225840_at	TEF	thyrotrophic embryonic factor	0.331169857	4.503945835	2.795800312	0.02076913	0.688453786	-3.063895986
218866_s_at	218866_s_at	POLR3K	polymerase (RNA) III subunit K	-0.18307513	4.005119665	-2.795273473	0.020787053	0.688453786	-3.064649548
200641_s_at	200641_s_at	YWHAZ	tyrosine 3-monooxygenase/tryptophan 5-monooxygenase activation protein zeta	-0.363634284	8.064775452	-2.787362624	0.021058084	0.691079352	-3.07596578
227255_at	227255_at	PDIK1L	PDLIM1 interacting kinase 1 like	0.243703553	6.703866898	2.785677442	0.021116282	0.691079352	-3.078376612
205536_at	205536_at	VAV2	vav guanine nucleotide exchange factor 2	-0.264744222	4.420750856	-2.783505513	0.021191531	0.691079352	-3.081483904
1564494_s_at	1564494_s_at	P4HB	prolyl 4-hydroxylase subunit beta	-0.132053328	2.65935425	-2.782398869	0.021229977	0.691079352	-3.083067183
207536_s_at	207536_s_at	TNFRSF9	tumor necrosis factor receptor superfamily member 9	-0.224155402	2.835489311	-2.781833027	0.021249662	0.691079352	-3.083876749
226420_at	226420_at	MECOM	MDS1 and EVI1 complex locus	0.420266907	6.595127757	2.778425604	0.021368597	0.691079352	-3.08875202
201546_at	201546_at	TRIP12	thyroid hormone receptor interactor 12	0.118169547	7.944821739	2.778354297	0.021371093	0.691079352	-3.088854047
202306_at	202306_at	POLR2G	polymerase (RNA) II subunit G	-0.256250571	6.692654823	-2.774520004	0.021505753	0.691079352	-3.094340442
213901_x_at	213901_x_at	RBFOX2	RNA binding protein, fox-1 homolog (C. elegans) 2	-0.422028595	4.831820286	-2.773831576	0.021530021	0.691079352	-3.095325536
225912_at	225912_at	TP53INP1	tumor protein p53 inducible nuclear protein 1	0.404390542	5.082214729	2.773414939	0.021544722	0.691079352	-3.095921721
236070_at	236070_at	C2orf81	chromosome 2 open reading frame 81	-0.19125469	4.738962134	-2.771295796	0.021619653	0.691079352	-3.098954169
244777_at	244777_at	DCP2	decapping mRNA 2	-0.121363598	2.538810403	-2.763660946	0.021891816	0.691079352	-3.109880367
204426_at	204426_at	TMED2	transmembrane p24 trafficking protein 2	-0.183887855	4.545047508	-2.761238875	0.021978882	0.691079352	-3.113346862
228922_at	228922_at	SHF	Src homology 2 domain containing F	0.099177279	2.680685656	2.760075103	0.02202084	0.691079352	-3.115012513
226089_at	226089_at	RABL3	RAB, member of RAS oncogene family-like 3	-0.306080016	5.214058924	-2.760048351	0.022021806	0.691079352	-3.115050802
200844_s_at	200844_s_at	PRDX6	peroxiredoxin 6	-0.208369098	5.768106831	-2.75830001	0.022084996	0.691079352	-3.117553175
200682_s_at	200682_s_at	UBE2L3	ubiquitin conjugating enzyme E2L 3	-0.188801831	2.951939319	-2.757221034	0.022124086	0.691079352	-3.119097529
222891_s_at	222891_s_at	BCL11A	B-cell CLL/lymphoma 11A	0.873435273	4.222742534	2.756205528	0.02216094	0.691079352	-3.12055106
1552977_a_at	1552977_a_at	CNPY3	canopy FGF signaling regulator 3	-0.393181753	3.925714115	-2.755217467	0.022196858	0.691079352	-3.12196533
219643_at	219643_at	LRP1B	LDL receptor related protein 1B	-0.970933801	4.332596741	-2.754786471	0.022212544	0.691079352	-3.122582246
220072_at	220072_at	CSPP1	centrosome and spindle pole associated protein 1	0.376551845	5.57760222	2.751020425	0.022350088	0.692753121	-3.127973024
201027_s_at	201027_s_at	EIF5B	eukaryotic translation initiation factor 5B	0.132409676	5.014212631	2.749624496	0.022401289	0.692753121	-3.129971252
201275_at	201275_at	FDPS	farnesyl diphosphate synthase	-0.132227449	4.247773256	-2.74409604	0.02260524	0.696960956	-3.137885429
231815_at	231815_at	PHF12	PHD finger protein 12	0.12985998	3.176395275	2.735454181	0.022927827	0.700566044	-3.150257661
203105_s_at	203105_s_at	DNM1L	dynamin 1-like	-0.19511775	4.440163879	-2.733710149	0.022993493	0.700566044	-3.152754681
200762_at	200762_at	DPYSL2	dihydropyrimidinase like 2	0.170731312	7.277194763	2.73261417	0.023034856	0.700566044	-3.154323875
209600_s_at	209600_s_at	ACOX1	acyl-CoA oxidase 1, palmitoyl	0.078953445	2.516781765	2.731098049	0.023092199	0.700566044	-3.156494648
211779_x_at	211779_x_at	AP2A2	adaptor related protein complex 2 alpha 2 subunit	0.202994145	2.605373117	2.730241294	0.023124668	0.700566044	-3.157721361
233801_s_at	233801_s_at	SEMA6D	semaphorin 6D	0.175648024	3.79322427	2.729532477	0.023151565	0.700566044	-3.158736263
227542_at	227542_at	SOCS6	suppressor of cytokine signaling 6	0.10413044	2.679890754	2.728263172	0.023199811	0.700566044	-3.160553704
218482_at	218482_at	ENY2	enhancer of yellow 2 homolog (Drosophila)	-0.154851152	9.349907339	-2.726300437	0.023274613	0.700763788	-3.163364072
228260_at	228260_at	ELAVL2	ELAV like neuron-specific RNA binding protein 2	0.410415861	3.236890799	2.723685799	0.02337464	0.70171763	-3.167107962
226759_at	226759_at	IKZF4	IKAROS family zinc finger 4	0.267261251	3.946335241	2.720654274	0.023491161	0.703159622	-3.171448907
214845_s_at	214845_s_at	CALU	calumenin	-0.218685132	4.386300633	-2.718829162	0.023561595	0.70321773	-3.174062405
219992_at	219992_at	TAC3	tachykinin 3	-0.152588234	3.438741384	-2.715349941	0.023696458	0.703376698	-3.179044647
219209_at	219209_at	IFIH1	interferon induced, with helicase C domain 1	0.07896911	2.51280702	2.715157532	0.023703939	0.703376698	-3.179320182
203845_at	203845_at	KAT2B	lysine acetyltransferase 2B	0.362494489	4.956831595	2.711336982	0.02385298	0.70575949	-3.184791378
204990_s_at	204990_s_at	ITGB4	integrin subunit beta 4	0.171628343	3.171344114	2.705542117	0.024080852	0.710454341	-3.193090178
214961_at	214961_at	MTUS2	microtubule associated tumor suppressor candidate 2	0.456345724	4.967125333	2.698016742	0.024380065	0.714292589	-3.203867702
205196_s_at	205196_s_at	AP1S1	adaptor related protein complex 1 sigma 1 subunit	-0.236823522	5.152322079	-2.695863788	0.024466358	0.714292589	-3.206951157
218191_s_at	218191_s_at	LMBRD1	LMBR1 domain containing 1	-0.188857463	6.798335254	-2.690460665	0.024684283	0.714292589	-3.214689634
229586_at	229586_at	CHD9	chromodomain helicase DNA binding protein 9	0.515778323	5.662804397	2.689747205	0.024713206	0.714292589	-3.215711482
221881_s_at	221881_s_at	CLIC4	chloride intracellular channel 4	-0.139567489	6.271081847	-2.682077011	0.025026314	0.714292589	-3.226697225
213090_s_at	213090_s_at	TAF4	TATA-box binding protein associated factor 4	0.216998391	2.653460318	2.681397174	0.025054259	0.714292589	-3.227670943
201628_s_at	201628_s_at	RRAGA	Ras related GTP binding A	-0.188797688	3.936118487	-2.680201153	0.025103498	0.714292589	-3.229383987
226520_at	226520_at	LCOR	ligand dependent nuclear receptor corepressor	0.269249365	7.605497687	2.679429025	0.025135337	0.714292589	-3.230489899
224707_at	224707_at	CYSTM1	cysteine rich transmembrane module containing 1	-0.213481077	2.746276412	-2.67931513	0.025140037	0.714292589	-3.230653029
214933_at	214933_at	CACNA1A	calcium voltage-gated channel subunit alpha1 A	0.416613425	6.205027454	2.676491631	0.025256837	0.714292589	-3.234697114
213684_s_at	213684_s_at	PDLIM5	PDZ and LIM domain 5	-0.136503448	3.659596443	-2.675601451	0.025293775	0.714292589	-3.235972119
240830_at	240830_at	SCARNA17	small Cajal body-specific RNA 17	0.291437125	3.415351816	2.673885895	0.025365116	0.714292589	-3.238429315
1557121_s_at	1557121_s_at	HEATR6	HEAT repeat containing 6	-0.307572895	2.83458992	-2.672614847	0.025418103	0.714292589	-3.240249845
202038_at	202038_at	UBE4A	ubiquitination factor E4A	0.196817901	8.451777771	2.672592722	0.025419026	0.714292589	-3.240281535
212651_at	212651_at	RHOBTB1	Rho related BTB domain containing 1	0.270924114	3.376207626	2.672313097	0.025430698	0.714292589	-3.240682043
202041_s_at	202041_s_at	FIBP	fibroblast growth factor (acidic) intracellular binding protein	-0.222088503	5.744856148	-2.669335808	0.025555315	0.714292589	-3.244946444
1553572_a_at	1553572_a_at	CYGB	cytoglobin	-0.840506694	5.613811973	-2.668527867	0.025589238	0.714292589	-3.246103667
209867_s_at	209867_s_at	ADGRL3	adhesion G protein-coupled receptor L3	0.217949743	2.886093382	2.667756806	0.025621655	0.714292589	-3.247208066
1558762_a_at	1558762_a_at	ZNF789	zinc finger protein 789	-0.168565963	2.557605446	-2.665839088	0.025702459	0.714292589	-3.249954838
204872_at	204872_at	TLE4	transducin like enhancer of split 4	0.648152685	7.122419093	2.665262381	0.02572681	0.714292589	-3.250780862
215364_s_at	215364_s_at	SZT2	seizure threshold 2 homolog (mouse)	0.346494031	2.994047578	2.661742169	0.02587595	0.714292589	-3.255822903
219092_s_at	219092_s_at	IPPK	inositol-pentakisphosphate 2-kinase	-0.128998782	2.64176879	-2.660786677	0.025916581	0.714292589	-3.257191464
227520_at	227520_at	TXLNG	taxilin gamma	0.196469292	7.061844439	2.660530903	0.025927469	0.714292589	-3.257557811
200776_s_at	200776_s_at	BZW1	basic leucine zipper and W2 domains 1	-0.415757875	9.601703251	-2.658542354	0.026012273	0.714292589	-3.260406024
208070_s_at	208070_s_at	REV3L	REV3 like, DNA directed polymerase zeta catalytic subunit	0.451572363	9.195342768	2.657602133	0.026052467	0.714292589	-3.261752707
37872_at	37872_at	JRK	Jrk helix-turn-helix protein	0.339770478	3.540192837	2.657108816	0.026073581	0.714292589	-3.262459287
229731_at	229731_at	FOXS1	forkhead box S1	0.184671412	2.944070818	2.656077168	0.026117792	0.714292589	-3.263936918
218003_s_at	218003_s_at	FKBP3	FK506 binding protein 3	-0.147732909	8.284508267	-2.655118168	0.026158957	0.714292589	-3.265310493
202252_at	202252_at	RAB13	RAB13, member RAS oncogene family	0.158849164	2.711486421	2.652783388	0.026259452	0.714900809	-3.268654586
220661_s_at	220661_s_at	ZNF692	zinc finger protein 692	0.246640603	4.586298692	2.650875827	0.026341848	0.714900809	-3.271386763
229555_at	229555_at	GALNT5	polypeptide N-acetylgalactosaminyltransferase 5	-0.086910679	3.244491139	-2.649402727	0.026405655	0.714900809	-3.273496656
216918_s_at	216918_s_at	DST	dystonin	-0.153630633	2.788554095	-2.647289287	0.026497472	0.714900809	-3.276523682
202622_s_at	202622_s_at	ATXN2	ataxin 2	0.271407118	7.473173995	2.64655641	0.026529386	0.714900809	-3.277573358
209927_s_at	209927_s_at	CHTOP	chromatin target of PRMT1	-0.285256768	5.38172691	-2.644670298	0.026611698	0.715241641	-3.280274763
203689_s_at	203689_s_at	FMR1	fragile X mental retardation 1	0.246015619	6.983157251	2.639293002	0.026847786	0.717687312	-3.287976348
227768_at	227768_at	ZNF407	zinc finger protein 407	0.14213681	3.520017519	2.638376331	0.026888242	0.717687312	-3.289289225
238864_at	238864_at	VWA3A	von Willebrand factor A domain containing 3A	0.200010493	3.450990209	2.637153852	0.02694229	0.717687312	-3.291040076
219293_s_at	219293_s_at	OLA1	Obg-like ATPase 1	-0.270526784	10.15545325	-2.636250427	0.026982303	0.717687312	-3.292333969
235689_at	235689_at	MTFMT	mitochondrial methionyl-tRNA formyltransferase	0.211252566	7.385756276	2.63287563	0.027132302	0.718523991	-3.297167321
212074_at	212074_at	SUN1	Sad1 and UNC84 domain containing 1	0.059917716	2.515972233	2.632395148	0.027153726	0.718523991	-3.297855455
207857_at	207857_at	LILRA2	leukocyte immunoglobulin like receptor A2	-0.24430548	2.906362229	-2.629092619	0.027301444	0.720575656	-3.302585202
217906_at	217906_at	KLHDC2	kelch domain containing 2	0.172894013	7.521191849	2.625817098	0.027448754	0.721173534	-3.30727617
218163_at	218163_at	MCTS1	malignant T-cell amplified sequence 1	-0.136536466	5.72328286	-2.624694897	0.027499406	0.721173534	-3.308883282
220193_at	220193_at	SH3D21	SH3 domain containing 21	-0.135784291	2.790167674	-2.622021846	0.027620439	0.721173534	-3.312711325
222690_s_at	222690_s_at	TMEM39A	transmembrane protein 39A	0.188547305	6.053143079	2.621616697	0.02763883	0.721173534	-3.313291527
209027_s_at	209027_s_at	ABI1	abl interactor 1	-0.20574091	5.51862797	-2.616781683	0.027859265	0.721173534	-3.320215466
204757_s_at	204757_s_at	C2CD2L	C2CD2 like	0.138455094	4.466903045	2.614307886	0.027972732	0.721173534	-3.323757935
205542_at	205542_at	STEAP1	six transmembrane epithelial antigen of the prostate 1	0.296875396	4.28723622	2.61172639	0.028091635	0.721173534	-3.327454544
202810_at	202810_at	DRG1	developmentally regulated GTP binding protein 1	-0.230017721	5.218856429	-2.610166175	0.028163744	0.721173534	-3.329688673
213041_s_at	213041_s_at	ATP5D	ATP synthase, H+ transporting, mitochondrial F1 complex, delta subunit	-0.198607004	5.628154111	-2.608570178	0.0282377	0.721173534	-3.331974003
209348_s_at	209348_s_at	MAF	v-maf avian musculoaponeurotic fibrosarcoma oncogene homolog	0.32200927	7.007621343	2.601668815	0.028559753	0.721173534	-3.341855727
204206_at	204206_at	MNT	MAX network transcriptional repressor	0.160397994	4.562678177	2.599242358	0.028673859	0.721173534	-3.345329874
226111_s_at	226111_s_at	ZNF385A	zinc finger protein 385A	-0.218580027	3.613605941	-2.597147927	0.02877272	0.721173534	-3.348328553
207350_s_at	207350_s_at	VAMP4	vesicle associated membrane protein 4	-0.159051403	4.90757059	-2.596048285	0.028824763	0.721173534	-3.349902923
1555812_a_at	1555812_a_at	ARHGDIB	Rho GDP dissociation inhibitor (GDI) beta	0.192609645	2.773108034	2.595922813	0.028830707	0.721173534	-3.350082562
209228_x_at	209228_x_at	TUSC3	tumor suppressor candidate 3	-0.170821149	4.553465222	-2.593553639	0.028943177	0.721173534	-3.353474459
232683_s_at	232683_s_at	PARP6	poly(ADP-ribose) polymerase family member 6	0.352620656	5.674491638	2.592209763	0.029007169	0.721173534	-3.355398412
212333_at	212333_at	FAM98A	family with sequence similarity 98 member A	-0.179544555	9.148995126	-2.59215632	0.029009717	0.721173534	-3.355474923
211969_at	211969_at	HSP90AA1	heat shock protein 90kDa alpha family class A member 1	-0.252326693	4.224502987	-2.589254399	0.029148398	0.721173534	-3.359629325
232248_at	232248_at	LOC100652768	uncharacterized LOC100652768	0.157514061	3.419073259	2.587178357	0.029248019	0.721173534	-3.362601295
224002_s_at	224002_s_at	FKBP7	FK506 binding protein 7	-0.059672639	2.951422574	-2.586340138	0.029288339	0.721173534	-3.363801229
219912_s_at	219912_s_at	ENPP3	ectonucleotide pyrophosphatase/phosphodiesterase 3	0.113403183	2.669629259	2.585061652	0.029349944	0.721173534	-3.36563139
204258_at	204258_at	CHD1	chromodomain helicase DNA binding protein 1	0.165451119	3.447690414	2.583770469	0.029412293	0.721173534	-3.367479692
224294_at	224294_at	LOC100128185	PNAS-19	0.161066912	2.566310978	2.583156397	0.029441992	0.721173534	-3.368358711
1487_at	1487_at	ESRRA	estrogen related receptor alpha	-0.1600663	5.108032852	-2.582494204	0.029474052	0.721173534	-3.369306604
202209_at	202209_at	LSM3	LSM3 homolog, U6 small nuclear RNA and mRNA degradation associated	-0.180746091	2.913134297	-2.581924965	0.02950164	0.721173534	-3.370121432
41386_i_at	41386_i_at	KDM6B	lysine demethylase 6B	0.60434109	5.750180607	2.57973143	0.029608191	0.721173534	-3.373261266
201574_at	201574_at	ETF1	eukaryotic translation termination factor 1	-0.219690295	8.68466963	-2.578691463	0.029658842	0.721173534	-3.374749842
227195_at	227195_at	ZNF503	zinc finger protein 503	0.230949829	6.913426186	2.578276294	0.029679087	0.721173534	-3.375344094
218457_s_at	218457_s_at	DNMT3A	DNA (cytosine-5-)-methyltransferase 3 alpha	0.26680461	6.752246828	2.577511332	0.029716426	0.721173534	-3.376439015
204243_at	204243_at	RLF	rearranged L-myc fusion	0.220436537	7.163695737	2.577280697	0.029727693	0.721173534	-3.376769129
215573_at	215573_at	CAT	catalase	0.195590535	2.71786874	2.576479811	0.02976685	0.721173534	-3.377915451
212994_at	212994_at	THOC2	THO complex 2	0.234684427	7.484871485	2.574340645	0.029871693	0.721173534	-3.380977201
213059_at	213059_at	CREB3L1	cAMP responsive element binding protein 3-like 1	0.137982959	7.119734656	2.573655428	0.029905355	0.721173534	-3.381957918
244050_at	244050_at	HACD4	3-hydroxyacyl-CoA dehydratase 4	-0.279943754	3.059370432	-2.572292387	0.029972428	0.721173534	-3.383908737
51200_at	51200_at	C19orf60	chromosome 19 open reading frame 60	-0.202928448	6.521867521	-2.570181067	0.030076621	0.721173534	-3.386930425
1554667_s_at	1554667_s_at	METTL8	methyltransferase like 8	0.282358447	2.624815247	2.569853787	0.030092805	0.721173534	-3.387398813
207132_x_at	207132_x_at	PFDN5	prefoldin subunit 5	0.1508522	9.260005578	2.568758105	0.030147049	0.721173534	-3.388966885
228066_at	228066_at	C17orf96	chromosome 17 open reading frame 96	-0.265702963	2.765968829	-2.568669304	0.030151449	0.721173534	-3.389093969
222030_at	222030_at	SIVA1	SIVA1 apoptosis inducing factor	-0.198389142	2.5785711	-2.567311327	0.030218825	0.721173534	-3.391037376
208973_at	208973_at	ERI3	ERI1 exoribonuclease family member 3	0.165601543	4.079915085	2.566876067	0.030240452	0.721173534	-3.391660269
212773_s_at	212773_s_at	TOMM20	translocase of outer mitochondrial membrane 20	-0.299004885	6.221901546	-2.562788596	0.03044431	0.721173534	-3.397509536
222730_s_at	222730_s_at	ZDHHC2	zinc finger DHHC-type containing 2	-0.350554739	5.933692585	-2.561080757	0.030529894	0.721173534	-3.399953366
208668_x_at	208668_x_at	HMGN2	high mobility group nucleosomal binding domain 2	0.099768442	9.87325677	2.560883331	0.030539803	0.721173534	-3.400235867
200989_at	200989_at	HIF1A	hypoxia inducible factor 1 alpha subunit	-0.238647951	9.437445863	-2.560584643	0.030554801	0.721173534	-3.400663264
225427_s_at	225427_s_at	NAXE	NAD(P)HX epimerase	-0.251455167	6.439256289	-2.559187882	0.030625033	0.721173534	-3.402661879
202475_at	202475_at	TMEM147	transmembrane protein 147	-0.153859376	7.375684499	-2.557314808	0.030719469	0.721173534	-3.405341964
203553_s_at	203553_s_at	MAP4K5	mitogen-activated protein kinase kinase kinase kinase 5	0.364408761	5.763100702	2.556643663	0.030753378	0.721173534	-3.406302246
208336_s_at	208336_s_at	TECR	trans-2,3-enoyl-CoA reductase	-0.537321571	5.284285787	-2.555323938	0.030820164	0.721173534	-3.408190488
224434_s_at	224434_s_at	WDR83	WD repeat domain 83	-0.312798742	4.20872835	-2.554628531	0.030855415	0.721173534	-3.409185446
202364_at	202364_at	MXI1	MAX interactor 1, dimerization protein	0.196717609	4.116984509	2.55313222	0.030931401	0.721173534	-3.411326255
1552337_s_at	1552337_s_at	HOXD4	homeobox D4	0.385771566	2.810091337	2.551786317	0.030999909	0.721173534	-3.413251815
209643_s_at	209643_s_at	PLD2	phospholipase D2	-0.230035211	2.840415485	-2.551431777	0.031017981	0.721173534	-3.413759042
226140_s_at	226140_s_at	OTUD1	OTU deubiquitinase 1	0.121908936	4.421056724	2.55027776	0.031076877	0.721173534	-3.415410019
229687_s_at	229687_s_at	PRDM11	PR domain 11	0.360662871	4.407686168	2.549489731	0.031117159	0.721173534	-3.41653738
225359_at	225359_at	DNAJC19	DnaJ heat shock protein family (Hsp40) member C19	-0.297183532	7.581601967	-2.547092584	0.031240018	0.722390231	-3.41996664
214197_s_at	214197_s_at	SETDB1	SET domain bifurcated 1	0.220657708	2.779775076	2.544309096	0.031383287	0.723541622	-3.423948365
212548_s_at	212548_s_at	FRYL	FRY like transcription coactivator	0.278436452	5.895549514	2.542148584	0.031494944	0.723541622	-3.427038766
213147_at	213147_at	HOXA10	homeobox A10	-0.383871706	3.35839756	-2.542027228	0.031501228	0.723541622	-3.427212349
200039_s_at	200039_s_at	PSMB2	proteasome subunit beta 2	-0.13863301	5.188258253	-2.540080148	0.031602216	0.724240956	-3.42999732
208752_x_at	208752_x_at	NAP1L1	nucleosome assembly protein 1 like 1	0.26551397	9.84901377	2.536340462	0.03179709	0.724366891	-3.435345968
205156_s_at	205156_s_at	ASIC1	acid sensing ion channel subunit 1	-0.07847078	2.631662076	-2.528868506	0.032190062	0.724366891	-3.446031235
222398_s_at	222398_s_at	EFTUD2	elongation factor Tu GTP binding domain containing 2	-0.305767759	3.458979199	-2.528310454	0.032219606	0.724366891	-3.446829199
212387_at	212387_at	TCF4	transcription factor 4	0.284128871	8.846205458	2.527940742	0.032239194	0.724366891	-3.447357847
244461_at	244461_at	SPECC1	sperm antigen with calponin homology and coiled-coil domains 1	-0.045436521	2.496040726	-2.526674898	0.03230635	0.724366891	-3.449167831
200737_at	200737_at	PGK1	phosphoglycerate kinase 1	-0.473536025	7.717462327	-2.526404188	0.032320731	0.724366891	-3.449554902
201106_at	201106_at	GPX4	glutathione peroxidase 4	-0.333580254	6.102374483	-2.523581871	0.032471034	0.724366891	-3.45359019
218259_at	218259_at	MKL2	MKL/myocardin-like 2	0.267391964	6.954177792	2.52205142	0.032552831	0.724366891	-3.455778273
200968_s_at	200968_s_at	PPIB	peptidylprolyl isomerase B	-0.121857377	10.60443643	-2.521725024	0.032570302	0.724366891	-3.456244909
1560935_s_at	1560935_s_at	LOC284669	uncharacterized LOC284669	0.222491071	2.887453231	2.520323553	0.032645426	0.724366891	-3.458248496
232296_s_at	232296_s_at	GFM1	G elongation factor, mitochondrial 1	-0.213131717	5.599605016	-2.51942433	0.032693719	0.724366891	-3.459534014
1566339_at	1566339_at	SNORD8	small nucleolar RNA, C/D box 8	-0.238681747	2.626493041	-2.51910901	0.03271067	0.724366891	-3.459984783
202416_at	202416_at	DNAJC7	DnaJ heat shock protein family (Hsp40) member C7	0.131486223	5.784011903	2.518285562	0.03275498	0.724366891	-3.461161937
208758_at	208758_at	ATIC	5-aminoimidazole-4-carboxamide ribonucleotide formyltransferase/IMP cyclohydrolase	-0.111937297	2.633622136	-2.517588498	0.032792535	0.724366891	-3.462158399
208959_s_at	208959_s_at	ERP44	endoplasmic reticulum protein 44	-0.153017484	6.021120538	-2.517065616	0.032820735	0.724366891	-3.462905853
222869_s_at	222869_s_at	ELAC1	elaC ribonuclease Z 1	-0.152346743	4.551618642	-2.516507069	0.032850884	0.724366891	-3.463704278
205512_s_at	205512_s_at	AIFM1	apoptosis inducing factor, mitochondria associated 1	-0.153723991	5.260785779	-2.515474002	0.032906721	0.724366891	-3.465180982
217797_at	217797_at	UFC1	ubiquitin-fold modifier conjugating enzyme 1	-0.211626294	3.301455499	-2.515116929	0.032926042	0.724366891	-3.465691385
222845_x_at	222845_x_at	TMBIM4	transmembrane BAX inhibitor motif containing 4	-0.13506971	8.136161579	-2.514707397	0.032948216	0.724366891	-3.466276769
203413_at	203413_at	NELL2	neural EGFL like 2	0.199488847	2.697652528	2.509138249	0.033251244	0.729292573	-3.474236612
212893_at	212893_at	ZZZ3	zinc finger ZZ-type containing 3	0.17478903	6.615827959	2.50798524	0.033314329	0.729292573	-3.47588442
201991_s_at	201991_s_at	KIF5B	kinesin family member 5B	-0.358978854	8.580053797	-2.506583562	0.03339118	0.729340473	-3.477887537
217960_s_at	217960_s_at	TOMM22	translocase of outer mitochondrial membrane 22	-0.181307538	5.222326173	-2.504472842	0.033507241	0.729340473	-3.48090378
236026_at	236026_at	GPATCH2	G-patch domain containing 2	0.331242041	3.906970374	2.503876925	0.033540081	0.729340473	-3.481755318
217978_s_at	217978_s_at	UBE2Q1	ubiquitin conjugating enzyme E2Q family member 1	0.127151738	8.849900187	2.50277907	0.033600667	0.729340473	-3.483324063
1561355_at	1561355_at	LOC692247	uncharacterized LOC692247	-0.29619146	3.362822616	-2.501372988	0.033678421	0.729485975	-3.485333163
200971_s_at	200971_s_at	SERP1	stress-associated endoplasmic reticulum protein 1	-0.120280559	8.014724821	-2.493510814	0.034116514	0.735922783	-3.496565542
202862_at	202862_at	FAH	fumarylacetoacetate hydrolase (fumarylacetoacetase)	-0.357981607	2.786335439	-2.493467398	0.034118949	0.735922783	-3.496627561
205259_at	205259_at	NR3C2	nuclear receptor subfamily 3 group C member 2	0.315363069	4.76411173	2.488689443	0.034387977	0.740103938	-3.503452262
225176_at	225176_at	LNPEP	leucyl/cystinyl aminopeptidase	0.181006141	3.482872903	2.487470181	0.034456967	0.740103938	-3.505193651
204992_s_at	204992_s_at	PFN2	profilin 2	-0.594328568	8.502636181	-2.483328421	0.034692356	0.742531493	-3.511108521
200933_x_at	200933_x_at	RPS4X	ribosomal protein S4, X-linked	0.086602185	8.094365334	2.480668718	0.03484436	0.742531493	-3.514906421
224810_s_at	224810_s_at	ANKRD13A	ankyrin repeat domain 13A	0.181853123	2.797127223	2.475495081	0.035141942	0.742531493	-3.522293067
220671_at	220671_at	NOCT	nocturnin	0.201232317	3.15097295	2.474673628	0.035189424	0.742531493	-3.52346577
221547_at	221547_at	PRPF18	pre-mRNA processing factor 18	0.267306222	2.942625133	2.472249247	0.035329931	0.742531493	-3.526926607
217898_at	217898_at	EMC7	ER membrane protein complex subunit 7	-0.143120849	6.019104679	-2.472123495	0.035337235	0.742531493	-3.527106112
202460_s_at	202460_s_at	LPIN2	lipin 2	-0.199994602	3.02903246	-2.471877585	0.035351521	0.742531493	-3.527457133
205660_at	205660_at	OASL	2'-5'-oligoadenylate synthetase like	0.115933312	3.093566592	2.471687293	0.03536258	0.742531493	-3.527728761
211935_at	211935_at	ARL6IP1	ADP ribosylation factor like GTPase 6 interacting protein 1	-0.168930474	2.686625268	-2.470888224	0.035409056	0.742531493	-3.528869353
1562403_a_at	1562403_a_at	SLC8A3	solute carrier family 8 member A3	0.197071834	2.620154645	2.470730072	0.035418262	0.742531493	-3.529095096
1553235_at	1553235_at	PCDHAC1	protocadherin alpha subfamily C, 1	-0.492578541	3.730304718	-2.470648262	0.035423024	0.742531493	-3.529211869
223010_s_at	223010_s_at	OCIAD1	OCIA domain containing 1	-0.117737034	5.793112674	-2.470393641	0.035437853	0.742531493	-3.529575305
1554577_a_at	1554577_a_at	PSMD10	proteasome 26S subunit, non-ATPase 10	-0.291843252	7.023516441	-2.462717827	0.035887775	0.74379928	-3.540529858
219979_s_at	219979_s_at	C11orf73	chromosome 11 open reading frame 73	-0.243888944	7.533857875	-2.462410373	0.035905914	0.74379928	-3.540968575
232449_at	232449_at	BCO2	beta-carotene oxygenase 2	-0.275193012	2.893442147	-2.460642327	0.036010405	0.74379928	-3.543491366
244180_at	244180_at	ZNF793	zinc finger protein 793	-0.073132392	2.585660752	-2.457031501	0.036224746	0.74379928	-3.548643047
220041_at	220041_at	PIGZ	phosphatidylinositol glycan anchor biosynthesis class Z	-0.069046159	2.591214064	-2.456447383	0.036259539	0.74379928	-3.549476358
201120_s_at	201120_s_at	PGRMC1	progesterone receptor membrane component 1	-0.214259635	5.690250046	-2.456083558	0.036281227	0.74379928	-3.549995387
202747_s_at	202747_s_at	ITM2A	integral membrane protein 2A	-0.09128803	2.621215326	-2.455940158	0.036289778	0.74379928	-3.550199958
226168_at	226168_at	ZFAND2B	zinc finger AN1-type containing 2B	0.176494307	2.922335557	2.455533706	0.036314028	0.74379928	-3.550779785
221532_s_at	221532_s_at	WDR61	WD repeat domain 61	-0.180572375	9.968377335	-2.454265536	0.036389794	0.74379928	-3.552588845
203039_s_at	203039_s_at	NDUFS1	NADH:ubiquinone oxidoreductase core subunit S1	-0.103598535	2.538825298	-2.452339728	0.036505151	0.74379928	-3.555335856
218550_s_at	218550_s_at	LRRC20	leucine rich repeat containing 20	-0.16474525	3.50487136	-2.451966937	0.036527523	0.74379928	-3.555867588
204693_at	204693_at	CDC42EP1	CDC42 effector protein 1	-0.179053358	2.736304706	-2.448971874	0.036707762	0.74379928	-3.560139317
229878_at	229878_at	CEP295	centrosomal protein 295kDa	-0.193500317	2.696976397	-2.44758715	0.036791391	0.74379928	-3.562114113
209367_at	209367_at	STXBP2	syntaxin binding protein 2	0.250936612	2.974533775	2.446176475	0.036876783	0.74379928	-3.564125801
202840_at	202840_at	TAF15	TATA-box binding protein associated factor 15	0.22952197	4.772768234	2.444558243	0.036974982	0.74379928	-3.566433331
208232_x_at	208232_x_at	NRG1	neuregulin 1	-0.241366747	3.421564403	-2.443100678	0.037063653	0.74379928	-3.568511622
244569_at	244569_at	C8orf37	chromosome 8 open reading frame 37	0.06236986	2.522913492	2.441120119	0.037184481	0.74379928	-3.571335428
1560874_at	1560874_at	CRACR2A	calcium release activated channel regulator 2A	-0.189731951	2.685856643	-2.44093848	0.037195581	0.74379928	-3.57159439
202524_s_at	202524_s_at	SPOCK2	sparc/osteonectin, cwcv and kazal-like domains proteoglycan (testican) 2	0.375459486	3.655650655	2.439967917	0.037254953	0.74379928	-3.572978083
1553587_a_at	1553587_a_at	POLE4	polymerase (DNA) epsilon 4, accessory subunit	-0.174428679	7.338562285	-2.439533884	0.037281534	0.74379928	-3.573596848
221570_s_at	221570_s_at	METTL5	methyltransferase like 5	0.182252145	2.689721982	2.439134982	0.03730598	0.74379928	-3.57416552
202397_at	202397_at	NUTF2	nuclear transport factor 2	-0.177223626	9.890875614	-2.43769067	0.037394626	0.74379928	-3.576224439
1555548_at	1555548_at	NDUFA10	NADH:ubiquinone oxidoreductase subunit A10	0.130646305	3.204493608	2.437315702	0.037417675	0.74379928	-3.576758949
209890_at	209890_at	TSPAN5	tetraspanin 5	0.124182205	2.791607737	2.434678364	0.037580185	0.74379928	-3.580518174
236152_at	236152_at	PAGE5	PAGE family member 5	0.284845962	2.742172246	2.433668804	0.037642578	0.74379928	-3.581957071
1552812_a_at	1552812_a_at	SENP1	SUMO1/sentrin specific peptidase 1	-0.093492954	2.633961976	-2.432987963	0.037684714	0.74379928	-3.582927419
240814_at	240814_at	MGC39584	uncharacterized LOC441058	0.080418035	2.515049136	2.431566184	0.037772857	0.74379928	-3.58495367
211602_s_at	211602_s_at	TRPC1	transient receptor potential cation channel subfamily C member 1	0.171723167	3.106571979	2.43127295	0.037791061	0.74379928	-3.585371557
218619_s_at	218619_s_at	SUV39H1	suppressor of variegation 3-9 homolog 1	-0.209362857	2.6938562	-2.431014629	0.037807105	0.74379928	-3.585739686
208720_s_at	208720_s_at	RBM39	RNA binding motif protein 39	0.149466013	6.979709526	2.429275906	0.037915272	0.74379928	-3.588217394
219102_at	219102_at	RCN3	reticulocalbin 3	-0.206513694	2.807677444	-2.428165206	0.03798453	0.74379928	-3.589800058
231509_at	231509_at	PPP1R17	protein phosphatase 1 regulatory subunit 17	0.07925953	2.738630207	2.42638788	0.038095617	0.74379928	-3.592332448
43427_at	43427_at	ACACB	acetyl-CoA carboxylase beta	0.193601664	2.574360099	2.424286689	0.038227363	0.74379928	-3.595326025
1565765_x_at	1565765_x_at	MEDAG	mesenteric estrogen-dependent adipogenesis	0.357303633	2.831120487	2.423833128	0.038255861	0.74379928	-3.595972177
206498_at	206498_at	OCA2	OCA2 melanosomal transmembrane protein	0.100813194	2.545730629	2.423503092	0.038276611	0.74379928	-3.596442346
229287_at	229287_at	PCNX1	pecanex homolog 1 (Drosophila)	0.216457571	6.730304418	2.42316689	0.03829776	0.74379928	-3.596921289
228434_at	228434_at	BTNL9	butyrophilin like 9	-0.194248154	2.653043099	-2.421587432	0.038397273	0.74379928	-3.599171243
227478_at	227478_at	SETBP1	SET binding protein 1	0.389332296	8.573047346	2.420885024	0.03844161	0.74379928	-3.600171776
224931_at	224931_at	SLC41A3	solute carrier family 41 member 3	-0.109876412	2.536225494	-2.420330594	0.038476642	0.74379928	-3.600961502
200669_s_at	200669_s_at	UBE2D3	ubiquitin conjugating enzyme E2D 3	-0.163005709	10.28897613	-2.419123029	0.038553054	0.74379928	-3.602681476
224745_x_at	224745_x_at	OTUD5	OTU deubiquitinase 5	0.115411266	5.470407078	2.417675504	0.038644847	0.74379928	-3.604743103
1568978_s_at	1568978_s_at	C11orf21	chromosome 11 open reading frame 21	-0.105084793	2.579024197	-2.417636359	0.038647333	0.74379928	-3.604798853
210346_s_at	210346_s_at	CLK4	CDC like kinase 4	0.178782578	3.847227963	2.416338098	0.038729851	0.74379928	-3.606647768
239752_at	239752_at	CECR2	cat eye syndrome chromosome region, candidate 2	0.319714523	3.216244262	2.413610287	0.038903802	0.74379928	-3.610532197
225223_at	225223_at	SMAD5	SMAD family member 5	0.291675807	2.813534776	2.413136571	0.03893409	0.74379928	-3.61120672
1558738_at	1558738_at	NOL3	nucleolar protein 3	0.176380097	2.567747062	2.411469946	0.039040833	0.74379928	-3.613579703
223471_at	223471_at	RAB3IP	RAB3A interacting protein	0.07828628	2.539835258	2.410922059	0.039075987	0.74379928	-3.614359757
209943_at	209943_at	FBXL4	F-box and leucine-rich repeat protein 4	0.275158095	2.783260318	2.410712164	0.039089463	0.74379928	-3.614658589
202607_at	202607_at	NDST1	N-deacetylase/N-sulfotransferase 1	-0.287085318	3.717807968	-2.410186609	0.039123226	0.74379928	-3.615406819
240056_at	240056_at	NSMAF	neutral sphingomyelinase activation associated factor	-0.172228622	2.728208167	-2.409703013	0.039154318	0.74379928	-3.616095295
203575_at	203575_at	CSNK2A2	casein kinase 2 alpha 2	-0.070617538	6.506766368	-2.409100579	0.039193086	0.74379928	-3.616952933
224749_at	224749_at	FAM234A	family with sequence similarity 234 member A	0.379528947	3.574145408	2.405974562	0.039394861	0.745785076	-3.621402789
211867_s_at	211867_s_at	PCDHA10	protocadherin alpha 10	-0.115904289	2.585929826	-2.405231089	0.039443001	0.745785076	-3.622461013
225797_at	225797_at	MRPL54	mitochondrial ribosomal protein L54	-0.264838423	3.840195461	-2.40361747	0.039547685	0.746316011	-3.624757626
213379_at	213379_at	COQ2	coenzyme Q2 4-hydroxybenzoate polyprenyltransferase	-0.128716131	2.75341574	-2.402222421	0.039638412	0.746316011	-3.626743005
218200_s_at	218200_s_at	NDUFB2	NADH:ubiquinone oxidoreductase subunit B2	-0.168448721	5.982759208	-2.401034918	0.039715803	0.746316011	-3.628432899
201794_s_at	201794_s_at	SMG7	SMG7 nonsense mediated mRNA decay factor	0.208788909	5.725444626	2.40032953	0.039761845	0.746316011	-3.629436664
209078_s_at	209078_s_at	TXN2	thioredoxin 2	-0.172016531	6.741779688	-2.398132657	0.039905578	0.747262697	-3.632562576
227833_s_at	227833_s_at	MBD6	methyl-CpG binding domain protein 6	0.384613751	5.672114553	2.396467847	0.040014843	0.747262697	-3.634931181
214634_at	214634_at	HIST1H4I	histone cluster 1, H4i	-0.131540158	4.11585031	-2.39622767	0.04003063	0.747262697	-3.635272876
231018_at	231018_at	PALM3	paralemmin 3	0.102203645	2.998808775	2.391540682	0.040339963	0.749226761	-3.641940084
212997_s_at	212997_s_at	TLK2	tousled like kinase 2	0.189856946	6.924888022	2.391256847	0.040358772	0.749226761	-3.642343785
215822_x_at	215822_x_at	MYT1	myelin transcription factor 1	-0.17160445	2.694756761	-2.389288128	0.040489469	0.749226761	-3.645143737
224891_at	224891_at	FOXO3	forkhead box O3	0.156552835	4.286952505	2.389068493	0.040504076	0.749226761	-3.645456088
220465_at	220465_at	CEBPA-AS1	CEBPA antisense RNA 1 (head to head)	-0.14869593	4.99104092	-2.38898588	0.040509571	0.749226761	-3.645573573
203760_s_at	203760_s_at	SLA	Src-like-adaptor	0.101973784	2.714455187	2.386383727	0.040683049	0.749226761	-3.649273891
1555427_s_at	1555427_s_at	SYNCRIP	synaptotagmin binding, cytoplasmic RNA interacting protein	-0.475050985	5.581585377	-2.385336572	0.040753067	0.749226761	-3.650762821
244287_at	244287_at	SREK1	splicing regulatory glutamic acid/lysine-rich protein 1	-0.112710147	2.55955116	-2.385079911	0.040770247	0.749226761	-3.651127749
211693_at	211693_at	IGH	immunoglobulin heavy locus	-0.209702925	3.206209253	-2.384156176	0.040832137	0.749226761	-3.652441101
218631_at	218631_at	AVPI1	arginine vasopressin induced 1	0.179254486	2.712028308	2.383602712	0.040869264	0.749226761	-3.653227975
212170_at	212170_at	RBM12	RNA binding motif protein 12	-0.035839665	2.493787492	-2.382570995	0.040938562	0.749226761	-3.654694731
213555_at	213555_at	RWDD2A	RWD domain containing 2A	0.329439646	2.813996454	2.380479714	0.041079384	0.750348848	-3.657667574
221986_s_at	221986_s_at	KLHL24	kelch like family member 24	0.288958135	7.292370837	2.378173637	0.041235226	0.750348848	-3.660945355
229832_x_at	229832_x_at	SH3TC1	SH3 domain and tetratricopeptide repeats 1	-0.180955077	3.089073867	-2.378098109	0.04124034	0.750348848	-3.661052701
200700_s_at	200700_s_at	KDELR2	KDEL endoplasmic reticulum protein retention receptor 2	-0.19354915	6.051192217	-2.377332605	0.041292208	0.750348848	-3.662140664
223396_at	223396_at	TMEM60	transmembrane protein 60	-0.14689324	3.263632205	-2.374452325	0.041487943	0.752573701	-3.666233806
239657_x_at	239657_x_at	FOXO6	forkhead box O6	-0.443928907	4.086204296	-2.373095618	0.041580459	0.752921645	-3.668161578
213848_at	213848_at	DUSP7	dual specificity phosphatase 7	0.119346664	3.83717557	2.37148012	0.041690888	0.753592161	-3.670456875
235913_at	235913_at	ZNF880	zinc finger protein 880	-0.266072218	2.659938471	-2.366917724	0.042004324	0.757923363	-3.676937959
214713_at	214713_at	YLPM1	YLP motif containing 1	0.17630095	3.830475151	2.363349077	0.042251112	0.758264911	-3.682006168
223792_at	223792_at	ZNF2	zinc finger protein 2	0.168908992	3.094448808	2.361571495	0.042374574	0.758264911	-3.684530297
219157_at	219157_at	KLHL2	kelch like family member 2	0.093686132	2.550905489	2.361083863	0.042408505	0.758264911	-3.685222677
209592_s_at	209592_s_at	DCAF7	DDB1 and CUL4 associated factor 7	-0.100635243	4.757614414	-2.360998542	0.042414445	0.758264911	-3.685343821
225795_at	225795_at	SMDT1	single-pass membrane protein with aspartate-rich tail 1	-0.254102362	9.07365021	-2.360421235	0.042454656	0.758264911	-3.686163497
213350_at	213350_at	RPS11	ribosomal protein S11	-0.373928914	3.813223872	-2.36025301	0.04246638	0.758264911	-3.686402343
214059_at	214059_at	IFI44	interferon induced protein 44	-0.193778626	2.57173839	-2.3546327	0.04285993	0.762880308	-3.694380644
224663_s_at	224663_s_at	CFL2	cofilin 2	-0.427012739	6.751952745	-2.354440211	0.042873472	0.762880308	-3.694653843
214549_x_at	214549_x_at	SPRR1A	small proline rich protein 1A	0.184903892	2.671860484	2.352415028	0.043016207	0.762969986	-3.697527979
227248_at	227248_at	PLEKHH3	pleckstrin homology, MyTH4 and FERM domain containing H3	0.243316404	4.012819976	2.347748263	0.043346908	0.762969986	-3.704149662
205446_s_at	205446_s_at	ATF2	activating transcription factor 2	0.179216061	6.253921235	2.346024062	0.043469725	0.762969986	-3.706595644
238424_at	238424_at	ADAL	adenosine deaminase-like	0.091993269	2.862145168	2.345928421	0.043476547	0.762969986	-3.706731313
50314_i_at	50314_i_at	C20orf27	chromosome 20 open reading frame 27	-0.324548987	3.031843248	-2.345566043	0.043502407	0.762969986	-3.707245352
216119_s_at	216119_s_at	SPEF1	sperm flagellar 1	-0.26169034	2.873971086	-2.344546506	0.043575245	0.762969986	-3.708691516
213950_s_at	213950_s_at	PPP3CC	protein phosphatase 3 catalytic subunit gamma	0.07122108	3.086295452	2.343942957	0.043618421	0.762969986	-3.709547576
1553493_a_at	1553493_a_at	TDH	L-threonine dehydrogenase (pseudogene)	0.218818361	3.42969573	2.343784556	0.043629759	0.762969986	-3.709772243
208880_s_at	208880_s_at	PRPF6	pre-mRNA processing factor 6	0.164276784	3.838946332	2.343552953	0.043646343	0.762969986	-3.710100732
209180_at	209180_at	RABGGTB	Rab geranylgeranyltransferase beta subunit	-0.183340775	5.462315699	-2.343485472	0.043651176	0.762969986	-3.71019644
1557890_at	1557890_at	STXBP5-AS1	STXBP5 antisense RNA 1	0.102402481	2.564091133	2.340755402	0.043847147	0.762969986	-3.714068184
1554471_a_at	1554471_a_at	ANKRD13C	ankyrin repeat domain 13C	-0.094702542	5.174904535	-2.340414529	0.043871677	0.762969986	-3.714551556
205035_at	205035_at	CTDP1	CTD phosphatase subunit 1	-0.174952865	3.129649476	-2.340213589	0.043886143	0.762969986	-3.714836494
208656_s_at	208656_s_at	CCNI	cyclin I	0.370945201	7.030391865	2.339470877	0.043939654	0.762969986	-3.715889641
203228_at	203228_at	PAFAH1B3	platelet activating factor acetylhydrolase 1b catalytic subunit 3	-0.160619594	5.469991323	-2.338581928	0.044003785	0.762969986	-3.717150082
1553581_s_at	1553581_s_at	SREK1IP1	SREK1 interacting protein 1	0.148689335	5.937462819	2.337699778	0.044067517	0.762969986	-3.718400809
214826_at	214826_at	PDE12	phosphodiesterase 12	0.275993661	2.65518329	2.335171606	0.044250674	0.763076622	-3.721984896
203430_at	203430_at	HEBP2	heme binding protein 2	-0.16497661	4.942196611	-2.334482145	0.044300753	0.763076622	-3.722962213
219571_s_at	219571_s_at	ZNF12	zinc finger protein 12	0.091780292	2.519212611	2.334060722	0.04433139	0.763076622	-3.723559561
223227_at	223227_at	BBS2	Bardet-Biedl syndrome 2	0.257226154	3.001616375	2.331694379	0.044503812	0.763076622	-3.726913439
221207_s_at	221207_s_at	NBEA	neurobeachin	0.224067446	8.270387295	2.330846113	0.044565781	0.763076622	-3.728115579
208220_x_at	208220_x_at	AMELY	amelogenin, Y-linked	-0.321732007	3.030744533	-2.330099799	0.044620372	0.763076622	-3.729173178
210951_x_at	210951_x_at	RAB27A	RAB27A, member RAS oncogene family	-0.212601365	2.584309544	-2.329785284	0.044643398	0.763076622	-3.729618861
202318_s_at	202318_s_at	SENP6	SUMO1/sentrin specific peptidase 6	0.127192461	5.735712871	2.328720907	0.044721409	0.763076622	-3.731127063
209459_s_at	209459_s_at	ABAT	4-aminobutyrate aminotransferase	0.086206426	2.516435793	2.328432292	0.044742586	0.763076622	-3.731536007
222872_x_at	222872_x_at	NABP1	nucleic acid binding protein 1	0.079581201	2.513138032	2.326252826	0.044902818	0.76359271	-3.734623868
218472_s_at	218472_s_at	PELO	pelota homolog (Drosophila)	0.203114345	5.505113224	2.325997954	0.044921593	0.76359271	-3.73498494
219877_at	219877_at	ZMAT4	zinc finger matrin-type 4	-0.12761928	3.535845948	-2.324718244	0.045015979	0.763932318	-3.736797784
213133_s_at	213133_s_at	GCSH	glycine cleavage system protein H (aminomethyl carrier)	-0.181956534	5.614959753	-2.322684631	0.045166371	0.765219681	-3.739678285
203415_at	203415_at	PDCD6	programmed cell death 6	-0.07985725	2.938566679	-2.316742632	0.045608641	0.77143973	-3.74809247
214489_at	214489_at	FSHB	follicle stimulating hormone beta subunit	-0.066972662	2.510114412	-2.315657491	0.045689869	0.771542567	-3.74962871
210968_s_at	210968_s_at	RTN4	reticulon 4	-0.284463186	10.63816828	-2.313439405	0.045856346	0.772352002	-3.752768498
1558953_s_at	1558953_s_at	CEP164	centrosomal protein 164kDa	0.038936217	2.760037734	2.313015149	0.045888256	0.772352002	-3.753368991
205012_s_at	205012_s_at	HAGH	hydroxyacylglutathione hydrolase	-0.232313995	4.788908119	-2.310738764	0.046059846	0.772995401	-3.756590689
221852_at	221852_at	NOMO2	NODAL modulator 2	0.141625704	2.603857466	2.31051085	0.046077061	0.772995401	-3.756913221
203297_s_at	203297_s_at	JARID2	jumonji and AT-rich interaction domain containing 2	0.331323407	6.081558918	2.308147797	0.046255918	0.774730036	-3.760256964
209686_at	209686_at	S100B	S100 calcium binding protein B	-0.337148789	3.43517851	-2.300946484	0.046805201	0.778004177	-3.770443345
205212_s_at	205212_s_at	ACAP1	ArfGAP with coiled-coil, ankyrin repeat and PH domains 1	-0.380416029	3.184529169	-2.299701406	0.046900818	0.778004177	-3.77220398
212359_s_at	212359_s_at	ZSWIM8	zinc finger SWIM-type containing 8	0.157469343	4.750544837	2.29831077	0.047007841	0.778004177	-3.774170253
209561_at	209561_at	THBS3	thrombospondin 3	-0.385013161	6.572247004	-2.296879096	0.047118272	0.778004177	-3.776194337
221984_s_at	221984_s_at	FAM134A	family with sequence similarity 134 member A	0.098968471	4.166137028	2.296762452	0.04712728	0.778004177	-3.776359237
232557_at	232557_at	UBAP1L	ubiquitin associated protein 1 like	-0.126956741	2.588255949	-2.296144743	0.047175015	0.778004177	-3.777232472
219924_s_at	219924_s_at	ZMYM6	zinc finger MYM-type containing 6	0.291578064	3.522919024	2.295901131	0.047193853	0.778004177	-3.777576848
207121_s_at	207121_s_at	MAPK6	mitogen-activated protein kinase 6	-0.182279289	9.42464275	-2.295610543	0.047216334	0.778004177	-3.77798762
219709_x_at	219709_x_at	FAM173A	family with sequence similarity 173 member A	-0.06104279	2.520538901	-2.294221793	0.047323918	0.778004177	-3.779950622
202649_x_at	202649_x_at	RPS19	ribosomal protein S19	0.114324224	12.73426585	2.293924269	0.047346998	0.778004177	-3.780371147
224460_s_at	224460_s_at	L2HGDH	L-2-hydroxyglutarate dehydrogenase	-0.274275342	3.264530747	-2.293662582	0.047367307	0.778004177	-3.78074101
220115_s_at	220115_s_at	CDH10	cadherin 10	0.112161799	2.548586462	2.292811461	0.04743342	0.778004177	-3.781943919
223026_s_at	223026_s_at	VPS29	VPS29, retromer complex component	-0.195144826	5.545337822	-2.292771751	0.047436507	0.778004177	-3.782000041
207552_at	207552_at	ATP5G2	ATP synthase, H+ transporting, mitochondrial Fo complex subunit C2 (subunit 9)	0.317737632	3.350914874	2.289977846	0.047654183	0.77960667	-3.785948169
224747_at	224747_at	UBE2Q2	ubiquitin conjugating enzyme E2Q family member 2	-0.152171655	2.669232872	-2.287986206	0.047809952	0.77960667	-3.788762082
235355_at	235355_at	CSRNP3	cysteine and serine rich nuclear protein 3	0.790388515	3.085475863	2.287786049	0.047825634	0.77960667	-3.789044852
224464_s_at	224464_s_at	NUDT22	nudix hydrolase 22	-0.078985112	4.256423283	-2.287452258	0.047851798	0.77960667	-3.789516404
201272_at	201272_at	AKR1B1	aldo-keto reductase family 1, member B1 (aldose reductase)	0.055281493	2.500963211	2.286660942	0.04791388	0.77960667	-3.790634258
215594_at	215594_at	ERV9-1	endogenous retrovirus group 9 member 1	0.092946365	2.748815064	2.283022947	0.048200316	0.783026333	-3.795772591
202750_s_at	202750_s_at	TFIP11	tuftelin interacting protein 11	0.186253418	2.873592265	2.280708394	0.048383425	0.783111328	-3.799040921
224465_s_at	224465_s_at	PYM1	PYM homolog 1, exon junction complex associated factor	-0.275597899	3.42274667	-2.280234063	0.048421035	0.783111328	-3.79971064
224784_at	224784_at	MLLT6	myeloid/lymphoid or mixed-lineage leukemia; translocated to, 6	0.237871717	2.705613732	2.278909791	0.048526188	0.783111328	-3.801580276
226000_at	226000_at	CTTNBP2NL	CTTNBP2 N-terminal like	-0.149565026	2.551642443	-2.277122859	0.048668433	0.783111328	-3.804102793
200951_s_at	200951_s_at	CCND2	cyclin D2	-0.346616576	5.80216402	-2.275575082	0.048791972	0.783111328	-3.806287418
226022_at	226022_at	SASH1	SAM and SH3 domain containing 1	0.35387713	6.141707431	2.275256179	0.048817464	0.783111328	-3.806737502
213811_x_at	213811_x_at	TCF3	transcription factor 3	0.282778051	3.200151341	2.272388982	0.049047246	0.783111328	-3.810783609
226238_at	226238_at	MCEE	methylmalonyl-CoA epimerase	-0.227382736	5.235261377	-2.272243577	0.049058927	0.783111328	-3.810988776
224900_at	224900_at	ANKFY1	ankyrin repeat and FYVE domain containing 1	0.115538655	2.632155478	2.271697445	0.049102825	0.783111328	-3.811759346
238878_at	238878_at	ARX	aristaless related homeobox	0.079134973	2.527054679	2.271341704	0.049131441	0.783111328	-3.812261264
220536_at	220536_at	VRTN	vertebrae development associated	-0.131539378	2.83655926	-2.270836504	0.049172106	0.783111328	-3.812974029
207979_s_at	207979_s_at	CD8B	CD8b molecule	-0.0832161	2.532190291	-2.270156277	0.049226913	0.783111328	-3.813933687
214726_x_at	214726_x_at	ADD1	adducin 1	0.11944412	5.012181758	2.269626142	0.049269668	0.783111328	-3.81468156
221307_at	221307_at	KCNIP1	potassium voltage-gated channel interacting protein 1	0.03413407	2.494241153	2.269529064	0.049277501	0.783111328	-3.814818506
209899_s_at	209899_s_at	PUF60	poly(U) binding splicing factor 60KDa	-0.179375239	6.941036251	-2.267493006	0.049442072	0.783111328	-3.81769049
201686_x_at	201686_x_at	API5	apoptosis inhibitor 5	-0.250000587	3.548990109	-2.262429433	0.04985369	0.783111328	-3.824830873
212066_s_at	212066_s_at	USP34	ubiquitin specific peptidase 34	0.124084091	7.643322083	2.262293685	0.049864771	0.783111328	-3.825022256
223081_at	223081_at	PHF23	PHD finger protein 23	0.139820857	2.8413888	2.262053843	0.049884355	0.783111328	-3.825360389
224331_s_at	224331_s_at	MRPL36	mitochondrial ribosomal protein L36	-0.084172364	2.53307032	-2.261678988	0.049914979	0.783111328	-3.825888854
203959_s_at	203959_s_at	ZBTB40	zinc finger and BTB domain containing 40	0.161268513	3.852280052	2.26156464	0.049924324	0.783111328	-3.826050057
201301_s_at	201301_s_at	ANXA4	annexin A4	-0.264330861	2.790891473	-2.261425224	0.049935721	0.783111328	-3.826246597
226664_at	226664_at	TBC1D20	TBC1 domain family member 20	-0.326109749	6.195618443	-2.257097373	0.050290764	0.783111328	-3.832346591
209644_x_at	209644_x_at	CDKN2A	cyclin-dependent kinase inhibitor 2A	0.13561943	2.787928808	2.257096217	0.050290859	0.783111328	-3.83234822
202097_at	202097_at	NUP153	nucleoporin 153kDa	0.165011141	4.751695869	2.256855587	0.050310672	0.783111328	-3.832687316
236942_at	236942_at	CCDC182	coiled-coil domain containing 182	0.069918751	2.63511788	2.256700927	0.05032341	0.783111328	-3.832905259
236643_s_at	236643_s_at	LOC645321	uncharacterized LOC645321	0.121027785	2.782891488	2.256504229	0.050339616	0.783111328	-3.833182438
207154_at	207154_at	DIO3	deiodinase, iodothyronine, type III	-0.095403266	2.887466741	-2.256500618	0.050339913	0.783111328	-3.833187526
203012_x_at	203012_x_at	RPL23A	ribosomal protein L23a	0.073948836	6.885981568	2.256484559	0.050341237	0.783111328	-3.833210155
1552777_a_at	1552777_a_at	RAET1E	retinoic acid early transcript 1E	-0.150660256	2.556481664	-2.251546199	0.050749786	0.784142753	-3.840167538
220477_s_at	220477_s_at	TMEM230	transmembrane protein 230	-0.164599534	3.155907018	-2.251348856	0.050766179	0.784142753	-3.840445502
223197_s_at	223197_s_at	SMARCAD1	SWI/SNF-related, matrix-associated actin-dependent regulator of chromatin, subfamily a, containing DEAD/H box 1	0.096316084	2.632316123	2.249809341	0.050894246	0.784142753	-3.842613798
213483_at	213483_at	PPWD1	peptidylprolyl isomerase domain and WD repeat containing 1	0.143267292	5.814558897	2.249673976	0.050905521	0.784142753	-3.842804436
1554386_at	1554386_at	CST9	cystatin 9 (testatin)	0.087047944	2.714488888	2.249643938	0.050908024	0.784142753	-3.842846738
200841_s_at	200841_s_at	EPRS	glutamyl-prolyl-tRNA synthetase	-0.35853233	4.159629907	-2.248515433	0.051002126	0.784142753	-3.844435949
1555526_a_at	1555526_a_at	Sep-06	septin 6	-0.165079436	4.294381465	-2.247809214	0.051061101	0.784142753	-3.845430398
215017_s_at	215017_s_at	FNBP1L	formin binding protein 1 like	0.302965174	6.77490547	2.247321642	0.051101857	0.784142753	-3.846116928
201772_at	201772_at	AZIN1	antizyme inhibitor 1	-0.115928044	4.442671455	-2.247005499	0.0511283	0.784142753	-3.84656206
212204_at	212204_at	TMEM87A	transmembrane protein 87A	0.137343196	3.271843165	2.245583864	0.051247375	0.784142753	-3.848563583
226786_at	226786_at	RFX1	regulatory factor X1	0.247713405	6.684177633	2.245580388	0.051247666	0.784142753	-3.848568476
214507_s_at	214507_s_at	EXOSC2	exosome component 2	-0.087970438	2.745941395	-2.242379453	0.051516769	0.785459485	-3.853074159
225600_at	225600_at	TRIQK	triple QxxK/R motif containing	0.189624367	2.833450805	2.241971029	0.051551204	0.785459485	-3.85364897
227111_at	227111_at	ZBTB34	zinc finger and BTB domain containing 34	0.214335701	5.117405087	2.241631713	0.05157983	0.785459485	-3.854126504
243544_at	243544_at	ADH1B	alcohol dehydrogenase 1B (class I), beta polypeptide	0.077505171	2.51207505	2.240922239	0.051639734	0.785459485	-3.855124932
201281_at	201281_at	ADRM1	adhesion regulating molecule 1	-0.264490125	4.147045356	-2.236737431	0.051994463	0.789040509	-3.861012828
202960_s_at	202960_s_at	MUT	methylmalonyl-CoA mutase	-0.172572789	2.57013031	-2.23633299	0.052028872	0.789040509	-3.861581748
203731_s_at	203731_s_at	ZKSCAN5	zinc finger with KRAB and SCAN domains 5	-0.272777383	2.721669389	-2.234335971	0.052199099	0.789453284	-3.864390608
216686_at	216686_at	ANKRD36BP2	ankyrin repeat domain 36B pseudogene 2	0.154456652	2.560116893	2.231735958	0.052421542	0.789453284	-3.868046831
208492_at	208492_at	RFXAP	regulatory factor X associated protein	-0.065610838	2.785831926	-2.231469539	0.052444388	0.789453284	-3.86842143
226064_s_at	226064_s_at	DGAT2	diacylglycerol O-acyltransferase 2	-0.659288907	10.20359105	-2.231360595	0.052453733	0.789453284	-3.868574607
226508_at	226508_at	PHC3	polyhomeotic homolog 3	0.175413107	7.351993448	2.231048039	0.052480552	0.789453284	-3.869014061
1552611_a_at	1552611_a_at	JAK1	Janus kinase 1	-0.238054138	5.566796571	-2.229676581	0.052598389	0.789453284	-3.870942179
205773_at	205773_at	CPEB3	cytoplasmic polyadenylation element binding protein 3	0.299131922	7.185083516	2.228890975	0.052666005	0.789453284	-3.872046544
203065_s_at	203065_s_at	CAV1	caveolin 1	-0.248527924	8.629679826	-2.227775245	0.052762181	0.789453284	-3.873614844
231929_at	231929_at	IKZF2	IKAROS family zinc finger 2	0.372773288	4.278355583	2.227692243	0.052769343	0.789453284	-3.873731507
228965_s_at	228965_s_at	PANK2	pantothenate kinase 2	-0.23353435	2.78035547	-2.225543578	0.052955065	0.789453284	-3.876751247
225977_at	225977_at	PCDH18	protocadherin 18	-0.34124871	4.186039204	-2.223709881	0.053114068	0.789453284	-3.879327854
201156_s_at	201156_s_at	RAB5C	RAB5C, member RAS oncogene family	-0.232199518	7.293323389	-2.223541084	0.053128728	0.789453284	-3.879565016
222457_s_at	222457_s_at	LIMA1	LIM domain and actin binding 1	0.125119545	2.828554124	2.222309614	0.053235802	0.789453284	-3.881295131
1554365_a_at	1554365_a_at	PPP2R5C	protein phosphatase 2 regulatory subunit B', gamma	-0.179284798	5.211162304	-2.220105495	0.05342797	0.789453284	-3.884391241
222470_s_at	222470_s_at	UQCC1	ubiquinol-cytochrome c reductase complex assembly factor 1	-0.136368398	3.192041825	-2.219909652	0.053445078	0.789453284	-3.884666308
202462_s_at	202462_s_at	DDX46	DEAD-box helicase 46	0.134536912	3.264086489	2.21927967	0.053500145	0.789453284	-3.885551105
244281_at	244281_at	REXO1	REX1, RNA exonuclease 1 homolog	-0.296061547	2.978146394	-2.21891526	0.053532024	0.789453284	-3.886062887
1569374_at	1569374_at	C3orf62	chromosome 3 open reading frame 62	-0.061170993	2.505094624	-2.218284064	0.053587285	0.789453284	-3.886949305
1563253_s_at	1563253_s_at	ERBB3	erb-b2 receptor tyrosine kinase 3	0.283841758	3.580963663	2.218266509	0.053588823	0.789453284	-3.886973958
235569_at	235569_at	VPS37D	VPS37D, ESCRT-I subunit	-0.054622634	4.243274165	-2.217811589	0.053628687	0.789453284	-3.887612789
235542_at	235542_at	TET3	tet methylcytosine dioxygenase 3	0.290866918	6.279144123	2.216928421	0.05370616	0.789453284	-3.888852918
203486_s_at	203486_s_at	ARMC8	armadillo repeat containing 8	0.207437334	5.927054995	2.216455153	0.05374772	0.789453284	-3.88951743
53991_at	53991_at	DENND2A	DENN domain containing 2A	0.144351424	2.63950149	2.21456478	0.05391404	0.790326007	-3.892171386
215997_s_at	215997_s_at	CUL4B	cullin 4B	-0.07004852	3.591132919	-2.212828227	0.054067268	0.790326007	-3.894608965
202348_s_at	202348_s_at	TOR1A	torsin family 1 member A	0.154136119	2.700057212	2.210931345	0.054235129	0.790326007	-3.897271131
206071_s_at	206071_s_at	EPHA3	EPH receptor A3	0.060601022	2.506311657	2.210394553	0.054282723	0.790326007	-3.898024399
203727_at	203727_at	SKIV2L	Ski2 like RNA helicase	-0.155381351	4.090262891	-2.210230543	0.054297273	0.790326007	-3.898254542
240425_x_at	240425_x_at	ROBO2	roundabout guidance receptor 2	0.270444262	2.86822447	2.209723906	0.054342243	0.790326007	-3.898965448
208598_s_at	208598_s_at	HUWE1	HECT, UBA and WWE domain containing 1, E3 ubiquitin protein ligase	0.315192401	5.908834979	2.209681845	0.054345978	0.790326007	-3.899024466
222560_at	222560_at	LANCL2	LanC like 2	0.201607695	2.639720003	2.208725964	0.054430929	0.790441789	-3.900365641
1562844_at	1562844_at	LINC01115	long intergenic non-protein coding RNA 1115	-0.059674667	2.518773465	-2.207824984	0.054511118	0.790461039	-3.901629673
221472_at	221472_at	SERINC3	serine incorporator 3	-0.189540482	2.625384877	-2.205922762	0.0546808	0.790461039	-3.904298033
34408_at	34408_at	RTN2	reticulon 2	0.133850052	3.608743349	2.205915571	0.054681442	0.790461039	-3.90430812
52005_at	52005_at	WIZ	widely interspaced zinc finger motifs	0.178634465	5.021496526	2.204715145	0.054788788	0.790461039	-3.905991771
219558_at	219558_at	ATP13A3	ATPase 13A3	-0.36440134	2.969983225	-2.204397734	0.054817207	0.790461039	-3.906436921
1563063_at	1563063_at	LINC01049	long intergenic non-protein coding RNA 1049	-0.111913966	2.533560531	-2.201563885	0.055071563	0.79212565	-3.910410605
238039_at	238039_at	SCAMP1-AS1	SCAMP1 antisense RNA 1	0.078661457	2.52211161	2.199710701	0.05523852	0.79212565	-3.913008576
221597_s_at	221597_s_at	TMEM208	transmembrane protein 208	-0.196821894	5.514018341	-2.199178658	0.055286543	0.79212565	-3.913754356
203300_x_at	203300_x_at	AP1S2	adaptor related protein complex 1 sigma 2 subunit	-0.352347747	5.784207987	-2.198630696	0.055336046	0.79212565	-3.914522408
217509_x_at	217509_x_at	GRIK5	glutamate ionotropic receptor kainate type subunit 5	-0.072898652	5.254974386	-2.197885337	0.055403452	0.79212565	-3.915567075
226312_at	226312_at	RICTOR	RPTOR independent companion of MTOR, complex 2	0.238895071	7.744188288	2.197589338	0.055430242	0.79212565	-3.915981915
202666_s_at	202666_s_at	ACTL6A	actin like 6A	0.123613181	3.887010319	2.19712038	0.055472713	0.79212565	-3.916639129
229942_at	229942_at	BNC2	basonuclin 2	0.224539952	2.821647533	2.19591518	0.055582005	0.792180844	-3.918327996
200898_s_at	200898_s_at	MGEA5	meningioma expressed antigen 5 (hyaluronidase)	0.178057888	2.99076044	2.19537682	0.055630894	0.792180844	-3.919082344
212494_at	212494_at	TNS2	tensin 2	0.282557436	5.282378717	2.194365323	0.055722861	0.792391436	-3.920499535
200759_x_at	200759_x_at	NFE2L1	nuclear factor, erythroid 2 like 1	0.140157343	2.648051557	2.19142355	0.055991175	0.794964507	-3.924620382
1568596_a_at	1568596_a_at	TROAP	trophinin associated protein	-0.070028542	2.822283619	-2.190685772	0.056058664	0.794964507	-3.92565367
213668_s_at	213668_s_at	SOX4	SRY-box 4	0.30996646	7.292279735	2.189268879	0.056188497	0.795025809	-3.927637867
210380_s_at	210380_s_at	CACNA1G	calcium voltage-gated channel subunit alpha1 G	-0.279473777	3.786998386	-2.185692739	0.056517489	0.795025809	-3.93264456
201939_at	201939_at	PLK2	polo like kinase 2	0.096689627	2.534271536	2.185166604	0.056566049	0.795025809	-3.933381007
235447_at	235447_at	TRUB1	TruB pseudouridine (psi) synthase family member 1	0.167961837	2.568060032	2.185010696	0.056580447	0.795025809	-3.933599228
200963_x_at	200963_x_at	RPL31	ribosomal protein L31	0.089869853	11.04419209	2.183911611	0.056682045	0.795025809	-3.935137496
216836_s_at	216836_s_at	ERBB2	erb-b2 receptor tyrosine kinase 2	0.147694191	3.794959239	2.1819216	0.05686645	0.795025809	-3.937922246
222994_at	222994_at	PRDX5	peroxiredoxin 5	-0.225505411	4.493102457	-2.181857282	0.05687242	0.795025809	-3.938012242
212493_s_at	212493_s_at	SETD2	SET domain containing 2	0.209069226	5.735869897	2.181843243	0.056873723	0.795025809	-3.938031885
223229_at	223229_at	UBE2T	ubiquitin conjugating enzyme E2T	-0.041550129	2.510396006	-2.181479912	0.056907459	0.795025809	-3.93854025
212529_at	212529_at	LSM12	LSM12 homolog	-0.382140349	5.724794211	-2.180477649	0.05700062	0.795025809	-3.939942497
212809_at	212809_at	NFATC2IP	nuclear factor of activated T-cells, cytoplasmic, calcineurin-dependent 2 interacting protein	-0.216322595	2.82859909	-2.180223353	0.057024281	0.795025809	-3.940298254
214498_at	214498_at	ASIP	agouti signaling protein	0.151746442	2.72177364	2.179637632	0.057078815	0.795025809	-3.941117635
220290_at	220290_at	AIM1L	absent in melanoma 1-like	0.244819369	2.99100461	2.179005468	0.05713773	0.795025809	-3.94200193
208584_at	208584_at	SNCG	synuclein gamma	-1.507905723	8.1898033	-2.178905221	0.057147078	0.795025809	-3.942142153
48117_at	48117_at	SGF29	SAGA complex associated factor 29	0.177644222	2.828450747	2.176664121	0.057356449	0.796858809	-3.945276578
234699_at	234699_at	RNASE7	ribonuclease A family member 7	-0.06483248	2.511748504	-2.175326544	0.057481765	0.797394575	-3.947146972
203033_x_at	203033_x_at	FH	fumarate hydratase	-0.152284783	4.139443901	-2.172324353	0.057764006	0.797394575	-3.9513441
204983_s_at	204983_s_at	GPC4	glypican 4	-0.045054305	2.559512105	-2.171160888	0.057873748	0.797394575	-3.952970286
1555766_a_at	1555766_a_at	GNG2	G protein subunit gamma 2	-0.407813425	8.627911465	-2.170259854	0.057958875	0.797394575	-3.954229531
1554321_a_at	1554321_a_at	NFS1	NFS1 cysteine desulfurase	-0.264335724	2.613230706	-2.169948969	0.057988274	0.797394575	-3.954663982
202698_x_at	202698_x_at	COX4I1	cytochrome c oxidase subunit 4I1	0.126438712	3.88103982	2.169676392	0.058014063	0.797394575	-3.955044885
226697_at	226697_at	FAM114A1	family with sequence similarity 114 member A1	-0.326414071	3.283045517	-2.168785803	0.058098401	0.797394575	-3.956289334
202835_at	202835_at	TXNL4A	thioredoxin like 4A	-0.18722839	2.580739163	-2.168260351	0.058148217	0.797394575	-3.957023507
228853_at	228853_at	STYX	serine/threonine/tyrosine interacting protein	0.128277335	6.647473369	2.168040834	0.05816904	0.797394575	-3.95733021
202595_s_at	202595_s_at	LEPROTL1	leptin receptor overlapping transcript-like 1	-0.113727376	2.777016704	-2.167957384	0.058176958	0.797394575	-3.957446802
1555277_a_at	1555277_a_at	SLC4A5	solute carrier family 4 member 5	-0.064953701	2.539912366	-2.167004014	0.058267492	0.797394575	-3.958778724
209572_s_at	209572_s_at	EED	embryonic ectoderm development	0.256508503	5.957796493	2.164193075	0.058535221	0.797394575	-3.962704987
219683_at	219683_at	FZD3	frizzled class receptor 3	0.313246677	2.687952596	2.16392217	0.058561087	0.797394575	-3.963083319
1552927_at	1552927_at	TAB3	TGF-beta activated kinase 1/MAP3K7 binding protein 3	-0.161693047	2.749510909	-2.163901589	0.058563052	0.797394575	-3.963112061
217976_s_at	217976_s_at	DYNC1LI1	dynein cytoplasmic 1 light intermediate chain 1	-0.092679938	2.520906587	-2.163154688	0.058634425	0.797394575	-3.964155082
208698_s_at	208698_s_at	NONO	non-POU domain containing, octamer-binding	-0.257226508	3.45833937	-2.162915231	0.058657324	0.797394575	-3.964489456
213959_s_at	213959_s_at	RPGRIP1L	RPGRIP1-like	0.236049034	3.719468568	2.161774145	0.058766569	0.797394575	-3.966082735
230789_at	230789_at	ZNF280B	zinc finger protein 280B	0.443518115	5.535476953	2.161498413	0.058792996	0.797394575	-3.966467705
1560175_at	1560175_at	PPP4R1L	protein phosphatase 4 regulatory subunit 1 like (pseudogene)	0.21301063	2.668861326	2.155128222	0.059406766	0.798473433	-3.975358326
1564129_a_at	1564129_a_at	QPRT	quinolinate phosphoribosyltransferase	0.154075571	4.450831243	2.153763502	0.059539064	0.798473433	-3.977262191
204512_at	204512_at	HIVEP1	human immunodeficiency virus type I enhancer binding protein 1	0.171112118	5.806547868	2.152163299	0.059694553	0.798473433	-3.979494195
228588_s_at	228588_s_at	UBE2B	ubiquitin conjugating enzyme E2B	0.272514325	5.26133947	2.151626807	0.059746771	0.798473433	-3.980242418
208771_s_at	208771_s_at	LTA4H	leukotriene A4 hydrolase	-0.174670176	2.78899498	-2.151322418	0.059776418	0.798473433	-3.980666916
204605_at	204605_at	CGRRF1	cell growth regulator with ring finger domain 1	0.141097235	3.93324398	2.151026517	0.059805251	0.798473433	-3.981079563
204813_at	204813_at	MAPK10	mitogen-activated protein kinase 10	0.101406556	2.551958805	2.148936805	0.060009265	0.798473433	-3.983993365
206878_at	206878_at	DAO	D-amino-acid oxidase	-0.142656673	2.582831515	-2.148627818	0.060039487	0.798473433	-3.984424144
226146_at	226146_at	HEIH	hepatocellular carcinoma up-regulated EZH2-associated long non-coding RNA	-0.170666738	2.607302318	-2.148343514	0.060067309	0.798473433	-3.984820497
229073_at	229073_at	PRTG	protogenin	0.104685437	2.527639523	2.146485639	0.060249425	0.798473433	-3.98741028
236972_at	236972_at	TRIM63	tripartite motif containing 63	0.204407094	2.876315794	2.145179847	0.060377745	0.798473433	-3.989230159
211531_x_at	211531_x_at	PRB1	proline-rich protein BstNI subfamily 1	0.314881535	5.494983443	2.144037554	0.060490214	0.798473433	-3.990821944
212075_s_at	212075_s_at	CSNK2A1	casein kinase 2 alpha 1	-0.194298283	8.685022373	-2.143599377	0.060533411	0.798473433	-3.991432489
201494_at	201494_at	PRCP	prolylcarboxypeptidase	0.355323256	3.231737038	2.142916713	0.060600769	0.798473433	-3.992383633
209022_at	209022_at	STAG2	stromal antigen 2	0.178281033	9.545269375	2.140646137	0.060825328	0.798473433	-3.995546651
206108_s_at	206108_s_at	SRSF6	serine/arginine-rich splicing factor 6	0.213844466	2.854164141	2.138953395	0.060993264	0.798473433	-3.997904178
1556885_at	1556885_at	LAYN	layilin	-0.095195413	2.549059002	-2.138581256	0.061030244	0.798473433	-3.998422404
1561976_at	1561976_at	C1orf167	chromosome 1 open reading frame 167	-0.106665543	3.209197748	-2.138572883	0.061031076	0.798473433	-3.998434064
208491_s_at	208491_s_at	PGM5	phosphoglucomutase 5	-0.2701671	4.381319006	-2.138544397	0.061033908	0.798473433	-3.998473732
1568613_at	1568613_at	RSPH3	radial spoke 3 homolog (Chlamydomonas)	-0.213556641	3.537936883	-2.137796766	0.061108271	0.798473433	-3.999514779
207606_s_at	207606_s_at	ARHGAP12	Rho GTPase activating protein 12	0.108355351	2.623536237	2.135561159	0.061331158	0.798473433	-4.002627234
205133_s_at	205133_s_at	HSPE1	heat shock protein family E (Hsp10) member 1	-0.129400434	2.798234913	-2.133704821	0.061516831	0.798473433	-4.005211042
212455_at	212455_at	YTHDC1	YTH domain containing 1	0.215591832	7.136397554	2.132477254	0.061639912	0.798473433	-4.006919363
228010_at	228010_at	PPP2R2C	protein phosphatase 2 regulatory subunit B, gamma	-0.062965271	2.908368715	-2.131808626	0.061707052	0.798473433	-4.007849743
242597_at	242597_at	ZMYM2	zinc finger MYM-type containing 2	0.287151809	2.667735491	2.131363333	0.061751805	0.798473433	-4.008469315
208742_s_at	208742_s_at	SAP18	Sin3A associated protein 18kDa	-0.157975388	9.295066715	-2.130150594	0.061873848	0.798473433	-4.010156535
211173_at	211173_at	CCKAR	cholecystokinin A receptor	0.131457911	2.556636279	2.12595555	0.062297813	0.798473433	-4.015990993
202289_s_at	202289_s_at	TACC2	transforming acidic coiled-coil containing protein 2	0.147545479	2.927554608	2.125297704	0.062364551	0.798473433	-4.016905657
1558113_at	1558113_at	FAM78B	family with sequence similarity 78 member B	-0.214557841	2.877146679	-2.123498551	0.062547429	0.798473433	-4.019406819
205687_at	205687_at	UBFD1	ubiquitin family domain containing 1	-0.223730373	9.11031478	-2.123133413	0.062584607	0.798473433	-4.019914362
225723_at	225723_at	CCDC167	coiled-coil domain containing 167	-0.192713494	3.878851253	-2.121090267	0.062793034	0.798473433	-4.022753933
229358_at	229358_at	IHH	indian hedgehog	0.270003679	2.782613524	2.120632717	0.062839802	0.798473433	-4.02338974
205062_x_at	205062_x_at	ARID4A	AT-rich interaction domain 4A	0.230866649	6.282507963	2.120384223	0.062865215	0.798473433	-4.023735031
209157_at	209157_at	DNAJA2	DnaJ heat shock protein family (Hsp40) member A2	-0.084316444	3.899618101	-2.118358903	0.063072716	0.798473433	-4.026548888
222211_x_at	222211_x_at	SCAND2P	SCAN domain containing 2 pseudogene	-0.123722036	2.753524255	-2.118228054	0.063086145	0.798473433	-4.026730659
216450_x_at	216450_x_at	HSP90B1	heat shock protein 90kDa beta family member 1	0.432981287	2.975779574	2.117683421	0.063142068	0.798473433	-4.027487207
1553614_a_at	1553614_a_at	LINC01198	long intergenic non-protein coding RNA 1198	-0.115294635	2.551474363	-2.116812293	0.063231617	0.798473433	-4.028697185
201105_at	201105_at	LGALS1	lectin, galactoside-binding, soluble, 1	-0.148117326	4.197073932	-2.116301673	0.063284164	0.798473433	-4.029406366
225181_at	225181_at	ARID1B	AT-rich interaction domain 1B	0.438635997	6.96714111	2.115580149	0.063358486	0.798473433	-4.030408385
225355_at	225355_at	NEURL1B	neuralized E3 ubiquitin protein ligase 1B	0.137308445	3.798497693	2.115359711	0.063381209	0.798473433	-4.030714503
201954_at	201954_at	ARPC1B	actin related protein 2/3 complex subunit 1B	-0.115789743	2.536502293	-2.115033496	0.063414851	0.798473433	-4.031167494
241535_at	241535_at	LOC101060391	zinc finger CCCH domain-containing protein 18-like	0.164298449	2.69443738	2.113635608	0.063559208	0.798473433	-4.033108434
202185_at	202185_at	PLOD3	procollagen-lysine, 2-oxoglutarate 5-dioxygenase 3	0.243609186	3.845622707	2.111980289	0.063730559	0.798473433	-4.035406377
205999_x_at	205999_x_at	CYP3A4	cytochrome P450 family 3 subfamily A member 4	0.062476816	2.541992509	2.11168241	0.063761442	0.798473433	-4.035819848
206834_at	206834_at	HBD	hemoglobin subunit delta	-0.080469692	2.753471984	-2.110306735	0.063904252	0.798473433	-4.037729155
201758_at	201758_at	TSG101	tumor susceptibility 101	-0.141824691	9.318706056	-2.109884941	0.063948101	0.798473433	-4.038314499
229512_at	229512_at	FAM120C	family with sequence similarity 120C	0.12127653	5.679568712	2.108584349	0.06408349	0.798473433	-4.040119202
1557948_at	1557948_at	PHLDB3	pleckstrin homology like domain family B member 3	0.188531815	4.225991442	2.107977898	0.064146715	0.798473433	-4.040960613
204294_at	204294_at	AMT	aminomethyltransferase	-0.141416173	3.088573757	-2.106973834	0.064251525	0.798473433	-4.042353545
209388_at	209388_at	PAPOLA	poly(A) polymerase alpha	-0.263192061	8.961624832	-2.106475904	0.064303563	0.798473433	-4.043044256
226779_at	226779_at	LMBRD2	LMBR1 domain containing 2	-0.108003003	2.719021932	-2.104642544	0.064495517	0.798473433	-4.045587053
222467_s_at	222467_s_at	PPP6R3	protein phosphatase 6 regulatory subunit 3	0.119991579	9.06482025	2.104450584	0.064515647	0.798473433	-4.04585326
230057_at	230057_at	LOC285178	uncharacterized LOC285178	-0.198943917	2.769685102	-2.101982115	0.064775048	0.798473433	-4.049275914
221004_s_at	221004_s_at	ITM2C	integral membrane protein 2C	0.163163091	3.320815888	2.101522865	0.06482342	0.798473433	-4.049912568
216711_s_at	216711_s_at	TAF1	TATA-box binding protein associated factor 1	-0.174853199	4.991115016	-2.100736976	0.064906276	0.798473433	-4.051001953
218682_s_at	218682_s_at	SLC4A1AP	solute carrier family 4 member 1 adaptor protein	0.16159244	2.652386626	2.10004681	0.064979125	0.798473433	-4.051958557
238662_at	238662_at	DPH6	diphthamine biosynthesis 6	-0.231967604	3.414888101	-2.09923633	0.065064774	0.798473433	-4.053081817
219654_at	219654_at	HACD1	3-hydroxyacyl-CoA dehydratase 1	-0.262661414	6.533300021	-2.098205156	0.065173902	0.798473433	-4.054510771
32099_at	32099_at	SAFB2	scaffold attachment factor B2	0.122004142	2.573259627	2.097080984	0.065293073	0.798473433	-4.056068383
243705_at	243705_at	DDHD1	DDHD domain containing 1	-0.353292637	2.720428901	-2.094450638	0.065572733	0.798473433	-4.059712014
1564097_at	1564097_at	SUCLG2-AS1	SUCLG2 antisense RNA 1 (head to head)	0.162031644	2.600369954	2.092972592	0.065730386	0.798473433	-4.061758901
1552592_at	1552592_at	MMP21	matrix metallopeptidase 21	0.043956501	2.496089944	2.092227354	0.065810013	0.798473433	-4.062790804
215548_s_at	215548_s_at	SCFD1	sec1 family domain containing 1	0.193228115	3.579369027	2.089665888	0.066084412	0.798473433	-4.066336803
218920_at	218920_at	FAM193B	family with sequence similarity 193 member B	0.202701079	5.264977747	2.089482917	0.066104055	0.798473433	-4.066590055
212574_x_at	212574_x_at	TMEM259	transmembrane protein 259	-0.208459043	3.670292627	-2.089367349	0.066116465	0.798473433	-4.066750012
238656_at	238656_at	RAD50	RAD50 double strand break repair protein	0.0498726	2.498418009	2.089217568	0.066132552	0.798473433	-4.066957318
222678_s_at	222678_s_at	DCUN1D1	defective in cullin neddylation 1 domain containing 1	-0.197429486	5.768458915	-2.088131401	0.066249323	0.798473433	-4.068460521
240592_at	240592_at	LCORL	ligand dependent nuclear receptor corepressor like	0.352875109	6.494811846	2.087702318	0.066295507	0.798473433	-4.069054293
219344_at	219344_at	SLC29A3	solute carrier family 29 member 3	0.103648843	3.141528284	2.087596603	0.06630689	0.798473433	-4.069200577
205352_at	205352_at	SERPINI1	serpin peptidase inhibitor, clade I (neuroserpin), member 1	-0.381099427	3.685223484	-2.086828748	0.066389629	0.798473433	-4.070263047
225311_at	225311_at	IVD	isovaleryl-CoA dehydrogenase	0.102857399	2.549184883	2.086577981	0.066416672	0.798473433	-4.070610007
202418_at	202418_at	YIF1A	Yip1 interacting factor homolog A, membrane trafficking protein	-0.116109554	7.471031573	-2.086554043	0.066419254	0.798473433	-4.070643127
219983_at	219983_at	HRASLS	HRAS like suppressor	-0.149796098	2.612143799	-2.085324785	0.066551975	0.798473433	-4.07234375
203048_s_at	203048_s_at	TTC37	tetratricopeptide repeat domain 37	0.177227304	3.039687053	2.083446345	0.06675528	0.798473433	-4.074941951
221841_s_at	221841_s_at	KLF4	Kruppel-like factor 4 (gut)	0.189312553	6.904237911	2.08306696	0.066796414	0.798473433	-4.075466627
234698_at	234698_at	N6AMT1	N-6 adenine-specific DNA methyltransferase 1 (putative)	0.160037127	2.775164033	2.082068949	0.066904737	0.798473433	-4.076846713
225639_at	225639_at	SKAP2	src kinase associated phosphoprotein 2	0.297272776	8.832654552	2.078599394	0.067282635	0.798473433	-4.081643112
221355_at	221355_at	CHRNG	cholinergic receptor nicotinic gamma subunit	0.25647204	2.950430044	2.078434806	0.067300613	0.798473433	-4.081870588
1559965_at	1559965_at	ZFHX4-AS1	ZFHX4 antisense RNA 1	-0.086974185	2.516809557	-2.077492014	0.067403681	0.798473433	-4.083173514
233896_s_at	233896_s_at	PAPLN	papilin, proteoglycan-like sulfated glycoprotein	-0.226826156	2.803345515	-2.077117359	0.067444682	0.798473433	-4.083691237
201456_s_at	201456_s_at	BUB3	BUB3 mitotic checkpoint protein	0.238426682	4.655330708	2.076712318	0.067489034	0.798473433	-4.084250918
210544_s_at	210544_s_at	ALDH3A2	aldehyde dehydrogenase 3 family member A2	0.12669014	2.580530667	2.076553423	0.067506441	0.798473433	-4.08447047
213300_at	213300_at	ATG2A	autophagy related 2A	0.249772007	3.620684043	2.075888233	0.06757936	0.798473433	-4.085389538
1568954_s_at	1568954_s_at	C16orf72	chromosome 16 open reading frame 72	-0.275197027	3.083393927	-2.07579196	0.067589919	0.798473433	-4.085522548
203872_at	203872_at	ACTA1	actin, alpha 1, skeletal muscle	-0.282250856	4.500422795	-2.075753296	0.067594161	0.798473433	-4.085575966
217907_at	217907_at	MRPL18	mitochondrial ribosomal protein L18	-0.156741574	3.071418075	-2.075358053	0.067637532	0.798473433	-4.086122008
208633_s_at	208633_s_at	MACF1	microtubule-actin crosslinking factor 1	0.243350973	5.171128154	2.074284303	0.067755495	0.798473433	-4.087605288
217393_x_at	217393_x_at	UBE2NL	ubiquitin conjugating enzyme E2N-like (gene/pseudogene)	-0.153331402	8.374766206	-2.071959851	0.068011538	0.798473433	-4.09081555
240705_at	240705_at	CYP19A1	cytochrome P450 family 19 subfamily A member 1	-0.145662841	2.808062788	-2.070771379	0.068142809	0.798473433	-4.092456537
202192_s_at	202192_s_at	GAS7	growth arrest specific 7	-0.061840264	2.679812925	-2.069065814	0.068331622	0.798473433	-4.094811036
200902_at	200902_at	Sep-15	15 kDa selenoprotein	0.198670055	2.602032706	2.068828019	0.068357987	0.798473433	-4.095139264
205554_s_at	205554_s_at	DNASE1L3	deoxyribonuclease I-like 3	0.111843356	2.885628002	2.067226455	0.06853581	0.798473433	-4.09734962
224683_at	224683_at	FBXO18	F-box protein, helicase, 18	0.111124448	2.536756651	2.06630956	0.068637813	0.798473433	-4.098614829
210337_s_at	210337_s_at	ACLY	ATP citrate lyase	-0.673879226	3.616039979	-2.065515934	0.068726221	0.798473433	-4.099709811
222200_s_at	222200_s_at	BSDC1	BSD domain containing 1	0.234931949	6.445531154	2.063873652	0.068909515	0.798473433	-4.101975321
210439_at	210439_at	ICOS	inducible T-cell co-stimulator	0.124241797	2.552087789	2.063722555	0.068926402	0.798473433	-4.102183732
204435_at	204435_at	NUP58	nucleoporin 58kDa	0.192161984	3.653547241	2.063573101	0.06894311	0.798473433	-4.102389872
203975_s_at	203975_s_at	CHAF1A	chromatin assembly factor 1 subunit A	-0.181338752	3.50018852	-2.063362344	0.068966677	0.798473433	-4.10268056
220529_at	220529_at	FLJ11710	uncharacterized protein FLJ11710	0.095935544	3.854530616	2.059587246	0.069390131	0.798473433	-4.10788594
226756_at	226756_at	CCDC71L	coiled-coil domain containing 71-like	0.104238494	2.64948928	2.059187578	0.069435108	0.798473433	-4.10843687
210705_s_at	210705_s_at	TRIM5	tripartite motif containing 5	-0.038523393	2.492584161	-2.058153161	0.069551647	0.798473433	-4.109862642
215005_at	215005_at	NECAB2	N-terminal EF-hand calcium binding protein 2	0.077129197	3.061099681	2.057028365	0.069678581	0.798473433	-4.111412751
207585_s_at	207585_s_at	RPL36AL	ribosomal protein L36a like	0.181433774	10.85893299	2.056764846	0.069708351	0.798473433	-4.111775877
224852_at	224852_at	TTC17	tetratricopeptide repeat domain 17	-0.20801195	2.580045901	-2.056733758	0.069711864	0.798473433	-4.111818714
225370_at	225370_at	PYGO2	pygopus family PHD finger 2	0.166226292	3.094418339	2.055689914	0.069829915	0.798473433	-4.113256982
209186_at	209186_at	ATP2A2	ATPase sarcoplasmic/endoplasmic reticulum Ca2+ transporting 2	-0.113154006	6.558453696	-2.054593505	0.069954118	0.798473433	-4.114767449
206047_at	206047_at	GNB3	G protein subunit beta 3	0.116866988	3.765682769	2.05354105	0.070073541	0.798473433	-4.116217141
241983_at	241983_at	PTPN2	protein tyrosine phosphatase, non-receptor type 2	0.261583918	2.946552055	2.052808081	0.070156827	0.798473433	-4.117226634
223626_x_at	223626_x_at	IFI27L2	interferon, alpha-inducible protein 27-like 2	-0.204055892	3.948765309	-2.052312661	0.070213175	0.798473433	-4.1179089
237506_at	237506_at	TMEM177	transmembrane protein 177	-0.107865149	2.826094643	-2.052273228	0.070217662	0.798473433	-4.117963203
204931_at	204931_at	TCF21	transcription factor 21	0.469508136	6.082882559	2.051559468	0.070298924	0.798473433	-4.118946064
240264_at	240264_at	L3MBTL4-AS1	L3MBTL4 antisense RNA 1	-0.136749248	2.831628531	-2.051014525	0.070361027	0.798473433	-4.119696393
212141_at	212141_at	MCM4	minichromosome maintenance complex component 4	0.183352031	2.788802818	2.050167455	0.070457666	0.798473433	-4.120862605
223040_at	223040_at	NAA20	N(alpha)-acetyltransferase 20, NatB catalytic subunit	-0.134375245	5.745855743	-2.049873431	0.07049124	0.798473433	-4.121267373
200978_at	200978_at	MDH1	malate dehydrogenase 1	-0.265408435	9.59352463	-2.049734522	0.070507107	0.798473433	-4.121458595
203254_s_at	203254_s_at	TLN1	talin 1	0.219964724	3.244552924	2.049039169	0.070586586	0.798473433	-4.122415764
217307_at	217307_at	ACO2	aconitase 2	-0.131784805	3.77543768	-2.048987041	0.070592547	0.798473433	-4.122487516
238914_at	238914_at	DCC	DCC netrin 1 receptor	0.056123754	2.748161274	2.047320947	0.070783346	0.798473433	-4.124780526
222049_s_at	222049_s_at	RBP4	retinol binding protein 4	-0.218349113	2.697158572	-2.046759538	0.07084775	0.798473433	-4.125553058
200642_at	200642_at	SOD1	superoxide dismutase 1, soluble	-0.396567593	3.31556747	-2.046741257	0.070849848	0.798473433	-4.125578214
225507_at	225507_at	PNISR	PNN-interacting serine/arginine-rich protein	0.250049429	9.214935955	2.046673256	0.070857653	0.798473433	-4.125671783
217865_at	217865_at	RNF130	ring finger protein 130	-0.226739356	5.556660426	-2.046473591	0.070880574	0.798473433	-4.125946515
238092_at	238092_at	LRFN4	leucine rich repeat and fibronectin type III domain containing 4	0.138718621	3.417039845	2.046044868	0.070929816	0.798473433	-4.126536396
202300_at	202300_at	LAMTOR5	late endosomal/lysosomal adaptor, MAPK and MTOR activator 5	-0.133971696	7.494024751	-2.044444507	0.071113917	0.798473433	-4.128738019
219224_x_at	219224_x_at	ZNF408	zinc finger protein 408	0.158794934	3.744660728	2.043974257	0.071168101	0.798473433	-4.129384847
207559_s_at	207559_s_at	ZMYM3	zinc finger MYM-type containing 3	0.200337396	5.640781137	2.042938983	0.071287527	0.798473433	-4.13080871
213694_at	213694_at	RSBN1	round spermatid basic protein 1	0.251643507	7.304790748	2.042928957	0.071288685	0.798473433	-4.130822498
212620_at	212620_at	ZNF609	zinc finger protein 609	0.117266203	2.568134684	2.042542398	0.071333327	0.798473433	-4.131354096
212481_s_at	212481_s_at	TPM4	tropomyosin 4	-0.311518846	5.81475486	-2.04072314	0.071543787	0.798473433	-4.133855545
207618_s_at	207618_s_at	BCS1L	BCS1 homolog, ubiquinol-cytochrome c reductase complex chaperone	-0.113606269	3.316341734	-2.039827204	0.071647651	0.798473433	-4.1350872
203067_at	203067_at	PDHX	pyruvate dehydrogenase complex component X	-0.121715768	2.553723372	-2.03850569	0.071801116	0.798473433	-4.136903608
218758_s_at	218758_s_at	RRP1	ribosomal RNA processing 1	-0.148466858	3.531687465	-2.037113731	0.071963102	0.798473433	-4.138816462
225420_at	225420_at	GPAM	glycerol-3-phosphate acyltransferase, mitochondrial	-0.182468776	2.580978296	-2.036353064	0.07205177	0.798473433	-4.139861618
203557_s_at	203557_s_at	PCBD1	pterin-4 alpha-carbinolamine dehydratase 1	-0.212579741	4.376218125	-2.036101679	0.072081096	0.798473433	-4.140206995
204230_s_at	204230_s_at	SLC17A7	solute carrier family 17 member 7	0.218177382	3.563891181	2.035971475	0.07209629	0.798473433	-4.140385876
217812_at	217812_at	YTHDF2	YTH N(6)-methyladenosine RNA binding protein 2	0.161914563	9.206972549	2.034891398	0.072222446	0.798473433	-4.141869618
209616_s_at	209616_s_at	CES1	carboxylesterase 1	-0.293429207	3.447054177	-2.034514985	0.072266462	0.798473433	-4.142386655
1557056_at	1557056_at	C5orf47	chromosome 5 open reading frame 47	-0.125437228	3.684264867	-2.031702364	0.072596168	0.798473433	-4.14624913
201358_s_at	201358_s_at	COPB1	coatomer protein complex subunit beta 1	-0.108856106	6.20072966	-2.031357506	0.072636692	0.798473433	-4.1467226
239446_x_at	239446_x_at	DCBLD2	discoidin, CUB and LCCL domain containing 2	-0.288142181	3.305575115	-2.030558537	0.072730663	0.798473433	-4.147819446
218557_at	218557_at	NIT2	nitrilase family member 2	-0.224321936	5.210418451	-2.030262744	0.072765482	0.798473433	-4.148225485
204916_at	204916_at	RAMP1	receptor (G protein-coupled) activity modifying protein 1	0.096572282	3.714159365	2.030056158	0.072789809	0.798473433	-4.148509058
209763_at	209763_at	CHRDL1	chordin-like 1	0.188698335	5.987608917	2.028005722	0.073031692	0.798473433	-4.151323145
208603_s_at	208603_s_at	MAPK8IP2	mitogen-activated protein kinase 8 interacting protein 2	-0.078674252	3.352074008	-2.027992396	0.073033267	0.798473433	-4.151341431
218495_at	218495_at	UXT	ubiquitously expressed prefoldin like chaperone	-0.12867944	7.220299903	-2.027696054	0.073068289	0.798473433	-4.151748068
226087_at	226087_at	LZIC	leucine zipper and CTNNBIP1 domain containing	-0.124977562	5.295937878	-2.027557832	0.07308463	0.798473433	-4.151937728
212107_s_at	212107_s_at	DHX9	DEAH-box helicase 9	-0.048914279	3.211326799	-2.026918309	0.073160282	0.798473433	-4.152815195
225347_at	225347_at	ARL8A	ADP ribosylation factor like GTPase 8A	0.147797477	3.498061146	2.026083254	0.073259177	0.798473433	-4.153960818
212910_at	212910_at	THAP11	THAP domain containing 11	0.188632137	4.355556636	2.026037042	0.073264654	0.798473433	-4.154024212
201914_s_at	201914_s_at	SEC63	SEC63 homolog, protein translocation regulator	-0.100751172	5.527586305	-2.025948149	0.07327519	0.798473433	-4.154146156
223145_s_at	223145_s_at	AKIRIN2	akirin 2	-0.249963236	7.126596969	-2.024621284	0.073432625	0.798473433	-4.155966167
218285_s_at	218285_s_at	BDH2	3-hydroxybutyrate dehydrogenase, type 2	0.204411314	3.367493219	2.024346483	0.073465272	0.798473433	-4.156343055
234863_x_at	234863_x_at	FBXO5	F-box protein 5	-0.137975878	2.851362884	-2.024024174	0.073503579	0.798473433	-4.15678508
1557827_at	1557827_at	DNAJC9-AS1	DNAJC9 antisense RNA 1	-0.092075856	2.527201746	-2.023798929	0.073530362	0.798473433	-4.157093977
212275_s_at	212275_s_at	SRCAP	Snf2-related CREBBP activator protein	0.218686901	5.009577293	2.021691835	0.073781358	0.798473433	-4.159983089
237403_at	237403_at	GFI1B	growth factor independent 1B transcription repressor	0.098314938	2.534857194	2.021323028	0.073825374	0.798473433	-4.160488679
230440_at	230440_at	ZNF469	zinc finger protein 469	0.129690799	3.452389524	2.02054326	0.07391852	0.798473433	-4.161557554
242332_at	242332_at	FENDRR	FOXF1 adjacent non-coding developmental regulatory RNA	0.157178487	3.488581096	2.020117458	0.073969432	0.798473433	-4.162141173
215354_s_at	215354_s_at	PELP1	proline, glutamate and leucine rich protein 1	-0.176657331	2.816401474	-2.019392763	0.074056157	0.798473433	-4.163134377
232602_at	232602_at	WFDC3	WAP four-disulfide core domain 3	-0.255129715	3.335578136	-2.018252058	0.074192863	0.798473433	-4.164697506
238004_at	238004_at	PGBD2	piggyBac transposable element derived 2	0.358436268	3.250697364	2.01815262	0.074204792	0.798473433	-4.164833756
204456_s_at	204456_s_at	GAS1	growth arrest specific 1	-0.080020129	2.51333253	-2.018014771	0.074221331	0.798473433	-4.165022632
244460_at	244460_at	TMEM225	transmembrane protein 225	0.161467683	2.575864872	2.01758422	0.074273012	0.798473433	-4.165612531
202427_s_at	202427_s_at	MPC2	mitochondrial pyruvate carrier 2	-0.179968406	5.386215837	-2.016289003	0.074428689	0.798473433	-4.16738688
226169_at	226169_at	SBF2	SET binding factor 2	0.274289481	2.632543734	2.0161852	0.074441179	0.798473433	-4.167529067
241720_at	241720_at	ZNF326	zinc finger protein 326	0.203080226	3.138682153	2.014363997	0.074660639	0.798473433	-4.17002334
202793_at	202793_at	LPCAT3	lysophosphatidylcholine acyltransferase 3	0.097026783	2.577810021	2.013543759	0.074759681	0.798473433	-4.171146489
1554842_at	1554842_at	SLC12A1	solute carrier family 12 member 1	-0.316044992	2.983257021	-2.013477592	0.074767676	0.798473433	-4.171237084
1554032_at	1554032_at	ARSB	arylsulfatase B	-0.054957791	2.50080136	-2.013215926	0.074799302	0.798473433	-4.171595349
208895_s_at	208895_s_at	DDX18	DEAD-box helicase 18	-0.181237621	3.224881627	-2.013189788	0.074802461	0.798473433	-4.171631136
228405_at	228405_at	RHPN1	rhophilin, Rho GTPase binding protein 1	-0.279759134	2.992447703	-2.008499222	0.075371567	0.798473433	-4.17805082
1557124_at	1557124_at	TMEM198B	transmembrane protein 198B (pseudogene)	-0.084609852	2.584625885	-2.007864303	0.075448919	0.798473433	-4.178919434
200720_s_at	200720_s_at	ACTR1A	ARP1 actin-related protein 1 homolog A, centractin alpha (yeast)	-0.286887477	2.871630088	-2.007192619	0.075530832	0.798473433	-4.179838252
239623_at	239623_at	C5orf63	chromosome 5 open reading frame 63	-0.071712589	2.552090765	-2.006556179	0.075608525	0.798473433	-4.180708769
208610_s_at	208610_s_at	SRRM2	serine/arginine repetitive matrix 2	0.340547775	8.207891805	2.005583227	0.075727446	0.798473433	-4.182039396
212022_s_at	212022_s_at	MKI67	marker of proliferation Ki-67	-0.165373455	2.60279039	-2.00351903	0.075980336	0.798473433	-4.184861759
202920_at	202920_at	ANK2	ankyrin 2, neuronal	-0.382023659	4.958197702	-2.002674863	0.07608399	0.798473433	-4.186015718
1554782_at	1554782_at	KLHL30-AS1	KLHL30 antisense RNA 1	0.06836904	2.560305281	1.999988925	0.076414688	0.798473433	-4.189686318
224807_at	224807_at	GRAMD1A	GRAM domain containing 1A	0.096962912	4.720787366	1.999851528	0.076431642	0.798473433	-4.189874043
218127_at	218127_at	NFYB	nuclear transcription factor Y subunit beta	0.138988341	3.200287298	1.998296024	0.076623826	0.798473433	-4.191999032
205846_at	205846_at	PTPRB	protein tyrosine phosphatase, receptor type B	0.265464834	3.172841757	1.99811186	0.07664661	0.798473433	-4.192250585
239223_s_at	239223_s_at	FBXL20	F-box and leucine-rich repeat protein 20	0.1720049	3.026350629	1.997346787	0.076741331	0.798473433	-4.193295535
232922_s_at	232922_s_at	SLC17A9	solute carrier family 17 member 9	-0.143495586	2.982717167	-1.996831977	0.076805131	0.798473433	-4.1939986
239118_at	239118_at	KCNA2	potassium voltage-gated channel subfamily A member 2	0.163012571	2.873247481	1.996829043	0.076805495	0.798473433	-4.194002607
211762_s_at	211762_s_at	KPNA2	karyopherin subunit alpha 2	-0.196189817	2.605586202	-1.996562126	0.076838593	0.798473433	-4.194367107
214875_x_at	214875_x_at	APLP2	amyloid beta precursor like protein 2	-0.171582054	2.857067599	-1.996368252	0.076862643	0.798473433	-4.19463185
1553514_a_at	1553514_a_at	VNN3	vanin 3	-0.230267393	2.826915158	-1.99584005	0.076928202	0.798473433	-4.195353091
200052_s_at	200052_s_at	ILF2	interleukin enhancer binding factor 2	-0.182852447	4.456745544	-1.995569037	0.07696186	0.798473433	-4.195723125
228946_at	228946_at	INTU	inturned planar cell polarity protein	-0.09904011	2.524674183	-1.995210996	0.077006348	0.798473433	-4.196211961
215090_x_at	215090_x_at	LOC440434	aminopeptidase puromycin sensitive pseudogene	-0.234661757	6.297762229	-1.994155099	0.077137689	0.798473433	-4.19765342
200681_at	200681_at	GLO1	glyoxalase I	-0.216362091	2.619787277	-1.992923623	0.077291141	0.798473433	-4.199334264
213752_at	213752_at	KAZN	kazrin, periplakin interacting protein	-0.206999153	2.694596213	-1.992381037	0.077358843	0.798473433	-4.200074735
203097_s_at	203097_s_at	RAPGEF2	Rap guanine nucleotide exchange factor 2	0.171726536	10.68991649	1.992043493	0.07740099	0.798473433	-4.200535351
202636_at	202636_at	RNF103	ring finger protein 103	0.214116329	6.735673692	1.990488016	0.077595493	0.798473433	-4.202657645
201220_x_at	201220_x_at	CTBP2	C-terminal binding protein 2	0.180516238	4.316110161	1.989419634	0.077729357	0.798473433	-4.204115039
238539_at	238539_at	HPS3	HPS3, biogenesis of lysosomal organelles complex 2 subunit 1	0.202609045	2.578493251	1.988723485	0.077816701	0.798473433	-4.205064529
223637_s_at	223637_s_at	FAM160A2	family with sequence similarity 160 member A2	0.276241776	4.81422774	1.987925952	0.077916879	0.798473433	-4.206152165
213446_s_at	213446_s_at	IQGAP1	IQ motif containing GTPase activating protein 1	0.096932044	2.924484648	1.987572868	0.077961269	0.798473433	-4.206633639
230290_at	230290_at	SCUBE3	signal peptide, CUB domain and EGF like domain containing 3	-0.116526086	2.640229882	-1.987331192	0.077991667	0.798473433	-4.206963179
231448_at	231448_at	ADAD1	adenosine deaminase domain containing 1	0.051276868	2.972421186	1.987298585	0.077995769	0.798473433	-4.207007638
205194_at	205194_at	PSPH	phosphoserine phosphatase	0.070843888	2.510880768	1.985279014	0.078250243	0.798473433	-4.209760919
208089_s_at	208089_s_at	TDRD3	tudor domain containing 3	0.107900413	2.636896997	1.983654287	0.078455538	0.798473433	-4.211975248
218485_s_at	218485_s_at	SLC35C1	solute carrier family 35 member C1	-0.194179258	3.382244292	-1.983389486	0.078489047	0.798473433	-4.212336089
236088_at	236088_at	NTNG1	netrin G1	-0.407834695	3.605998416	-1.982863069	0.0785557	0.798473433	-4.213053381
225378_at	225378_at	VPS37A	VPS37A, ESCRT-I subunit	-0.086778756	2.973424308	-1.982838474	0.078558815	0.798473433	-4.213086893
208945_s_at	208945_s_at	BECN1	beclin 1, autophagy related	-0.150979882	7.700902888	-1.981338505	0.07874904	0.798473433	-4.215130392
226054_at	226054_at	BRD4	bromodomain containing 4	0.233891277	7.166653084	1.981331515	0.078749927	0.798473433	-4.215139914
230125_at	230125_at	GUSB	glucuronidase, beta	0.286324794	2.665200798	1.980745167	0.078824407	0.798473433	-4.215938594
1565866_a_at	1565866_a_at	ZBED6	zinc finger BED-type containing 6	0.115816974	2.531230952	1.9806938	0.078830935	0.798473433	-4.216008558
217197_x_at	217197_x_at	N4BP2L1	NEDD4 binding protein 2-like 1	-0.09383835	2.53200528	-1.980298841	0.078881146	0.798473433	-4.216546494
210377_at	210377_at	ACSM3	acyl-CoA synthetase medium-chain family member 3	-0.260412574	2.73745073	-1.979830812	0.078940686	0.798473433	-4.217183906
238437_at	238437_at	ZNF805	zinc finger protein 805	-0.065148602	2.510206988	-1.979613489	0.078968347	0.798473433	-4.217479863
212761_at	212761_at	TCF7L2	transcription factor 7 like 2	0.181464838	8.004542114	1.979405951	0.078994771	0.798473433	-4.217762485
1569536_at	1569536_at	FLVCR2	feline leukemia virus subgroup C cellular receptor family member 2	-0.104287764	2.79977194	-1.978093689	0.079162045	0.798473433	-4.219549275
242761_s_at	242761_s_at	ZNF420	zinc finger protein 420	-0.053952603	2.500298766	-1.977891986	0.079187786	0.798473433	-4.219823882
224591_at	224591_at	HP1BP3	heterochromatin protein 1 binding protein 3	0.174771415	5.385109837	1.977073665	0.0792923	0.798473433	-4.220937882
202241_at	202241_at	TRIB1	tribbles pseudokinase 1	-0.277500642	2.727582244	-1.976582358	0.079355112	0.798473433	-4.221606638
236549_x_at	236549_x_at	SNX20	sorting nexin 20	-0.06796479	2.511053628	-1.97638228	0.079380705	0.798473433	-4.221878963
201668_x_at	201668_x_at	MARCKS	myristoylated alanine rich protein kinase C substrate	-0.354017392	6.746508287	-1.973924272	0.07969576	0.798473433	-4.225223812
224827_at	224827_at	UBTD2	ubiquitin domain containing 2	0.106234529	2.650875569	1.97375888	0.079717001	0.798473433	-4.225448828
1569648_at	1569648_at	DACT2	dishevelled-binding antagonist of beta-catenin 2	0.128250339	3.541883253	1.973323784	0.079772908	0.798473433	-4.226040746
200594_x_at	200594_x_at	HNRNPU	heterogeneous nuclear ribonucleoprotein U (scaffold attachment factor A)	0.14548037	12.37295061	1.973008917	0.079813389	0.798473433	-4.226469073
218941_at	218941_at	FBXW2	F-box and WD repeat domain containing 2	0.214246474	5.209236702	1.972526866	0.079875402	0.798473433	-4.227124785
219462_at	219462_at	TMEM53	transmembrane protein 53	-0.124781612	2.834446589	-1.971669477	0.079985813	0.798473433	-4.228290922
223104_at	223104_at	JAGN1	jagunal homolog 1	-0.148082209	3.424574389	-1.971053422	0.080065236	0.798473433	-4.229128714
200634_at	200634_at	PFN1	profilin 1	-0.243519007	9.03321966	-1.970395659	0.080150118	0.798473433	-4.230023132
201093_x_at	201093_x_at	SDHA	succinate dehydrogenase complex flavoprotein subunit A	-0.151866509	6.053758789	-1.969052105	0.080323766	0.798473433	-4.231849772
209906_at	209906_at	C3AR1	complement component 3a receptor 1	-0.099897519	2.556609679	-1.968833681	0.08035203	0.798473433	-4.232146693
223924_at	223924_at	TTC25	tetratricopeptide repeat domain 25	-0.11349097	2.548880734	-1.968517043	0.08039302	0.798473433	-4.232577104
223542_at	223542_at	SLF1	SMC5-SMC6 complex localization factor 1	0.171404243	2.574792605	1.968266538	0.080425462	0.798473433	-4.232917603
200029_at	200029_at	RPL19	ribosomal protein L19	-0.114368916	9.206557496	-1.967262293	0.080555646	0.798473433	-4.234282481
203663_s_at	203663_s_at	COX5A	cytochrome c oxidase subunit 5A	-0.178564307	7.126385833	-1.966973316	0.080593144	0.798473433	-4.234675188
230475_at	230475_at	C15orf59	chromosome 15 open reading frame 59	0.202653493	3.987295056	1.965532481	0.080780356	0.798473433	-4.236632936
202437_s_at	202437_s_at	CYP1B1	cytochrome P450 family 1 subfamily B member 1	-0.090124454	2.521547107	-1.965506735	0.080783705	0.798473433	-4.236667914
217754_at	217754_at	DDX56	DEAD-box helicase 56	0.184734755	2.763403552	1.96498864	0.080851127	0.798473433	-4.23737176
1553935_at	1553935_at	BFSP2-AS1	BFSP2 antisense RNA 1	-0.184251984	2.778321814	-1.964112582	0.080965253	0.798473433	-4.238561768
216515_x_at	216515_x_at	MIR1244-3	microRNA 1244-3	0.117290004	10.6737698	1.963959123	0.08098526	0.798473433	-4.238770203
201779_s_at	201779_s_at	RNF13	ring finger protein 13	-0.03687733	5.8130721	-1.962964687	0.081115023	0.798473433	-4.24012076
223481_s_at	223481_s_at	MRPL47	mitochondrial ribosomal protein L47	-0.071395156	2.509020043	-1.962668192	0.08115375	0.798473433	-4.24052339
224764_at	224764_at	ARHGAP21	Rho GTPase activating protein 21	0.092662677	8.3455977	1.962020606	0.081238398	0.798473433	-4.241402717
224163_s_at	224163_s_at	DMAP1	DNA methyltransferase 1 associated protein 1	0.154157661	3.430387252	1.96183772	0.081262318	0.798473433	-4.241651031
218587_s_at	218587_s_at	POGLUT1	protein O-glucosyltransferase 1	-0.152083707	4.548531431	-1.961311235	0.081331217	0.798473433	-4.242365827
203133_at	203133_at	SEC61B	Sec61 translocon beta subunit	-0.115655307	8.174517748	-1.960313771	0.081461903	0.798473433	-4.243719882
218067_s_at	218067_s_at	ARGLU1	arginine and glutamate rich 1	0.171160386	2.583760849	1.959700504	0.081542352	0.798473433	-4.244552276
209200_at	209200_at	MEF2C	myocyte enhancer factor 2C	0.175101547	7.80630434	1.959465889	0.081573148	0.798473433	-4.244870697
226536_at	226536_at	NSMCE2	NSE2/MMS21 homolog, SMC5-SMC6 complex SUMO ligase	-0.160667722	3.866506349	-1.959415246	0.081579797	0.798473433	-4.244939429
1568986_x_at	1568986_x_at	PIGT	phosphatidylinositol glycan anchor biosynthesis class T	-0.044810466	2.52490937	-1.95677192	0.081927563	0.798473433	-4.248526059
201096_s_at	201096_s_at	ARF4	ADP ribosylation factor 4	-0.140089984	10.23579489	-1.955860635	0.082047781	0.798473433	-4.249762167
1557455_s_at	1557455_s_at	MOSPD1	motile sperm domain containing 1	-0.19840458	4.98656675	-1.954718835	0.082198645	0.798473433	-4.25131068
206554_x_at	206554_x_at	SETMAR	SET domain and mariner transposase fusion gene	0.049816204	2.58138453	1.954117552	0.082278197	0.798473433	-4.252126019
201588_at	201588_at	TXNL1	thioredoxin like 1	-0.114723902	6.385668711	-1.953832983	0.082315872	0.798473433	-4.252511865
217264_s_at	217264_s_at	SCNN1A	sodium channel epithelial 1 alpha subunit	-0.228522914	4.163210101	-1.951452882	0.082631623	0.798473433	-4.25573828
241263_at	241263_at	RAB21	RAB21, member RAS oncogene family	0.115846554	2.831504633	1.95122717	0.082661626	0.798473433	-4.256044182
219514_at	219514_at	ANGPTL2	angiopoietin like 2	-0.151024646	2.582352026	-1.950698449	0.082731948	0.798473433	-4.256760695
230596_at	230596_at	KALRN	kalirin, RhoGEF kinase	0.304985928	5.156318145	1.949395331	0.082905509	0.798473433	-4.258526373
221582_at	221582_at	HIST3H2A	histone cluster 3, H2a	0.087898831	2.575702292	1.949074324	0.082948316	0.798473433	-4.258961264
221267_s_at	221267_s_at	ABHD17A	abhydrolase domain containing 17A	-0.123403776	6.884133214	-1.948356654	0.083044096	0.798473433	-4.259933453
203966_s_at	203966_s_at	PPM1A	protein phosphatase, Mg2+/Mn2+ dependent 1A	-0.077490261	4.712253146	-1.948248871	0.08305849	0.798473433	-4.260079451
1555814_a_at	1555814_a_at	RHOA	ras homolog family member A	-0.18462602	7.837018753	-1.947407224	0.083170968	0.798473433	-4.261219408
204499_at	204499_at	AGTPBP1	ATP/GTP binding protein 1	-0.077473444	2.514623082	-1.947117383	0.083209735	0.798473433	-4.261611939
225443_at	225443_at	DCP1A	decapping mRNA 1A	0.209925991	4.925954877	1.946829132	0.083248307	0.798473433	-4.262002299
229994_at	229994_at	NFIA	nuclear factor I/A	-0.317544931	7.401717737	-1.946662051	0.083270673	0.798473433	-4.262228555
204175_at	204175_at	ZNF593	zinc finger protein 593	-0.140399392	3.602243379	-1.946592549	0.083279978	0.798473433	-4.262322672
211433_x_at	211433_x_at	FAM214B	family with sequence similarity 214 member B	0.154198415	3.262811382	1.946519656	0.083289739	0.798473433	-4.262421379
1555230_a_at	1555230_a_at	KCNIP2	potassium voltage-gated channel interacting protein 2	0.511549507	2.996428704	1.946072903	0.083349582	0.798473433	-4.263026313
225716_at	225716_at	BRI3BP	BRI3 binding protein	-0.088254504	2.573793548	-1.946061846	0.083351064	0.798473433	-4.263041285
213623_at	213623_at	KIF3A	kinesin family member 3A	0.195871671	2.576083276	1.945979753	0.083362065	0.798473433	-4.263152439
218117_at	218117_at	RBX1	ring-box 1, E3 ubiquitin protein ligase	-0.08712134	9.133900276	-1.94505527	0.083486049	0.798473433	-4.264404081
242794_at	242794_at	MAML3	mastermind like transcriptional coactivator 3	0.193067239	2.975394025	1.944588323	0.083548738	0.798473433	-4.265036196
235216_at	235216_at	ESCO1	establishment of sister chromatid cohesion N-acetyltransferase 1	-0.150146503	2.596813507	-1.94389923	0.083641332	0.798473433	-4.265968936
203150_at	203150_at	RABEPK	Rab9 effector protein with kelch motifs	-0.042963108	2.764678537	-1.943382917	0.083710774	0.798473433	-4.266667732
200695_at	200695_at	PPP2R1A	protein phosphatase 2 regulatory subunit A, alpha	-0.149638968	5.211620616	-1.941868069	0.083914829	0.798473433	-4.268717607
203368_at	203368_at	CRELD1	cysteine rich with EGF like domains 1	0.221879136	3.168179003	1.941218042	0.084002534	0.798473433	-4.269597049
223844_at	223844_at	ADAMTS13	ADAM metallopeptidase with thrombospondin type 1 motif 13	-0.223385607	3.658849744	-1.941018466	0.084029479	0.798473433	-4.26986704
210149_s_at	210149_s_at	ATP5H	ATP synthase, H+ transporting, mitochondrial Fo complex subunit D	-0.228585556	6.565250656	-1.940988932	0.084033467	0.798473433	-4.269906994
238677_at	238677_at	WDR36	WD repeat domain 36	0.122032197	2.542724321	1.94040189	0.084112777	0.798473433	-4.270701099
217006_x_at	217006_x_at	FASN	fatty acid synthase	-0.047026805	4.440233544	-1.939817512	0.084191796	0.798473433	-4.271491518
203154_s_at	203154_s_at	PAK4	p21 protein (Cdc42/Rac)-activated kinase 4	0.17542577	5.207203344	1.937119813	0.08455749	0.798473433	-4.275139305
233146_at	233146_at	KNDC1	kinase non-catalytic C-lobe domain (KIND) containing 1	-0.21414737	2.601350457	-1.936286113	0.084670809	0.798473433	-4.276266264
210111_s_at	210111_s_at	KLHDC10	kelch domain containing 10	0.150603401	5.108010125	1.934898934	0.084859676	0.798473433	-4.278141016
227800_at	227800_at	FAM110B	family with sequence similarity 110 member B	-0.204279593	2.64344026	-1.933905441	0.084995186	0.798473433	-4.279483419
204611_s_at	204611_s_at	PPP2R5B	protein phosphatase 2 regulatory subunit B', beta	-0.182179787	2.872918558	-1.933371147	0.085068148	0.798473433	-4.280205255
209445_x_at	209445_x_at	COA1	cytochrome c oxidase assembly factor 1 homolog	-0.187138817	2.599397472	-1.931428163	0.085333975	0.798473433	-4.282829653
201979_s_at	201979_s_at	PPP5C	protein phosphatase 5 catalytic subunit	0.444617749	4.410944295	1.931252752	0.085358012	0.798473433	-4.283066537
227326_at	227326_at	MXRA7	matrix-remodelling associated 7	-0.084974915	2.927910741	-1.931007146	0.085391679	0.798473433	-4.283398201
201469_s_at	201469_s_at	SHC1	SHC (Src homology 2 domain containing) transforming protein 1	-0.080475871	2.563966602	-1.930757502	0.085425913	0.798473433	-4.283735304
226143_at	226143_at	RAI1	retinoic acid induced 1	0.225068872	5.989749569	1.930029768	0.085525781	0.798473433	-4.2847179
211392_s_at	211392_s_at	PATZ1	POZ/BTB and AT hook containing zinc finger 1	-0.228324954	2.944646481	-1.92835908	0.085755469	0.798473433	-4.286973189
225330_at	225330_at	IGF1R	insulin like growth factor 1 receptor	0.170074556	3.753965613	1.928184157	0.085779552	0.798473433	-4.287209282
1560895_at	1560895_at	LOC645188	uncharacterized LOC645188	-0.071594	2.536543949	-1.928097983	0.085791418	0.798473433	-4.287325587
1561394_s_at	1561394_s_at	KIAA1755	KIAA1755	0.129955932	2.567978621	1.928043347	0.085798942	0.798473433	-4.287399327
212431_at	212431_at	HMGXB3	HMG-box containing 3	0.095600397	5.56841712	1.927762975	0.085837564	0.798473433	-4.287777716
229821_at	229821_at	LRRC37A4P	leucine-rich repeat containing 37 member A4, pseudogene	0.094304996	2.553795951	1.927424655	0.085884189	0.798473433	-4.288234286
220427_at	220427_at	OBSCN	obscurin, cytoskeletal calmodulin and titin-interacting RhoGEF	0.109304302	2.602517104	1.927124118	0.085925628	0.798473433	-4.288639844
221111_at	221111_at	IL26	interleukin 26	0.064153409	2.506378244	1.927072562	0.085932739	0.798473433	-4.288709413
1559083_x_at	1559083_x_at	LOC284600	uncharacterized LOC284600	-0.097684234	2.666674111	-1.926242791	0.086047257	0.798473433	-4.289829016
244057_s_at	244057_s_at	VSTM4	V-set and transmembrane domain containing 4	0.17632983	2.928755202	1.925309893	0.08617618	0.798473433	-4.291087563
1558109_x_at	1558109_x_at	LOC283788	FSHD region gene 1 pseudogene	0.113366047	2.532697734	1.925136887	0.086200108	0.798473433	-4.291320936
206991_s_at	206991_s_at	CCR5	chemokine (C-C motif) receptor 5 (gene/pseudogene)	-0.092860715	2.596532843	-1.925078933	0.086208125	0.798473433	-4.291399111
208972_s_at	208972_s_at	ATP5G1	ATP synthase, H+ transporting, mitochondrial Fo complex subunit C1 (subunit 9)	-0.101371937	4.702052981	-1.922458453	0.08657137	0.798473433	-4.294933022
210537_s_at	210537_s_at	TADA2A	transcriptional adaptor 2A	-0.040567659	2.530453131	-1.922239307	0.086601813	0.798473433	-4.295228479
233754_x_at	233754_x_at	ZNF71	zinc finger protein 71	0.063563881	2.846593856	1.922087135	0.086622958	0.798473433	-4.295433633
212694_s_at	212694_s_at	PCCB	propionyl-CoA carboxylase beta subunit	-0.254988467	4.293876513	-1.922041561	0.086629292	0.798473433	-4.295495074
224328_s_at	224328_s_at	LCE3D	late cornified envelope 3D	-0.105274601	2.715423639	-1.921728676	0.086672787	0.798473433	-4.295916875
211456_x_at	211456_x_at	MT1HL1	metallothionein 1H-like 1	-0.333694777	6.097041426	-1.92131443	0.086730405	0.798473433	-4.296475285
216551_x_at	216551_x_at	PLCG1	phospholipase C gamma 1	0.076491831	2.593755394	1.920341588	0.08686586	0.798473433	-4.297786521
201504_s_at	201504_s_at	TSN	translin	0.057928811	2.617316609	1.919889566	0.086928866	0.798473433	-4.298395694
211848_s_at	211848_s_at	CEACAM7	carcinoembryonic antigen related cell adhesion molecule 7	-0.054661834	2.518413613	-1.918212218	0.087163043	0.798473433	-4.300655745
219886_at	219886_at	CEP97	centrosomal protein 97kDa	0.128585526	2.560273022	1.918107356	0.087177703	0.798473433	-4.300797012
202113_s_at	202113_s_at	SNX2	sorting nexin 2	-0.15896926	6.766476836	-1.915628347	0.087524948	0.798473433	-4.304135856
1559620_at	1559620_at	LOC101927768	uncharacterized LOC101927768	0.069526018	2.527864517	1.915517177	0.087540551	0.798473433	-4.304285548
207826_s_at	207826_s_at	ID3	inhibitor of DNA binding 3, HLH protein	0.302292626	3.885718798	1.915302961	0.087570623	0.798473433	-4.304573987
210301_at	210301_at	XDH	xanthine dehydrogenase	-0.103617553	3.366237204	-1.915031654	0.087608724	0.798473433	-4.304939279
203683_s_at	203683_s_at	VEGFB	vascular endothelial growth factor B	-0.113099102	2.989568057	-1.914885491	0.087629257	0.798473433	-4.305136068
201593_s_at	201593_s_at	ZC3H15	zinc finger CCCH-type containing 15	-0.134576818	8.036329737	-1.913908627	0.087766603	0.798473433	-4.306451146
204740_at	204740_at	CNKSR1	connector enhancer of kinase suppressor of Ras 1	-0.101598052	3.183608685	-1.913549763	0.08781711	0.798473433	-4.306934195
200786_at	200786_at	PSMB7	proteasome subunit beta 7	-0.154366852	7.400277621	-1.91351873	0.087821479	0.798473433	-4.306975966
244334_at	244334_at	TRAM1L1	translocation associated membrane protein 1-like 1	0.124110156	2.56841287	1.912012001	0.088033846	0.798473433	-4.309003737
219600_s_at	219600_s_at	TMEM50B	transmembrane protein 50B	-0.059099291	2.855968362	-1.91186098	0.088055159	0.798473433	-4.309206952
222529_at	222529_at	SLC25A37	solute carrier family 25 member 37	-0.273828276	2.748545592	-1.911846652	0.088057181	0.798473433	-4.309226231
231804_at	231804_at	RXFP1	relaxin/insulin-like family peptide receptor 1	0.134646384	2.547143503	1.911444866	0.088113907	0.798473433	-4.309766845
1562383_at	1562383_at	MIR4313	microRNA 4313	0.070454681	2.541242297	1.910717241	0.088216725	0.798473433	-4.310745779
223715_at	223715_at	BRSK2	BR serine/threonine kinase 2	0.15759821	2.997868116	1.910692478	0.088220226	0.798473433	-4.310779092
217841_s_at	217841_s_at	PPME1	protein phosphatase methylesterase 1	0.221353966	3.718014987	1.909980187	0.08832099	0.798473433	-4.311737261
214637_at	214637_at	OSM	oncostatin M	-0.123784842	2.81381653	-1.909695065	0.088361355	0.798473433	-4.312120769
225988_at	225988_at	HERC4	HECT and RLD domain containing E3 ubiquitin protein ligase 4	0.135360112	3.912631571	1.909102408	0.088445314	0.798473433	-4.312917865
204725_s_at	204725_s_at	NCK1	NCK adaptor protein 1	-0.164274264	5.684329963	-1.908585136	0.088518655	0.798473433	-4.313613499
223101_s_at	223101_s_at	ARPC5L	actin related protein 2/3 complex subunit 5-like	-0.239157951	5.339305419	-1.908202465	0.088572949	0.798473433	-4.314128076
230488_s_at	230488_s_at	DBH-AS1	DBH antisense RNA 1	0.088862339	3.8020613	1.906669887	0.088790707	0.798473433	-4.316188556
201092_at	201092_at	RBBP7	retinoblastoma binding protein 7	-0.106570352	2.597161868	-1.906273463	0.088847115	0.798473433	-4.316721431
213584_s_at	213584_s_at	CREBZF	CREB/ATF bZIP transcription factor	0.094574759	5.849562435	1.906134427	0.088866907	0.798473433	-4.316908314
205366_s_at	205366_s_at	HOXB6	homeobox B6	0.631389922	6.741130042	1.904194089	0.08914355	0.798473433	-4.319515879
204163_at	204163_at	EMILIN1	elastin microfibril interfacer 1	-0.121357945	3.483547549	-1.904154337	0.089149226	0.798473433	-4.31956929
223014_at	223014_at	UBE2R2	ubiquitin conjugating enzyme E2R 2	0.210717049	6.633246326	1.903625713	0.089224739	0.798473433	-4.320279519
209481_at	209481_at	SNRK	SNF related kinase	0.275355435	7.161008449	1.903221829	0.089282474	0.798473433	-4.320822106
201364_s_at	201364_s_at	OAZ2	ornithine decarboxylase antizyme 2	-0.16436043	6.160841311	-1.902852808	0.089335256	0.798473433	-4.321317821
214427_at	214427_at	NOP2	NOP2 nucleolar protein	-0.161161532	2.733842984	-1.902409698	0.089398674	0.798473433	-4.321913014
224927_at	224927_at	PPP1R18	protein phosphatase 1 regulatory subunit 18	0.228217223	3.288629009	1.902213592	0.089426754	0.798473433	-4.322176412
208105_at	208105_at	GIPR	gastric inhibitory polypeptide receptor	0.152126884	3.301310926	1.901849754	0.089478874	0.798473433	-4.322665069
212899_at	212899_at	CDK19	cyclin-dependent kinase 19	0.145436024	5.476761585	1.901213512	0.089570085	0.798473433	-4.323519501
226296_s_at	226296_s_at	MRPS15	mitochondrial ribosomal protein S15	-0.064011848	4.755089895	-1.900584552	0.089660337	0.798473433	-4.32436405
230228_at	230228_at	SSC5D	scavenger receptor cysteine rich family, 5 domains	0.120308196	2.926007107	1.900225606	0.089711883	0.798473433	-4.324845987
200077_s_at	200077_s_at	OAZ1	ornithine decarboxylase antizyme 1	0.154233583	11.40636245	1.89979078	0.089774362	0.798473433	-4.325429759
204535_s_at	204535_s_at	REST	RE1 silencing transcription factor	-0.188864185	3.301685435	-1.899199878	0.089859333	0.798473433	-4.326222989
232706_s_at	232706_s_at	TRABD	TraB domain containing	-0.119353098	3.689901807	-1.898878179	0.089905625	0.798473433	-4.326654803
201317_s_at	201317_s_at	PSMA2	proteasome subunit alpha 2	-0.165641091	8.493478238	-1.898845261	0.089910363	0.798473433	-4.326698987
224956_at	224956_at	NUFIP2	nuclear fragile X mental retardation protein interacting protein 2	0.125910814	6.673676987	1.898745988	0.089924653	0.798473433	-4.326832234
228184_at	228184_at	DISP1	dispatched RND transporter family member 1	-0.145803837	2.830020267	-1.898745006	0.089924795	0.798473433	-4.326833552
202329_at	202329_at	CSK	c-src tyrosine kinase	0.231039452	4.283922939	1.898038713	0.090026528	0.798473433	-4.327781484
210720_s_at	210720_s_at	NECAB3	N-terminal EF-hand calcium binding protein 3	0.279556407	3.533719298	1.897170951	0.090151667	0.798473433	-4.328945948
241748_x_at	241748_x_at	DGCR14	DiGeorge syndrome critical region gene 14	0.096041452	4.683895263	1.896685149	0.090221796	0.798473433	-4.329597768
214778_at	214778_at	MEGF8	multiple EGF like domains 8	-0.111770037	2.572740334	-1.894991789	0.090466646	0.798473433	-4.331869338
204934_s_at	204934_s_at	HPN	hepsin	-0.145271442	2.918609552	-1.894793996	0.090495286	0.798473433	-4.332134619
230160_x_at	230160_x_at	ANKRD65	ankyrin repeat domain 65	0.149905746	2.839890692	1.894062467	0.090601286	0.798473433	-4.333115665
1558279_a_at	1558279_a_at	KDSR	3-ketodihydrosphingosine reductase	0.054152058	2.509871686	1.893228897	0.090722213	0.798473433	-4.334233385
210160_at	210160_at	PAFAH1B2	platelet activating factor acetylhydrolase 1b catalytic subunit 2	-0.083571884	4.87122467	-1.893049001	0.090748331	0.798473433	-4.334474581
212005_at	212005_at	SZRD1	SUZ RNA binding domain containing 1	-0.253588463	5.396062064	-1.892575114	0.090817165	0.798473433	-4.335109905
226021_at	226021_at	RDH10	retinol dehydrogenase 10 (all-trans)	0.112870738	6.853689424	1.892197047	0.090872116	0.798473433	-4.335616725
200918_s_at	200918_s_at	SRPRA	SRP receptor alpha subunit	0.092402299	3.972698886	1.89213413	0.090881264	0.798473433	-4.335701064
205434_s_at	205434_s_at	AAK1	AP2 associated kinase 1	0.046075423	2.571135813	1.891336632	0.090997292	0.798473433	-4.336770017
219464_at	219464_at	CA14	carbonic anhydrase XIV	0.062063041	2.921052513	1.890868137	0.091065518	0.798473433	-4.337397902
213370_s_at	213370_s_at	SFMBT1	Scm-like with four mbt domains 1	0.26626101	3.483611484	1.890459515	0.091125065	0.798473433	-4.337945496
230520_at	230520_at	AIG1	androgen-induced 1	0.068227605	2.530125447	1.890294417	0.091149134	0.798473433	-4.338166732
216092_s_at	216092_s_at	SLC7A8	solute carrier family 7 member 8	-0.133100898	2.794272071	-1.890037837	0.091186552	0.798473433	-4.338510541
203142_s_at	203142_s_at	AP3B1	adaptor related protein complex 3 beta 1 subunit	-0.110367029	6.600367186	-1.889838407	0.091215646	0.798473433	-4.338777759
227433_at	227433_at	USF3	upstream transcription factor family member 3	0.100314069	2.554293137	1.889771564	0.091225399	0.798473433	-4.338867321
203436_at	203436_at	RPP30	ribonuclease P/MRP 30kDa subunit	-0.116607686	2.991885751	-1.888617671	0.091393922	0.798473433	-4.340413207
200005_at	200005_at	EIF3D	eukaryotic translation initiation factor 3 subunit D	-0.124668944	7.264312164	-1.888167255	0.091459783	0.798473433	-4.34101654
232322_x_at	232322_x_at	STARD10	StAR related lipid transfer domain containing 10	0.070359831	2.56220595	1.887952731	0.091491167	0.798473433	-4.341303878
1560369_at	1560369_at	ANKH	ANKH inorganic pyrophosphate transport regulator	-0.056763877	2.502039104	-1.88765384	0.091534911	0.798473433	-4.341704196
232373_at	232373_at	NOXA1	NADPH oxidase activator 1	-0.211624046	3.902750817	-1.886216327	0.09174557	0.798473433	-4.343629194
201162_at	201162_at	IGFBP7	insulin like growth factor binding protein 7	-0.337639696	12.48203977	-1.885650063	0.091828678	0.798473433	-4.344387338
231041_at	231041_at	POLR1E	polymerase (RNA) I subunit E	-0.088460387	2.517552659	-1.885489963	0.091852188	0.798473433	-4.344601672
230425_at	230425_at	EPHB1	EPH receptor B1	-0.298856417	3.964247571	-1.884029977	0.092066842	0.798473433	-4.346555922
221423_s_at	221423_s_at	YIPF5	Yip1 domain family member 5	-0.093314263	6.186840466	-1.883388036	0.092161372	0.798473433	-4.347415007
234912_at	234912_at	LOC81787	uncharacterized LOC81787	0.103057634	2.787475222	1.883340451	0.092168383	0.798473433	-4.347478684
214337_at	214337_at	COPA	coatomer protein complex subunit alpha	-0.099148737	2.534293355	-1.883228949	0.092184812	0.798473433	-4.347627889
211001_at	211001_at	TRIM29	tripartite motif containing 29	0.07773651	2.766175253	1.882522177	0.09228902	0.798473433	-4.348573577
223742_at	223742_at	MRPL4	mitochondrial ribosomal protein L4	0.265498959	2.954824067	1.882111363	0.092349641	0.798473433	-4.349123201
208709_s_at	208709_s_at	NRDC	nardilysin convertase	0.124953186	4.905917531	1.87989464	0.092677398	0.798473433	-4.352088154
203205_at	203205_at	KDM4A	lysine demethylase 4A	0.137514179	4.350961632	1.879650997	0.092713489	0.798473433	-4.352413956
201739_at	201739_at	SGK1	serum/glucocorticoid regulated kinase 1	0.425278441	3.601419487	1.879369696	0.092755174	0.798473433	-4.352790094
220556_at	220556_at	ATP1B4	ATPase Na+/K+ transporting family member beta 4	-0.162355054	2.600869209	-1.878432301	0.092894212	0.798473433	-4.354043368
212756_s_at	212756_s_at	UBR2	ubiquitin protein ligase E3 component n-recognin 2	-0.204538499	3.486958675	-1.878405307	0.092898219	0.798473433	-4.354079456
227142_at	227142_at	PLEKHG5	pleckstrin homology and RhoGEF domain containing G5	0.073544198	3.679407579	1.877737596	0.092997379	0.798473433	-4.35497202
242015_x_at	242015_x_at	APEH	acylaminoacyl-peptide hydrolase	0.173965394	2.561542475	1.877427672	0.093043439	0.798473433	-4.355386271
240838_s_at	240838_s_at	DRAIC	downregulated RNA in cancer, inhibitor of cell invasion and migration	0.03201412	2.539044988	1.876921525	0.093118707	0.798473433	-4.356062742
218327_s_at	218327_s_at	SNAP29	synaptosome associated protein 29kDa	-0.093771042	2.643147988	-1.876460733	0.093187281	0.798473433	-4.356678536
1552773_at	1552773_at	CLEC4D	C-type lectin domain family 4 member D	0.041463467	2.494572734	1.874803667	0.093434271	0.798473433	-4.358892537
205383_s_at	205383_s_at	ZBTB20	zinc finger and BTB domain containing 20	0.288009904	8.09501937	1.873967694	0.093559108	0.798473433	-4.360009196
203467_at	203467_at	PMM1	phosphomannomutase 1	-0.515035746	3.527186992	-1.872852796	0.093725841	0.798473433	-4.361498137
210317_s_at	210317_s_at	YWHAE	tyrosine 3-monooxygenase/tryptophan 5-monooxygenase activation protein epsilon	-0.449660182	8.802907952	-1.872565513	0.093768849	0.798473433	-4.361881748
205201_at	205201_at	GLI3	GLI family zinc finger 3	-0.149322328	3.901464117	-1.871107702	0.09398738	0.798473433	-4.363828028
232878_at	232878_at	NR2F2-AS1	NR2F2 antisense RNA 1	-0.069048044	5.476494233	-1.870217831	0.094121009	0.798473433	-4.365015783
239370_at	239370_at	LINC01133	long intergenic non-protein coding RNA 1133	0.086146295	2.516412298	1.869685535	0.094201027	0.798473433	-4.365726162
219960_s_at	219960_s_at	UCHL5	ubiquitin C-terminal hydrolase L5	-0.048113076	2.657099364	-1.869458188	0.094235223	0.798473433	-4.366029547
235406_x_at	235406_x_at	TMEM161B-AS1	TMEM161B antisense RNA 1	0.135586304	2.636250159	1.869265319	0.094264242	0.798473433	-4.36628691
230492_s_at	230492_s_at	GPCPD1	glycerophosphocholine phosphodiesterase 1	-0.123341822	3.770555859	-1.869197991	0.094274374	0.798473433	-4.366376751
222993_at	222993_at	MRPL37	mitochondrial ribosomal protein L37	-0.16742016	3.432502479	-1.868315603	0.094407258	0.798473433	-4.367554061
232219_x_at	232219_x_at	USP21	ubiquitin specific peptidase 21	0.177369443	4.205384647	1.868007	0.094453774	0.798473433	-4.367965758
208066_s_at	208066_s_at	GTF2B	general transcription factor IIB	-0.097145176	5.809172584	-1.867620671	0.094512036	0.798473433	-4.368481111
203578_s_at	203578_s_at	SLC7A6	solute carrier family 7 member 6	-0.092146702	2.521266753	-1.86676711	0.09464088	0.798473433	-4.369619594
65635_at	65635_at	ENGASE	endo-beta-N-acetylglucosaminidase	-0.067211664	3.470929864	-1.864125938	0.095040606	0.798473433	-4.373141139
1553583_a_at	1553583_a_at	THRSP	thyroid hormone responsive	-0.311816493	4.167628558	-1.863589399	0.095122001	0.798473433	-4.373856286
1558345_a_at	1558345_a_at	LOC439911	uncharacterized LOC439911	0.030878856	2.49964732	1.862855251	0.09523348	0.798473433	-4.374834696
236719_at	236719_at	ID2-AS1	ID2 antisense RNA 1 (head to head)	-0.120412826	3.703690212	-1.862718159	0.095254311	0.798473433	-4.375017384
1567285_at	1567285_at	OR5L2	olfactory receptor family 5 subfamily L member 2	0.142955624	2.568876947	1.862521931	0.095284134	0.798473433	-4.375278868
218206_x_at	218206_x_at	SCAND1	SCAN domain containing 1	0.032173041	5.177684547	1.862239299	0.095327106	0.798473433	-4.37565547
209224_s_at	209224_s_at	NDUFA2	NADH:ubiquinone oxidoreductase subunit A2	-0.138572448	3.294002013	-1.861377709	0.095458213	0.798473433	-4.376803389
221157_s_at	221157_s_at	FBXO24	F-box protein 24	-0.238397543	2.916996723	-1.860842038	0.095539811	0.798473433	-4.377516973
218430_s_at	218430_s_at	RFX7	regulatory factor X7	0.060638616	2.513099356	1.859781457	0.095701561	0.798473433	-4.378929574
221347_at	221347_at	CHRM5	cholinergic receptor muscarinic 5	0.104786084	2.531405967	1.859660141	0.095720079	0.798473433	-4.379091136
206729_at	206729_at	TNFRSF8	tumor necrosis factor receptor superfamily member 8	0.138222872	2.600804667	1.85906278	0.095811312	0.798473433	-4.379886612
210401_at	210401_at	P2RX1	purinergic receptor P2X 1	-0.130009572	3.168357485	-1.858805401	0.095850646	0.798473433	-4.38022932
225472_at	225472_at	GPANK1	G-patch domain and ankyrin repeats 1	0.141885996	3.816136995	1.858671554	0.095871107	0.798473433	-4.380407535
214738_s_at	214738_s_at	NEK9	NIMA related kinase 9	0.175090631	3.039943184	1.858403819	0.095912048	0.798473433	-4.380764002
203560_at	203560_at	GGH	gamma-glutamyl hydrolase	-0.160163641	2.710139412	-1.857837099	0.095998762	0.798473433	-4.38151848
224035_s_at	224035_s_at	BCL2L13	BCL2 like 13	-0.128152803	2.67311854	-1.857784326	0.09600684	0.798473433	-4.381588732
231700_at	231700_at	GUCA1A	guanylate cyclase activator 1A	-0.031708333	2.495894649	-1.857598154	0.096035345	0.798473433	-4.381836562
211048_s_at	211048_s_at	PDIA4	protein disulfide isomerase family A member 4	-0.081414794	5.314194445	-1.857375748	0.096069407	0.798473433	-4.382132613
1552807_a_at	1552807_a_at	SIGLEC10	sialic acid binding Ig like lectin 10	-0.070793174	2.588695518	-1.855100712	0.096418491	0.798473433	-4.385160191
243774_at	243774_at	MUC20	mucin 20, cell surface associated	0.132651882	2.697192572	1.854304931	0.096540876	0.798473433	-4.386218861
201967_at	201967_at	RBM6	RNA binding motif protein 6	0.224893635	2.810358091	1.853427631	0.096675967	0.798473433	-4.387385777
205260_s_at	205260_s_at	ACYP1	acylphosphatase 1	0.110463108	2.541560955	1.852915919	0.096754845	0.798473433	-4.388066316
222022_at	222022_at	DTX3	deltex 3, E3 ubiquitin ligase	-0.120786347	3.000271503	-1.852863076	0.096762994	0.798473433	-4.388136589
201897_s_at	201897_s_at	CKS1B	CDC28 protein kinase regulatory subunit 1B	-0.199793051	5.031585635	-1.852538185	0.096813109	0.798473433	-4.388568628
211512_s_at	211512_s_at	OGFR	opioid growth factor receptor	0.101373337	2.659370508	1.85251974	0.096815955	0.798473433	-4.388593154
206735_at	206735_at	CHRNA4	cholinergic receptor nicotinic alpha 4 subunit	0.081916549	2.86249087	1.851849674	0.096919394	0.798473433	-4.389484108
220260_at	220260_at	TBC1D19	TBC1 domain family member 19	0.088737254	3.633148551	1.8504985	0.097128292	0.798473433	-4.391280314
209101_at	209101_at	CTGF	connective tissue growth factor	-0.053436985	2.594171508	-1.849681939	0.09725474	0.798473433	-4.392365575
235399_at	235399_at	ERCC2	excision repair cross-complementation group 2	-0.085610247	2.675028636	-1.849673676	0.09725602	0.798473433	-4.392376556
227160_s_at	227160_s_at	NDUFAF5	NADH:ubiquinone oxidoreductase complex assembly factor 5	-0.172761995	3.506899576	-1.84904568	0.097353374	0.798473433	-4.393211074
206477_s_at	206477_s_at	NOVA2	neuro-oncological ventral antigen 2	0.113947543	3.508555926	1.848693761	0.097407969	0.798473433	-4.393678675
215781_s_at	215781_s_at	TOP3B	topoisomerase (DNA) III beta	0.062478524	2.523012081	1.848534717	0.097432652	0.798473433	-4.393889988
212302_at	212302_at	RTF1	RTF1 homolog, Paf1/RNA polymerase II complex component	0.201317808	6.167138308	1.847364874	0.097614386	0.798473433	-4.395444079
213273_at	213273_at	TENM4	teneurin transmembrane protein 4	0.277984829	4.621252898	1.847288538	0.097626256	0.798473433	-4.395545474
224679_at	224679_at	MESDC2	mesoderm development candidate 2	-0.077125148	2.511885039	-1.846711358	0.097716047	0.798473433	-4.39631208
210009_s_at	210009_s_at	GOSR2	golgi SNAP receptor complex member 2	-0.254184864	3.674075773	-1.846133559	0.097806012	0.798473433	-4.397079413
243742_at	243742_at	LOC100505797	myosin heavy chain IB-like	0.055214637	2.504483869	1.845012217	0.097980829	0.798473433	-4.398568318
214288_s_at	214288_s_at	PSMB1	proteasome subunit beta 1	-0.096524121	2.643727133	-1.844566276	0.098050433	0.798473433	-4.399160335
222382_x_at	222382_x_at	NUP205	nucleoporin 205kDa	-0.100915351	2.675353839	-1.843612126	0.098199513	0.798473433	-4.400426843
239391_at	239391_at	FAM120AOS	family with sequence similarity 120A opposite strand	0.087268425	2.524612312	1.842565026	0.098363361	0.798473433	-4.401816432
209471_s_at	209471_s_at	FNTA	farnesyltransferase, CAAX box, alpha	-0.09563482	2.805398087	-1.841854345	0.098474712	0.798473433	-4.402759389
206174_s_at	206174_s_at	PPP6C	protein phosphatase 6 catalytic subunit	-0.08756725	7.872418268	-1.841503158	0.09852978	0.798473433	-4.403225302
206511_s_at	206511_s_at	SIX2	SIX homeobox 2	0.12842638	2.575229204	1.841370014	0.098550665	0.798473433	-4.403401934
202260_s_at	202260_s_at	STXBP1	syntaxin binding protein 1	0.256845276	4.81339488	1.841304594	0.098560929	0.798473433	-4.403488719
230541_at	230541_at	LINC01341	long intergenic non-protein coding RNA 1341	0.0695367	2.512576865	1.84028412	0.098721156	0.798473433	-4.404842306
213892_s_at	213892_s_at	APRT	adenine phosphoribosyltransferase	0.066076386	2.507909991	1.839355203	0.098867219	0.798473433	-4.406074192
204256_at	204256_at	ELOVL6	ELOVL fatty acid elongase 6	-0.728060164	9.709020195	-1.838060638	0.099071113	0.798473433	-4.407790572
223138_s_at	223138_s_at	DHX36	DEAH-box helicase 36	-0.171527009	3.333283453	-1.837920643	0.099093185	0.798473433	-4.407976153
211502_s_at	211502_s_at	CDK14	cyclin-dependent kinase 14	-0.123605177	3.164848416	-1.837831025	0.099107318	0.798473433	-4.40809495
242788_at	242788_at	KDM4D	lysine demethylase 4D	-0.274373521	2.638032771	-1.83704857	0.099230787	0.798473433	-4.409132072
227099_s_at	227099_s_at	C11orf96	chromosome 11 open reading frame 96	0.293785725	8.231407301	1.836834815	0.099264542	0.798473433	-4.409415368
201224_s_at	201224_s_at	SRRM1	serine and arginine repetitive matrix 1	0.069172452	6.714993167	1.836674545	0.099289858	0.798473433	-4.40962777
236915_at	236915_at	C4orf47	chromosome 4 open reading frame 47	-0.068391893	2.595923524	-1.836605309	0.099300796	0.798473433	-4.409719524
229764_at	229764_at	TPRG1	tumor protein p63 regulated 1	0.162413339	2.554542763	1.836430008	0.099328496	0.798473433	-4.409951834
204995_at	204995_at	CDK5R1	cyclin-dependent kinase 5, regulatory subunit 1 (p35)	0.333928153	3.207250581	1.835927653	0.099407915	0.798473433	-4.410617509
1552877_s_at	1552877_s_at	LINC00334	long intergenic non-protein coding RNA 334	-0.128958512	2.687590508	-1.835383562	0.099493999	0.798473433	-4.411338408
223322_at	223322_at	RASSF5	Ras association domain family member 5	0.19541179	3.132658449	1.835278597	0.099510614	0.798473433	-4.411477472
210841_s_at	210841_s_at	NRP2	neuropilin 2	-0.190294431	2.659536564	-1.834863995	0.099576267	0.798473433	-4.412026734
225925_s_at	225925_s_at	USP48	ubiquitin specific peptidase 48	0.223954334	4.447084376	1.834156713	0.099688361	0.798473433	-4.41296362
231054_at	231054_at	SPACA4	sperm acrosome associated 4	-0.273442296	3.107845648	-1.833886954	0.099731145	0.798473433	-4.413320912
206462_s_at	206462_s_at	NTRK3	neurotrophic tyrosine kinase, receptor, type 3	0.237718575	2.737768836	1.833597476	0.099777075	0.798473433	-4.4137043
213677_s_at	213677_s_at	PMS1	PMS1 homolog 1, mismatch repair system component	0.081619278	2.555851376	1.832664091	0.099925306	0.798473433	-4.414940319
226876_at	226876_at	FAM101B	family with sequence similarity 101 member B	0.129691928	3.029836063	1.832369122	0.099972193	0.798473433	-4.415330873
214689_at	214689_at	PAPPA2	pappalysin 2	0.061242565	2.546108657	1.831860392	0.100053106	0.798473433	-4.4160044
224708_at	224708_at	KIAA2013	KIAA2013	0.179724373	2.910365607	1.831652646	0.100086166	0.798473433	-4.416279421
241568_at	241568_at	LOC100506319	uncharacterized LOC100506319	0.11509005	3.047222293	1.831556727	0.100101433	0.798473433	-4.416406399
215522_at	215522_at	SORCS3	sortilin related VPS10 domain containing receptor 3	0.034150387	2.647666227	1.830639348	0.100247562	0.798473433	-4.417620681
201133_s_at	201133_s_at	PJA2	praja ring finger ubiquitin ligase 2	0.142083078	2.716253743	1.829881667	0.100368403	0.798473433	-4.418623398
1569061_at	1569061_at	IQGAP3	IQ motif containing GTPase activating protein 3	-0.12402983	2.535649905	-1.829583299	0.100416027	0.798473433	-4.419018212
222362_at	222362_at	AGFG2	ArfGAP with FG repeats 2	0.159071322	2.793956673	1.829297683	0.100461634	0.798473433	-4.419396129
209909_s_at	209909_s_at	TGFB2	transforming growth factor beta 2	0.077179488	2.558162816	1.828821833	0.100537662	0.798473433	-4.420025704
1552755_at	1552755_at	C9orf66	chromosome 9 open reading frame 66	0.077017539	2.511831234	1.828781294	0.100544141	0.798473433	-4.420079337
232229_at	232229_at	SETX	senataxin	0.052379836	2.555655309	1.828077006	0.100656772	0.798473433	-4.421011017
219479_at	219479_at	KDELC1	KDEL motif containing 1	0.119377594	3.928560687	1.827858943	0.100691669	0.798473433	-4.421299457
211808_s_at	211808_s_at	CREBBP	CREB binding protein	0.081362635	3.536865896	1.826514712	0.100907037	0.798473433	-4.423077213
210541_s_at	210541_s_at	TRIM27	tripartite motif containing 27	0.251459958	5.085627531	1.826110295	0.100971915	0.798473433	-4.423611955
236529_at	236529_at	SSC4D	scavenger receptor cysteine rich family, 4 domains	-0.105465724	4.176201855	-1.825853526	0.101013127	0.798473433	-4.423951443
1555167_s_at	1555167_s_at	NAMPT	nicotinamide phosphoribosyltransferase	-0.311341684	4.660173068	-1.825634882	0.101048232	0.798473433	-4.42424051
242040_at	242040_at	GCNT7	glucosaminyl (N-acetyl) transferase family member 7	-0.050411689	2.537867977	-1.824951555	0.10115802	0.798473433	-4.425143838
204479_at	204479_at	OSTF1	osteoclast stimulating factor 1	0.192049898	2.758636916	1.824815749	0.101179853	0.798473433	-4.425323351
229650_s_at	229650_s_at	SMIM7	small integral membrane protein 7	0.143923954	4.440028687	1.824592178	0.101215804	0.798473433	-4.425618864
219090_at	219090_at	SLC24A3	solute carrier family 24 member 3	-0.147385548	3.545378763	-1.823718333	0.101356439	0.798473433	-4.426773757
243387_at	243387_at	MESP1	mesoderm posterior bHLH transcription factor 1	0.100771739	2.633497467	1.823315827	0.101421278	0.798473433	-4.427305643
214365_at	214365_at	TPM3	tropomyosin 3	-0.188172955	3.54969908	-1.82242338	0.10156518	0.798473433	-4.428484784
217828_at	217828_at	SLTM	SAFB like transcription modulator	0.176511425	7.178152578	1.822316771	0.101582383	0.798473433	-4.428625626
244168_s_at	244168_s_at	ULK4	unc-51 like kinase 4	0.087849422	2.592463342	1.822315976	0.101582511	0.798473433	-4.428626676
201618_x_at	201618_x_at	GPAA1	glycosylphosphatidylinositol anchor attachment 1	0.104800798	3.32239141	1.820258222	0.10191509	0.798473433	-4.431344519
1552486_s_at	1552486_s_at	LACTB	lactamase beta	-0.263691911	4.063475797	-1.819984115	0.101959468	0.798473433	-4.43170646
227598_at	227598_at	ZBED6CL	ZBED6 C-terminal like	-0.044044061	2.569068308	-1.819097462	0.102103142	0.798473433	-4.432877079
209374_s_at	209374_s_at	IGHM	immunoglobulin heavy constant mu	0.238282999	3.290288689	1.818425347	0.102212177	0.798473433	-4.433764296
228923_at	228923_at	S100A6	S100 calcium binding protein A6	0.144801101	2.550991075	1.818010837	0.102279476	0.798473433	-4.434311398
218686_s_at	218686_s_at	RHBDF1	rhomboid 5 homolog 1 (Drosophila)	0.152147929	3.091197128	1.81648165	0.102528108	0.798473433	-4.436329296
223423_at	223423_at	GPR160	G protein-coupled receptor 160	0.16940557	2.610420697	1.816241654	0.10256718	0.798473433	-4.436645931
220119_at	220119_at	EPB41L4A	erythrocyte membrane protein band 4.1 like 4A	0.223041317	3.48707707	1.815043398	0.102762468	0.798473433	-4.438226566
220617_s_at	220617_s_at	ZNF532	zinc finger protein 532	0.217639682	3.068027209	1.814192261	0.102901394	0.798473433	-4.439349055
241862_x_at	241862_x_at	C19orf45	chromosome 19 open reading frame 45	0.218523062	3.093609351	1.814156418	0.102907248	0.798473433	-4.43939632
209283_at	209283_at	CRYAB	crystallin alpha B	-0.696856408	8.781094367	-1.814004384	0.102932083	0.798473433	-4.4395968
226797_at	226797_at	MBTD1	mbt domain containing 1	0.224938977	6.121113427	1.813841471	0.102958702	0.798473433	-4.439811618
1557823_s_at	1557823_s_at	LOC401134	uncharacterized LOC401134	-0.065324697	2.509400425	-1.81362587	0.102993939	0.798473433	-4.440095898
226460_at	226460_at	FNIP2	folliculin interacting protein 2	0.05277361	2.550298149	1.812533736	0.103172607	0.798473433	-4.441535717
217405_x_at	217405_x_at	GPLD1	glycosylphosphatidylinositol specific phospholipase D1	-0.088041236	2.555954702	-1.812343764	0.103203714	0.798473433	-4.44178613
241670_x_at	241670_x_at	NBAT1	neuroblastoma associated transcript 1	0.098827162	2.806733693	1.811772136	0.103297371	0.798473433	-4.442539563
244280_at	244280_at	LINC01013	long intergenic non-protein coding RNA 1013	0.150986005	2.939890706	1.810808969	0.103455357	0.798473433	-4.443808844
1556456_at	1556456_at	LINC01138	long intergenic non-protein coding RNA 1138	0.257193142	2.684649774	1.810102755	0.103571339	0.798473433	-4.44473933
213887_s_at	213887_s_at	POLR2E	polymerase (RNA) II subunit E	-0.247371375	3.289677561	-1.808863438	0.103775164	0.798473433	-4.446371856
213123_at	213123_at	MFAP3	microfibrillar associated protein 3	0.145343207	2.640951911	1.80853901	0.103828583	0.798473433	-4.446799143
205047_s_at	205047_s_at	ASNS	asparagine synthetase (glutamine-hydrolyzing)	-0.140380981	2.543577241	-1.808517862	0.103832066	0.798473433	-4.446826994
206329_at	206329_at	EXTL1	exostosin-like glycosyltransferase 1	0.150236243	2.930296112	1.807782277	0.103953282	0.798473433	-4.447795671
230194_at	230194_at	LRPPRC	leucine rich pentatricopeptide repeat containing	-0.074564645	3.90592831	-1.807745571	0.103959334	0.798473433	-4.447844004
219749_at	219749_at	SH2D4A	SH2 domain containing 4A	-0.067576697	3.23118495	-1.807732415	0.103961504	0.798473433	-4.447861327
1558647_at	1558647_at	SH3D19	SH3 domain containing 19	0.100822147	3.146415994	1.806594911	0.104149225	0.798473433	-4.449358946
200987_x_at	200987_x_at	PSME3	proteasome activator subunit 3	-0.306832393	7.131381894	-1.806086858	0.104233171	0.798473433	-4.450027714
225664_at	225664_at	COL12A1	collagen type XII alpha 1	-0.322185923	2.634868251	-1.805885058	0.104266532	0.798473433	-4.45029333
216889_s_at	216889_s_at	HNF4A	hepatocyte nuclear factor 4 alpha	0.144205021	2.573304544	1.805513124	0.104328044	0.798473433	-4.450782848
214937_x_at	214937_x_at	PCM1	pericentriolar material 1	0.055730217	5.533694016	1.803330373	0.104689721	0.798473433	-4.453654819
226369_at	226369_at	LINC01089	long intergenic non-protein coding RNA 1089	-0.070177863	3.204862432	-1.802864872	0.104767004	0.798473433	-4.45426712
1552684_a_at	1552684_a_at	SENP8	SUMO/sentrin peptidase family member, NEDD8 specific	-0.053918811	3.214146973	-1.802733112	0.104788888	0.798473433	-4.45444042
210420_at	210420_at	SLC24A1	solute carrier family 24 member 1	-0.104042766	3.323378839	-1.802577309	0.104814772	0.798473433	-4.454645336
217877_s_at	217877_s_at	GPBP1L1	GC-rich promoter binding protein 1 like 1	0.184883153	6.985994643	1.801798267	0.104944283	0.798473433	-4.45566984
203275_at	203275_at	IRF2	interferon regulatory factor 2	0.132108345	2.552636765	1.80170205	0.104960288	0.798473433	-4.455796361
213450_s_at	213450_s_at	ICOSLG	inducible T-cell co-stimulator ligand	0.066213846	3.438238289	1.801480265	0.104997191	0.798473433	-4.456087987
201476_s_at	201476_s_at	RRM1	ribonucleotide reductase catalytic subunit M1	-0.206375857	4.869081742	-1.801021561	0.105073553	0.798473433	-4.45669109
201110_s_at	201110_s_at	THBS1	thrombospondin 1	0.361216141	5.934832462	1.800428988	0.105172277	0.798473433	-4.45747011
214045_at	214045_at	LIAS	lipoic acid synthetase	-0.140130129	3.132712738	-1.800206708	0.105209332	0.798473433	-4.457762301
201976_s_at	201976_s_at	MYO10	myosin X	0.258909964	3.541835432	1.799994544	0.105244711	0.798473433	-4.45804118
201231_s_at	201231_s_at	ENO1	enolase 1, (alpha)	-0.291055744	3.717414867	-1.799983267	0.105246592	0.798473433	-4.458056002
200002_at	200002_at	RPL35	ribosomal protein L35	0.141556338	3.477344672	1.79961268	0.105308417	0.798473433	-4.458543087
219500_at	219500_at	CLCF1	cardiotrophin-like cytokine factor 1	-0.2390662	3.91382568	-1.799490501	0.105328807	0.798473433	-4.458703664
204598_at	204598_at	UBOX5	U-box domain containing 5	0.122470231	4.262996874	1.799309187	0.105359073	0.798473433	-4.458941954
205135_s_at	205135_s_at	NUFIP1	nuclear fragile X mental retardation protein interacting protein 1	0.101360914	2.683618668	1.798835119	0.105438246	0.798473433	-4.459564944
1561760_s_at	1561760_s_at	LOC645513	uncharacterized LOC645513	0.130424694	2.538633944	1.798273472	0.105532117	0.798473433	-4.460302936
226058_at	226058_at	B3GNT9	UDP-GlcNAc:betaGal beta-1,3-N-acetylglucosaminyltransferase 9	0.057850057	3.796888331	1.797022216	0.105741525	0.798473433	-4.461946717
207405_s_at	207405_s_at	RAD17	RAD17 checkpoint clamp loader component	0.036392201	2.492399311	1.796785378	0.105781205	0.798473433	-4.462257798
222852_at	222852_at	C10orf88	chromosome 10 open reading frame 88	-0.167245485	2.589629208	-1.795836829	0.105940265	0.798473433	-4.463503523
225822_at	225822_at	TMEM125	transmembrane protein 125	0.031409977	2.496769211	1.795813872	0.105944118	0.798473433	-4.46353367
1556744_a_at	1556744_a_at	ZNF654	zinc finger protein 654	-0.408667072	4.463655653	-1.794553244	0.10615586	0.798473433	-4.465188812
219039_at	219039_at	SEMA4C	semaphorin 4C	-0.082168813	4.484521963	-1.793974192	0.106253252	0.798473433	-4.465948916
242497_at	242497_at	TRAFD1	TRAF-type zinc finger domain containing 1	-0.211718009	2.605210485	-1.793972422	0.10625355	0.798473433	-4.465951239
212441_at	212441_at	KIAA0232	KIAA0232	0.077493494	4.323973788	1.793025749	0.106412952	0.798473433	-4.467193686
213427_at	213427_at	RPP40	ribonuclease P/MRP 40kDa subunit	-0.202466047	2.663076384	-1.791604205	0.106652731	0.798473433	-4.469058854
200806_s_at	200806_s_at	HSPD1	heat shock protein family D (Hsp60) member 1	-0.225152168	7.250210049	-1.791532942	0.106664765	0.798473433	-4.469152339
201157_s_at	201157_s_at	NMT1	N-myristoyltransferase 1	-0.174089135	2.76599648	-1.79152927	0.106665385	0.798473433	-4.469157156
218604_at	218604_at	LEMD3	LEM domain containing 3	0.099200367	5.555552072	1.791233462	0.106715349	0.798473433	-4.469545193
206722_s_at	206722_s_at	LPAR2	lysophosphatidic acid receptor 2	-0.101144799	2.593120633	-1.790885501	0.106774149	0.798473433	-4.470001609
202719_s_at	202719_s_at	TES	testin LIM domain protein	-0.291112006	3.913682809	-1.790421716	0.106852569	0.798473433	-4.47060989
1555824_a_at	1555824_a_at	PACS2	phosphofurin acidic cluster sorting protein 2	-0.243215354	3.419903386	-1.790358833	0.106863206	0.798473433	-4.47069236
228119_at	228119_at	LRCH3	leucine-rich repeats and calponin homology (CH) domain containing 3	-0.097629666	2.524002839	-1.790330422	0.106868012	0.798473433	-4.470729621
223112_s_at	223112_s_at	NDUFB10	NADH:ubiquinone oxidoreductase subunit B10	-0.090366236	4.588489312	-1.78930345	0.107041873	0.798473433	-4.472076292
219269_at	219269_at	HMBOX1	homeobox containing 1	0.100456029	3.400235769	1.788208682	0.1072275	0.798473433	-4.473511506
213735_s_at	213735_s_at	COX5B	cytochrome c oxidase subunit 5B	-0.136147356	4.701242033	-1.7879015	0.107279639	0.798473433	-4.473914147
236593_at	236593_at	LOC100131303	uncharacterized LOC100131303	0.07247757	3.20548063	1.787342659	0.107374553	0.798473433	-4.474646578
217949_s_at	217949_s_at	VKORC1	vitamin K epoxide reductase complex subunit 1	-0.256265618	3.051584611	-1.786091328	0.107587363	0.798473433	-4.476286252
210588_x_at	210588_x_at	HNRNPH3	heterogeneous nuclear ribonucleoprotein H3	0.169552439	8.706072787	1.786068159	0.107591307	0.798473433	-4.476316608
209116_x_at	209116_x_at	HBB	hemoglobin subunit beta	0.494869917	3.81987415	1.786025716	0.107598532	0.798473433	-4.476372214
219738_s_at	219738_s_at	PCDH9	protocadherin 9	0.319500587	4.399887125	1.785950956	0.10761126	0.798473433	-4.476470158
205382_s_at	205382_s_at	CFD	complement factor D (adipsin)	-0.26950021	4.119363709	-1.785179598	0.107742663	0.798473433	-4.477480627
211084_x_at	211084_x_at	PRKD3	protein kinase D3	-0.417661064	5.952096517	-1.78457933	0.107845024	0.798473433	-4.478266842
213435_at	213435_at	SATB2	SATB homeobox 2	0.064282872	2.601529731	1.784302418	0.107892275	0.798473433	-4.478629497
228061_at	228061_at	CCDC126	coiled-coil domain containing 126	0.226993906	4.683131839	1.783564884	0.108018218	0.798473433	-4.479595283
230322_at	230322_at	NFAM1	NFAT activating protein with ITAM motif 1	-0.146696907	3.304095663	-1.782929842	0.108126768	0.798473433	-4.480426723
223188_at	223188_at	SMG9	SMG9 nonsense mediated mRNA decay factor	-0.277965842	4.10321123	-1.782183036	0.108254551	0.798473433	-4.48140433
231096_at	231096_at	PCAT4	prostate cancer associated transcript 4 (non-protein coding)	-0.160573574	2.585022868	-1.78151146	0.108369582	0.798473433	-4.48228331
229742_at	229742_at	C15orf61	chromosome 15 open reading frame 61	0.169768512	5.318363633	1.780824528	0.10848736	0.798473433	-4.483182242
208637_x_at	208637_x_at	ACTN1	actinin alpha 1	-0.497327116	5.739072199	-1.780431189	0.108554853	0.798473433	-4.483696906
212293_at	212293_at	HIPK1	homeodomain interacting protein kinase 1	0.174198316	7.660166343	1.780124606	0.108607487	0.798473433	-4.48409802
223849_s_at	223849_s_at	MOV10	Mov10 RISC complex RNA helicase	0.101126752	2.525479044	1.779995014	0.108629742	0.798473433	-4.484267562
242973_at	242973_at	CACNA1C	calcium voltage-gated channel subunit alpha1 C	-0.187896543	3.329265962	-1.779869677	0.108651271	0.798473433	-4.484431532
212726_at	212726_at	PHF2	PHD finger protein 2	0.106309532	5.920267683	1.779788173	0.108665272	0.798473433	-4.484538155
223851_s_at	223851_s_at	TNFRSF18	tumor necrosis factor receptor superfamily member 18	-0.085404161	2.617800721	-1.779481059	0.108718047	0.798473433	-4.484939903
1555730_a_at	1555730_a_at	CFL1	cofilin 1	-0.344248206	4.54243456	-1.778386395	0.108906347	0.798473433	-4.486371634
217284_x_at	217284_x_at	SERHL2	serine hydrolase-like 2	0.188897281	2.610045353	1.77830756	0.10891992	0.798473433	-4.48647473
1553976_a_at	1553976_a_at	DPCD	deleted in primary ciliary dyskinesia homolog (mouse)	0.149537575	2.63820716	1.778078209	0.108959415	0.798473433	-4.486774649
219411_at	219411_at	ELMO3	engulfment and cell motility 3	0.10128768	2.549557278	1.777361439	0.10908293	0.798473433	-4.487711854
206099_at	206099_at	PRKCH	protein kinase C eta	0.120643799	3.014361968	1.77647154	0.10923646	0.798473433	-4.488875206
212323_s_at	212323_s_at	VPS13D	vacuolar protein sorting 13 homolog D (S. cerevisiae)	-0.11600213	4.111173017	-1.775642998	0.109379584	0.798473433	-4.489958123
224913_s_at	224913_s_at	TIMM50	translocase of inner mitochondrial membrane 50	0.124218543	4.823499512	1.775532553	0.109398676	0.798473433	-4.49010246
238097_at	238097_at	GAS6-AS1	GAS6 antisense RNA 1	-0.086813967	2.609253079	-1.775163649	0.109462467	0.798473433	-4.490584541
227332_at	227332_at	PXN-AS1	PXN antisense RNA 1	0.102418668	3.148039603	1.774954982	0.109498565	0.798473433	-4.490857206
1553265_at	1553265_at	SLC23A3	solute carrier family 23 member 3	0.142170076	2.550563094	1.774384798	0.10959726	0.798473433	-4.491602196
221880_s_at	221880_s_at	FAM174B	family with sequence similarity 174 member B	-0.076251652	2.516291503	-1.774319233	0.109608614	0.798473433	-4.491687856
204936_at	204936_at	MAP4K2	mitogen-activated protein kinase kinase kinase kinase 2	-0.100347067	2.676306108	-1.773813725	0.109696191	0.798473433	-4.492348245
217768_at	217768_at	C14orf166	chromosome 14 open reading frame 166	-0.152557706	8.245918818	-1.773604525	0.109732453	0.798473433	-4.492621518
213376_at	213376_at	ZBTB1	zinc finger and BTB domain containing 1	0.166780457	7.408367253	1.773246532	0.109794532	0.798473433	-4.493089124
240609_at	240609_at	LOC100996654	uncharacterized LOC100996654	-0.094793264	2.549346403	-1.772483038	0.109927036	0.798473433	-4.494086253
218343_s_at	218343_s_at	GTF3C3	general transcription factor IIIC subunit 3	-0.110729902	2.943183212	-1.772315891	0.109956064	0.798473433	-4.494304524
215794_x_at	215794_x_at	GLUD2	glutamate dehydrogenase 2	-0.122714375	5.625671502	-1.771904776	0.110027492	0.798473433	-4.494841345
240617_at	240617_at	TONSL-AS1	TONSL antisense RNA 1	-0.128320728	3.753931486	-1.770482362	0.110274955	0.798473433	-4.496698277
208756_at	208756_at	EIF3I	eukaryotic translation initiation factor 3 subunit I	-0.109354464	7.895065959	-1.770058687	0.110348763	0.798473433	-4.497251253
1552774_a_at	1552774_a_at	SLC25A27	solute carrier family 25 member 27	0.097192334	2.521991097	1.769752863	0.110402068	0.798473433	-4.497650374
207582_at	207582_at	PIN1P1	peptidylprolyl cis/trans isomerase, NIMA-interacting 1 pseudogene 1	-0.10183671	2.894534739	-1.769581678	0.110431917	0.798473433	-4.497873769
208816_x_at	208816_x_at	ANXA2P2	annexin A2 pseudogene 2	-0.091827566	6.845789736	-1.769277936	0.110484896	0.798473433	-4.498270129
225259_at	225259_at	RAB6B	RAB6B, member RAS oncogene family	0.091776441	2.925902064	1.769063633	0.11052229	0.798473433	-4.498549759
226484_at	226484_at	ZBTB47	zinc finger and BTB domain containing 47	-0.068369179	4.194271951	-1.768577415	0.110607173	0.798473433	-4.49918414
222754_at	222754_at	TRNT1	tRNA nucleotidyl transferase, CCA-adding, 1	-0.053931643	2.50132992	-1.768042354	0.110700652	0.798473433	-4.499882161
229761_at	229761_at	LOC440173	uncharacterized LOC440173	0.077285551	2.535209725	1.767397636	0.110813386	0.798473433	-4.500723115
217821_s_at	217821_s_at	WBP11	WW domain binding protein 11	0.123829399	3.437350889	1.766405717	0.110987039	0.798473433	-4.50201669
208689_s_at	208689_s_at	RPN2	ribophorin II	-0.284396451	6.170880678	-1.764411592	0.111336906	0.798473433	-4.504616308
220245_at	220245_at	SLC45A2	solute carrier family 45 member 2	-0.141655767	3.064707796	-1.764164558	0.111380319	0.798473433	-4.504938262
205219_s_at	205219_s_at	GALK2	galactokinase 2	0.176929802	3.307963616	1.763200749	0.111549844	0.798473433	-4.506194186
200713_s_at	200713_s_at	MAPRE1	microtubule associated protein RP/EB family member 1	-0.143432792	7.929316448	-1.762670901	0.111643141	0.798473433	-4.506884497
240886_at	240886_at	CASR	calcium sensing receptor	-0.076551951	2.776652331	-1.762588355	0.111657682	0.798473433	-4.506992034
1557388_at	1557388_at	RTTN	rotatin	0.093092373	2.558634557	1.76240872	0.111689333	0.798473433	-4.507226045
232966_at	232966_at	LPIN3	lipin 3	0.20324876	3.100974269	1.762202496	0.111725679	0.798473433	-4.507494681
244512_at	244512_at	HOXB-AS1	HOXB cluster antisense RNA 1	0.326774649	3.868135068	1.761969035	0.111766838	0.798473433	-4.507798781
201878_at	201878_at	ARIH1	ariadne RBR E3 ubiquitin protein ligase 1	0.270526606	8.913189174	1.761754336	0.111804702	0.798473433	-4.508078426
218493_at	218493_at	SNRNP25	small nuclear ribonucleoprotein U11/U12 subunit 25	-0.103676783	2.625226486	-1.761178911	0.111906241	0.798473433	-4.508827845
1569552_at	1569552_at	PTPN18	protein tyrosine phosphatase, non-receptor type 18	-0.028949362	2.487797146	-1.759975144	0.112118933	0.798473433	-4.510395255
218304_s_at	218304_s_at	OSBPL11	oxysterol binding protein like 11	0.237226986	2.685456813	1.759813125	0.112147588	0.798473433	-4.510606183
233140_s_at	233140_s_at	VIPAS39	VPS33B interacting protein, apical-basolateral polarity regulator, spe-39 homolog	-0.109391359	4.264003396	-1.758993613	0.112292634	0.798473433	-4.511672948
210533_at	210533_at	MSH4	mutS homolog 4	-0.170261034	2.605066402	-1.758504885	0.112379217	0.798473433	-4.512309027
202137_s_at	202137_s_at	ZMYND11	zinc finger MYND-type containing 11	0.108660184	7.912372157	1.758500951	0.112379914	0.798473433	-4.512314146
228970_at	228970_at	ZBTB8OS	zinc finger and BTB domain containing 8 opposite strand	-0.18024462	6.803635532	-1.757934198	0.112480397	0.798473433	-4.513051677
235234_at	235234_at	PATL1	protein associated with topoisomerase II homolog 1 (yeast)	-0.149198118	2.966203017	-1.757699098	0.112522104	0.798473433	-4.513357589
225980_at	225980_at	ELMSAN1	ELM2 and Myb/SANT-like domain containing 1	0.107171526	3.940014864	1.756024687	0.112819556	0.798473433	-4.51553581
205664_at	205664_at	KIN	Kin17 DNA and RNA binding protein	0.138600659	3.415374452	1.755608245	0.112893648	0.798473433	-4.516077413
235909_at	235909_at	PCBP1-AS1	PCBP1 antisense RNA 1	-0.141757545	2.575692377	-1.754931423	0.113014162	0.798473433	-4.516957534
218077_s_at	218077_s_at	ZDHHC3	zinc finger DHHC-type containing 3	-0.239601691	4.638961544	-1.753214921	0.113320331	0.798473433	-4.519188959
224887_at	224887_at	GNPTG	N-acetylglucosamine-1-phosphate transferase gamma subunit	0.046776529	2.506650146	1.752939442	0.113369539	0.798473433	-4.519546987
207614_s_at	207614_s_at	CUL1	cullin 1	0.10024193	2.525781583	1.752933398	0.113370619	0.798473433	-4.519554843
223207_x_at	223207_x_at	PHPT1	phosphohistidine phosphatase 1	-0.201472696	5.657145459	-1.752821044	0.113390694	0.798473433	-4.519700857
229043_at	229043_at	PAPD5	PAP associated domain containing 5	0.171966175	6.080663953	1.752133776	0.113513565	0.798473433	-4.520593937
213477_x_at	213477_x_at	EEF1A1	eukaryotic translation elongation factor 1 alpha 1	0.063460444	13.57844554	1.752008901	0.113535904	0.798473433	-4.520756192
218514_at	218514_at	SMG8	SMG8 nonsense mediated mRNA decay factor	0.062239772	3.221711242	1.751939628	0.113548298	0.798473433	-4.520846197
212940_at	212940_at	COL6A1	collagen type VI alpha 1	-0.233091765	4.411124288	-1.750556101	0.11379609	0.798473433	-4.522643488
219861_at	219861_at	DNAJC17	DnaJ heat shock protein family (Hsp40) member C17	-0.062962007	3.50351153	-1.750192263	0.113861337	0.798473433	-4.523116032
234956_at	234956_at	LOC93444	uncharacterized LOC93444	-0.195450955	2.92864351	-1.750145685	0.113869692	0.798473433	-4.523176524
239870_at	239870_at	SPATS1	spermatogenesis associated serine rich 1	-0.052177515	2.511632291	-1.747698883	0.114309401	0.798473433	-4.526353215
212242_at	212242_at	TUBA4A	tubulin alpha 4a	-0.287613465	6.925673213	-1.747657421	0.114316865	0.798473433	-4.526407027
232524_x_at	232524_x_at	ANAPC4	anaphase promoting complex subunit 4	0.291251353	3.822489202	1.747077218	0.114421367	0.798473433	-4.527160012
212708_at	212708_at	MSL1	male-specific lethal 1 homolog (Drosophila)	0.166740591	7.960119477	1.746861785	0.114460192	0.798473433	-4.527439571
225450_at	225450_at	AMOTL1	angiomotin like 1	0.083990737	2.650072286	1.746849984	0.114462319	0.798473433	-4.527454884
224501_at	224501_at	PERM1	PPARGC1 and ESRR induced regulator, muscle 1	-0.045929372	2.97763179	-1.745412635	0.114721669	0.798473433	-4.529319683
1570185_at	1570185_at	LOC105378568	uncharacterized LOC105378568	0.074266532	5.195474715	1.745210024	0.114758271	0.798473433	-4.529582494
201872_s_at	201872_s_at	ABCE1	ATP binding cassette subfamily E member 1	0.100262226	2.537142513	1.745016818	0.114793184	0.798473433	-4.529833092
201696_at	201696_at	SRSF4	serine/arginine-rich splicing factor 4	0.108393619	6.141256745	1.744762627	0.114839132	0.798473433	-4.530162772
236730_at	236730_at	GIPC3	GIPC PDZ domain containing family member 3	0.033054196	2.716434548	1.744518412	0.114883293	0.798473433	-4.530479494
222042_x_at	222042_x_at	MEX3D	mex-3 RNA binding family member D	-0.103108686	3.910100798	-1.744320048	0.114919174	0.798473433	-4.530736737
223482_at	223482_at	TMEM120A	transmembrane protein 120A	-0.314842477	6.963695946	-1.744141793	0.114951426	0.798473433	-4.530967892
201291_s_at	201291_s_at	TOP2A	topoisomerase (DNA) II alpha	-0.219789216	2.600087262	-1.743019503	0.115154679	0.798473433	-4.532422994
202283_at	202283_at	SERPINF1	serpin peptidase inhibitor, clade F (alpha-2 antiplasmin, pigment epithelium derived factor), member 1	-0.446985091	3.465872912	-1.74291698	0.115173263	0.798473433	-4.532555899
220209_at	220209_at	PYY2	peptide YY, 2 (pseudogene)	-0.179069634	2.920674414	-1.742397091	0.115267543	0.798473433	-4.533229801
206911_at	206911_at	TRIM25	tripartite motif containing 25	0.181399219	2.71847833	1.741352307	0.115457227	0.798473433	-4.534583826
228171_s_at	228171_s_at	PLEKHG4	pleckstrin homology and RhoGEF domain containing G4	0.191626748	2.701722787	1.740990438	0.115522992	0.798473433	-4.535052717
221249_s_at	221249_s_at	FAM117A	family with sequence similarity 117 member A	0.367917088	3.250804807	1.739922561	0.115717267	0.798473433	-4.536436168
207323_s_at	207323_s_at	MBP	myelin basic protein	0.117177195	2.594367775	1.739120675	0.115863349	0.798473433	-4.537474774
230677_at	230677_at	EXOC3L4	exocyst complex component 3 like 4	-0.248382758	2.784655042	-1.738792266	0.115923225	0.798473433	-4.537900069
225951_s_at	225951_s_at	LINC01578	long intergenic non-protein coding RNA 1578	0.072153741	2.66279589	1.73876968	0.115927344	0.798473433	-4.537929318
201583_s_at	201583_s_at	SEC23B	Sec23 homolog B, COPII coat complex component	-0.061941243	4.86758916	-1.738219063	0.116027801	0.798473433	-4.538642291
202735_at	202735_at	EBP	emopamil binding protein (sterol isomerase)	0.030602393	2.496723221	1.737459306	0.116166545	0.798473433	-4.539625908
231915_at	231915_at	ZSWIM4	zinc finger SWIM-type containing 4	0.065480643	2.506703814	1.737382846	0.116180516	0.798473433	-4.539724886
201100_s_at	201100_s_at	USP9X	ubiquitin specific peptidase 9, X-linked	-0.252993372	6.846215901	-1.737163418	0.11622062	0.798473433	-4.540008925
220147_s_at	220147_s_at	FAM60A	family with sequence similarity 60 member A	0.196008867	3.600797818	1.73672717	0.11630039	0.798473433	-4.540573583
221902_at	221902_at	GPR153	G protein-coupled receptor 153	0.037683359	3.050054199	1.736018124	0.116430148	0.798473433	-4.5414912
209454_s_at	209454_s_at	TEAD3	TEA domain transcription factor 3	-0.259050466	2.951842796	-1.735675204	0.116492952	0.798473433	-4.541934932
206003_at	206003_at	CEP135	centrosomal protein 135kDa	0.043772113	2.499098547	1.735311729	0.116559554	0.798473433	-4.54240522
204947_at	204947_at	E2F1	E2F transcription factor 1	-0.063378468	3.929765306	-1.735307208	0.116560383	0.798473433	-4.542411069
239839_at	239839_at	ZNF555	zinc finger protein 555	-0.208705832	2.701235226	-1.73493085	0.116629383	0.798473433	-4.542897977
237053_at	237053_at	SYNDIG1L	synapse differentiation inducing 1 like	-0.059107884	2.513487485	-1.734716442	0.116668709	0.798473433	-4.543175344
218946_at	218946_at	NFU1	NFU1 iron-sulfur cluster scaffold	-0.203202031	7.288225099	-1.73467952	0.116675482	0.798473433	-4.543223107
202609_at	202609_at	EPS8	epidermal growth factor receptor pathway substrate 8	0.152947719	2.639676091	1.734247677	0.11675473	0.798473433	-4.543781705
224920_x_at	224920_x_at	MYADM	myeloid-associated differentiation marker	0.075406669	2.612564867	1.733865271	0.116824946	0.798473433	-4.544276302
212374_at	212374_at	FEM1B	fem-1 homolog b (C. elegans)	0.062172338	3.449635211	1.733648347	0.116864795	0.798473433	-4.544556846
232774_x_at	232774_x_at	ZIK1	zinc finger protein interacting with K protein 1	0.166320033	2.686856062	1.732948195	0.116993497	0.798473433	-4.545462234
209432_s_at	209432_s_at	CREB3	cAMP responsive element binding protein 3	0.132057816	4.445539183	1.732588129	0.117059735	0.798473433	-4.545927783
221761_at	221761_at	ADSS	adenylosuccinate synthase	0.123708974	2.582530178	1.732510222	0.117074071	0.798473433	-4.546028507
214434_at	214434_at	HSPA12A	heat shock protein family A (Hsp70) member 12A	0.282795762	5.238300308	1.732426173	0.117089539	0.798473433	-4.54613717
228662_at	228662_at	SOCS7	suppressor of cytokine signaling 7	0.13541203	4.943776616	1.732309165	0.117111077	0.798473433	-4.54628844
242261_at	242261_at	IREB2	iron responsive element binding protein 2	-0.12898021	2.541336423	-1.732122926	0.117145364	0.798473433	-4.546529203
213073_at	213073_at	ZFYVE26	zinc finger FYVE-type containing 26	0.061837132	2.705546154	1.732005926	0.11716691	0.798473433	-4.546680452
204094_s_at	204094_s_at	TSC22D2	TSC22 domain family member 2	0.148323805	8.839391742	1.731235613	0.117308852	0.798473433	-4.547676133
209486_at	209486_at	UTP3	UTP3, small subunit processome component homolog (S. cerevisiae)	0.036453613	2.491549271	1.731018044	0.117348971	0.798473433	-4.547957321
213111_at	213111_at	PIKFYVE	phosphoinositide kinase, FYVE-type zinc finger containing	0.073533278	2.515865373	1.73098252	0.117355523	0.798473433	-4.54800323
232442_at	232442_at	BCAR1	breast cancer anti-estrogen resistance 1	0.126377648	2.538698881	1.730948144	0.117361863	0.798473433	-4.548047655
218516_s_at	218516_s_at	IMPAD1	inositol monophosphatase domain containing 1	0.142082788	2.609385418	1.729856874	0.117563301	0.798473433	-4.54945775
1568796_at	1568796_at	CCDC157	coiled-coil domain containing 157	0.068369342	2.724597725	1.72815463	0.117878152	0.798473433	-4.55165652
204009_s_at	204009_s_at	KRAS	Kirsten rat sarcoma viral oncogene homolog	0.140408932	6.809483808	1.727933984	0.11791902	0.798473433	-4.551941455
200030_s_at	200030_s_at	SLC25A3	solute carrier family 25 member 3	-0.09315518	10.13381069	-1.726510844	0.118182926	0.798473433	-4.553778853
230621_at	230621_at	IAH1	isoamyl acetate-hydrolyzing esterase 1 homolog	-0.044874323	2.495759626	-1.723308069	0.11877883	0.798473433	-4.55791141
214222_at	214222_at	DNAH7	dynein axonemal heavy chain 7	-0.161907985	3.020772729	-1.722454695	0.118938072	0.798473433	-4.559011936
222522_x_at	222522_x_at	MRPS10	mitochondrial ribosomal protein S10	-0.203079265	3.468609714	-1.722146376	0.118995653	0.798473433	-4.559409489
211913_s_at	211913_s_at	MERTK	MER proto-oncogene, tyrosine kinase	0.057941781	2.576153534	1.722059193	0.11901194	0.798473433	-4.559521899
233074_at	233074_at	LOC100421494	MAP/microtubule affinity-regulating kinase 2 pseudogene	-0.054408945	2.511544918	-1.721551907	0.119106748	0.798473433	-4.560175918
204247_s_at	204247_s_at	CDK5	cyclin-dependent kinase 5	-0.238218458	4.058523165	-1.721257145	0.119161868	0.798473433	-4.5605559
235096_at	235096_at	LEO1	LEO1 homolog, Paf1/RNA polymerase II complex component	-0.149722135	3.335299647	-1.720356406	0.119330452	0.798473433	-4.561716873
1562234_a_at	1562234_a_at	NAV3	neuron navigator 3	0.239191035	2.763978969	1.720319915	0.119337286	0.798473433	-4.561763901
200925_at	200925_at	COX6A1	cytochrome c oxidase subunit 6A1	-0.168837016	10.09859717	-1.719700684	0.119453315	0.798473433	-4.562561867
45526_g_at	45526_g_at	NAA60	N(alpha)-acetyltransferase 60, NatF catalytic subunit	0.06568157	5.929751406	1.719125972	0.119561095	0.798473433	-4.563302347
208007_at	208007_at	CES3	carboxylesterase 3	-0.078572712	2.533039434	-1.719098083	0.119566328	0.798473433	-4.563338277
214030_at	214030_at	CRYBG3	crystallin beta-gamma domain containing 3	0.222496725	2.772041603	1.718950363	0.119594046	0.798473433	-4.563528585
204070_at	204070_at	RARRES3	retinoic acid receptor responder (tazarotene induced) 3	-0.04134279	2.502132524	-1.71888245	0.119606791	0.798473433	-4.563616076
244797_at	244797_at	LINC01159	long intergenic non-protein coding RNA 1159	0.215255804	2.694975516	1.718864698	0.119610123	0.798473433	-4.563638944
200035_at	200035_at	CTDNEP1	CTD nuclear envelope phosphatase 1	0.058790651	3.455118465	1.718579401	0.11966368	0.798473433	-4.564006464
200973_s_at	200973_s_at	TSPAN3	tetraspanin 3	-0.081975224	5.748251563	-1.717524184	0.11986196	0.798473433	-4.565365553
218012_at	218012_at	TSPYL2	TSPY-like 2	0.133266899	4.842835403	1.716731654	0.120011079	0.798473433	-4.566386059
225605_at	225605_at	TP53I13	tumor protein p53 inducible protein 13	-0.114906849	3.907250748	-1.716532987	0.120048485	0.798473433	-4.566641839
235891_at	235891_at	DNM3OS	DNM3 opposite strand/antisense RNA	0.176674011	2.645326892	1.716485747	0.120057382	0.798473433	-4.566702658
210186_s_at	210186_s_at	FKBP1A	FK506 binding protein 1A	-0.214103271	8.487899231	-1.716416896	0.120070349	0.798473433	-4.566791298
226674_at	226674_at	SHISA4	shisa family member 4	0.137125579	2.99521424	1.716336352	0.12008552	0.798473433	-4.566894991
235614_at	235614_at	TMEM151A	transmembrane protein 151A	-0.043557548	2.557974312	-1.716312078	0.120090093	0.798473433	-4.566926241
226055_at	226055_at	ARRDC2	arrestin domain containing 2	0.107627299	2.603453704	1.716252044	0.120101402	0.798473433	-4.567003525
218312_s_at	218312_s_at	ZSCAN18	zinc finger and SCAN domain containing 18	0.095080461	2.548651039	1.716184956	0.120114041	0.798473433	-4.567089891
201590_x_at	201590_x_at	ANXA2	annexin A2	-0.175779924	7.552359843	-1.715031459	0.120331552	0.798473433	-4.568574597
221447_s_at	221447_s_at	GLT8D2	glycosyltransferase 8 domain containing 2	-0.334107294	5.644392011	-1.714912023	0.120354094	0.798473433	-4.568728301
226038_at	226038_at	LONRF1	LON peptidase N-terminal domain and ring finger 1	0.175875949	4.218130136	1.714453932	0.120440589	0.798473433	-4.56931778
214491_at	214491_at	SSTR3	somatostatin receptor 3	0.124599563	2.801687304	1.714172892	0.120493683	0.798473433	-4.56967939
227852_at	227852_at	RP9	retinitis pigmentosa 9 (autosomal dominant)	0.152109828	2.595321017	1.714102966	0.120506896	0.798473433	-4.569769359
215179_x_at	215179_x_at	PGF	placental growth factor	0.05014565	2.650945269	1.713928565	0.120539858	0.798473433	-4.569993742
203931_s_at	203931_s_at	MRPL12	mitochondrial ribosomal protein L12	0.168714641	2.86329375	1.712340286	0.12084042	0.798473433	-4.572036719
60815_at	60815_at	POLR2J4	polymerase (RNA) II subunit J4, pseudogene	-0.096378609	2.549267426	-1.710759111	0.121140319	0.798473433	-4.574069695
205653_at	205653_at	CTSG	cathepsin G	0.104864237	3.619657708	1.710706877	0.121150238	0.798473433	-4.57413684
235626_at	235626_at	CAMK1D	calcium/calmodulin dependent protein kinase ID	-0.075574479	3.02785464	-1.710152134	0.121255625	0.798473433	-4.574849878
213341_at	213341_at	FEM1C	fem-1 homolog c (C. elegans)	0.122400582	5.046467845	1.709759814	0.121330206	0.798473433	-4.575354083
232617_at	232617_at	CTSS	cathepsin S	-0.1369074	2.932326189	-1.709277058	0.121422037	0.798473433	-4.575974441
210794_s_at	210794_s_at	MEG3	maternally expressed 3 (non-protein coding)	0.151556414	4.0645657	1.708306279	0.121606894	0.798473433	-4.577221682
213205_s_at	213205_s_at	RAD54L2	RAD54-like 2 (S. cerevisiae)	0.262073027	3.344591443	1.707934774	0.121677704	0.798473433	-4.5776989
218398_at	218398_at	MRPS30	mitochondrial ribosomal protein S30	-0.033847281	6.113772261	-1.707092749	0.121838338	0.798473433	-4.578780347
206609_at	206609_at	MAGEC1	MAGE family member C1	-0.097512668	2.522684218	-1.707072551	0.121842193	0.798473433	-4.578806285
200026_at	200026_at	RPL34	ribosomal protein L34	0.084125783	6.314130458	1.70669163	0.121914927	0.798473433	-4.579295434
209777_s_at	209777_s_at	SLC19A1	solute carrier family 19 member 1	0.103157352	2.527471299	1.706490608	0.121953327	0.798473433	-4.57955355
202567_at	202567_at	SNRPD3	small nuclear ribonucleoprotein D3 polypeptide	-0.091256747	3.951514402	-1.705539338	0.122135191	0.798473433	-4.580774809
226401_at	226401_at	PARP10	poly(ADP-ribose) polymerase family member 10	-0.126148267	3.153411345	-1.705476743	0.122147167	0.798473433	-4.580855159
221578_at	221578_at	RASSF4	Ras association domain family member 4	0.045333948	2.700729159	1.704455501	0.122342702	0.798473433	-4.582165877
233170_at	233170_at	LINC00348	long intergenic non-protein coding RNA 348	0.098392716	2.523039138	1.704200144	0.12239164	0.798473433	-4.58249356
222443_s_at	222443_s_at	RBM8A	RNA binding motif protein 8A	0.074386483	4.529756836	1.703418521	0.122541544	0.798473433	-4.583496422
234305_s_at	234305_s_at	GSDMC	gasdermin C	-0.164551747	3.037396232	-1.703247501	0.122574366	0.798473433	-4.583715822
220018_at	220018_at	CBLL1	Cbl proto-oncogene like 1, E3 ubiquitin protein ligase	0.093929382	2.677300951	1.703197397	0.122583983	0.798473433	-4.583780097
1553483_at	1553483_at	TSGA10IP	testis specific 10 interacting protein	-0.12724749	2.585441	-1.70188388	0.122836355	0.798473433	-4.585464825
1561083_at	1561083_at	LINC01254	long intergenic non-protein coding RNA 1254	-0.106770697	2.577150004	-1.701877494	0.122837583	0.798473433	-4.585473015
1553238_a_at	1553238_a_at	HIPK4	homeodomain interacting protein kinase 4	0.028741064	2.491155134	1.701809455	0.122850669	0.798473433	-4.585560266
225728_at	225728_at	SORBS2	sorbin and SH3 domain containing 2	0.148276076	3.4459738	1.701667872	0.122877903	0.798473433	-4.585741822
202521_at	202521_at	CTCF	CCCTC-binding factor	0.121358141	7.107784845	1.701608319	0.12288936	0.798473433	-4.585818186
207508_at	207508_at	ATP5G3	ATP synthase, H+ transporting, mitochondrial Fo complex subunit C3 (subunit 9)	-0.219114097	11.27806188	-1.70139431	0.122930539	0.798473433	-4.586092598
202424_at	202424_at	MAP2K2	mitogen-activated protein kinase kinase 2	-0.12701947	3.312650455	-1.700741337	0.123056263	0.798473433	-4.58692977
1561607_at	1561607_at	LOC101929384	uncharacterized LOC101929384	0.084926826	2.519030506	1.700723313	0.123059735	0.798473433	-4.586952877
220625_s_at	220625_s_at	ELF5	E74 like ETS transcription factor 5	-0.093468446	2.520071423	-1.70043353	0.123115569	0.798473433	-4.587324356
1552754_a_at	1552754_a_at	CADM2	cell adhesion molecule 2	-0.155127242	2.583072302	-1.699884639	0.12322139	0.798473433	-4.588027911
202569_s_at	202569_s_at	MARK3	microtubule affinity regulating kinase 3	0.311870566	5.981952026	1.699433456	0.123308436	0.798473433	-4.588606147
226715_at	226715_at	FOXK1	forkhead box K1	0.236538568	5.475714157	1.6992949	0.123335178	0.798473433	-4.588783707
200815_s_at	200815_s_at	PAFAH1B1	platelet activating factor acetylhydrolase 1b regulatory subunit 1	-0.073040802	7.193612554	-1.698611529	0.123467153	0.798473433	-4.589659346
1552524_at	1552524_at	ART5	ADP-ribosyltransferase 5	0.078955023	2.533019322	1.698590389	0.123471238	0.798473433	-4.589686431
219656_at	219656_at	PCDH12	protocadherin 12	-0.140121968	4.756832179	-1.698261176	0.123534865	0.798473433	-4.590108208
227245_at	227245_at	NAA25	N(alpha)-acetyltransferase 25, NatB auxiliary subunit	-0.243432832	2.788342102	-1.697362116	0.123708778	0.798473433	-4.591259859
241943_at	241943_at	C18orf61	uncharacterized LOC497259	-0.115251009	2.536862614	-1.697112747	0.123757055	0.798473433	-4.591579239
201441_at	201441_at	COX6B1	cytochrome c oxidase subunit 6B1	-0.166082236	4.551403227	-1.697058801	0.123767501	0.798473433	-4.591648327
209617_s_at	209617_s_at	CTNND2	catenin delta 2	-0.131923083	2.670492097	-1.696846962	0.123808529	0.798473433	-4.591919618
244756_at	244756_at	ANKRD13D	ankyrin repeat domain 13 family member D	0.042882179	2.66936006	1.696704913	0.123836048	0.798473433	-4.592101524
201076_at	201076_at	SNU13	SNU13 homolog, small nuclear ribonucleoprotein (U4/U6.U5)	-0.082020089	2.530861946	-1.696180575	0.123937674	0.798473433	-4.592772924
206826_at	206826_at	PMP2	peripheral myelin protein 2	0.135846	2.641383144	1.695976965	0.123977158	0.798473433	-4.593033614
207830_s_at	207830_s_at	PPP1R8	protein phosphatase 1 regulatory subunit 8	0.065441058	3.889314254	1.695312037	0.12410618	0.798473433	-4.593884846
204482_at	204482_at	CLDN5	claudin 5	0.087325509	2.784309826	1.694693474	0.124226315	0.798473433	-4.594676584
230027_s_at	230027_s_at	MRPL43	mitochondrial ribosomal protein L43	-0.267388915	5.863577611	-1.694391119	0.124285076	0.798473433	-4.595063538
221234_s_at	221234_s_at	BACH2	BTB domain and CNC homolog 2	0.220063504	5.282414467	1.693877613	0.124384931	0.798473433	-4.595720647
210907_s_at	210907_s_at	PDCD10	programmed cell death 10	-0.12102308	9.438835307	-1.693544654	0.124449717	0.798473433	-4.59614667
208642_s_at	208642_s_at	XRCC5	X-ray repair complementing defective repair in Chinese hamster cells 5	-0.135294762	2.649698008	-1.693526766	0.124453199	0.798473433	-4.596169557
232972_at	232972_at	PRR29	proline rich 29	0.170083487	3.566412195	1.693163266	0.124523964	0.798473433	-4.59663461
223657_at	223657_at	FAM167B	family with sequence similarity 167 member B	0.064486722	2.508580957	1.692616851	0.124630407	0.798473433	-4.597333592
223416_at	223416_at	SF3B6	splicing factor 3b subunit 6	-0.103475406	8.563831838	-1.692503482	0.124652503	0.798473433	-4.597478602
206372_at	206372_at	MYF6	myogenic factor 6	0.14395056	2.588290771	1.692209252	0.124709863	0.798473433	-4.597854929
229160_at	229160_at	MUM1L1	melanoma associated antigen (mutated) 1-like 1	-0.13221569	2.567956816	-1.692150658	0.124721289	0.798473433	-4.597929869
215450_at	215450_at	SNRPE	small nuclear ribonucleoprotein polypeptide E	-0.240245857	2.866650524	-1.692056686	0.124739616	0.798473433	-4.598050053
224742_at	224742_at	ABHD12	abhydrolase domain containing 12	-0.136374376	2.978706842	-1.692030027	0.124744815	0.798473433	-4.598084148
221288_at	221288_at	GPR22	G protein-coupled receptor 22	0.109816134	2.725698069	1.691669695	0.124815114	0.798473433	-4.598544957
209188_x_at	209188_x_at	DR1	down-regulator of transcription 1	-0.035049369	4.484559084	-1.691660422	0.124816923	0.798473433	-4.598556816
202467_s_at	202467_s_at	COPS2	COP9 signalosome subunit 2	-0.047943926	9.802342145	-1.690983657	0.124949055	0.798473433	-4.599422167
205768_s_at	205768_s_at	SLC27A2	solute carrier family 27 member 2	-0.082145516	2.514395223	-1.690672251	0.125009897	0.798473433	-4.599820294
211475_s_at	211475_s_at	BAG1	BCL2 associated athanogene 1	-0.162328494	4.227412133	-1.690417685	0.125059654	0.798473433	-4.600145726
1563283_at	1563283_at	LOC101927247	uncharacterized LOC101927247	-0.078095078	2.544779709	-1.690408108	0.125061526	0.798473433	-4.60015797
200618_at	200618_at	LASP1	LIM and SH3 protein 1	0.104187775	7.357903396	1.689844752	0.125171703	0.798473433	-4.600878071
242804_at	242804_at	POLN	polymerase (DNA) nu	0.108468398	2.928411732	1.689769216	0.125186483	0.798473433	-4.600974615
204226_at	204226_at	STAU2	staufen double-stranded RNA binding protein 2	-0.057418495	2.509140229	-1.689735148	0.125193149	0.798473433	-4.601018157
1570515_a_at	1570515_a_at	FILIP1	filamin A interacting protein 1	-0.080986888	2.520715399	-1.689685189	0.125202926	0.798473433	-4.601082009
201740_at	201740_at	NDUFS3	NADH:ubiquinone oxidoreductase core subunit S3	-0.16762119	4.410680937	-1.68920178	0.12529756	0.798473433	-4.601699802
232386_at	232386_at	VPS13C	vacuolar protein sorting 13 homolog C (S. cerevisiae)	0.117291533	2.542084493	1.688914643	0.125353802	0.798473433	-4.602066721
203278_s_at	203278_s_at	PHF21A	PHD finger protein 21A	0.207458564	5.922828717	1.688802275	0.125375818	0.798473433	-4.602210302
210126_at	210126_at	PSG9	pregnancy specific beta-1-glycoprotein 9	0.142221918	2.647358487	1.688297892	0.125474684	0.798473433	-4.602854739
223793_at	223793_at	PRRC2B	proline rich coiled-coil 2B	-0.102375434	4.170350436	-1.688069197	0.125519534	0.798473433	-4.603146907
202207_at	202207_at	ARL4C	ADP ribosylation factor like GTPase 4C	-0.080189702	2.513517042	-1.687376326	0.125655507	0.798473433	-4.604031966
205570_at	205570_at	PIP4K2A	phosphatidylinositol-5-phosphate 4-kinase, type II, alpha	-0.260911303	3.852305075	-1.687347853	0.125661098	0.798473433	-4.604068334
203385_at	203385_at	DGKA	diacylglycerol kinase alpha	0.204215342	4.128143645	1.686965348	0.125736223	0.798473433	-4.604556859
226838_at	226838_at	TTC32	tetratricopeptide repeat domain 32	0.078293013	3.289719236	1.686546452	0.125818542	0.798473433	-4.605091804
241478_at	241478_at	MICALL2	MICAL like 2	-0.099556737	3.716913937	-1.686545427	0.125818744	0.798473433	-4.605093113
207851_s_at	207851_s_at	INSR	insulin receptor	0.266462879	2.864774357	1.686506196	0.125826456	0.798473433	-4.605143209
203080_s_at	203080_s_at	BAZ2B	bromodomain adjacent to zinc finger domain 2B	0.113177794	5.910065187	1.686425989	0.125842224	0.798473433	-4.605245627
219507_at	219507_at	RSRC1	arginine/serine-rich coiled-coil 1	-0.055051402	6.775524205	-1.684921888	0.126138259	0.798473433	-4.607165834
225814_at	225814_at	XRN1	5'-3' exoribonuclease 1	0.096682796	2.523192373	1.684778277	0.126166558	0.798473433	-4.607349132
204710_s_at	204710_s_at	WIPI2	WD repeat domain, phosphoinositide interacting 2	0.137322994	2.783291214	1.684487845	0.126223805	0.798473433	-4.607719803
224653_at	224653_at	EIF4EBP2	eukaryotic translation initiation factor 4E binding protein 2	0.179215498	3.716931905	1.684156469	0.126289152	0.798473433	-4.608142694
202077_at	202077_at	NDUFAB1	NADH:ubiquinone oxidoreductase subunit AB1	-0.116440122	3.971455377	-1.683822172	0.126355106	0.798473433	-4.608569271
243896_at	243896_at	CFAP43	cilia and flagella associated protein 43	-0.079097777	2.517502674	-1.683720645	0.126375142	0.798473433	-4.608698816
200736_s_at	200736_s_at	GPX1	glutathione peroxidase 1	-0.091304354	5.313065879	-1.683664567	0.126386211	0.798473433	-4.608770368
217525_at	217525_at	OLFML1	olfactomedin like 1	-0.061603074	2.510322944	-1.683595407	0.126399862	0.798473433	-4.60885861
1553840_a_at	1553840_a_at	CCDC149	coiled-coil domain containing 149	0.086339271	2.731923952	1.683426382	0.126433232	0.798473433	-4.609074265
203714_s_at	203714_s_at	TBCE	tubulin folding cofactor E	-0.12434044	3.229453922	-1.683395995	0.126439232	0.798473433	-4.609113033
224563_at	224563_at	WASF2	WAS protein family member 2	-0.258267825	5.880294416	-1.683298772	0.126458431	0.798473433	-4.609237072
229528_at	229528_at	SBNO1	strawberry notch homolog 1 (Drosophila)	-0.238646943	3.433644064	-1.683139516	0.126489885	0.798473433	-4.609440245
208950_s_at	208950_s_at	ALDH7A1	aldehyde dehydrogenase 7 family member A1	-0.18246215	7.390402182	-1.68288027	0.126541104	0.798473433	-4.609770964
230261_at	230261_at	ST8SIA4	ST8 alpha-N-acetylneuraminate alpha-2,8-sialyltransferase 4	0.182315057	2.564479993	1.682776842	0.126561543	0.798473433	-4.6099029
205852_at	205852_at	CDK5R2	cyclin-dependent kinase 5, regulatory subunit 2 (p39)	0.139623741	2.543142234	1.6824778	0.126620656	0.798473433	-4.610284344
215461_at	215461_at	ZNRF4	zinc and ring finger 4	-0.056265891	3.083525116	-1.682447798	0.126626588	0.798473433	-4.610322611
214557_at	214557_at	PTTG2	pituitary tumor-transforming 2	0.145715179	2.546180055	1.679663369	0.12717823	0.798473433	-4.613872733
223356_s_at	223356_s_at	MTIF3	mitochondrial translational initiation factor 3	-0.132350304	2.547093413	-1.679528995	0.127204907	0.798473433	-4.614043988
214687_x_at	214687_x_at	ALDOA	aldolase, fructose-bisphosphate A	-0.163849449	4.683854006	-1.679164936	0.127277209	0.798473433	-4.614507936
217196_s_at	217196_s_at	CAMSAP2	calmodulin regulated spectrin associated protein family member 2	0.133309311	2.824579175	1.679021464	0.127305713	0.798473433	-4.61469076
1554429_a_at	1554429_a_at	DMWD	dystrophia myotonica, WD repeat containing	0.210889534	3.566227952	1.67870984	0.127367643	0.798473433	-4.615087832
201180_s_at	201180_s_at	GNAI3	G protein subunit alpha i3	-0.087102357	5.676665375	-1.678590933	0.127391281	0.798473433	-4.615239334
212336_at	212336_at	EPB41L1	erythrocyte membrane protein band 4.1-like 1	-0.191757192	2.602373808	-1.678436261	0.127422035	0.798473433	-4.615436398
221434_s_at	221434_s_at	SLIRP	SRA stem-loop interacting RNA binding protein	-0.07164785	2.537218715	-1.678426842	0.127423908	0.798473433	-4.615448398
1561213_at	1561213_at	LINC01360	long intergenic non-protein coding RNA 1360	-0.076630571	2.51163775	-1.678377913	0.127433639	0.798473433	-4.615510735
233255_s_at	233255_s_at	BIVM	basic, immunoglobulin-like variable motif containing	0.101633133	2.524139031	1.678311164	0.127446914	0.798473433	-4.615595775
206149_at	206149_at	CHP2	calcineurin like EF-hand protein 2	0.065891074	2.880964314	1.67790942	0.12752684	0.798473433	-4.616107568
225809_at	225809_at	PARM1	prostate androgen-regulated mucin-like protein 1	0.147431412	4.435671039	1.677769532	0.127554681	0.798473433	-4.616285762
208562_s_at	208562_s_at	ABCC9	ATP binding cassette subfamily C member 9	-0.096204702	2.574888369	-1.67751125	0.1276061	0.798473433	-4.616614751
222980_at	222980_at	RAB10	RAB10, member RAS oncogene family	-0.119158965	10.16890524	-1.677361596	0.127635902	0.798473433	-4.616805363
209350_s_at	209350_s_at	GPS2	G protein pathway suppressor 2	0.046988228	5.355626541	1.677311265	0.127645926	0.798473433	-4.616869467
211086_x_at	211086_x_at	NEK1	NIMA related kinase 1	-0.169777668	3.454544447	-1.67543532	0.128020064	0.798473433	-4.619258109
1553686_at	1553686_at	C18orf25	chromosome 18 open reading frame 25	0.10080992	2.717406271	1.675192495	0.128068566	0.798473433	-4.619567206
218041_x_at	218041_x_at	SLC38A2	solute carrier family 38 member 2	0.224677587	8.702314766	1.674899983	0.128127015	0.798473433	-4.619939521
1553130_at	1553130_at	LOC652276	potassium channel tetramerization domain containing 5 pseudogene	-0.133697764	2.634727438	-1.674535007	0.128199977	0.798473433	-4.620404026
205748_s_at	205748_s_at	RNF126	ring finger protein 126	-0.190631417	3.456075105	-1.673467634	0.128413571	0.798473433	-4.621762195
227978_s_at	227978_s_at	ZADH2	zinc binding alcohol dehydrogenase domain containing 2	-0.28144595	4.693961073	-1.672669801	0.128573439	0.798473433	-4.62277712
224650_at	224650_at	MAL2	mal, T-cell differentiation protein 2 (gene/pseudogene)	0.180043369	2.563344149	1.672669128	0.128573574	0.798473433	-4.622777977
236632_at	236632_at	HHIP-AS1	HHIP antisense RNA 1	-0.09159885	2.593753114	-1.67260273	0.128586887	0.798473433	-4.622862431
229630_s_at	229630_s_at	WTAP	Wilms tumor 1 associated protein	0.195089433	7.018467966	1.672559676	0.12859552	0.798473433	-4.622917192
200914_x_at	200914_x_at	KTN1	kinectin 1	0.174410136	9.24239807	1.671615899	0.128784895	0.798473433	-4.624117436
220748_s_at	220748_s_at	ZNF580	zinc finger protein 580	0.066504003	2.677084284	1.671240395	0.128860312	0.798473433	-4.624594891
240144_at	240144_at	DNASE1	deoxyribonuclease I	0.04617955	2.522242916	1.671040506	0.128900475	0.798473433	-4.62484903
202440_s_at	202440_s_at	ST5	suppression of tumorigenicity 5	0.130821418	3.600165959	1.670306822	0.129047989	0.798473433	-4.625781711
214451_at	214451_at	TFAP2B	transcription factor AP-2 beta (activating enhancer binding protein 2 beta)	0.039490428	2.680363283	1.667818773	0.129549378	0.798473433	-4.62894313
203125_x_at	203125_x_at	SLC11A2	solute carrier family 11 member 2	-0.080972334	2.587503067	-1.66767696	0.129578009	0.798473433	-4.629123256
203739_at	203739_at	ZNF217	zinc finger protein 217	0.074302069	2.511200754	1.667413196	0.129631277	0.798473433	-4.629458259
1553155_x_at	1553155_x_at	ATP6V0D2	ATPase H+ transporting V0 subunit d2	-0.208526662	2.948158673	-1.667299532	0.129654238	0.798473433	-4.629602613
229690_at	229690_at	FAM109A	family with sequence similarity 109 member A	0.149379182	4.04557303	1.667233235	0.129667632	0.798473433	-4.62968681
203918_at	203918_at	PCDH1	protocadherin 1	0.229328183	3.07443523	1.666394289	0.129837235	0.798473433	-4.630752119
208532_x_at	208532_x_at	KRTAP5-8	keratin associated protein 5-8	-0.124854936	4.069925201	-1.66618003	0.129880582	0.798473433	-4.631024147
200879_s_at	200879_s_at	EPAS1	endothelial PAS domain protein 1	-0.176051592	2.810468593	-1.666121608	0.129892404	0.798473433	-4.631098318
214660_at	214660_at	ITGA1	integrin subunit alpha 1	-0.108366901	2.527663173	-1.665994367	0.129918155	0.798473433	-4.631259857
228904_at	228904_at	HOXB3	homeobox B3	0.370571967	4.701749399	1.665724396	0.129972807	0.798473433	-4.631602576
218620_s_at	218620_s_at	HEMK1	HemK methyltransferase family member 1	0.282083874	2.708050621	1.665634493	0.129991011	0.798473433	-4.631716698
236265_at	236265_at	SP4	Sp4 transcription factor	0.244667928	6.376173779	1.665530858	0.130011998	0.798473433	-4.631848249
206634_at	206634_at	SIX3	SIX homeobox 3	-0.13299486	3.160265732	-1.665494519	0.130019358	0.798473433	-4.631894376
201303_at	201303_at	EIF4A3	eukaryotic translation initiation factor 4A3	-0.069608129	4.100467901	-1.665142571	0.13009066	0.798473433	-4.632341093
224397_s_at	224397_s_at	TMTC1	transmembrane and tetratricopeptide repeat containing 1	-0.066019273	2.506666202	-1.664873536	0.130145187	0.798473433	-4.63268254
217900_at	217900_at	IARS2	isoleucyl-tRNA synthetase 2, mitochondrial	0.05533293	2.743725085	1.664859967	0.130147938	0.798473433	-4.632699761
206455_s_at	206455_s_at	RHO	rhodopsin	0.123423997	5.511774359	1.664439097	0.130233283	0.798473433	-4.633233854
206315_at	206315_at	CRLF1	cytokine receptor-like factor 1	-0.094047117	2.63290014	-1.664030818	0.130316123	0.798473433	-4.633751908
203079_s_at	203079_s_at	CUL2	cullin 2	0.134004071	2.904869059	1.662798716	0.130566408	0.798473433	-4.635314915
238356_at	238356_at	DOCK11	dedicator of cytokinesis 11	-0.092109133	2.601205477	-1.662642701	0.130598132	0.798473433	-4.635512791
226755_at	226755_at	MIR205HG	MIR205 host gene	0.129457738	2.541998431	1.662559429	0.130615067	0.798473433	-4.635618402
206586_at	206586_at	CNR2	cannabinoid receptor 2	0.050894446	2.86060122	1.660983989	0.130935841	0.798473433	-4.637616002
212099_at	212099_at	RHOB	ras homolog family member B	0.103297534	6.927853853	1.660536745	0.131027034	0.798473433	-4.638182923
227261_at	227261_at	KLF12	Kruppel-like factor 12	0.449286207	7.705083259	1.660441653	0.131046431	0.798473433	-4.638303453
215181_at	215181_at	CDH22	cadherin 22	-0.063486851	2.762192681	-1.660390672	0.131056831	0.798473433	-4.638368069
206115_at	206115_at	EGR3	early growth response 3	0.746352443	5.204330752	1.659693743	0.131199079	0.798473433	-4.639251304
202996_at	202996_at	POLD4	polymerase (DNA) delta 4, accessory subunit	0.067218045	2.506931488	1.658327778	0.13147829	0.798473433	-4.640981903
202973_x_at	202973_x_at	FAM13A	family with sequence similarity 13 member A	0.182476078	5.648356661	1.657940783	0.131557491	0.798473433	-4.641472078
215945_s_at	215945_s_at	TRIM2	tripartite motif containing 2	-0.086029214	2.669840581	-1.6577048	0.131605809	0.798473433	-4.641770951
1570375_at	1570375_at	LOC100506585	uncharacterized LOC100506585	-0.25212904	3.030104235	-1.657592702	0.131628766	0.798473433	-4.641912915
230157_at	230157_at	CDH24	cadherin 24	0.092230466	4.018677644	1.657525099	0.131642613	0.798473433	-4.641998527
210758_at	210758_at	PSIP1	PC4 and SFRS1 interacting protein 1	0.164785054	2.71319635	1.657376907	0.131672971	0.798473433	-4.642186193
209380_s_at	209380_s_at	ABCC5	ATP binding cassette subfamily C member 5	0.187919569	5.380538804	1.657219804	0.131705161	0.798473433	-4.642385134
201681_s_at	201681_s_at	DLG5	discs large homolog 5	-0.073894109	2.513862423	-1.656703521	0.131810998	0.798473433	-4.643038842
207431_s_at	207431_s_at	DEGS1	delta(4)-desaturase, sphingolipid 1	-0.2574122	4.054069427	-1.656604148	0.131831378	0.798473433	-4.643164655
231079_at	231079_at	NANOG	Nanog homeobox	-0.100029633	2.564313337	-1.656452827	0.131862417	0.798473433	-4.643356231
1563465_at	1563465_at	PKD1L1	polycystin 1 like 1, transient receptor potential channel interacting	0.192895488	2.578371328	1.656105961	0.131933592	0.798473433	-4.643795339
205690_s_at	205690_s_at	BUD31	BUD31 homolog	-0.065452614	4.883567549	-1.655807159	0.131994933	0.798473433	-4.644173564
223968_at	223968_at	ZNF44	zinc finger protein 44	0.070762818	2.538984494	1.655030809	0.13215443	0.798473433	-4.64515612
202447_at	202447_at	DECR1	2,4-dienoyl-CoA reductase 1, mitochondrial	-0.33706861	7.694558244	-1.654936533	0.13217381	0.798473433	-4.645275421
206474_at	206474_at	CDK17	cyclin-dependent kinase 17	-0.054154845	2.865264135	-1.654896219	0.132182098	0.798473433	-4.645326436
238599_at	238599_at	IRAK1BP1	interleukin 1 receptor associated kinase 1 binding protein 1	0.065484304	2.506064617	1.654781066	0.132205775	0.798473433	-4.645472149
212042_x_at	212042_x_at	RPL7	ribosomal protein L7	0.088522412	10.87051855	1.653962481	0.132374197	0.798473433	-4.646507838
209559_at	209559_at	HIP1R	huntingtin interacting protein 1 related	-0.063180799	2.745761185	-1.653590043	0.13245089	0.798473433	-4.646978971
1569107_s_at	1569107_s_at	ZFP69	ZFP69 zinc finger protein	-0.031115	2.491014865	-1.652086052	0.132761003	0.798473433	-4.648880987
207592_s_at	207592_s_at	HCN2	hyperpolarization activated cyclic nucleotide gated potassium channel 2	-0.235785539	2.795551469	-1.65203655	0.132771221	0.798473433	-4.648943576
225076_s_at	225076_s_at	ZNFX1	zinc finger, NFX1-type containing 1	0.093197221	3.438853546	1.650760234	0.133034923	0.798473433	-4.650556977
242697_at	242697_at	ZNF540	zinc finger protein 540	0.075440053	2.511042491	1.650506551	0.133087394	0.798473433	-4.650877587
224733_at	224733_at	CMTM3	CKLF like MARVEL transmembrane domain containing 3	-0.047210958	2.606861598	-1.650466811	0.133095615	0.798473433	-4.650927809
210812_at	210812_at	XRCC4	X-ray repair complementing defective repair in Chinese hamster cells 4	-0.100140674	2.539359179	-1.649372712	0.13332214	0.798473433	-4.652310264
225315_at	225315_at	MRPL21	mitochondrial ribosomal protein L21	-0.162261781	2.574613036	-1.64878099	0.133444798	0.798473433	-4.653057749
203871_at	203871_at	SENP3	SUMO1/sentrin/SMT3 specific peptidase 3	0.09281495	4.326743145	1.6474887	0.13371303	0.798473433	-4.654689762
237324_s_at	237324_s_at	HKDC1	hexokinase domain containing 1	-0.208780421	2.991401624	-1.647360043	0.133739762	0.798473433	-4.654852207
202019_s_at	202019_s_at	LANCL1	LanC like 1	-0.034763526	2.604140131	-1.647360009	0.133739769	0.798473433	-4.654852249
228017_s_at	228017_s_at	NKAIN4	Na+/K+ transporting ATPase interacting 4	0.072865928	2.555467982	1.64723389	0.133765977	0.798473433	-4.655011484
203939_at	203939_at	NT5E	5'-nucleotidase ecto	-0.182565428	2.580571136	-1.646794141	0.133857397	0.798473433	-4.65556665
220734_s_at	220734_s_at	CPTP	ceramide-1-phosphate transfer protein	0.254493884	2.927678472	1.646227331	0.133975316	0.798473433	-4.656282119
201420_s_at	201420_s_at	WDR77	WD repeat domain 77	-0.145601457	3.648824299	-1.645668539	0.134091658	0.798473433	-4.65698735
214838_at	214838_at	SFT2D2	SFT2 domain containing 2	-0.078003711	2.5455448	-1.645320855	0.134164094	0.798473433	-4.657426089
201407_s_at	201407_s_at	PPP1CB	protein phosphatase 1 catalytic subunit beta	0.052736453	4.958341781	1.644955753	0.134240196	0.798473433	-4.657886759
202331_at	202331_at	BCKDHA	branched chain keto acid dehydrogenase E1, alpha polypeptide	-0.114646695	2.630295712	-1.644670348	0.134299713	0.798473433	-4.658246835
219005_at	219005_at	TMEM59L	transmembrane protein 59 like	0.089489931	2.843129446	1.644211631	0.134395422	0.798473433	-4.658825503
223465_at	223465_at	COL4A3BP	collagen type IV alpha 3 binding protein	0.294625087	4.792234924	1.643793289	0.134482761	0.798473433	-4.659353169
225918_at	225918_at	GLG1	golgi glycoprotein 1	0.08241217	2.703600387	1.643714558	0.134499203	0.798473433	-4.659452468
202384_s_at	202384_s_at	TCOF1	treacle ribosome biogenesis factor 1	-0.176581443	3.29907826	-1.640963904	0.135074812	0.798473433	-4.662920213
202585_s_at	202585_s_at	NFX1	nuclear transcription factor, X-box binding 1	0.095988985	2.795067095	1.64084199	0.135100375	0.798473433	-4.663073843
224361_s_at	224361_s_at	IL17RB	interleukin 17 receptor B	-0.03847676	2.516754906	-1.640820893	0.1351048	0.798473433	-4.663100428
201319_at	201319_at	MYL12A	myosin light chain 12A	0.13213985	4.253688048	1.640699187	0.135130325	0.798473433	-4.66325379
232381_s_at	232381_s_at	DNAH5	dynein axonemal heavy chain 5	0.212998815	2.925959719	1.640679848	0.135134381	0.798473433	-4.663278158
203383_s_at	203383_s_at	GOLGA1	golgin A1	-0.055713594	2.618596491	-1.640060597	0.135264326	0.798473433	-4.664058385
237439_at	237439_at	USP43	ubiquitin specific peptidase 43	0.347557485	2.724014422	1.640054906	0.13526552	0.798473433	-4.664065555
214121_x_at	214121_x_at	PDLIM7	PDZ and LIM domain 7	-0.527954848	5.931742868	-1.639611888	0.135358554	0.798473433	-4.664623646
227886_at	227886_at	IFITM10	interferon induced transmembrane protein 10	-0.081604643	4.300108423	-1.639152443	0.135455099	0.798473433	-4.665202352
1560830_a_at	1560830_a_at	C19orf84	chromosome 19 open reading frame 84	-0.058986179	2.506511161	-1.638858279	0.135516945	0.798473433	-4.665572832
208113_x_at	208113_x_at	PABPC3	poly(A) binding protein, cytoplasmic 3	0.144858514	8.144937902	1.63882482	0.135523981	0.798473433	-4.665614969
1570121_at	1570121_at	ZNF365	zinc finger protein 365	0.086267661	2.556797825	1.638439684	0.135604996	0.798473433	-4.666099967
227286_at	227286_at	INO80E	INO80 complex subunit E	0.068797414	2.542626252	1.638007561	0.135695947	0.798473433	-4.666644069
214703_s_at	214703_s_at	MAN2B2	mannosidase alpha class 2B member 2	0.114107282	2.530376106	1.636947647	0.135919266	0.798473433	-4.667978345
210854_x_at	210854_x_at	SLC6A8	solute carrier family 6 member 8	0.045497008	2.544026556	1.636580492	0.135996702	0.798473433	-4.668440439
201030_x_at	201030_x_at	LDHB	lactate dehydrogenase B	-0.223204062	5.703199307	-1.63647007	0.136019998	0.798473433	-4.668579403
213100_at	213100_at	UNC5B	unc-5 netrin receptor B	0.088775803	2.96129096	1.635682593	0.136186242	0.798473433	-4.6695703
207266_x_at	207266_x_at	RBMS1	RNA binding motif, single stranded interacting protein 1	0.113724288	6.150188001	1.634644253	0.136405726	0.798473433	-4.670876499
209049_s_at	209049_s_at	ZMYND8	zinc finger MYND-type containing 8	0.284055095	2.81409635	1.634235668	0.136492181	0.798473433	-4.671390373
215967_s_at	215967_s_at	LY9	lymphocyte antigen 9	-0.066058542	2.681074039	-1.633903036	0.1365626	0.798473433	-4.671808675
216274_s_at	216274_s_at	SEC11A	SEC11 homolog A, signal peptidase complex subunit	-0.121357141	7.575295145	-1.633571509	0.136632819	0.798473433	-4.672225544
229353_s_at	229353_s_at	NUCKS1	nuclear casein kinase and cyclin-dependent kinase substrate 1	0.128713253	5.195326025	1.63325205	0.136700512	0.798473433	-4.672627199
224556_s_at	224556_s_at	LHX6	LIM homeobox 6	-0.078242848	2.626444778	-1.632900407	0.13677506	0.798473433	-4.673069276
223297_at	223297_at	AMMECR1L	AMMECR1 like	0.192037357	8.024817214	1.632402538	0.13688067	0.798473433	-4.6736951
224593_at	224593_at	ZNF664	zinc finger protein 664	-0.052911561	3.747950334	-1.632225799	0.136918179	0.798473433	-4.673917239
241446_at	241446_at	ADAM28	ADAM metallopeptidase domain 28	-0.122452884	2.65475126	-1.632179637	0.136927977	0.798473433	-4.673975257
223225_s_at	223225_s_at	SEH1L	SEH1 like nucleoporin	-0.13736681	2.740465511	-1.631451713	0.137082569	0.798473433	-4.67489003
219319_at	219319_at	HIF3A	hypoxia inducible factor 3 alpha subunit	0.081404023	2.631764293	1.631326839	0.137109105	0.798473433	-4.675046937
226925_at	226925_at	PXYLP1	2-phosphoxylose phosphatase 1	0.080338201	2.703903851	1.631084126	0.137160695	0.798473433	-4.675351895
211142_x_at	211142_x_at	HLA-DOA	major histocompatibility complex, class II, DO alpha	-0.054132969	2.900394245	-1.630293432	0.137328882	0.798473433	-4.676345207
204695_at	204695_at	CDC25A	cell division cycle 25A	-0.188757247	2.744278713	-1.629681585	0.137459155	0.798473433	-4.677113678
204091_at	204091_at	PDE6D	phosphodiesterase 6D	0.061738274	2.870610334	1.629571301	0.137482648	0.798473433	-4.677252177
222573_s_at	222573_s_at	SAV1	salvador family WW domain containing protein 1	-0.157003933	4.053213843	-1.629302678	0.137539887	0.798473433	-4.677589507
200693_at	200693_at	YWHAQ	tyrosine 3-monooxygenase/tryptophan 5-monooxygenase activation protein theta	0.1229795	7.129555526	1.62888673	0.13762856	0.798473433	-4.678111788
241644_at	241644_at	BOLA2	bolA family member 2	-0.075138517	2.518829176	-1.628324573	0.137748485	0.798473433	-4.67881755
210601_at	210601_at	CDH6	cadherin 6	0.084718716	2.650555898	1.627948986	0.137828662	0.798473433	-4.679289014
202799_at	202799_at	CLPP	caseinolytic mitochondrial matrix peptidase proteolytic subunit	-0.127374511	7.171890855	-1.627029402	0.138025142	0.798473433	-4.68044311
1560940_at	1560940_at	SACS-AS1	SACS antisense RNA 1	0.096566021	2.521605476	1.62664472	0.13810741	0.798473433	-4.680925798
225041_at	225041_at	MPHOSPH8	M-phase phosphoprotein 8	0.093735987	2.67324611	1.626156495	0.138211884	0.798473433	-4.681538326
202865_at	202865_at	DNAJB12	DnaJ heat shock protein family (Hsp40) member B12	-0.242706173	3.099865222	-1.625892657	0.138268372	0.798473433	-4.6818693
216024_at	216024_at	DNM2	dynamin 2	-0.156685439	2.577507746	-1.625556071	0.138340465	0.798473433	-4.682291492
215778_x_at	215778_x_at	HAB1	B1 for mucin	-0.231739133	4.797528052	-1.625381934	0.138377777	0.798473433	-4.682509903
210144_at	210144_at	TBC1D22A	TBC1 domain family member 22A	-0.05155571	2.574193366	-1.624872295	0.138487028	0.798473433	-4.683149045
208864_s_at	208864_s_at	TXN	thioredoxin	-0.158477426	5.324304172	-1.624729994	0.138517547	0.798473433	-4.683327489
1553718_at	1553718_at	ZNF548	zinc finger protein 548	0.238070179	5.317169093	1.624287064	0.13861258	0.798473433	-4.683882865
244126_at	244126_at	PEX11G	peroxisomal biogenesis factor 11 gamma	0.12407188	2.785685864	1.624112045	0.138650147	0.798473433	-4.684102295
230076_at	230076_at	PITPNM3	PITPNM family member 3	-0.246409149	2.630590733	-1.624078762	0.138657292	0.798473433	-4.684144022
214953_s_at	214953_s_at	APP	amyloid beta precursor protein	0.098449642	7.328786161	1.62390112	0.138695434	0.798473433	-4.684366726
229516_at	229516_at	WDR31	WD repeat domain 31	-0.054415362	2.818121987	-1.623807903	0.138715452	0.798473433	-4.684483584
239461_at	239461_at	GALNT15	polypeptide N-acetylgalactosaminyltransferase 15	-0.146375205	2.546510067	-1.623803418	0.138716415	0.798473433	-4.684489206
231903_x_at	231903_x_at	ARHGAP23	Rho GTPase activating protein 23	0.170029804	2.852361313	1.623637965	0.138751953	0.798473433	-4.684696612
216084_at	216084_at	FAM205BP	transmembrane protein C9orf144B pseudogene	0.049070978	2.497857954	1.623502007	0.138781162	0.798473433	-4.684867037
216913_s_at	216913_s_at	RRP12	ribosomal RNA processing 12 homolog	0.070324043	2.634808661	1.623323026	0.138819622	0.798473433	-4.68509138
234846_at	234846_at	LOC100130370	uncharacterized LOC100130370	0.081287662	3.111062466	1.623192132	0.138847755	0.798473433	-4.68525544
1561010_a_at	1561010_a_at	MAOB	monoamine oxidase B	-0.084526285	2.517702478	-1.622732184	0.138946652	0.798473433	-4.685831879
211941_s_at	211941_s_at	PEBP1	phosphatidylethanolamine binding protein 1	-0.13578695	6.905535119	-1.62243273	0.139011074	0.798473433	-4.686207131
204645_at	204645_at	CCNT2	cyclin T2	0.189370633	5.843994901	1.622274683	0.139045086	0.798473433	-4.68640517
209037_s_at	209037_s_at	EHD1	EH domain containing 1	-0.088465685	2.529228068	-1.620707318	0.139382791	0.798473433	-4.688368604
203076_s_at	203076_s_at	SMAD2	SMAD family member 2	-0.189227716	7.867286567	-1.62069639	0.139385148	0.798473433	-4.688382291
240069_at	240069_at	LOC102724880	uncharacterized LOC102724880	0.140923692	2.547049424	1.620624144	0.139400732	0.798473433	-4.68847277
201942_s_at	201942_s_at	CPD	carboxypeptidase D	-0.30330707	7.27052823	-1.620241	0.139483406	0.798473433	-4.688952576
219539_at	219539_at	GEMIN6	gem nuclear organelle associated protein 6	-0.052782523	3.543550455	-1.620167579	0.139499254	0.798473433	-4.689044513
242515_x_at	242515_x_at	AKIP1	A-kinase interacting protein 1	0.167695065	3.452985321	1.619946896	0.139546898	0.798473433	-4.68932084
213587_s_at	213587_s_at	ATP6V0E2	ATPase H+ transporting V0 subunit e2	0.151648933	2.788504398	1.619812981	0.139575816	0.798473433	-4.68948851
224914_s_at	224914_s_at	SARNP	SAP domain containing ribonucleoprotein	0.087267535	2.654134139	1.619794075	0.139579899	0.798473433	-4.689512181
231923_at	231923_at	TMEM150C	transmembrane protein 150C	0.099075043	2.527147687	1.619291746	0.139688425	0.798473433	-4.690141067
209142_s_at	209142_s_at	UBE2G1	ubiquitin conjugating enzyme E2G 1	0.078683737	9.012384489	1.619237951	0.139700052	0.798473433	-4.690208409
205991_s_at	205991_s_at	PRRX1	paired related homeobox 1	-0.145118572	3.072591844	-1.619003754	0.139750679	0.798473433	-4.690501571
212989_at	212989_at	SGMS1	sphingomyelin synthase 1	0.064726217	2.812763247	1.618471027	0.139865902	0.798473433	-4.691168347
222634_s_at	222634_s_at	TBL1XR1	transducin (beta)-like 1 X-linked receptor 1	-0.2242065	5.678953806	-1.618314441	0.139899786	0.798473433	-4.691364313
201439_at	201439_at	GBF1	golgi brefeldin A resistant guanine nucleotide exchange factor 1	0.225811185	2.700194338	1.618250642	0.139913594	0.798473433	-4.691444154
206201_s_at	206201_s_at	MEOX2	mesenchyme homeobox 2	0.090835489	2.531276343	1.617448445	0.140087315	0.798473433	-4.692447926
204743_at	204743_at	TAGLN3	transgelin 3	0.105392018	4.139204763	1.617401732	0.140097437	0.798473433	-4.692506369
227991_x_at	227991_x_at	ZBTB43	zinc finger and BTB domain containing 43	0.06412852	3.440881932	1.617355416	0.140107474	0.798473433	-4.692564315
201996_s_at	201996_s_at	SPEN	spen family transcriptional repressor	0.146861318	6.22596653	1.61680074	0.140227722	0.798473433	-4.693258201
234551_at	234551_at	OTOP2	otopetrin 2	0.081293965	2.65230632	1.615395559	0.140532767	0.798473433	-4.695015512
242477_at	242477_at	TTC39B	tetratricopeptide repeat domain 39B	0.041965016	2.498751515	1.615245367	0.140565407	0.798473433	-4.695203295
201445_at	201445_at	CNN3	calponin 3	0.1262688	7.930679301	1.615231865	0.140568341	0.798473433	-4.695220176
211936_at	211936_at	HSPA5	heat shock protein family A (Hsp70) member 5	-0.23878799	7.48345714	-1.614521194	0.14072288	0.798473433	-4.696108596
223056_s_at	223056_s_at	XPO5	exportin 5	0.19750248	2.790834495	1.61393432	0.140850615	0.798473433	-4.696842108
221675_s_at	221675_s_at	CHPT1	choline phosphotransferase 1	-0.164397237	10.89760657	-1.613785123	0.140883104	0.798473433	-4.697028562
215015_at	215015_at	CCDC64	coiled-coil domain containing 64	-0.147021134	2.933218214	-1.61370979	0.140899512	0.798473433	-4.697122703
209450_at	209450_at	OSGEP	O-sialoglycoprotein endopeptidase	0.136823382	3.910789691	1.613505493	0.140944016	0.798473433	-4.697377996
220180_at	220180_at	CCDC68	coiled-coil domain containing 68	0.139893545	2.546613114	1.613316949	0.140985099	0.798473433	-4.69761359
209452_s_at	209452_s_at	VTI1B	vesicle transport through interaction with t-SNAREs 1B	-0.169534551	4.225365796	-1.612457054	0.141172606	0.798473433	-4.698687885
206894_at	206894_at	APOA4	apolipoprotein A-IV	-0.100626779	2.918202355	-1.612151439	0.141239302	0.798473433	-4.699069631
230566_at	230566_at	MORC2-AS1	MORC2 antisense RNA 1	-0.090996792	3.093581356	-1.612049802	0.141261489	0.798473433	-4.699196577
203506_s_at	203506_s_at	MED12	mediator complex subunit 12	0.154326255	4.239218419	1.611461546	0.141389965	0.798473433	-4.699931243
225771_at	225771_at	AP1G1	adaptor related protein complex 1 gamma 1 subunit	-0.11658248	2.87615749	-1.611313376	0.141422342	0.798473433	-4.70011627
242781_at	242781_at	FAM199X	family with sequence similarity 199, X-linked	0.067464697	2.566802325	1.610909834	0.141510555	0.798473433	-4.700620147
239805_at	239805_at	SLC13A2	solute carrier family 13 member 2	-0.168921122	2.660861644	-1.610542322	0.141590936	0.798473433	-4.701078979
220094_s_at	220094_s_at	MCUR1	mitochondrial calcium uniporter regulator 1	-0.153231937	3.461567052	-1.610018273	0.141705623	0.798473433	-4.701733153
206953_s_at	206953_s_at	ADGRL2	adhesion G protein-coupled receptor L2	0.137140973	8.362215735	1.609702074	0.141774864	0.798473433	-4.702127815
216326_s_at	216326_s_at	HDAC3	histone deacetylase 3	-0.131363	3.488592356	-1.609099142	0.141906977	0.798473433	-4.702880251
238066_at	238066_at	RBP7	retinol binding protein 7	0.150984966	2.618874863	1.608850084	0.141961582	0.798473433	-4.703191023
225490_at	225490_at	ARID2	AT-rich interaction domain 2	0.094551999	5.798392759	1.608795571	0.141973537	0.798473433	-4.70325904
201400_at	201400_at	PSMB3	proteasome subunit beta 3	-0.171556755	6.783732563	-1.608414673	0.142057091	0.798473433	-4.703734266
229080_at	229080_at	COL26A1	collagen type XXVI alpha 1	-0.251759347	2.819834838	-1.607646654	0.142225698	0.798473433	-4.704692307
224315_at	224315_at	DDX20	DEAD-box helicase 20	0.210638854	2.609730414	1.607550608	0.142246796	0.798473433	-4.704812101
228219_s_at	228219_s_at	UPB1	ureidopropionase, beta	-0.146363994	3.691512153	-1.607288814	0.142304317	0.798473433	-4.705138605
226265_at	226265_at	QSER1	glutamine and serine rich 1	0.049941741	3.025778535	1.606940334	0.142380918	0.798473433	-4.705573178
224324_at	224324_at	MRO	maestro	0.186159808	3.053463321	1.606831903	0.142404761	0.798473433	-4.705708388
239622_at	239622_at	TRAP1	TNF receptor-associated protein 1	0.117693265	2.532169098	1.605496154	0.142698765	0.798473433	-4.707373638
223440_at	223440_at	C16orf70	chromosome 16 open reading frame 70	-0.048716766	2.610848825	-1.605448401	0.142709286	0.798473433	-4.707433159
232274_at	232274_at	CCNL2	cyclin L2	-0.070644272	2.642280708	-1.604802481	0.142851661	0.798473433	-4.708238147
211263_s_at	211263_s_at	PCSK6	proprotein convertase subtilisin/kexin type 6	0.058600886	2.689084279	1.604451597	0.142929057	0.798473433	-4.708675374
207590_s_at	207590_s_at	CENPI	centromere protein I	-0.043573123	2.509761627	-1.6043488	0.142951738	0.798473433	-4.708803456
206519_x_at	206519_x_at	SIGLEC6	sialic acid binding Ig like lectin 6	-0.076996217	2.511820573	-1.603941099	0.143041727	0.798473433	-4.709311402
1555914_a_at	1555914_a_at	EXD3	exonuclease 3'-5' domain containing 3	0.155204596	2.601523329	1.602829597	0.143287318	0.798473433	-4.710695863
216210_x_at	216210_x_at	TRIOBP	TRIO and F-actin binding protein	0.152829028	4.145922847	1.601842682	0.143505699	0.798473433	-4.711924727
204278_s_at	204278_s_at	EBAG9	estrogen receptor binding site associated, antigen, 9	-0.090300886	2.528191461	-1.601614099	0.143556321	0.798473433	-4.712209294
202790_at	202790_at	CLDN7	claudin 7	-0.158406521	2.594392925	-1.601388552	0.143606287	0.798473433	-4.71249006
212689_s_at	212689_s_at	KDM3A	lysine demethylase 3A	0.109009836	4.950509056	1.60125698	0.143635442	0.798473433	-4.712653836
234637_at	234637_at	KRTAP4-5	keratin associated protein 4-5	-0.176468718	2.707811729	-1.601020913	0.143687765	0.798473433	-4.712947663
225419_at	225419_at	MPLKIP	M-phase specific PLK1 interacting protein	-0.236832596	2.947250778	-1.600498907	0.143803525	0.798473433	-4.713597316
211560_s_at	211560_s_at	ALAS2	5'-aminolevulinate synthase 2	0.216695696	3.261925004	1.599504968	0.144024172	0.798473433	-4.714834001
222503_s_at	222503_s_at	WDR41	WD repeat domain 41	-0.058363861	4.322453383	-1.599436946	0.144039284	0.798473433	-4.714918621
208853_s_at	208853_s_at	CANX	calnexin	-0.033466217	3.927307398	-1.599191418	0.144093841	0.798473433	-4.715224047
208861_s_at	208861_s_at	ATRX	alpha thalassemia/mental retardation syndrome X-linked	0.090609473	9.266224001	1.59789345	0.144382564	0.798473433	-4.716838255
243285_at	243285_at	LOC283335	uncharacterized LOC283335	0.10784603	2.529568948	1.597724841	0.144420108	0.798473433	-4.717047896
210450_at	210450_at	IGHV5-78	immunoglobulin heavy variable 5-78 (pseudogene)	0.064112649	2.505482922	1.59692012	0.144599414	0.798473433	-4.718048288
226329_s_at	226329_s_at	MITD1	microtubule interacting and trafficking domain containing 1	0.178902286	2.624004195	1.596108292	0.144780506	0.798473433	-4.719057252
203371_s_at	203371_s_at	NDUFB3	NADH:ubiquinone oxidoreductase subunit B3	-0.095325399	2.573824731	-1.595153077	0.144993843	0.798473433	-4.720244085
238444_at	238444_at	ZNF618	zinc finger protein 618	0.129699192	2.980602475	1.594171517	0.145213358	0.798473433	-4.721463267
204239_s_at	204239_s_at	NNAT	neuronatin	0.117236349	2.703143818	1.593492879	0.145365302	0.798473433	-4.722305967
223567_at	223567_at	SEMA6B	semaphorin 6B	-0.10048396	2.52649451	-1.593306333	0.145407094	0.798473433	-4.722537579
202928_s_at	202928_s_at	PHF1	PHD finger protein 1	0.166343945	3.360345315	1.592897056	0.145498822	0.798473433	-4.723045679
200694_s_at	200694_s_at	DDX24	DEAD-box helicase 24	-0.049902149	2.566711996	-1.592847722	0.145509882	0.798473433	-4.72310692
202825_at	202825_at	SLC25A4	solute carrier family 25 member 4	-0.161949517	6.555047096	-1.592342727	0.145623142	0.798473433	-4.723733747
241381_at	241381_at	CXorf36	chromosome X open reading frame 36	0.158389003	2.642288814	1.592110281	0.145675301	0.798473433	-4.724022238
204418_x_at	204418_x_at	GSTM2	glutathione S-transferase mu 2 (muscle)	0.16722138	3.934616841	1.591983179	0.145703829	0.798473433	-4.724179975
230335_at	230335_at	C9orf50	chromosome 9 open reading frame 50	-0.069777885	3.420533178	-1.591400595	0.145834653	0.798473433	-4.724902897
1554789_a_at	1554789_a_at	PDE8B	phosphodiesterase 8B	0.025183685	2.546458505	1.591090336	0.145904367	0.798473433	-4.725287838
233361_at	233361_at	ANKRD44	ankyrin repeat domain 44	-0.091795283	2.547963003	-1.590666475	0.145999656	0.798473433	-4.725813663
210687_at	210687_at	CPT1A	carnitine palmitoyltransferase 1A	0.073971279	2.510308104	1.590583537	0.146018308	0.798473433	-4.725916544
228615_at	228615_at	LOC286161	uncharacterized LOC286161	-0.103043113	2.525269219	-1.590472108	0.14604337	0.798473433	-4.726054763
211729_x_at	211729_x_at	BLVRA	biliverdin reductase A	-0.223902879	3.039363618	-1.59036337	0.146067832	0.798473433	-4.72618964
226299_at	226299_at	PKN3	protein kinase N3	0.049420666	2.49913654	1.590215971	0.146100995	0.798473433	-4.726372462
215299_x_at	215299_x_at	SULT1A1	sulfotransferase family 1A member 1	-0.025492517	3.867726771	-1.590001977	0.146149155	0.798473433	-4.726637868
212727_at	212727_at	DLG3	discs large homolog 3	-0.216461265	4.163747697	-1.5897534	0.146205115	0.798473433	-4.726946143
203267_s_at	203267_s_at	DRG2	developmentally regulated GTP binding protein 2	-0.119209601	3.718925507	-1.589057399	0.146361902	0.798473433	-4.727809159
1554246_at	1554246_at	C1orf210	chromosome 1 open reading frame 210	0.059944187	2.503580119	1.589023166	0.146369617	0.798473433	-4.727851601
227850_x_at	227850_x_at	CDC42EP5	CDC42 effector protein 5	-0.048015123	2.500099106	-1.587969324	0.146607312	0.798473433	-4.729157941
221611_s_at	221611_s_at	PHF7	PHD finger protein 7	0.030624071	2.535234156	1.587618424	0.146686535	0.798473433	-4.729592815
225304_s_at	225304_s_at	NDUFA11	NADH:ubiquinone oxidoreductase subunit A11	-0.12763647	2.599659963	-1.587503254	0.146712545	0.798473433	-4.729735536
224474_x_at	224474_x_at	PPP4R3B	protein phosphatase 4 regulatory subunit 3B	0.111773776	4.841091634	1.587403398	0.1467351	0.798473433	-4.729859275
209606_at	209606_at	CYTIP	cytohesin 1 interacting protein	-0.053593395	2.500119162	-1.587126158	0.146797738	0.798473433	-4.730202802
221584_s_at	221584_s_at	KCNMA1	potassium calcium-activated channel subfamily M alpha 1	-0.242332002	5.860414015	-1.587007159	0.146824632	0.798473433	-4.730350244
229466_at	229466_at	TRIM66	tripartite motif containing 66	0.05171307	2.590657303	1.586876222	0.146854228	0.798473433	-4.730512471
207404_s_at	207404_s_at	HTR1E	5-hydroxytryptamine receptor 1E	-0.047768796	2.703637221	-1.586654479	0.146904362	0.798473433	-4.730787187
221011_s_at	221011_s_at	LBH	limb bud and heart development	0.021848032	2.697397414	1.586604231	0.146915725	0.798473433	-4.730849436
212807_s_at	212807_s_at	SORT1	sortilin 1	-0.187011056	4.366794772	-1.586539815	0.146930292	0.798473433	-4.730929236
222617_s_at	222617_s_at	FAM204A	family with sequence similarity 204 member A	0.069369266	2.576621453	1.586270125	0.146991297	0.798473433	-4.731263314
220345_at	220345_at	LRRTM4	leucine rich repeat transmembrane neuronal 4	0.090690028	2.52488546	1.586180089	0.147011668	0.798473433	-4.731374838
219335_at	219335_at	ARMCX5	armadillo repeat containing, X-linked 5	-0.043763182	2.584571356	-1.586172732	0.147013333	0.798473433	-4.731383952
1553115_at	1553115_at	NKD1	naked cuticle homolog 1 (Drosophila)	-0.093686767	2.555135384	-1.585967066	0.147059876	0.798473433	-4.731638691
205855_at	205855_at	ZNF197	zinc finger protein 197	-0.190847781	2.822912679	-1.585860484	0.147084002	0.798473433	-4.731770699
205809_s_at	205809_s_at	WASL	Wiskott-Aldrich syndrome-like	0.183889408	6.779145503	1.585765781	0.147105441	0.798473433	-4.731887989
208809_s_at	208809_s_at	C6orf62	chromosome 6 open reading frame 62	0.098630535	9.426031598	1.585629907	0.147136206	0.798473433	-4.732056264
213978_at	213978_at	MTSS1L	metastasis suppressor 1-like	-0.077143693	2.516720751	-1.585224632	0.147228004	0.798473433	-4.732558137
210156_s_at	210156_s_at	PCMT1	protein-L-isoaspartate (D-aspartate) O-methyltransferase	-0.119827551	3.203311998	-1.58493928	0.147292669	0.798473433	-4.732911462
1559061_at	1559061_at	CACNA1G-AS1	CACNA1G antisense RNA 1	0.077723525	2.547285078	1.584866727	0.147309115	0.798473433	-4.733001292
215492_x_at	215492_x_at	PTCRA	pre T-cell antigen receptor alpha	-0.178232718	2.986525756	-1.582909152	0.147753461	0.798473433	-4.73542423
205132_at	205132_at	ACTC1	actin, alpha, cardiac muscle 1	-0.217314858	4.038804678	-1.582711189	0.147798463	0.798473433	-4.735669166
212294_at	212294_at	GNG12	G protein subunit gamma 12	-0.13700574	3.220023995	-1.581646148	0.148040784	0.798473433	-4.73698665
215227_x_at	215227_x_at	ACP1	acid phosphatase 1, soluble	-0.185870944	3.591029048	-1.581175303	0.148148025	0.798473433	-4.73756895
1558333_at	1558333_at	C22orf15	chromosome 22 open reading frame 15	-0.095266155	2.70483948	-1.580346124	0.148337051	0.798473433	-4.738594185
1555470_a_at	1555470_a_at	PPM1F	protein phosphatase, Mg2+/Mn2+ dependent 1F	-0.06983541	3.052322128	-1.579526807	0.14852404	0.798473433	-4.739606951
204178_s_at	204178_s_at	RBM14	RNA binding motif protein 14	0.141427292	5.272270703	1.579190977	0.148600746	0.798473433	-4.740021994
1554390_s_at	1554390_s_at	ACTR2	ARP2 actin-related protein 2 homolog (yeast)	-0.106555852	5.602865903	-1.578544912	0.148748411	0.798473433	-4.740820318
207065_at	207065_at	KRT75	keratin 75	0.07468311	2.931109405	1.578282044	0.14880853	0.798473433	-4.741145087
229944_at	229944_at	OPRK1	opioid receptor, kappa 1	-0.070429648	2.515944744	-1.57821608	0.148823619	0.798473433	-4.74122658
244467_at	244467_at	SHISA8	shisa family member 8	0.067964371	2.507304651	1.578175052	0.148833005	0.798473433	-4.741277266
210266_s_at	210266_s_at	TRIM33	tripartite motif containing 33	0.287948112	4.776513862	1.577778681	0.148923711	0.798473433	-4.741766905
238499_at	238499_at	SLC45A3	solute carrier family 45 member 3	-0.04611794	2.623911059	-1.577525746	0.148981619	0.798473433	-4.742079324
225982_at	225982_at	UBTF	upstream binding transcription factor, RNA polymerase I	0.098231877	4.217857811	1.57721363	0.149053104	0.798473433	-4.742464804
212571_at	212571_at	CHD8	chromodomain helicase DNA binding protein 8	0.082922644	4.472242177	1.576919008	0.14912061	0.798473433	-4.742828642
221128_at	221128_at	ADAM19	ADAM metallopeptidase domain 19	0.140393864	2.603801323	1.576556926	0.14920361	0.798473433	-4.743275741
204887_s_at	204887_s_at	PLK4	polo like kinase 4	-0.085017862	2.849636576	-1.576524821	0.149210972	0.798473433	-4.743315381
224824_at	224824_at	COX20	COX20 cytochrome c oxidase assembly factor	-0.082052406	2.517226726	-1.576337593	0.149253908	0.798473433	-4.743546545
227150_at	227150_at	MTF1	metal-regulatory transcription factor 1	0.061140785	2.559421998	1.576054577	0.149318832	0.798473433	-4.74389595
202433_at	202433_at	SLC35B1	solute carrier family 35 member B1	-0.159380661	5.725399488	-1.575699451	0.149400335	0.798473433	-4.744334332
220003_at	220003_at	LRRC36	leucine rich repeat containing 36	0.067795306	3.541937849	1.575442784	0.149459265	0.798473433	-4.744651141
201688_s_at	201688_s_at	TPD52	tumor protein D52	-0.047788701	2.502639383	-1.575419359	0.149464644	0.798473433	-4.744680053
1557458_s_at	1557458_s_at	SHB	Src homology 2 domain containing adaptor protein B	-0.096192739	3.123454881	-1.574689392	0.149632363	0.798473433	-4.745580908
225885_at	225885_at	EEA1	early endosome antigen 1	0.073266372	2.576041421	1.574466505	0.149683607	0.798473433	-4.74585593
207424_at	207424_at	MYF5	myogenic factor 5	0.118092641	2.626284353	1.574420722	0.149694135	0.798473433	-4.74591242
223329_x_at	223329_x_at	SUGT1	SGT1 homolog, MIS12 kinetochore complex assembly cochaperone	-0.125803504	7.283383544	-1.574328858	0.149715261	0.798473433	-4.746025763
230904_at	230904_at	FSD1L	fibronectin type III and SPRY domain containing 1-like	0.193554367	2.570099648	1.574240103	0.149735676	0.798473433	-4.746135269
1567277_at	1567277_at	CTTN	cortactin	0.057618752	2.511358265	1.574218809	0.149740574	0.798473433	-4.74616154
239147_at	239147_at	ARSK	arylsulfatase family member K	-0.154323593	4.83400235	-1.574057718	0.149777633	0.798473433	-4.746360282
208820_at	208820_at	PTK2	protein tyrosine kinase 2	0.081290472	3.8128158	1.573747506	0.14984902	0.798473433	-4.746742968
223244_s_at	223244_s_at	NDUFA12	NADH:ubiquinone oxidoreductase subunit A12	-0.169893261	6.814268977	-1.573250826	0.149963382	0.798473433	-4.747355604
205042_at	205042_at	GNE	glucosamine (UDP-N-acetyl)-2-epimerase/N-acetylmannosamine kinase	-0.080603657	2.547550441	-1.573096973	0.149998823	0.798473433	-4.747545356
214404_x_at	214404_x_at	SPDEF	SAM pointed domain containing ETS transcription factor	-0.06689913	2.793502326	-1.573018961	0.150016796	0.798473433	-4.747641567
230327_at	230327_at	LOC730098	uncharacterized LOC730098	-0.135313338	3.55504948	-1.572859414	0.15005356	0.798473433	-4.747838324
223613_at	223613_at	UQCR11	ubiquinol-cytochrome c reductase, complex III subunit XI	0.137336088	4.310042848	1.571490463	0.150369337	0.798473433	-4.749526124
202325_s_at	202325_s_at	ATP5J	ATP synthase, H+ transporting, mitochondrial Fo complex subunit F6	-0.074717069	2.600865241	-1.571309618	0.150411097	0.798473433	-4.749749034
218982_s_at	218982_s_at	MRPS17	mitochondrial ribosomal protein S17	0.160712803	5.564469368	1.571261965	0.150422103	0.798473433	-4.749807768
1570182_at	1570182_at	LOC101927539	uncharacterized LOC101927539	0.085014858	2.517034837	1.571162745	0.15044502	0.798473433	-4.749930057
1558896_at	1558896_at	IBA57	IBA57 homolog, iron-sulfur cluster assembly	0.032852643	2.515994975	1.570677944	0.150557042	0.798473433	-4.750527525
243750_x_at	243750_x_at	FAM207A	family with sequence similarity 207 member A	0.165978211	2.733375114	1.570104908	0.150689548	0.798473433	-4.751233606
225164_s_at	225164_s_at	EIF2AK4	eukaryotic translation initiation factor 2 alpha kinase 4	0.093270291	3.010956244	1.570080421	0.150695213	0.798473433	-4.751263776
212503_s_at	212503_s_at	DIP2C	disco interacting protein 2 homolog C	0.202470476	2.926204044	1.569608084	0.150804516	0.798473433	-4.751845671
205822_s_at	205822_s_at	HMGCS1	3-hydroxy-3-methylglutaryl-CoA synthase 1	-0.136058505	3.208457496	-1.569468303	0.150836876	0.798473433	-4.752017857
241810_at	241810_at	LOC100131180	uncharacterized LOC100131180	0.082878366	2.514761648	1.569066395	0.150929955	0.798473433	-4.752512891
224598_at	224598_at	MGAT4B	mannosyl (alpha-1,3-)-glycoprotein beta-1,4-N-acetylglucosaminyltransferase, isozyme B	0.114997455	5.922470474	1.567872226	0.151206817	0.798473433	-4.753983366
36888_at	36888_at	HAUS5	HAUS augmin like complex subunit 5	-0.087904409	2.664033576	-1.567799481	0.151223697	0.798473433	-4.754072924
203741_s_at	203741_s_at	ADCY7	adenylate cyclase 7	-0.202583311	2.685244113	-1.567710219	0.151244412	0.798473433	-4.754182813
212166_at	212166_at	XPO7	exportin 7	0.118390822	2.885436137	1.567281143	0.151344024	0.798473433	-4.754710994
61732_r_at	61732_r_at	IFT74	intraflagellar transport 74	0.162565663	2.557749018	1.567240221	0.151353528	0.798473433	-4.754761364
201123_s_at	201123_s_at	EIF5A	eukaryotic translation initiation factor 5A	-0.305039851	9.869370991	-1.567033609	0.151401517	0.798473433	-4.755015668
225123_at	225123_at	SESN3	sestrin 3	0.34861341	4.42579722	1.56663934	0.151493131	0.798473433	-4.755500895
225291_at	225291_at	PNPT1	polyribonucleotide nucleotidyltransferase 1	0.126251766	2.552559112	1.566324524	0.151566318	0.798473433	-4.755888293
216032_s_at	216032_s_at	ERGIC3	ERGIC and golgi 3	-0.088042012	4.504712414	-1.566249806	0.151583693	0.798473433	-4.755980231
226746_s_at	226746_s_at	UBE4B	ubiquitination factor E4B	0.222568918	2.85524572	1.565793594	0.151689819	0.798473433	-4.756541536
215098_at	215098_at	RXRB	retinoid X receptor beta	0.134993556	3.124729956	1.56559653	0.151735681	0.798473433	-4.75678397
202251_at	202251_at	PRPF3	pre-mRNA processing factor 3	0.159733819	5.41028581	1.565227537	0.151821589	0.798473433	-4.757237871
222725_s_at	222725_s_at	PALMD	palmdelphin	0.117105753	3.246593619	1.565101042	0.151851049	0.798473433	-4.75739346
203594_at	203594_at	RTCA	RNA 3'-terminal phosphate cyclase	-0.055427453	2.50915555	-1.564229644	0.152054132	0.798473433	-4.758465101
203648_at	203648_at	TATDN2	TatD DNase domain containing 2	0.093204767	3.235896642	1.564188583	0.152063708	0.798473433	-4.75851559
219413_at	219413_at	ACBD4	acyl-CoA binding domain containing 4	0.11235752	3.091281801	1.56397261	0.152114082	0.798473433	-4.75878114
210782_x_at	210782_x_at	GRIN1	glutamate ionotropic receptor NMDA type subunit 1	0.133549923	3.954841761	1.563218369	0.152290119	0.798473433	-4.759708366
228251_at	228251_at	UBXN6	UBX domain protein 6	-0.125061124	2.647441795	-1.563038949	0.152332022	0.798473433	-4.759928901
206737_at	206737_at	WNT11	wingless-type MMTV integration site family member 11	0.086816332	2.516730631	1.562250399	0.152516305	0.798473433	-4.76089799
1553721_at	1553721_at	RNF152	ring finger protein 152	0.065442911	2.527730833	1.561594044	0.152669847	0.798473433	-4.761704421
233911_s_at	233911_s_at	PPM1H	protein phosphatase, Mg2+/Mn2+ dependent 1H	-0.315158639	3.7223746	-1.561340914	0.152729098	0.798473433	-4.76201538
1554453_at	1554453_at	HNRNPLL	heterogeneous nuclear ribonucleoprotein L like	0.279427396	3.608964932	1.561234024	0.152754125	0.798473433	-4.762146682
223177_at	223177_at	NT5DC1	5'-nucleotidase domain containing 1	-0.197914463	2.596458938	-1.560787007	0.152858826	0.798473433	-4.762695738
221803_s_at	221803_s_at	NRBF2	nuclear receptor binding factor 2	-0.152283875	2.644943197	-1.560347655	0.152961794	0.798473433	-4.763235298
232432_s_at	232432_s_at	SLC30A5	solute carrier family 30 member 5	-0.164238786	5.594339926	-1.560302067	0.152972482	0.798473433	-4.76329128
244149_at	244149_at	MYL9	myosin light chain 9	-0.160602328	2.90588177	-1.560161269	0.153005495	0.798473433	-4.763464172
209369_at	209369_at	ANXA3	annexin A3	-0.208851873	2.648164781	-1.559741845	0.153103875	0.798473433	-4.76397915
202641_at	202641_at	ARL3	ADP ribosylation factor like GTPase 3	0.122500377	4.985233159	1.559458503	0.153170368	0.798473433	-4.764327002
230936_at	230936_at	DNAJB13	DnaJ heat shock protein family (Hsp40) member B13	-0.081596144	2.789133796	-1.558539034	0.15338632	0.798473433	-4.765455579
203027_s_at	203027_s_at	MVD	mevalonate diphosphate decarboxylase	-0.175670668	2.961872251	-1.558352152	0.153430246	0.798473433	-4.765684919
236195_x_at	236195_x_at	PRKCG	protein kinase C gamma	-0.115845257	2.732708074	-1.558147877	0.153478272	0.798473433	-4.765935587
1553284_s_at	1553284_s_at	LMLN	leishmanolysin like peptidase	-0.040187094	2.493416012	-1.557776408	0.153565641	0.798473433	-4.766391374
235431_s_at	235431_s_at	PELI3	pellino E3 ubiquitin protein ligase family member 3	-0.044667167	2.502722852	-1.557606944	0.153605513	0.798473433	-4.766599285
219988_s_at	219988_s_at	RNF220	ring finger protein 220	0.092573775	4.454704468	1.557135227	0.15371655	0.798473433	-4.767177959
229436_x_at	229436_x_at	BRCC3	BRCA1/BRCA2-containing complex subunit 3	0.131524068	2.704643023	1.556836018	0.153787017	0.798473433	-4.767544962
235510_at	235510_at	USHBP1	Usher syndrome 1C binding protein 1	0.205147997	2.859756083	1.555882819	0.154011698	0.798473433	-4.768713882
222570_at	222570_at	NCS1	neuronal calcium sensor 1	0.040496549	2.496965644	1.554414814	0.154358298	0.798473433	-4.770513366
232610_at	232610_at	PARP14	poly(ADP-ribose) polymerase family member 14	-0.035491028	2.497720813	-1.554289038	0.154388026	0.798473433	-4.7706675
220389_at	220389_at	CCDC81	coiled-coil domain containing 81	0.038907712	2.504875828	1.554087466	0.15443568	0.798473433	-4.770914504
203072_at	203072_at	MYO1E	myosin IE	-0.071903182	2.526212439	-1.553956637	0.154466617	0.798473433	-4.771074814
220761_s_at	220761_s_at	TAOK3	TAO kinase 3	0.165124518	8.58047839	1.553774776	0.154509629	0.798473433	-4.77129764
203021_at	203021_at	SLPI	secretory leukocyte peptidase inhibitor	-0.09672674	2.701926725	-1.553694196	0.154528691	0.798473433	-4.771396367
221962_s_at	221962_s_at	UBE2H	ubiquitin conjugating enzyme E2H	-0.154290281	3.414635399	-1.553475553	0.154580423	0.798473433	-4.771664236
226251_at	226251_at	ASXL2	additional sex combs like 2, transcriptional regulator	0.134276394	6.709886165	1.553384221	0.154602038	0.798473433	-4.771776124
1570627_at	1570627_at	TCEB3	transcription elongation factor B subunit 3	0.061473505	2.543447034	1.553185582	0.154649056	0.798473433	-4.77201946
211783_s_at	211783_s_at	MTA1	metastasis associated 1	0.052900381	2.503092121	1.552909764	0.154714364	0.798473433	-4.772357313
235281_x_at	235281_x_at	AHNAK	AHNAK nucleoprotein	-0.287544459	3.457939505	-1.552869987	0.154723784	0.798473433	-4.772406033
213539_at	213539_at	CD3D	CD3d molecule	0.037777268	2.630203231	1.552757502	0.154750427	0.798473433	-4.772543807
201598_s_at	201598_s_at	INPPL1	inositol polyphosphate phosphatase like 1	0.059375279	2.698988992	1.552388127	0.154837944	0.798473433	-4.772996185
225201_s_at	225201_s_at	MRPL14	mitochondrial ribosomal protein L14	0.045824981	4.823581447	1.552345856	0.154847962	0.798473433	-4.773047952
239057_at	239057_at	LMOD2	leiomodin 2	-0.085066259	2.647855109	-1.552001097	0.154929691	0.798473433	-4.773470125
206509_at	206509_at	PIP	prolactin-induced protein	-0.086489508	3.472125453	-1.551849227	0.154965705	0.798473433	-4.77365608
234459_at	234459_at	PPHLN1	periphilin 1	-0.143843763	2.555739334	-1.55151202	0.155045698	0.798473433	-4.774068934
226069_at	226069_at	PRICKLE1	prickle planar cell polarity protein 1	0.108854817	4.070625946	1.55112014	0.155138705	0.798473433	-4.774548666
1562228_s_at	1562228_s_at	PDE5A	phosphodiesterase 5A	-0.075657456	2.941494212	-1.550963071	0.155175998	0.798473433	-4.774740929
213361_at	213361_at	TDRD7	tudor domain containing 7	0.215665748	4.100719013	1.550943889	0.155180553	0.798473433	-4.774764408
205431_s_at	205431_s_at	BMP5	bone morphogenetic protein 5	0.077490716	2.555116665	1.550739818	0.155229017	0.798473433	-4.775014186
238638_at	238638_at	SLC37A2	solute carrier family 37 member 2	-0.132329887	2.561873546	-1.548750809	0.155702094	0.798473433	-4.777447767
201255_x_at	201255_x_at	BAG6	BCL2 associated athanogene 6	0.123487149	8.378494234	1.548727509	0.155707644	0.798473433	-4.777476265
208303_s_at	208303_s_at	CRLF2	cytokine receptor-like factor 2	0.215350049	3.07694335	1.548227527	0.155826767	0.798473433	-4.77808773
219503_s_at	219503_s_at	TMEM40	transmembrane protein 40	0.096838365	2.753875422	1.548027243	0.155874509	0.798473433	-4.778332643
1553449_at	1553449_at	LINC00304	long intergenic non-protein coding RNA 304	-0.171778649	3.020796148	-1.545726156	0.156423949	0.798473433	-4.781145245
201666_at	201666_at	TIMP1	TIMP metallopeptidase inhibitor 1	-0.339574748	4.859908077	-1.545524787	0.156472113	0.798473433	-4.78139127
244814_at	244814_at	UGGT1	UDP-glucose glycoprotein glucosyltransferase 1	0.082010833	2.521331088	1.545430826	0.156494591	0.798473433	-4.781506062
219404_at	219404_at	EPS8L3	EPS8 like 3	0.051286644	2.798743905	1.545286728	0.156529069	0.798473433	-4.781682098
230656_s_at	230656_s_at	UTP4	UTP4, small subunit processome component	0.176923462	3.375772984	1.544687341	0.156672555	0.798473433	-4.782414241
243728_at	243728_at	LOC101929109	uncharacterized LOC101929109	-0.090364534	2.52181748	-1.544347328	0.156754002	0.798473433	-4.782829495
227848_at	227848_at	PEBP4	phosphatidylethanolamine binding protein 4	-0.054895969	2.652544158	-1.544318746	0.15676085	0.798473433	-4.782864399
1554759_at	1554759_at	SRCIN1	SRC kinase signaling inhibitor 1	-0.186630069	2.633839781	-1.544014058	0.15683387	0.798473433	-4.783236465
200920_s_at	200920_s_at	BTG1	B-cell translocation gene 1, anti-proliferative	-0.203921232	9.687746611	-1.543855632	0.15687185	0.798473433	-4.783429909
209198_s_at	209198_s_at	SYT11	synaptotagmin 11	0.13150381	2.549037008	1.543474493	0.156963254	0.798473433	-4.78389525
226208_at	226208_at	ZSWIM6	zinc finger SWIM-type containing 6	0.150722262	8.451001035	1.542490828	0.157199373	0.798473433	-4.78509594
232462_s_at	232462_s_at	A1BG-AS1	A1BG antisense RNA 1	0.154231489	2.988433024	1.542489924	0.15719959	0.798473433	-4.785097043
208595_s_at	208595_s_at	MBD1	methyl-CpG binding domain protein 1	-0.129815304	4.170858681	-1.542133256	0.157285282	0.798473433	-4.785532301
224427_s_at	224427_s_at	PAPOLG	poly(A) polymerase gamma	0.028357806	2.499172876	1.542069865	0.157300517	0.798473433	-4.785609654
230616_at	230616_at	LAMB2P1	laminin subunit beta 2 pseudogene 1	-0.053827635	2.525560697	-1.541449331	0.157449717	0.798473433	-4.78636677
205031_at	205031_at	EFNB3	ephrin-B3	0.080909233	3.849013747	1.541327237	0.157479088	0.798473433	-4.786515718
210418_s_at	210418_s_at	IDH3B	isocitrate dehydrogenase 3 (NAD+) beta	-0.274126504	8.354495041	-1.541320502	0.157480708	0.798473433	-4.786523935
231933_at	231933_at	Mar-08	membrane associated ring-CH-type finger 8	0.04089265	2.569209901	1.540929128	0.157574891	0.798473433	-4.787001345
229648_at	229648_at	ARHGAP32	Rho GTPase activating protein 32	-0.08881437	3.371801316	-1.540728753	0.157623129	0.798473433	-4.787245744
202269_x_at	202269_x_at	GBP1	guanylate binding protein 1	0.078327368	2.552795274	1.540666286	0.15763817	0.798473433	-4.787321933
211275_s_at	211275_s_at	GYG1	glycogenin 1	0.199328274	2.750872092	1.540656286	0.157640578	0.798473433	-4.787334129
239687_at	239687_at	SLX4	SLX4 structure-specific endonuclease subunit	-0.08543151	2.621934377	-1.540485111	0.157681802	0.798473433	-4.787542893
230942_at	230942_at	CMTM5	CKLF like MARVEL transmembrane domain containing 5	-0.152264221	2.626952401	-1.540075817	0.157780409	0.798473433	-4.788042014
214930_at	214930_at	SLITRK5	SLIT and NTRK like family member 5	-0.17107429	3.118655063	-1.540023013	0.157793135	0.798473433	-4.788106403
242458_at	242458_at	RALGPS2	Ral GEF with PH domain and SH3 binding motif 2	0.057891888	2.506450637	1.539703464	0.157870164	0.798473433	-4.788496026
242180_at	242180_at	TSPAN16	tetraspanin 16	0.036126405	2.729894641	1.5395862	0.15789844	0.798473433	-4.788638993
244076_at	244076_at	KIAA2022	KIAA2022	-0.138242411	2.568713472	-1.53879035	0.158090461	0.798473433	-4.789609135
201556_s_at	201556_s_at	VAMP2	vesicle associated membrane protein 2	-0.12340979	5.578972971	-1.538576891	0.158141999	0.798473433	-4.789869296
225037_at	225037_at	SLC35C2	solute carrier family 35 member C2	0.119274109	2.549510211	1.538565686	0.158144705	0.798473433	-4.789882952
202288_at	202288_at	MTOR	mechanistic target of rapamycin	-0.1408965	2.667793683	-1.538159611	0.158242791	0.798473433	-4.790377813
214635_at	214635_at	CLDN9	claudin 9	0.066838382	2.779154101	1.538137452	0.158248145	0.798473433	-4.790404815
212785_s_at	212785_s_at	LARP7	La ribonucleoprotein domain family member 7	0.20316162	2.924312038	1.538031722	0.158273694	0.798473433	-4.79053365
236893_at	236893_at	HOXB-AS3	HOXB cluster antisense RNA 3	-0.047657878	2.551860954	-1.537424352	0.158420529	0.798473433	-4.791273653
244653_at	244653_at	SETD7	SET domain containing lysine methyltransferase 7	0.11626777	2.540233921	1.53734396	0.158439973	0.798473433	-4.791371588
1558648_at	1558648_at	C15orf57	chromosome 15 open reading frame 57	-0.042915622	2.530299707	-1.537111971	0.158496095	0.798473433	-4.791654187
208174_x_at	208174_x_at	ZRSR2	zinc finger CCCH-type, RNA binding motif and serine/arginine rich 2	-0.057630745	3.211775667	-1.53701163	0.158520375	0.798473433	-4.791776411
206999_at	206999_at	IL12RB2	interleukin 12 receptor subunit beta 2	-0.130024065	2.608968521	-1.536865447	0.158555754	0.798473433	-4.791954467
219084_at	219084_at	NSD1	nuclear receptor binding SET domain protein 1	0.129753836	3.804364481	1.536069245	0.158748568	0.798473433	-4.792924104
211809_x_at	211809_x_at	COL13A1	collagen type XIII alpha 1	-0.20639622	3.888909414	-1.535738049	0.158828834	0.798473433	-4.793327363
1555133_at	1555133_at	FAM9A	family with sequence similarity 9 member A	-0.039920496	2.494260627	-1.535267408	0.158942958	0.798473433	-4.793900327
202875_s_at	202875_s_at	PBX2	pre-B-cell leukemia homeobox 2	0.129969033	4.800534197	1.535124616	0.158977597	0.798473433	-4.794074146
207519_at	207519_at	SLC6A4	solute carrier family 6 member 4	0.097444297	2.75848999	1.534942322	0.159021828	0.798473433	-4.794296036
208316_s_at	208316_s_at	OCRL	oculocerebrorenal syndrome of Lowe	0.105358169	3.01023758	1.534316305	0.159173807	0.798473433	-4.795057919
217769_s_at	217769_s_at	POMP	proteasome maturation protein	-0.133260035	2.837356336	-1.534309834	0.159175379	0.798473433	-4.795065794
219747_at	219747_at	NDNF	neuron-derived neurotrophic factor	-0.036123608	2.679838794	-1.534092689	0.159228125	0.798473433	-4.795330026
222171_s_at	222171_s_at	PKNOX2	PBX/knotted 1 homeobox 2	0.057808166	4.893417017	1.53331759	0.159416532	0.798473433	-4.796273039
212702_s_at	212702_s_at	BICD2	bicaudal D homolog 2 (Drosophila)	-0.162926913	3.135488143	-1.533234855	0.159436655	0.798473433	-4.796373682
227741_at	227741_at	HACD2	3-hydroxyacyl-CoA dehydratase 2	-0.083100346	2.519951312	-1.533018877	0.159489195	0.798473433	-4.796636394
208423_s_at	208423_s_at	MSR1	macrophage scavenger receptor 1	-0.092731344	2.659283412	-1.532023406	0.159731555	0.798473433	-4.797847008
223492_s_at	223492_s_at	LRRFIP1	leucine rich repeat (in FLII) interacting protein 1	0.171039202	6.549254575	1.531725912	0.159804048	0.798473433	-4.798208713
202238_s_at	202238_s_at	NNMT	nicotinamide N-methyltransferase	-0.177411311	2.61026326	-1.531398401	0.159883888	0.798473433	-4.798606871
235271_s_at	235271_s_at	ZNF397	zinc finger protein 397	-0.036364896	2.500045483	-1.53069896	0.160054516	0.798473433	-4.799457029
204275_at	204275_at	CAPN15	calpain 15	0.167856464	2.581484092	1.530563921	0.160087477	0.798473433	-4.799621142
1569714_at	1569714_at	RBSN	rabenosyn, RAB effector	0.069379107	2.519376769	1.530344904	0.160140948	0.798473433	-4.799887297
230556_at	230556_at	IMMP1L	inner mitochondrial membrane peptidase subunit 1	-0.112938308	7.810255001	-1.530229633	0.160169097	0.798473433	-4.800027368
205407_at	205407_at	RECK	reversion inducing cysteine rich protein with kazal motifs	-0.048625426	2.500423232	-1.530164495	0.160185006	0.798473433	-4.800106519
225824_at	225824_at	CCNK	cyclin K	-0.045583149	2.639385687	-1.53011793	0.16019638	0.798473433	-4.8001631
224149_x_at	224149_x_at	SLMAP	sarcolemma associated protein	-0.396782333	6.457668709	-1.530104598	0.160199636	0.798473433	-4.800179299
209466_x_at	209466_x_at	PTN	pleiotrophin	-0.667426632	5.315975181	-1.529615893	0.160319046	0.798473433	-4.800773058
202646_s_at	202646_s_at	CSDE1	cold shock domain containing E1	-0.147887539	8.782641522	-1.52961581	0.160319066	0.798473433	-4.80077316
35666_at	35666_at	SEMA3F	semaphorin 3F	0.229482673	5.830541417	1.529415946	0.160367924	0.798473433	-4.801015958
218707_at	218707_at	ZNF444	zinc finger protein 444	0.179466118	3.431048762	1.529339764	0.16038655	0.798473433	-4.8011085
208833_s_at	208833_s_at	ATXN10	ataxin 10	-0.065474381	2.526051203	-1.52919449	0.160422075	0.798473433	-4.801284966
211558_s_at	211558_s_at	DHPS	deoxyhypusine synthase	-0.207347722	4.358379629	-1.528413874	0.160613082	0.798473433	-4.802233029
1561414_at	1561414_at	LINC01242	long intergenic non-protein coding RNA 1242	-0.034691051	2.495804883	-1.527990549	0.16071675	0.798473433	-4.80274705
215700_x_at	215700_x_at	CPNE6	copine 6	-0.034411173	2.702616337	-1.527272928	0.160892621	0.798473433	-4.803618238
208992_s_at	208992_s_at	STAT3	signal transducer and activator of transcription 3 (acute-phase response factor)	-0.073211669	4.70186724	-1.526868483	0.160991816	0.798473433	-4.804109134
223803_s_at	223803_s_at	ZCCHC10	zinc finger CCHC-type containing 10	0.07432513	2.547483287	1.526714016	0.161029715	0.798473433	-4.804296599
205962_at	205962_at	PAK2	p21 protein (Cdc42/Rac)-activated kinase 2	-0.109838021	2.552122255	-1.526596854	0.161058466	0.798473433	-4.804438784
229281_at	229281_at	NPAS3	neuronal PAS domain protein 3	0.269491063	4.805507639	1.526469784	0.161089654	0.798473433	-4.804592985
207070_at	207070_at	RGR	retinal G protein coupled receptor	-0.045617742	2.666597264	-1.526188477	0.161158717	0.798473433	-4.804934331
206096_at	206096_at	ZNF35	zinc finger protein 35	0.067948442	2.597951048	1.524872265	0.161482203	0.798473433	-4.806530999
227040_at	227040_at	NHLRC3	NHL repeat containing 3	-0.058157301	2.50730603	-1.523563812	0.161804352	0.798473433	-4.808117504
1563610_at	1563610_at	LOC157273	uncharacterized LOC157273	0.088334138	2.517814819	1.523350514	0.161856921	0.798473433	-4.808376057
201778_s_at	201778_s_at	EFCAB14	EF-hand calcium binding domain 14	0.075148774	5.749221703	1.523319727	0.16186451	0.798473433	-4.808413375
1570241_at	1570241_at	SPATA21	spermatogenesis associated 21	0.177549	3.084052564	1.523037943	0.161933984	0.798473433	-4.808754911
1556292_s_at	1556292_s_at	POM121L12	POM121 transmembrane nucleoporin like 12	-0.06227191	2.506591505	-1.522801748	0.161992238	0.798473433	-4.809041163
202035_s_at	202035_s_at	SFRP1	secreted frizzled-related protein 1	-0.088220421	2.688503774	-1.522671444	0.162024384	0.798473433	-4.809199073
208792_s_at	208792_s_at	CLU	clusterin	-0.09225273	4.406651402	-1.522262746	0.162125245	0.798473433	-4.809694308
208591_s_at	208591_s_at	PDE3B	phosphodiesterase 3B	-0.344319006	6.121134952	-1.521722948	0.162258545	0.798473433	-4.810348289
220409_at	220409_at	CAMSAP1	calmodulin regulated spectrin associated protein 1	0.064429883	2.514285425	1.52111893	0.162407819	0.798473433	-4.811079922
210772_at	210772_at	FPR2	formyl peptide receptor 2	0.044172717	2.495408824	1.520777381	0.162492281	0.798473433	-4.811493562
[truncated: 8,268 more rows]
